# Supplementary material for: A Cre-dependent massively parallel reporter assay allows for cell-type specific assessment of the functional effects of non-coding elements in vivo
Source: Commun Biol. 2023 Nov 13;6:1151. doi: 10.1038/s42003-023-05483-w (PMC10641075; doi:10.1038/s42003-023-05483-w)
Supplement: Supplementary file 3 — Supplementary Data 1 [file 42003_2023_5483_MOESM3_ESM.csv]

	Mouse_Othalog	X	seqName	hg38positionTag	Pheno	familyID	sampleID	Chr	hg19Start	Strand	Ref	Alt	Gene	tx_id	Source	ensembl_gene_id	library_seq_ref	library_seq_alt	library_seq_shuf	oe_lof_upper	sc_ne_expression_higher_then_median	ctx_striatum_higher_than_median
1	0610030E20Rik	440	C2orf68_wgs_ref	chr2:85606685;G|A;Family=14228	control	14228	14228.s1	2	85833808	-	G	A	C2orf68	ENST00000306336.5	WGS	ENSG00000168887	TGTTGTATCCTTTTAAGTGTTTGTTGTGGTAATCCTCACAAAGACCGGGACTGATGGAAACTCCTTGCTATTAAACTTTTTTTCTTGAGGAATTTTGCTTTTCAAGTGCATATACACTAT	TGTTGTATCCTTTTAAGTGTTTGTTGTGGTAATCCTCACAAAGACCGGGACTGATGGAAATTCCTTGCTATTAAACTTTTTTTCTTGAGGAATTTTGCTTTTCAAGTGCATATACACTAT	AACCTAATCTGTTTAATTTTATATGGTTTCTGGCCTTTAACCTCGTTTTTAATTTGGTCGTGTTCAATCAACCGTTTAGGAACATATTTAACGTGCGTGATAGACTTAGAGGTTACTGTC	1.705	TRUE	TRUE
2	1700019D03Rik	406	C2orf88_wgs_ref	chr2:190202057;T|C;Family=14031	control	14031	14031.s1	2	191066783	+	T	C	C2orf88	ENST00000340623.4	WGS	ENSG00000187699	AATGGTGAAAACACAAAGCCAGGTAAAGCAGCATGCCCCACTAAACTTTTCAGTATACATAGGGACAGACAAGTGAGTTTTGGTTGTATCTAAATATTTTAATTTCAGGTTCCTTCTGTG	AATGGTGAAAACACAAAGCCAGGTAAAGCAGCATGCCCCACTAAACTTTTCAGTATACACAGGGACAGACAAGTGAGTTTTGGTTGTATCTAAATATTTTAATTTCAGGTTCCTTCTGTG	TCCGTAATCCGGCCATTCTGTACCACTGTCTTGATAAAGATTGGAATGTATTAGAAGACCAATGTAGTTACATTTTTATAAATAAGTTGCGTGCGAACGAATCAATGATCTCAAGACGAG	1.939	TRUE	FALSE
3	1700030K09Rik	23	C19orf44_ssc_ref	chr19:16517303;C|T;Family=11984	case	11984	11984.p1	19	16628114	+	C	T	C19orf44	NM_001288834	Exome:SSC_Iossifov_2014	ENSG00000105072	CAGACCTGCCCCACTGACCATGGAGGATGCCCTGGAGGAGGTGAACAAGGAGCTGTGAGCGCCAGCAGGTGGAGCTTGACGTGACGTCTTAACAAAAGGTATCCCGTCCTGTGTACTCAG	CAGACCTGCCCCACTGACCATGGAGGATGCCCTGGAGGAGGTGAACAAGGAGCTGTGAGTGCCAGCAGGTGGAGCTTGACGTGACGTCTTAACAAAAGGTATCCCGTCCTGTGTACTCAG		1.111	TRUE	FALSE
4	1700030K09Rik	24	C19orf44.1_ssc_ref	chr19:16517304;G|A;Family=11146	case	11146	11146.p1	19	16628115	+	G	A	C19orf44	NM_032207	Exome:SSC_Iossifov_2014	ENSG00000105072	AGACCTGCCCCACTGACCATGGAGGATGCCCTGGAGGAGGTGAACAAGGAGCTGTGAGCGCCAGCAGGTGGAGCTTGACGTGACGTCTTAACAAAAGGTATCCCGTCCTGTGTACTCAGT	AGACCTGCCCCACTGACCATGGAGGATGCCCTGGAGGAGGTGAACAAGGAGCTGTGAGCACCAGCAGGTGGAGCTTGACGTGACGTCTTAACAAAAGGTATCCCGTCCTGTGTACTCAGT	CTATTAAACCTAAAGGGGTGAGCGGAGAATCTCTCCGAGCGAATACGAGCCTCGGACAACCACAGCGAGCGTCCTTAGAGTAGTGGGTGTTGTCAGGGGACGCGCATCGCCCTGGCTTGA	1.111	TRUE	FALSE
5	3110001I22Rik	414	PPHLN1_wgs_ref	chr12:42445266;T|G;Family=14061	case	14061	14061.p1	12	42839068	+	T	G	PPHLN1	ENST00000337898.6	WGS	ENSG00000134283	AAGCAGACCTGCAGGTTATGATGTCACTGCTTAACCAAGCCACCCAATCACATCAATTTTTCCACCAAAATTAGAGAAACTTAACTAAACAATGTCAACTTACCCAGAGACTAGCTAAAC	AAGCAGACCTGCAGGTTATGATGTCACTGCTTAACCAAGCCACCCAATCACATCAATTTGTCCACCAAAATTAGAGAAACTTAACTAAACAATGTCAACTTACCCAGAGACTAGCTAAAC	ATCTCATGTACCAACCCGACACACAACACCGGCCATTAGAACTTATAAAAACGCCTGATAATATGATGAGTAATAGTTACCAAACGTACAATAACCCCGACCAGATTAATCGTCTACATT	0.836	FALSE	FALSE
6	3425401B19Rik	326	C10orf71_wgs_ref	chr10:49327099;G|A;Family=13533	case	13533	13533.p1	10	50535144	+	G	A	C10orf71	ENST00000323868.4	WGS	ENSG00000177354	AAGGGCTCCCTGGCTCTCCTCTGATGGAGGGGCACTGCTTGCTTGGCCCGGTCCCCTCCGTGCCAGTTCCCAGGCGCACTCTACTCCAGCCCTTCTCCCTCCCTCCCTTCCTCCCTCTCC	AAGGGCTCCCTGGCTCTCCTCTGATGGAGGGGCACTGCTTGCTTGGCCCGGTCCCCTCCATGCCAGTTCCCAGGCGCACTCTACTCCAGCCCTTCTCCCTCCCTCCCTTCCTCCCTCTCC	CCCCCCTATGACTATCCCCTCGGAGCTTCCGGTTTCGCTTCCGTCCACCGTTCCCTCTGGCGTTCCGTTCGGCCAGTTGGCCCTCACGGATCCCGCTCCGCCCCCCCTGCCATCTGTGCA	0.804	FALSE	NA
7	5031439G07Rik	143	KIAA0930_wgs_ref	chr22:45190914;TAGAG|T;Family=11942	control	11942	11942.s1	22	45586795	-	TAGAG	T	KIAA0930	ENST00000336156.5	WGS	ENSG00000100364	GGAAGTCCTTTTAAAGCAGTCACCTGAAAAATGTTTAATAGAAATTTGGGGAGAGTCTCTATCTTGGAAGCTGCCTGCGGGAACCTCATTCCTATTCATTGCCTCCTCTTGGAAGGCTAA	GGAAGTCCTTTTAAAGCAGTCACCTGAAAAATGTTTAATAGAAATTTGGGGAGAGTATCTTGGAAGCTGCCTGCGGGAACCTCATTCCTATTCATTGCCTCCTCTTGGAAGGCTAA	CGAGGTAATATGTAAAGAAGAGTATCACATATGGCCTGGTCTGGAACTAGCGTCTGTTTGTATTACTCGCCTGGTATACATCTATGGCACGACTTTTAGCCCCCATAGACCTAATATGGT	0.844	TRUE	TRUE
8	AA986860	551	C1orf116_ssc_ref	chr1:207021950;C|T;Family=14058	control	14058	14058.s1	1	207195295	-	C	T	C1orf116	ENST00000461135.2	WGS	ENSG00000182795	CCAATGAACACAGAAGGGAGGCCCTGAAGAAGCTGGGACTGTTGAAGGAGTAGACTCTGCGACCAGTACAGACCCTGTCCTGGCTGAACAAGAAGAGACACATGCTCCACTTGGGAGCCT	CCAATGAACACAGAAGGGAGGCCCTGAAGAAGCTGGGACTGTTGAAGGAGTAGACTCTGCAACCAGTACAGACCCTGTCCTGGCTGAACAAGAAGAGACACATGCTCCACTTGGGAGCCT		0.729	FALSE	FALSE
9	AA986860	552	C1orf116_ssc_ref	chr1:207021950;C|T;Family=14058	control	14058	14058.s1	1	207195295	-	C	T	C1orf116	NM_001083924	Exome:SSC_Iossifov_2014	ENSG00000182795	CCAATGAACACAGAAGGGAGGCCCTGAAGAAGCTGGGACTGTTGAAGGAGTAGACTCTGCGACCAGTACAGACCCTGTCCTGGCTGAACAAGAAGAGACACATGCTCCACTTGGGAGCCT	CCAATGAACACAGAAGGGAGGCCCTGAAGAAGCTGGGACTGTTGAAGGAGTAGACTCTGCAACCAGTACAGACCCTGTCCTGGCTGAACAAGAAGAGACACATGCTCCACTTGGGAGCCT		0.729	FALSE	FALSE
10	AA986860	577	C1orf116_wgs_ref	chr1:207021950;C|T;Family=14058	control	14058	14058.s1	1	207195295	-	C	T	C1orf116	ENST00000461135.2	WGS	ENSG00000182795	CCAATGAACACAGAAGGGAGGCCCTGAAGAAGCTGGGACTGTTGAAGGAGTAGACTCTGCGACCAGTACAGACCCTGTCCTGGCTGAACAAGAAGAGACACATGCTCCACTTGGGAGCCT	CCAATGAACACAGAAGGGAGGCCCTGAAGAAGCTGGGACTGTTGAAGGAGTAGACTCTGCAACCAGTACAGACCCTGTCCTGGCTGAACAAGAAGAGACACATGCTCCACTTGGGAGCCT	GAGTCTGAGACATAGTCCGGACCGTGTTTCCAAAGAACGCCGCCTTGAGCGCGCACTCTGAGAAGAAAGGGGAAGAGAACGTCGTGGGACGCGACACCGCATTATACGAAGCCTAAATCA	0.729	FALSE	FALSE
11	AA986860	578	C1orf116_wgs_ref	chr1:207021950;C|T;Family=14058	control	14058	14058.s1	1	207195295	-	C	T	C1orf116	NM_001083924	Exome:SSC_Iossifov_2014	ENSG00000182795	CCAATGAACACAGAAGGGAGGCCCTGAAGAAGCTGGGACTGTTGAAGGAGTAGACTCTGCGACCAGTACAGACCCTGTCCTGGCTGAACAAGAAGAGACACATGCTCCACTTGGGAGCCT	CCAATGAACACAGAAGGGAGGCCCTGAAGAAGCTGGGACTGTTGAAGGAGTAGACTCTGCAACCAGTACAGACCCTGTCCTGGCTGAACAAGAAGAGACACATGCTCCACTTGGGAGCCT	GAGTCTGAGACATAGTCCGGACCGTGTTTCCAAAGAACGCCGCCTTGAGCGCGCACTCTGAGAAGAAAGGGGAAGAGAACGTCGTGGGACGCGACACCGCATTATACGAAGCCTAAATCA	0.729	FALSE	FALSE
12	Abcb5	112	ABCB5_wgs_ref	chr7:20659230;C|A;Family=11679	control	11679	11679.s1	7	20698853	+	C	A	ABCB5	ENST00000443026.2	WGS	ENSG00000004846	CCTCCTGCTGCCTATGAGCTACTGCACATACCTCAAGGCCATATGCAGTTGTGGCCCTGCACCAAATTACACTGAATCTAGGAGGGGAGTTGGCAGTGGCGGTATGAAAAACCATTGAAC	CCTCCTGCTGCCTATGAGCTACTGCACATACCTCAAGGCCATATGCAGTTGTGGCCCTGAACCAAATTACACTGAATCTAGGAGGGGAGTTGGCAGTGGCGGTATGAAAAACCATTGAAC		1.127	FALSE	NA
13	Abhd2	19	ABHD2_ssc_ref	chr15:89195431;G|A;Family=14575	case	14575	14575.p1	15	89738662	+	G	A	ABHD2	NM_007011	Exome:SSC_Iossifov_2014	ENSG00000140526	TAACAAGTTGCAGTGCTCTGACACGGAGCAGGTGGAGGCCGACCTGGAGTGAGGCCTCCGGACTCTGGCACGCTCCAGCAGCCCTCCTCTGGAAGCTGCGTCCCCTCACCCCCTGTTTCA	TAACAAGTTGCAGTGCTCTGACACGGAGCAGGTGGAGGCCGACCTGGAGTGAGGCCTCCAGACTCTGGCACGCTCCAGCAGCCCTCCTCTGGAAGCTGCGTCCCCTCACCCCCTGTTTCA	CGCCCTCGTGTCCGTTACGCTCCCATGAAACTCCCGTTAGCGCCTCATAGGGAACCTGCCCGTACGGGAGTGCCGCCCGTGAATCTGGAGCAGACCGATGGACACTACTGCCCGCTGTGG	0.431	TRUE	TRUE
14	Abl2	155	ABL2_wgs_ref	chr1:179104116;T|C;Family=12029	case	12029	12029.p1	1	179073251	-	T	C	ABL2	ENST00000344730.3	WGS	ENSG00000143322	AAGATACTTAGCTCAAGTGCCTGGCACACAATGAGCACACTCTATAAATGTTCTACTACTACTATTATTAACACCTAGTCTAGGGATGCACAGCAGAATCCCCTAGGGTTAAAAAACAAA	AAGATACTTAGCTCAAGTGCCTGGCACACAATGAGCACACTCTATAAATGTTCTACTACTGCTATTATTAACACCTAGTCTAGGGATGCACAGCAGAATCCCCTAGGGTTAAAAAACAAA		0.58	TRUE	FALSE
15	Acad11	6	ACAD11_ssc_ref	chr3:132558951;A|C;Family=11660	case	11660	11660.p1	3	132277795	-	A	C	ACAD11	NM_032169	Exome:SSC_Iossifov_2014	ENSG00000240303	AGCTGCGGGACCAAGCCAAAAGACTGACAGCCAAGATATAAGGAGGGTGGCACTGCCACATCCCACTGGCAGAAACTCTCCTTTATACAAACTTCATTGGCTCCAACATTTGAATCTCAT	AGCTGCGGGACCAAGCCAAAAGACTGACAGCCAAGATATAAGGAGGGTGGCACTGCCACAGCCCACTGGCAGAAACTCTCCTTTATACAAACTTCATTGGCTCCAACATTTGAATCTCAT	GTTACCTAAATAGATGCACCATAACATACCCGGATAAAGACAGAAGGAGCAAATTCGCAGCGTCGTGGCCCAATGACTCATCTACGTGATACTGTATCGGAGAGCTAACACTTCCCCCTC	0.883	TRUE	FALSE
16	Acbd3	341	ACBD3_wgs_ref	chr1:226146508;A|G;Family=13668	control	13668	13668.s1	1	226334209	-	A	G	ACBD3	ENST00000366812.5	WGS	ENSG00000182827	ATGACATTTAATTTGGAAATTTCTTTTTACTTTTGTGGAGCATTAGAGTCACAGTTTACCTTATTGATATTGGTCTGATGGTTTGTGAACTCTTGCTGGGAATCAAAATTTCCTTGAGAC	ATGACATTTAATTTGGAAATTTCTTTTTACTTTTGTGGAGCATTAGAGTCACAGTTTACCCTATTGATATTGGTCTGATGGTTTGTGAACTCTTGCTGGGAATCAAAATTTCCTTGAGAC		0.539	TRUE	FALSE
17	Adam28	198	ADAM28_wgs_ref	chr8:24357347;C|T;Family=12605	case	12605	12605.p1	8	24214860	+	C	T	ADAM28	ENST00000265769.4	WGS	ENSG00000042980	CAGCAATAGATAGCTGATACAAGGAAGTAGAGAACAAACATTTTCTATTAGTCTGTTTTCACATGGCTATAAAGAATACCACCTGAGACTGGGTAATTTATAAAGAAAGGAGGATTAATT	CAGCAATAGATAGCTGATACAAGGAAGTAGAGAACAAACATTTTCTATTAGTCTGTTTTTACATGGCTATAAAGAATACCACCTGAGACTGGGTAATTTATAAAGAAAGGAGGATTAATT		1.162	FALSE	FALSE
18	Adarb1	359	ADARB1_wgs_ref	chr21:45223082;C|G;Family=13752	control	13752	13752.s1	21	46642997	+	C	G	ADARB1	ENST00000492414.1	WGS	ENSG00000197381	CTGGCCATTCATTCAGGTTTTTTAAAGGATATTTAACTTTTATGGACTAGAAGGAATCACGAGGGCTACTGCACAATACATGGCCTAAGTTCCCTCTGTTCCTTCCTCTGAATCGAATGG	CTGGCCATTCATTCAGGTTTTTTAAAGGATATTTAACTTTTATGGACTAGAAGGAATCAGGAGGGCTACTGCACAATACATGGCCTAAGTTCCCTCTGTTCCTTCCTCTGAATCGAATGG	CAACTATACCTAATCAACGACTAGTCATTTCTCTAATACTTATATTTGTATGGTGTGTAGGCGCGGATTCGCCGGTTTCTTAGAAGCTTATCACAATGCAGTTCTCGGACATGACTGGAC	0.399	TRUE	FALSE
19	Agfg2	63	AGFG2_wgs_ref	chr7:100566755;G|A;Family=11348	case	11348	11348.p1	7	100164378	+	G	A	AGFG2	ENST00000300176.4	WGS	ENSG00000106351	GTTCCTGTTCTTCTCCCAGCCTCTGCCCTCCTTCTGTCTCCTGGGTGGTCTCCCGCTTCGCTCCTGGCCTTTGCATGTTCCATCTCTTCTCTTTCTCCCCTCTTCGCCACCCTAGATTAT	GTTCCTGTTCTTCTCCCAGCCTCTGCCCTCCTTCTGTCTCCTGGGTGGTCTCCCGCTTCACTCCTGGCCTTTGCATGTTCCATCTCTTCTCTTTCTCCCCTCTTCGCCACCCTAGATTAT		0.821	TRUE	TRUE
20	Ago4	321	AGO4_wgs_ref	chr1:35857112;C|G;Family=13508	case	13508	13508.p1	1	36322713	+	C	G	AGO4	ENST00000373210.3	WGS	ENSG00000134698	CTGTGTTTTAGGATCTGGTGCCCAGCCTCTATCAGAGCTTGCCTACCTGGCAAAGCTGCCTACCCTTCAAGTGGGAAAATATAATCCACTGTTTAACAAGGCTCACCCTCTCCACCCTGT	CTGTGTTTTAGGATCTGGTGCCCAGCCTCTATCAGAGCTTGCCTACCTGGCAAAGCTGCGTACCCTTCAAGTGGGAAAATATAATCCACTGTTTAACAAGGCTCACCCTCTCCACCCTGT	CCTTGCTTCCCATTACTGAGCTCCCTGACTACATTAATGCTGCGGTCTGTGAATAGACACGTGTCAAGATGCACACTCCTCAAATAGTTTGCCAACAGCCTGGGCATCGCCTCAGTCTCT	0.218	TRUE	FALSE
21	Agtr1b	276	AGTR1_wgs_ref	chr3:148742791;T|G;Family=13028	control	13028	13028.s1	3	148460578	+	T	G	AGTR1	ENST00000542281.1	WGS	ENSG00000144891	AAAGTCACATATAAAAGTTAAACTACTTGTAAAGGTGCTGCACTGGTCCCAAGTAGTAGTGTCTTCCTAGTATATTAGTTTGATTTAATATCTGAGAAGTGTATATAGTTTGTGGTAAAA	AAAGTCACATATAAAAGTTAAACTACTTGTAAAGGTGCTGCACTGGTCCCAAGTAGTAGGGTCTTCCTAGTATATTAGTTTGATTTAATATCTGAGAAGTGTATATAGTTTGTGGTAAAA	ACGATACAAGTTATACGTTAGATATGATAGTTAACTTAACCTGAGAATTTCTTTGTTTATAATCTAAAGATTATGAGGCGATGTTACTGTAGTCGGAGACTATATGGGAAGTTCTAATAC	1.347	FALSE	NA
22	AI467606	54	C16orf54_wgs_ref	chr16:29743897;C|T;Family=11301	case	11301	11301.p1	16	29755218	-	C	T	C16orf54	ENST00000329410.3	WGS	ENSG00000185905	CACCTCCACCTTCTTTCAGTGTTTACCGAAGCCACCAATACCAAAGAGAACGGGTCCTGCGGTGCTGAACAGCCTCGGTGTGGCGATGACAGCTGGCAGGAGATGACAGGAATCCAGTTT	CACCTCCACCTTCTTTCAGTGTTTACCGAAGCCACCAATACCAAAGAGAACGGGTCCTGCAGTGCTGAACAGCCTCGGTGTGGCGATGACAGCTGGCAGGAGATGACAGGAATCCAGTTT		1.006	FALSE	FALSE
23	AI837181	46	C11orf68_wgs_ref	chr11:65916912;CTGTG|C;Family=11252	case	11252	11252.p1	11	65684383	-	CTGTG	C	C11orf68	ENST00000449692.3	WGS	ENSG00000175573	TGGCAGAGGGGATGCCAGGACCATGGACATGAGGCTTGCCCATCCCTGCCAACTTACACAGCCTGTACCACTGTCCCCCCTTCCTTGGCTACTTTGACATGTGCCTGCTCCTGGCATTTC	TGGCAGAGGGGATGCCAGGACCATGGACATGAGGCTTGCCCATCCCTGCCAACTTAGCCTGTACCACTGTCCCCCCTTCCTTGGCTACTTTGACATGTGCCTGCTCCTGGCATTTC		0.843	TRUE	TRUE
24	Akap10	630	AKAP10_wgs_ref	chr17:19904509;T|C;Family=13239	case	13239	13239.p1	17	19807822	-	T	C	AKAP10	ENST00000225737.6	WGS	ENSG00000108599	TCTTTTAACAAAATATTTCCATCCACTTCACATTGCTTCAATCTTTAACAGAAAAGCAATATAAAGGTTATAGAAGAAAATGTGGTTTTGGGCAACTCTTGCTGCCTCTGCATGTTTTGG	TCTTTTAACAAAATATTTCCATCCACTTCACATTGCTTCAATCTTTAACAGAAAAGCAATGTAAAGGTTATAGAAGAAAATGTGGTTTTGGGCAACTCTTGCTGCCTCTGCATGTTTTGG	TTAGTTTTATCCTCACATCAGAACGTGACTTTTAACTGTTTCGCATTCTTCCACAGCAATAATTTATGTAGAAATGTGCTAAAATTTTGCAAAGATTAGTAGGAACTCCTAGCATCTTAG	0.441	TRUE	FALSE
25	Akap9	365	AKAP9_wgs_ref	chr7:92108825;A|T;Family=13807	case	13807	13807.p1	7	91738139	+	A	T	AKAP9	ENST00000394534.2	WGS	ENSG00000127914	GCCAAAGCTTAAACTCTTGTAACCAGCAGAGAAACTGACTTTAAATAATTTAAGTGAAAATATGATTTATCACCCCAGATCCCACTCCTCCCAAAAATGATTTCCTACTATGTTCATTCA	GCCAAAGCTTAAACTCTTGTAACCAGCAGAGAAACTGACTTTAAATAATTTAAGTGAAATTATGATTTATCACCCCAGATCCCACTCCTCCCAAAAATGATTTCCTACTATGTTCATTCA	ACGTCCTCCATTAAAAGATAAGAAAGTCCCATAATCGTACACCTTCACCATACTGTCGACTATTTTATAATAGTAAACTCTAGTCCATCAAGCTTACATACCAAGTGGTTCATAAATCTA	0.404	TRUE	TRUE
26	Akr1b3	12	AKR1B1_ssc_ref	chr7:134442682;G|A;Family=14444	control	14444	14444.s1	7	134127434	-	G	A	AKR1B1	NM_001628	Exome:SSC_Iossifov_2014	ENSG00000085662	CATGAAGAGTTTTGAAGCTGTGGTTGCCTGCTCGTCCCCAAGTGACCTATACCTGTGTTTCTTGCCTCATTTTTTTCCTTGCAAATGTAGTATGGCCTGTGTCACTCAGCAGTGGGACAG	CATGAAGAGTTTTGAAGCTGTGGTTGCCTGCTCGTCCCCAAGTGACCTATACCTGTGTTTTTTGCCTCATTTTTTTCCTTGCAAATGTAGTATGGCCTGTGTCACTCAGCAGTGGGACAG	GTTGGGTATTGCTCACATCCTTACCTGATGTGCCGTCAGCCCCCAGGGCTCTAAGGGCGATGACGCTGGTGTTATGATGTTTTCTATATTGGAATATCCGCTATTCTGACTTTTACTCGA	0.997	TRUE	TRUE
27	Aldh3a2	21	ALDH3A2_ssc_ref	chr17:19675582;C|G;Family=12796	control	12796	12796.s1	17	19578895	+	C	G	ALDH3A2	NM_000382	Exome:SSC_Iossifov_2014	ENSG00000072210	GCTGAGTAAACTGAATCCTTTTTTCCTCTCTCCAGGCAGAATATTACTGAAGAATGATCCTGTTCAACCTCCTAGTGCCTCTACTGAATTATTCCTCTTTTAAATGGTTAATGAACCAAT	GCTGAGTAAACTGAATCCTTTTTTCCTCTCTCCAGGCAGAATATTACTGAAGAATGATCGTGTTCAACCTCCTAGTGCCTCTACTGAATTATTCCTCTTTTAAATGGTTAATGAACCAAT		0.825	TRUE	FALSE
28	Alg14	257	ALG14_wgs_ref	chr1:94976534;A|G;Family=12859	control	12859	12859.s1	1	95442090	-	A	G	ALG14	ENST00000370205.5	WGS	ENSG00000172339	TCAGCCGCCTGACTAGCTGGGATTTCAGGAGTGCACCACCAGCCCGGCTAACTTTTGTATTTTTAGCAGAGATGGGGTTTCACCATGTTGGCCGGGCTGGTCTCGAACTCCTGGGCTCAA	TCAGCCGCCTGACTAGCTGGGATTTCAGGAGTGCACCACCAGCCCGGCTAACTTTTGTATCTTTAGCAGAGATGGGGTTTCACCATGTTGGCCGGGCTGGTCTCGAACTCCTGGGCTCAA		1.196	TRUE	TRUE
29	Alx4	488	ALX4.1_wgs_ref	chr11:44263856;G|A;Family=14521	control	14521	14521.s1	11	44285406	-	G	A	ALX4	ENST00000329255.3	WGS	ENSG00000052850	AGTCAGGTTCCCTCCAGGAGGATGCGGAGGGGCTCGTCTCTTCCCTGCCCTACCCTGGCCCCTCCCTGGGGCTGCTCAGCAGTGTCCCGGCATGGAAGGACTCACAACTTCGGAACACAT	AGTCAGGTTCCCTCCAGGAGGATGCGGAGGGGCTCGTCTCTTCCCTGCCCTACCCTGGCCTCTCCCTGGGGCTGCTCAGCAGTGTCCCGGCATGGAAGGACTCACAACTTCGGAACACAT	GCCACGGACCGTCGTCAGGAGTCGGCATTGGCACGTGTCTTGGCCCATGACCCCTCAGAAACAGGTCTACCGTACGGCGGATTCCCCGTGCTCCCAATTAGGCCGCGTATGTCCTGCCGC	0.519	FALSE	NA
30	Alx4	142	ALX4_wgs_ref	chr11:44263819;C|G;Family=11942	case	11942	11942.p1	11	44285369	-	C	G	ALX4	ENST00000329255.3	WGS	ENSG00000052850	CTCTTCCCTGCCCTACCCTGGCCCCTCCCTGGGGCTGCTCAGCAGTGTCCCGGCATGGAAGGACTCACAACTTCGGAACACATAAGCTAGAGCTTGGGGGCCGGGTGGCAGAGGGTCAAA	CTCTTCCCTGCCCTACCCTGGCCCCTCCCTGGGGCTGCTCAGCAGTGTCCCGGCATGGAACGACTCACAACTTCGGAACACATAAGCTAGAGCTTGGGGGCCGGGTGGCAGAGGGTCAAA	GGCGCGTCCGTGGTTGCAGCCGCCCAACATCCACTGGTCGCTACCTATGCCATGTCGGCGCGCCACTGTGCAAGTGGTCCACCCGCAATGCAACAGCGTTAGGAATGATGTGCGACACGG	0.519	FALSE	NA
31	Ampd2	594	AMPD2_wgs_ref	chr1:109632006;C|T;Family=11393	case	11393	11393.p1	1	110174628	+	C	T	AMPD2	ENST00000256578.3	WGS	ENSG00000116337	GCTGGCCCCTATGTTGTGTTCTGGACTGAGGCCTTTGCTGTGAACTGCAGTGTTTCATACGAACCATCTTTCCTAGTGCATGAGAAAGAAAGATTATTTAAGTAATGAGGCAGGTGGGGT	GCTGGCCCCTATGTTGTGTTCTGGACTGAGGCCTTTGCTGTGAACTGCAGTGTTTCATATGAACCATCTTTCCTAGTGCATGAGAAAGAAAGATTATTTAAGTAATGAGGCAGGTGGGGT	CTACATTCAAATTTTTTAGGACCGCATTTCATACTAGGTTGGCAGCTGGGGTGATAGTCTTTCGCAGATTGTTGATGGTCATTGCGAAAAGGCATTCCCTTGGGATAACATGGGTGCGAG	0.638	TRUE	TRUE
32	Amz1	157	AMZ1.1_wgs_ref	chr7:2713256;C|A;Family=12113	control	12113	12113.s1	7	2752890	+	C	A	AMZ1	ENST00000312371.4	WGS	ENSG00000174945	ATACCACTGTACTGCAGTCTGGGCCACACAGAAAGACTGTCTCCAGAAAAAAAAAAGTTCTTTGGAGAAGCCACAGACCACCTGTCTTCAGGCGCCTCCTTCAACTCCTGAGTCCCAGCC	ATACCACTGTACTGCAGTCTGGGCCACACAGAAAGACTGTCTCCAGAAAAAAAAAAGTTATTTGGAGAAGCCACAGACCACCTGTCTTCAGGCGCCTCCTTCAACTCCTGAGTCCCAGCC	TGTTACAACCCTTATCATATAGAGGCGAGGATCACCTGCAGCTGCTGCGAAGAAGCCCCAAAAAGGCTAGACTCAATTATGCGTACCGCGGTCCCCCTCATAATCGCCAAAACCATCTCC	1.939	TRUE	TRUE
33	Amz1	94	AMZ1_wgs_ref	chr7:2713712;A|G;Family=11561	case	11561	11561.p1	7	2753346	+	A	G	AMZ1	ENST00000312371.4	WGS	ENSG00000174945	TGTCACGTTCTGTGGCGCTAACAGCATCCTGATCCTGACGGACTTCACCGGGGCTCTCCAGGCATCTCTTCTGACAAACACTGCAGGAGGTGAGGGTGTCTGACGTGCACTGAGGGCAGA	TGTCACGTTCTGTGGCGCTAACAGCATCCTGATCCTGACGGACTTCACCGGGGCTCTCCGGGCATCTCTTCTGACAAACACTGCAGGAGGTGAGGGTGTCTGACGTGCACTGAGGGCAGA	AGTCAGGCGCGGTGGGGTCGAGCCGATGGCTCCATAATAAGCGCTTTTCGGACTGCCGCAACTGTCACCTGCATTTGGAGGGTAGACCCTAGACCGAAACCCCTGTCGACTCTTTTGGGA	1.939	TRUE	TRUE
34	Angptl4	212	ANGPTL4_wgs_ref	chr19:8374252;C|G;Family=12662	control	12662	12662.s1	19	8439136	+	C	G	ANGPTL4	ENST00000594875.1	WGS	ENSG00000167772	ACTGGCCTCAATGGCGGACTCAGTCACATTGACTGACGGGGACCAGGGCTTGTGTGGGTCGAGAGCGCCCTCATGGTGCTGGTGCTGTTGTGTGTAGGTCCCCTGGGGACACAAGCAGGC	ACTGGCCTCAATGGCGGACTCAGTCACATTGACTGACGGGGACCAGGGCTTGTGTGGGTGGAGAGCGCCCTCATGGTGCTGGTGCTGTTGTGTGTAGGTCCCCTGGGGACACAAGCAGGC	TCGGCGACCGAGGTGGGGTGCGGTTCCTTCGGGCCCTGCCTTGAGGTCTTACCCGGAGGATAAATAAGTTGTATGCGAAGGGACGTGCACGAACCCGGGTGCTCTGGGGTTTACGACCCG	1.283	FALSE	FALSE
35	Ano8	427	ANO8_wgs_ref	chr19:17323501;G|A;Family=14150	case	14150	14150.p1	19	17434310	-	G	A	ANO8	ENST00000159087.4	WGS	ENSG00000074855	AGCCCCAGCCCCCAGGCCGTGTGCTGGCCCAGCGGCTGGCATTAGCTCTACCCGCCCTGCCTTCTCTTCTCATATGCAATATCAGTCATTCACAGGGGCGGCCGGTCTCCAAAATGCAAA	AGCCCCAGCCCCCAGGCCGTGTGCTGGCCCAGCGGCTGGCATTAGCTCTACCCGCCCTGCTTTCTCTTCTCATATGCAATATCAGTCATTCACAGGGGCGGCCGGTCTCCAAAATGCAAA		0.317	TRUE	FALSE
36	Anp32e	397	ANP32E_wgs_ref	chr1:150219605;G|A;Family=13966	control	13966	13966.s1	1	150191905	-	G	A	ANP32E	ENST00000369119.3	WGS	ENSG00000143401	TGGGATGAAGAAAGAAAAGCAGGGGTGCTTTTGGAAGCAGTGTTAGTGTTCCTCAAAAGTCGGAACAATTGCCTGTTGATATATTAATAAGACATTAAAGTCAAATTTTAATGTTGGCCT	TGGGATGAAGAAAGAAAAGCAGGGGTGCTTTTGGAAGCAGTGTTAGTGTTCCTCAAAAGTTGGAACAATTGCCTGTTGATATATTAATAAGACATTAAAGTCAAATTTTAATGTTGGCCT	AGAACGGTCCAAAGCTAGTGAGAGTAAGGGAGTAGGTATGAACATTATGCTTAGTTGCCTAGGATTAGTCGTAAAGTAGTAAGAGGCAAATTTCTGTTATTAAATTTACATGGTCAACTT	0.423	TRUE	TRUE
37	Antxr2	641	ANTXR2_wgs_ref	chr4:79903699;G|A;Family=13578	control	13578	13578.s1	4	80824853	-	G	A	ANTXR2	ENST00000403729.2	WGS	ENSG00000163297	GAAACAGGCAGGTGAGGCTGGAGAATGTTGTCTATTTGTAGGAAAGAAAGTCAGTGCAGACGCATATTCTAGTTTAGAGTTAGATTAATATTGTGCTTAGTGAATTTCTATGACATATTT	GAAACAGGCAGGTGAGGCTGGAGAATGTTGTCTATTTGTAGGAAAGAAAGTCAGTGCAGATGCATATTCTAGTTTAGAGTTAGATTAATATTGTGCTTAGTGAATTTCTATGACATATTT	TTAAATAGGACATAATGATGTGTATGTGTTATTAGTGCGATAGTGGTAAGAAACTAGAATAGTCGATAGCTCATGGAAGCTCGTATTAGGATAATGTGGTCGAGGACTTTCTACTATTTT	0.503	FALSE	FALSE
38	Ap3s2	78	AP3S2_wgs_ref	chr15:89833427;A|T;Family=11456	case	11456	11456.p1	15	90376659	-	A	T	AP3S2	ENST00000336418.4	WGS	ENSG00000157823	GCAGATGACGAAAGTAGACCCAGCTCCAGTAACCTTCCCTTAGATTACACGGGGCTGAGATCTGAGACTGTTCACTTGACTCCACTGTCCTTTTCTTTCCTCGCTGCTTAAGATGGCTTC	GCAGATGACGAAAGTAGACCCAGCTCCAGTAACCTTCCCTTAGATTACACGGGGCTGAGAACTGAGACTGTTCACTTGACTCCACTGTCCTTTTCTTTCCTCGCTGCTTAAGATGGCTTC		1.427	TRUE	FALSE
39	Ap4s1	108	AP4S1_wgs_ref	chr14:31073045;A|G;Family=11645	case	11645	11645.p1	14	31542251	+	A	G	AP4S1	ENST00000556480.1	WGS	ENSG00000100478	GCTAAAAAATGGTTTACTTCCTCAACCCAGTTTCCCAGAAATTGAGTCTCTTTGGATCTATATCAAGAACATGTGTTAATACAGAGTTTTAATAAGTAAAAGTTAAAACTTAAGTGATGC	GCTAAAAAATGGTTTACTTCCTCAACCCAGTTTCCCAGAAATTGAGTCTCTTTGGATCTGTATCAAGAACATGTGTTAATACAGAGTTTTAATAAGTAAAAGTTAAAACTTAAGTGATGC		1.633	TRUE	TRUE
40	Arfgap2	254	ARFGAP2_wgs_ref	chr11:47165115;T|G;Family=12852	case	12852	12852.p1	11	47186666	-	T	G	ARFGAP2	ENST00000426335.2	WGS	ENSG00000149182	TCCCCCACGATGGCTTATTCTGGGTCCAGACTTTCCCCAGGTAGGGAAAGCGGAAGGTAGAAGGCTTTTTTTGCTGGCTCTAGGGTTCTTCTAGTTCGAGGCCTTGGGTCCCCATCCTCT	TCCCCCACGATGGCTTATTCTGGGTCCAGACTTTCCCCAGGTAGGGAAAGCGGAAGGTAGCAGGCTTTTTTTGCTGGCTCTAGGGTTCTTCTAGTTCGAGGCCTTGGGTCCCCATCCTCT		0.54	TRUE	TRUE
41	Arhgef12	256	ARHGEF12_wgs_ref	chr11:120487883;G|A;Family=12857	control	12857	12857.s1	11	120358592	+	G	A	ARHGEF12	ENST00000532993.1	WGS	ENSG00000196914	TCAAGGCAAATCAGCAAGCCCCCAAAGTGCTGTAATTTAACATCATGATTACCACCTTCGAAGCTATATATTTTGCATACTTTAAAATCACCTAACTTGGACTGCTTGAATTACATTGGC	TCAAGGCAAATCAGCAAGCCCCCAAAGTGCTGTAATTTAACATCATGATTACCACCTTCAAAGCTATATATTTTGCATACTTTAAAATCACCTAACTTGGACTGCTTGAATTACATTGGC		0.179	TRUE	TRUE
42	Arl3	480	ARL3_wgs_ref	chr10:102673925;T|A;Family=14458	control	14458	14458.s1	10	104433682	-	T	A	ARL3	ENST00000260746.5	WGS	ENSG00000138175	CCATTCCCGTCAGAGTTTGCTTTGATTTCCCTTTCCTTTCCTTCTCGGGGACCAGTTCTTACTTCCTTTTATTTTTAGCTCTGCACTCCATGTGGTTTCAGGGTTCAGTCTGATCCATCA	CCATTCCCGTCAGAGTTTGCTTTGATTTCCCTTTCCTTTCCTTCTCGGGGACCAGTTCTTTCTTCCTTTTATTTTTAGCTCTGCACTCCATGTGGTTTCAGGGTTCAGTCTGATCCATCA		1.097	TRUE	TRUE
43	Arl5b	74	ARL5B_wgs_ref	chr10:18679337;G|A;Family=11412	case	11412	11412.p1	10	18968266	+	G	A	ARL5B	ENST00000377275.3	WGS	ENSG00000165997	TATTTTCTTGGCTTGTACTAATTGAATGGAAGTGGTTAATTTGTTCAGAGTTTATTGCCGTTTGATGCCACCCCAGTCTATAGTTCTGTGTGACTTTCCATATTGAAAGAGTAGGGTTAG	TATTTTCTTGGCTTGTACTAATTGAATGGAAGTGGTTAATTTGTTCAGAGTTTATTGCCATTTGATGCCACCCCAGTCTATAGTTCTGTGTGACTTTCCATATTGAAAGAGTAGGGTTAG		1.048	TRUE	FALSE
44	Arpc4	467	ARPC4_wgs_ref	chr3:9799942;G|A;Family=14390	control	14390	14390.s1	3	9841626	+	G	A	ARPC4	ENST00000417500.1	WGS	ENSG00000241553	CGCCAGTGAATTAGGAATCAGAGTCATTTTACAGATGAGAAAATTGAGATTCCAACAGGGTAACTTGCCCAAGGAAAGTAACAGAGGAGGCTGGATTTCAAAACCTTTTCGCCCTGACTT	CGCCAGTGAATTAGGAATCAGAGTCATTTTACAGATGAGAAAATTGAGATTCCAACAGGATAACTTGCCCAAGGAAAGTAACAGAGGAGGCTGGATTTCAAAACCTTTTCGCCCTGACTT		0.265	TRUE	TRUE
45	Arrdc3	99	ARRDC3_wgs_ref	chr5:91369300;A|G;Family=11590	control	11590	11590.s1	5	90665117	-	A	G	ARRDC3	ENST00000265138.3	WGS	ENSG00000113369	AATGTCCCCCTCAAAAAAAGCTAATGGAATATTTGGCATAAAGGGCATTTGGTGGTTTTATTTTTGTTTGAGGGGGATTGTCAGAAAATCCCTTTTCTCTCTTACGTCTAACTGACTAGG	AATGTCCCCCTCAAAAAAAGCTAATGGAATATTTGGCATAAAGGGCATTTGGTGGTTTTACTTTTGTTTGAGGGGGATTGTCAGAAAATCCCTTTTCTCTCTTACGTCTAACTGACTAGG	GGGAGACGGTCATGATGGGCATGTCGGCTGACTTCGTATGTTTAAATCATAATACCTCTATTTACTATCCAGATTGTATTATGTAGTAACCTTTGTATAAATACGCTAAGCGCTGTGTAT	0.286	TRUE	TRUE
46	Asic2	589	ASIC2_wgs_ref	chr17:33013379;T|TG;Family=11156	control	11156	11156.s1	17	31340397	-	T	TG	ASIC2	ENST00000225823.2	WGS	ENSG00000108684	CCAAGCTGCCCATGGGGCTTCGGCGCCAAAGGTGACCCGCGCCAACCTCCCTCCCCCCCAGTGCCTATGACGGCGGCACAGCAGCCAGCGGGTGGGGGACGCCTGTGTTCACCCATGGT	CCATGGGTGAACACAGGCGTCCCCCACCCGCTGGCTGCTGTGCCGCCGTCATAGGCACTGGGGGGGGAGGGAGGTTGGCGCGGGTCACCTTTGGCGCCGAAGCCCCATGGGCAGCTTGGG	GTATGGCATGGTGCGTGATGCCAGGGTCTCCGTCTTGGCAAGCTCCCGGCCCGCGGGCGCTGGTCGTTCACGGTCGGATCACGCCGCTACACGCGAAGGAGGCACGCCGGGGCGGAGGCG	0.192	TRUE	FALSE
47	Asph	408	ASPH_wgs_ref	chr8:61665222;C|T;Family=14053	case	14053	14053.p1	8	62577781	-	C	T	ASPH	ENST00000522603.1	WGS	ENSG00000198363	CAAAGGGAAATACCCAGAAAAGAAACGGCTAAAGCTCTGGCATCATCATCCCAGAACATGGTCATGTTCCAGATTGCAGTTTGTTACAAAAAAGCATGGAAAATGTAATATTGCTCTGAT	CAAAGGGAAATACCCAGAAAAGAAACGGCTAAAGCTCTGGCATCATCATCCCAGAACATGATCATGTTCCAGATTGCAGTTTGTTACAAAAAAGCATGGAAAATGTAATATTGCTCTGAT		0.821	TRUE	TRUE
48	Atp11b	420	ATP11B_wgs_ref	chr3:182914592;T|C;Family=14097	case	14097	14097.p1	3	182632380	+	T	C	ATP11B	ENST00000491699.2	WGS	ENSG00000058063	TTGAAATGAGTCATGATTTTTAAGTTTCTTTTGCTTGGTATTTATTGCCTAATTAAAAGTGTATGAGTTAGAACAGGCTTTTTAAATTATGGAGTAAAAGAATCTTAGCATTTTTGTCCC	TTGAAATGAGTCATGATTTTTAAGTTTCTTTTGCTTGGTATTTATTGCCTAATTAAAAGCGTATGAGTTAGAACAGGCTTTTTAAATTATGGAGTAAAAGAATCTTAGCATTTTTGTCCC		0.406	TRUE	FALSE
49	Atp2b2	330	ATP2B2_wgs_ref	chr3:10325764;C|T;Family=13543	control	13543	13543.s1	3	10367448	-	C	T	ATP2B2	ENST00000343816.4	WGS	ENSG00000157087	AACTTGTCTCCCCCTCAACAGATGAGGGAAGGGCAGGGAGCCCGTTCAGTGACTCCTGGCGCTGCAGAATCACTCATCTTTGGAGGTGAGCAGAGAGAGCTCTGAGGAGTTTCCTTCTTG	AACTTGTCTCCCCCTCAACAGATGAGGGAAGGGCAGGGAGCCCGTTCAGTGACTCCTGGCACTGCAGAATCACTCATCTTTGGAGGTGAGCAGAGAGAGCTCTGAGGAGTTTCCTTCTTG	GCCACATGACCAAGGACGGAAGTGTCGGGGGTGCCGGGTCTTACATTCGGTGACTTACCCCATAGGCGCCTCAGAATGTTCAGCCCGCGAGGAGTGTGACTAGTCTATTATTGCTGCTAA	0.148	TRUE	TRUE
50	Atp6v1a	514	ATP6V1A_wgs_ref	chr3:113809668;A|G;Family=14645	control	14645	14645.s1	3	113528515	+	A	G	ATP6V1A	ENST00000538620.1	WGS	ENSG00000114573	GTTCTAGTGTTGTGAAGGGCCTCCCTCTTCCTTTATCTGAAGTGGTGAATATAGTAAATATACATTCTGGTTACACTACTGTAAACTTGTATGTAGGGTGATGACCCTCTTTGTCCTAGG	GTTCTAGTGTTGTGAAGGGCCTCCCTCTTCCTTTATCTGAAGTGGTGAATATAGTAAATGTACATTCTGGTTACACTACTGTAAACTTGTATGTAGGGTGATGACCCTCTTTGTCCTAGG		0.358	TRUE	TRUE
51	Atp8b4	226	ATP8B4_wgs_ref	chr15:49859538;T|C;Family=12759	control	12759	12759.s1	15	50151735	-	T	C	ATP8B4	ENST00000558498.1	WGS	ENSG00000104043	ATTTTTATACCAGTCTAGGGACAAAGGAGACTGAACATCTTTGCAGCAGGATAGGCTGGTAATTTGATCAAATTTATTCAAAAAGCTCTCAGTCTGTGTCATGTAAGGACATGCTTATGA	ATTTTTATACCAGTCTAGGGACAAAGGAGACTGAACATCTTTGCAGCAGGATAGGCTGGTGATTTGATCAAATTTATTCAAAAAGCTCTCAGTCTGTGTCATGTAAGGACATGCTTATGA	CAGTTAGGTATGTGTTAAGATTAAGGGATACGATCTGGATGCGGGTTTCATAAAGTACAGAGCGGAACATAATATTTACTTGCCTGGATTGTTATCTACAACCGCATACCTTAAACTTAA	1.094	FALSE	NA
52	Atp9a	478	ATP9A_wgs_ref	chr20:51600915;G|A;Family=14455	case	14455	14455.p1	20	50217454	-	G	A	ATP9A	ENST00000402822.1	WGS	ENSG00000054793	AATATGAATATGTTAAAGCTGGTGGCTCAGCTGGGAGATTTATATGGGTCACTGTGCGAGCTTCCTTATGACTTGAATTTTGTTGTCACATGATAAAAGTTTCTGTGTAGCTGAAGGTTG	AATATGAATATGTTAAAGCTGGTGGCTCAGCTGGGAGATTTATATGGGTCACTGTGCGAGTTTCCTTATGACTTGAATTTTGTTGTCACATGATAAAAGTTTCTGTGTAGCTGAAGGTTG		0.205	TRUE	TRUE
53	Atxn7l3	242	ATXN7L3_wgs_ref	chr17:44192213;ACT|A;Family=12796	case	12796	12796.p1	17	42269581	-	ACT	A	ATXN7L3	ENST00000389384.4	WGS	ENSG00000087152	GATGGGCTTGGTCCAGCAGGGACCCTGAGGGAACAAACCCTTTTCCTTCTGGGGAGAGAGTGCCCCCCCTACCATGTAGTTGAACAGGGGCTAGGAGCTCCCCACTCCCCTCCCTCTAAC	GATGGGCTTGGTCCAGCAGGGACCCTGAGGGAACAAACCCTTTTCCTTCTGGGGAGAGTGCCCCCCCTACCATGTAGTTGAACAGGGGCTAGGAGCTCCCCACTCCCCTCCCTCTAAC		0.196	TRUE	FALSE
54	AU040320	136	KIAA0319L_wgs_ref	chr1:35433974;A|G;Family=11894	case	11894	11894.p1	1	35899575	-	A	G	KIAA0319L	ENST00000325722.3	WGS	ENSG00000142687	CATCCGGCCCGAGATTAGGGAGGATTGACTGTGTCAGGGATGGCGGGTGGCCTCTCTCGCTGCCAGGGCCCTTGTCAGAGCAGCCAGGCTGGACAGACGGCCTCCCTCCTCTCCATCTGA	CATCCGGCCCGAGATTAGGGAGGATTGACTGTGTCAGGGATGGCGGGTGGCCTCTCTCGCCGCCAGGGCCCTTGTCAGAGCAGCCAGGCTGGACAGACGGCCTCCCTCCTCTCCATCTGA		0.449	TRUE	TRUE
55	Bag2	346	BAG2_wgs_ref	chr6:57184477;C|T;Family=13692	case	13692	13692.p1	6	57049275	+	C	T	BAG2	ENST00000545080.1	WGS	ENSG00000112208	TAGGATCTAGCATATTTCACTATTCTGTGGATGAATACATAGTTTGTGGGGAAAACAAACGTTCAGCTAGGGGCAAAAAGCATGACTGCTTTTTCCTGTCTGGCATGGAATCACGCAGTC	TAGGATCTAGCATATTTCACTATTCTGTGGATGAATACATAGTTTGTGGGGAAAACAAATGTTCAGCTAGGGGCAAAAAGCATGACTGCTTTTTCCTGTCTGGCATGGAATCACGCAGTC	TCACAAAGCTTTTAGATCTCACACTAAATATTGTAGCCTAACGTCTGTAGTCTTTGAAGAGTTACCGAGTACCATCCGCGGTATTTGGGTAAGAGAATGAGGTACGTGTCCGTGAGATGA	1.151	TRUE	FALSE
56	Baiap2l1	77	BAIAP2L1_wgs_ref	chr7:98293310;T|C;Family=11432	case	11432	11432.p1	7	97922622	-	T	C	BAIAP2L1	ENST00000005260.8	WGS	ENSG00000006453	TCACGTAGTTGGGTTGACAAGTTTCTGCCTTTAAGATAAATGAGTAATAGTCTAATGACCAGCTCAGCCATTTAAAATATTTTCTTCCTATTCTGTTCAAGAAACAGTAAACTTGGTTTC	TCACGTAGTTGGGTTGACAAGTTTCTGCCTTTAAGATAAATGAGTAATAGTCTAATGACCGGCTCAGCCATTTAAAATATTTTCTTCCTATTCTGTTCAAGAAACAGTAAACTTGGTTTC	TCCTAGCCGCAATTGACAATTGATAGCTTGAATGTCGTATTAGATTAGGTTTTAGAACTTACAATCATTAATTGGAACACTTTCTTCCACAGTAGACTCGAATGTTTTCTTACAGATATG	0.649	FALSE	FALSE
57	Barx1	424	BARX1_wgs_ref	chr9:93952040;GATC|G;Family=14109	case	14109	14109.p1	9	96714322	-	GATC	G	BARX1	ENST00000253968.6	WGS	ENSG00000131668	ACCCGCGAGCCGGCCCTTCCGCGTCCAAGAAGTTTACTTCCTAAGCCTTTTTATTATGATCTTGAATGCGGACAATTGGGGCCAAACGAGGAAGGACACAGACCCAAAAGCCAGACCCAG	ACCCGCGAGCCGGCCCTTCCGCGTCCAAGAAGTTTACTTCCTAAGCCTTTTTATTATCTTGAATGCGGACAATTGGGGCCAAACGAGGAAGGACACAGACCCAAAAGCCAGACCCAG	ACCTAGAGCGTGGCCTTAACGACACTGAAGCACCTTACGCTAAGTTTACGGTTCAGTCCCAAAGAACAATACGGCTGGCTGAGAGACAGGGGCGTCCCCCTATACACATCCATTAGCAGC	0.683	NA	NA
58	Baz1b	281	BAZ1B_wgs_ref	chr7:73441259;G|A;Family=13066	case	13066	13066.p1	7	72855589	-	G	A	BAZ1B	ENST00000339594.4	WGS	ENSG00000009954	TAGTTATTAAAAGTTGCTTGTTTCAGCAGTGATATTGTATAAAGAACATCTTGTAAGATACTCCTGACATCTTGCTTTAGCACATGTACAGTACAGTTTCTATGATAATGTGTTTGCTCT	TAGTTATTAAAAGTTGCTTGTTTCAGCAGTGATATTGTATAAAGAACATCTTGTAAGATATTCCTGACATCTTGCTTTAGCACATGTACAGTACAGTTTCTATGATAATGTGTTTGCTCT	TGTTATAAATTATCTTACATGGGTTTCGATTAAATGGCCTCTAGGGTTATTCGTTTCTGTCCGAGAACTAAATAAGTTCGGACGTATAACCAATATTGGGATTCTTATATATTTCTACTA	0.109	TRUE	TRUE
59	BC016579	302	C3orf52_wgs_ref	chr3:112117415;G|A;Family=13267	case	13267	13267.p1	3	111836262	+	G	A	C3orf52	ENST00000431717.2	WGS	ENSG00000114529	ATGTATATAGCTAGTTACAGACGGGAGCTATGTGTTTCTTCATTATTTTGCAGCTCCTCGTTGTTCCTGTGATTCCTGAACACCTTTTTGGAAATATGGGTCTCTGTGAGTTTTGAGCAC	ATGTATATAGCTAGTTACAGACGGGAGCTATGTGTTTCTTCATTATTTTGCAGCTCCTCATTGTTCCTGTGATTCCTGAACACCTTTTTGGAAATATGGGTCTCTGTGAGTTTTGAGCAC	AGTGGTAGTTTGTGGCCAGATTGTTATCTTAAATCGGTTTTTGTCCTTCTACTGGTCCTTATACAGGTTGATCCAAGACCCTAATACAGCTTTTGGTCGACGTAGATCGTTTTGTTTCGA	1.795	FALSE	NA
60	Bcas1	89	BCAS1_wgs_ref	chr20:53944804;G|T;Family=11526	control	11526	11526.s1	20	52561343	-	G	T	BCAS1	ENST00000434986.2	WGS	ENSG00000064787	CCATCTCCTCCCCAAACACGCTCCATGTATATATTCTTCTGATGGCCAGCAAATGAAATTCTGCCTAGAAATTAAGCCCGAGCTGTTGTATATTGAGGTGTATTATTTACGTCTCTGGTC	CCATCTCCTCCCCAAACACGCTCCATGTATATATTCTTCTGATGGCCAGCAAATGAAATTATGCCTAGAAATTAAGCCCGAGCTGTTGTATATTGAGGTGTATTATTTACGTCTCTGGTC		0.86	FALSE	FALSE
61	Bcl2	184	BCL2_wgs_ref	chr18:63124075;C|T;Family=12449	case	12449	12449.p1	18	60791308	-	C	T	BCL2	ENST00000398117.1	WGS	ENSG00000171791	CAACCATGACCTTGGACAATCATGAAATATGCATCTCACTGGATGCAAAGAAAATCAGATGGAGCATGAATGGTACTGTACCGGTTCATCTGGACTGCCCCAGAAAAATAACTTCAAGCA	CAACCATGACCTTGGACAATCATGAAATATGCATCTCACTGGATGCAAAGAAAATCAGATAGAGCATGAATGGTACTGTACCGGTTCATCTGGACTGCCCCAGAAAAATAACTTCAAGCA	GACTCAGTAGCCATAAAAGAGATACAACCACACGACATGCCATATTATGCATTATATCGAGTGGCCAGAGCTTCCGATCGATACCTACAAAGAGTGTTTCTACAGAGAGAAACGTCATAG	0.712	TRUE	TRUE
62	Bend7	417	BEND7_wgs_ref	chr10:13441561;C|A;Family=14096	control	14096	14096.s1	10	13483561	-	C	A	BEND7	ENST00000396898.2	WGS	ENSG00000165626	CGTGTTAAAATAGGATGAGTATGTTGCTGGTCAAGGCAGAAACGCTAACTTCCAACTGTGGTCTGTTAAGAGATCTGCTGGGAACCTTCAGAAGCACTGCCTTCCAAGGCGGGGCCACAG	CGTGTTAAAATAGGATGAGTATGTTGCTGGTCAAGGCAGAAACGCTAACTTCCAACTGTGTTCTGTTAAGAGATCTGCTGGGAACCTTCAGAAGCACTGCCTTCCAAGGCGGGGCCACAG	CACGACGCGGAAAAGCTAAAGGTATGTTTCGGATTACGCGTTATGAGGTTACGTCTCTAGCGTCAGGTGCGCCAAAGCGATATGGACGTGTAGGCATCAAAGCATGTACCCCGAGCTATT	0.7	FALSE	FALSE
63	Bmp3	472	BMP3_wgs_ref	chr4:81054276;T|A;Family=14419	case	14419	14419.p1	4	81975430	+	T	A	BMP3	ENST00000282701.2	WGS	ENSG00000152785	ATTCAGTTATAAGAACTTTGCCAAATATGATAGAATAATTCAAGAGCATATACAGAGAGTTACCACTTGACCCAGCTATTTAATTGCAAATACAGTTGTTTTCATTTCATTTCCTACCAG	ATTCAGTTATAAGAACTTTGCCAAATATGATAGAATAATTCAAGAGCATATACAGAGAGATACCACTTGACCCAGCTATTTAATTGCAAATACAGTTGTTTTCATTTCATTTCCTACCAG		0.654	TRUE	NA
64	Bod1	603	BOD1L2_wgs_ref	chr18:57149865;C|T;Family=11590	control	11590	11590.s1	18	54817096	+	C	T	BOD1L2	ENST00000585477.1	WGS	ENSG00000228075	GCACCTATCTTTGCACTAACATAAAAGGAACCTAATTTCTGCTTTTAAGAAATGTGTTGCGGAAGTGATTTTTGGTTTGGGGTTTGTTCTCCTTCTTCTTTTTAAAAATAACGTAAGAAA	GCACCTATCTTTGCACTAACATAAAAGGAACCTAATTTCTGCTTTTAAGAAATGTGTTGTGGAAGTGATTTTTGGTTTGGGGTTTGTTCTCCTTCTTCTTTTTAAAAATAACGTAAGAAA	TTGTACCTACAAGTTTATTCACGAGTGTGTTCAGGTGGGTATCTTTACGAGACTACCTAATTATAGTATTACACAGCTACGGTCGATATGATATTTTTCAATTAATATCATTGTATATGT	1.919	TRUE	FALSE
65	Brd1	107	BRD1_wgs_ref	chr22:49773989;G|A;Family=11645	case	11645	11645.p1	22	50167637	-	G	A	BRD1	ENST00000342989.5	WGS	ENSG00000100425	GGGTGGGCACGTCCGGGCAGCCCAGTGCGTCTGTCGCACGTCCCCAGGCCGTGCTGCTGGCGTCACTTTCTTTGATATGTAGCTTTTTCTTAAAGACTTTTGAATGTTTAATAATTTTGT	GGGTGGGCACGTCCGGGCAGCCCAGTGCGTCTGTCGCACGTCCCCAGGCCGTGCTGCTGGTGTCACTTTCTTTGATATGTAGCTTTTTCTTAAAGACTTTTGAATGTTTAATAATTTTGT		0.245	TRUE	FALSE
66	Bri3	560	BRI3_ssc_ref	chr7:98292716;C|T;Family=13502	case	13502	13502.p1	7	97922028	+	C	T	BRI3	NM_001159491	Exome:SSC_Iossifov_2014	ENSG00000164713	GCTTTACACGTATCCTTTGAGAGTCTGTACCTGATTCAAACACGGAGAAACCAGGACCCCGAGCAGTTTGAGTGTACTGGTAATGGATGCAGCTTTGGCCAACTAGCTGAGTGAGAACAC	GCTTTACACGTATCCTTTGAGAGTCTGTACCTGATTCAAACACGGAGAAACCAGGACCCTGAGCAGTTTGAGTGTACTGGTAATGGATGCAGCTTTGGCCAACTAGCTGAGTGAGAACAC		1.814	TRUE	TRUE
67	Bri3	574	BRI3_wgs_ref	chr7:98292716;C|T;Family=13502	case	13502	13502.p1	7	97922028	+	C	T	BRI3	NM_001159491	Exome:SSC_Iossifov_2014	ENSG00000164713	GCTTTACACGTATCCTTTGAGAGTCTGTACCTGATTCAAACACGGAGAAACCAGGACCCCGAGCAGTTTGAGTGTACTGGTAATGGATGCAGCTTTGGCCAACTAGCTGAGTGAGAACAC	GCTTTACACGTATCCTTTGAGAGTCTGTACCTGATTCAAACACGGAGAAACCAGGACCCTGAGCAGTTTGAGTGTACTGGTAATGGATGCAGCTTTGGCCAACTAGCTGAGTGAGAACAC	ATGACGAAATATCCGACTCCTCTGGCAAAAGTTTGCGGAGCGCGATGACGATGCGGGTTATTAGGGGAAAAGCGTCCTTAAGTCGACGCAGGAGATTCCTTGATACCAACCTCTTATATC	1.814	TRUE	TRUE
68	Bri3	559	BRI3_ssc_ref	chr7:98292716;C|T;Family=13502	case	13502	13502.p1	7	97922028	+	C	T	BRI3	ENST00000539286.1	WGS	ENSG00000164713	GCTTTACACGTATCCTTTGAGAGTCTGTACCTGATTCAAACACGGAGAAACCAGGACCCCGAGCAGTTTGAGTGTACTGGTAATGGATGCAGCTTTGGCCAACTAGCTGAGTGAGAACAC	GCTTTACACGTATCCTTTGAGAGTCTGTACCTGATTCAAACACGGAGAAACCAGGACCCTGAGCAGTTTGAGTGTACTGGTAATGGATGCAGCTTTGGCCAACTAGCTGAGTGAGAACAC		1.814	TRUE	TRUE
69	Bri3	573	BRI3_wgs_ref	chr7:98292716;C|T;Family=13502	case	13502	13502.p1	7	97922028	+	C	T	BRI3	ENST00000539286.1	WGS	ENSG00000164713	GCTTTACACGTATCCTTTGAGAGTCTGTACCTGATTCAAACACGGAGAAACCAGGACCCCGAGCAGTTTGAGTGTACTGGTAATGGATGCAGCTTTGGCCAACTAGCTGAGTGAGAACAC	GCTTTACACGTATCCTTTGAGAGTCTGTACCTGATTCAAACACGGAGAAACCAGGACCCTGAGCAGTTTGAGTGTACTGGTAATGGATGCAGCTTTGGCCAACTAGCTGAGTGAGAACAC	ATGACGAAATATCCGACTCCTCTGGCAAAAGTTTGCGGAGCGCGATGACGATGCGGGTTATTAGGGGAAAAGCGTCCTTAAGTCGACGCAGGAGATTCCTTGATACCAACCTCTTATATC	1.814	TRUE	TRUE
70	Btbd6	331	BTBD6_wgs_ref	chr14:105250857;T|A;Family=13546	case	13546	13546.p1	14	105717194	+	T	A	BTBD6	ENST00000536364.1	WGS	ENSG00000184887	CTTGACTGTGTAGAGACATTTTCCACACAGCCAGAACCCAGGGATTGGAGTCTTAGGCATCTCTGGTACAGTGGGGTGCACGTCTCAGGTGGAGGAAGATTTACGGCTCAAGACAGGCCC	CTTGACTGTGTAGAGACATTTTCCACACAGCCAGAACCCAGGGATTGGAGTCTTAGGCAACTCTGGTACAGTGGGGTGCACGTCTCAGGTGGAGGAAGATTTACGGCTCAAGACAGGCCC		1.063	TRUE	TRUE
71	C77080	104	KIAA1522_wgs_ref	chr1:32774894;C|T;Family=11620	case	11620	11620.p1	1	33240495	+	C	T	KIAA1522	ENST00000401073.2	WGS	ENSG00000162522	TACATATATATATTTCTTTAAATTTTTGAGTCTTTGATATGTCTAAAAATCCATTCCCTCTGCCCTGAAGCCTGAGTGAGACACATGAAGAAAACTGTGTTTCATTTAAAGATGTTAATT	TACATATATATATTTCTTTAAATTTTTGAGTCTTTGATATGTCTAAAAATCCATTCCCTTTGCCCTGAAGCCTGAGTGAGACACATGAAGAAAACTGTGTTTCATTTAAAGATGTTAATT	TATCCAATATCGCCCTGTATTTTTATAGTTGCTCATATTCTCATGAAAATATGCATTATTTTGCACAGAAATAATGTCATATCGAGTGATTTGATCGTCATGTGTAATTAAATCTCAAAG	0.53	TRUE	FALSE
72	Cacna2d3	8	CACNA2D3_ssc_ref	chr3:55074227;T|C;Family=14341	control	14341	14341.s1	3	55108254	+	T	C	CACNA2D3	NM_018398	Exome:SSC_Iossifov_2014	ENSG00000157445	CTTCTGCTCCCTCTGCTTTTGATGCTCTTCTCAAGGTGACACTGACTGAGATGTTCTCTTACTGACTGAGATGTTCTCTTGGCATGCTAAATCATGGATAAACTGTGAACCAAAATATGG	CTTCTGCTCCCTCTGCTTTTGATGCTCTTCTCAAGGTGACACTGACTGAGATGTTCTCTCACTGACTGAGATGTTCTCTTGGCATGCTAAATCATGGATAAACTGTGAACCAAAATATGG	CACTCTCTCGTTGCGGTATTCACCAGAAGTTTTAATCGTGTAGCACTTTTAACAACGTACCTGTTGCTAATGGGTGTGTCGTACTACATGGTGCCCATGCTACTATTTCATCTAATGAAG	0.337	TRUE	TRUE
73	Cacng8	176	CACNG8_wgs_ref	chr19:53987427;G|A;Family=12377	case	12377	12377.p1	19	54490681	+	G	A	CACNG8	ENST00000270458.2	WGS	ENSG00000142408	CCTCATATTTTTATTTAAACAAGAACAGCAGAATTACATTGCTGTGCTGAGCATACGTAGACTTCAGGAGTCAAAGGGGAAGGAAGGAGGTAGCGGGCTGTTGCCTTCCTCTGGTTGCTG	CCTCATATTTTTATTTAAACAAGAACAGCAGAATTACATTGCTGTGCTGAGCATACGTAAACTTCAGGAGTCAAAGGGGAAGGAAGGAGGTAGCGGGCTGTTGCCTTCCTCTGGTTGCTG		0.289	TRUE	FALSE
74	Carf	354	CARF_wgs_ref	chr2:202962073;T|C;Family=13741	control	13741	13741.s1	2	203826796	+	T	C	CARF	ENST00000434998.1	WGS	ENSG00000138380	GCGATTTATTTTAGGACTATGAGGGCACTAATTTAGCTGAAAGAGTTGCAGTTTCATCCTGGACCTCTGAGGTTAATGAGATATACTTAAGATGAGATAAATGTAACCACTTCTGCCTGA	GCGATTTATTTTAGGACTATGAGGGCACTAATTTAGCTGAAAGAGTTGCAGTTTCATCCCGGACCTCTGAGGTTAATGAGATATACTTAAGATGAGATAAATGTAACCACTTCTGCCTGA	CAATTGAGTATGGATCAGAGATTAAATGAATCCTGAAGCGGACCTTTGCTTAAATGCATTCAGGCAGATTTAGCCAGTACTTCATAATTGGGTCGTGAAATTGATTAGCTTCATTCATGG	0.703	TRUE	TRUE
75	Ccdc148	290	CCDC148_wgs_ref	chr2:158338688;G|A;Family=13148	case	13148	13148.p1	2	159195200	-	G	A	CCDC148	ENST00000409889.1	WGS	ENSG00000153237	CTGCAGTTGGAAGACATATACAGGTGATAAGATAAAACTGAGTCCTGTGTAGACTTTTGACACTAACTTTTTATTTTTGTTTGGGATCACTATACTTCCAACTTACTGTATAGTTACTAT	CTGCAGTTGGAAGACATATACAGGTGATAAGATAAAACTGAGTCCTGTGTAGACTTTTGATACTAACTTTTTATTTTTGTTTGGGATCACTATACTTCCAACTTACTGTATAGTTACTAT	CGTTAAAGTAATACTGGGTTTCAACAATTAATTTGAGGTTCATTTAGCACTGTAAACCTCTGTTTGTAACTATCGGTTCTAAAGCAGTTAAACGGTTGTCCACCATATTTTAATGAGTTT	1.512	TRUE	FALSE
76	Ccdc25	36	CCDC25_wgs_ref	chr8:27735798;CCAA|C;Family=11156	case	11156	11156.p1	8	27593315	-	CCAA	C	CCDC25	ENST00000356537.4	WGS	ENSG00000147419	TCTTGAAACACTTTTCATATTCTTAAAATAATCTTCACTTCTGTTAAGAAGAACATGTTGGTGGGTAATTATGCGAATGTTTCCCTGTCCCTGATTTCTCGATTAGGCGTATGGGTTTTG	TCTTGAAACACTTTTCATATTCTTAAAATAATCTTCACTTCTGTTAAGAAGAACATGGTGGGTAATTATGCGAATGTTTCCCTGTCCCTGATTTCTCGATTAGGCGTATGGGTTTTG		0.764	TRUE	TRUE
77	Ccdc90b	532	CCDC90B_wgs_ref	chr11:83261214;G|A;Family=14697	case	14697	14697.p1	11	82972256	-	G	A	CCDC90B	ENST00000529689.1	WGS	ENSG00000137500	GCCAACATGGTGAAACCCCGTCTCTGCTAAAAATACAAAAATTAGCCAGGCATGGTGGCACATGCCTGTAATTCCAGCTACTCGGGAGGCTGAGGCAGGAGAATCTTGCAGTGAGCCGAG	GCCAACATGGTGAAACCCCGTCTCTGCTAAAAATACAAAAATTAGCCAGGCATGGTGGCATATGCCTGTAATTCCAGCTACTCGGGAGGCTGAGGCAGGAGAATCTTGCAGTGAGCCGAG		1.099	TRUE	TRUE
78	Ccna2	617	CCNA2_wgs_ref	chr4:121817385;A|G;Family=12517	control	12517	12517.s1	4	122738540	-	A	G	CCNA2	ENST00000274026.5	WGS	ENSG00000145386	TTGGCTAATTTTAAGTGGTTTTGTTAAAGTATTAATGATGCCAGCTGTCAGGATAAGAAATTGATTTGGAAAACTTTGCAAGTCAAATTTAACTTCTTCAGGATTTTGCTTAGTAAAGAA	TTGGCTAATTTTAAGTGGTTTTGTTAAAGTATTAATGATGCCAGCTGTCAGGATAAGAAACTGATTTGGAAAACTTTGCAAGTCAAATTTAACTTCTTCAGGATTTTGCTTAGTAAAGAA	GTGCTATGGGTTTATTGTGTTTTTTTAAGCAATGTTTTCTGTATCAAGCGCTAAGTCTTACAGTTTTAAAAATGCATGGAACTAAAAATAGAGGTCTATCTTGGTATAAAATAAGTAATA	0.132	FALSE	FALSE
79	Ccnt1	190	CCNT1_wgs_ref	chr12:48692215;T|C;Family=12529	case	12529	12529.p1	12	49085998	-	T	C	CCNT1	ENST00000261900.3	WGS	ENSG00000129315	CTTGAGAACATAAAGGAAGAGGCATGTATTTGACATGGTATTTTTCCCTTTCTTTATGTTATAATTGAGTAGTAGCCCTCTAATTTGTAGTTTGGGCAAGTACAGCCAACACCCTGACTC	CTTGAGAACATAAAGGAAGAGGCATGTATTTGACATGGTATTTTTCCCTTTCTTTATGTTGTAATTGAGTAGTAGCCCTCTAATTTGTAGTTTGGGCAAGTACAGCCAACACCCTGACTC		0.498	TRUE	TRUE
80	Cd7	664	CD7_wgs_ref	chr17:82314871;A|G;Family=14364	control	14364	14364.s1	17	80272747	-	A	G	CD7	ENST00000312648.3	WGS	ENSG00000173762	GACGGGAGGAGACCAGTCCCCCACCCAGCCGTACCAGAAAGAAAGGCTTCTGTGCTTCCTTTTCTGACTTCTGCATTTATTCCTCAGCCAGCAGGAGCCAGGGAGGGAGATGGCTGACAC	GACGGGAGGAGACCAGTCCCCCACCCAGCCGTACCAGAAAGAAAGGCTTCTGTGCTTCCTCTTCTGACTTCTGCATTTATTCCTCAGCCAGCAGGAGCCAGGGAGGGAGATGGCTGACAC	ACGTTCTGAACATCACGCGGTTCGCGCTCCCGATCGGTATCGGAAGAAATCTGAACGATTAACAACTCGGGCTACTGCCTTCCCGATCTGACAAGGTGGGTACTTAGGAGCCCAGGCGCC	1.073	FALSE	NA
81	Cd96	258	CD96_wgs_ref	chr3:111606844;G|T;Family=12859	control	12859	12859.s1	3	111325691	+	G	T	CD96	ENST00000438817.2	WGS	ENSG00000153283	TCCTGCAAGTAAGAATGTTTTCACACTGAGCTATTGATTTAACCAAGCAGATTGATAACGATAAAATTTCAGCAAACTTGCATCATTCATGCCTGTTTCTTAGCTATGACTTTTTTGGGG	TCCTGCAAGTAAGAATGTTTTCACACTGAGCTATTGATTTAACCAAGCAGATTGATAACTATAAAATTTCAGCAAACTTGCATCATTCATGCCTGTTTCTTAGCTATGACTTTTTTGGGG		0.97	FALSE	NA
82	Cdc27	231	CDC27_wgs_ref	chr17:47120685;AG|A;Family=12786	case	12786	12786.p1	17	45198051	-	AG	A	CDC27	ENST00000066544.3	WGS	ENSG00000004897	AAGACTGGCTCTTTTACCAGTATGAATGACAATTTATGGGGGGTAGGGTGGGGAACTTTCTTTTCTGTTTTTCTTTAATCTCCCTTTGTTGGAAAGTATCATGAAAGGAAGAGTTATGCT	AAGACTGGCTCTTTTACCAGTATGAATGACAATTTATGGGGGGTAGGGTGGGGAACTTTTTTTCTGTTTTTCTTTAATCTCCCTTTGTTGGAAAGTATCATGAAAGGAAGAGTTATGCT		0.273	TRUE	TRUE
83	Cdc42ep4	313	CDC42EP4_wgs_ref	chr17:73283762;C|A;Family=13383	case	13383	13383.p1	17	71279901	-	C	A	CDC42EP4	ENST00000439510.2	WGS	ENSG00000179604	TTAGTTCCAGGTTCGGTGCCCTGTTGGTGCTCCTGTTTCCAATAGCTTAGGTCCCATGGTGGGGGAGGAACCTCAGGGGCTATGCAGCCCCCGCCAGCTGCCCTCGAATCCCGTCCAGGC	TTAGTTCCAGGTTCGGTGCCCTGTTGGTGCTCCTGTTTCCAATAGCTTAGGTCCCATGGTTGGGGAGGAACCTCAGGGGCTATGCAGCCCCCGCCAGCTGCCCTCGAATCCCGTCCAGGC		0.901	FALSE	TRUE
84	Cdh5	429	CDH5_wgs_ref	chr16:66404214;G|A;Family=14152	case	14152	14152.p1	16	66438117	+	G	A	CDH5	ENST00000341529.3	WGS	ENSG00000179776	TGTGGCCTTTAGCAAAACTGGACAATGTCCAAACCCACTCATGACTGCATGACGGAGCCGAGCCATGTGTCTTTACACCTCGCTGTTGTCACATCTCAGGGAACTGACCCTCAGGCACAC	TGTGGCCTTTAGCAAAACTGGACAATGTCCAAACCCACTCATGACTGCATGACGGAGCCAAGCCATGTGTCTTTACACCTCGCTGTTGTCACATCTCAGGGAACTGACCCTCAGGCACAC		0.404	FALSE	FALSE
85	Cdkn2b	673	CDKN2B_wgs_ref	chr9:22003750;T|TG;Family=14696	control	14696	14696.s1	9	22003749	-	T	TG	CDKN2B	ENST00000276925.6	WGS	ENSG00000147883	TAAACGGTTTGTTTGAAAACTATTTTAAAATGTCAACAATATGGAGAATAACCCCCCCCAACACACCTATAAAAACCCAAATTTTTGGAACAAAGATAATGGAACCTCCATTTTCAAAC	TTTGAAAATGGAGGTTCCATTATCTTTGTTCCAAAAATTTGGGTTTTTATAGGTGTGTTGGGGGGGGGTTATTCTCCATATTGTTGACATTTTAAAATAGTTTTCAAACAAACCGTTTAT		1.833	FALSE	FALSE
86	Cds2	496	CDS2_wgs_ref	chr20:5195022;A|C;Family=14547	case	14547	14547.p1	20	5175668	+	A	C	CDS2	ENST00000460006.1	WGS	ENSG00000101290	CATTTTATAGATGAGGAAACTGAGGCAGTATGACTGAGGCCGAGAGCAGTGGTTAAGACAGACTTTGGGATCAAATCACCCTAGGTGCGGGCAGGTTTCTAGGCTGCTCTAAGCTTCTAC	CATTTTATAGATGAGGAAACTGAGGCAGTATGACTGAGGCCGAGAGCAGTGGTTAAGACCGACTTTGGGATCAAATCACCCTAGGTGCGGGCAGGTTTCTAGGCTGCTCTAAGCTTCTAC	ACGAAAGCGTATGATGACAAAATTCTCAAAGCTGGATGTGCCGACTACGCGGGTGTTTATACCTGCGGCTGTCTTTGGCAGGACTCTTACCAGAAATGAATCAGATGGTGGGGTACGTAG	0.862	TRUE	TRUE
87	Cdyl2	463	CDYL2.1_wgs_ref	chr16:80604158;G|A;Family=14321	case	14321	14321.p1	16	80638055	-	G	A	CDYL2	ENST00000566173.1	WGS	ENSG00000166446	TGGATGGAAAACGCAGCATACTTGGCCTCCCCCACCTCCCTGCCCTTCCTGGCCAGAGAGCTGTCCAAGGCTGTATCTTCCCAGGGCTCCGCCAAGCACCGCTGTCCTTTCCCCACTTGC	TGGATGGAAAACGCAGCATACTTGGCCTCCCCCACCTCCCTGCCCTTCCTGGCCAGAGAGTTGTCCAAGGCTGTATCTTCCCAGGGCTCCGCCAAGCACCGCTGTCCTTTCCCCACTTGC		0.6	TRUE	FALSE
88	Cdyl2	221	CDYL2_wgs_ref	chr16:80599464;G|A;Family=12738	control	12738	12738.s1	16	80633361	-	G	A	CDYL2	ENST00000570137.2	WGS	ENSG00000166446	TTTAGCAGGACAAAGGCAAACTAAATGTAGAACATAACATATCAGCTGAATATGTCTATCCAGGACTGTTTTTCTAGAACATAAATCATGGAGCTCCTTGACAGTGTATCCACTGTTTTT	TTTAGCAGGACAAAGGCAAACTAAATGTAGAACATAACATATCAGCTGAATATGTCTATCTAGGACTGTTTTTCTAGAACATAAATCATGGAGCTCCTTGACAGTGTATCCACTGTTTTT		0.6	TRUE	FALSE
89	Celf6	534	CELF6_asc_ref	chr15:72287241;C|G;Family=DEASD_0273_001	case	DEASD_0273_001	DEASD_0273_001	15	72579582	-	C	G	CELF6	NM_001172685	Exome:ASC_DeRubeis	ENSG00000140488	GCTAAAGCGGCCCAAGGATGCCAACCGGCCTTACTGACCTGCTTTCACTGACCAGCCACAGAAAGGTGAGTCCCTGATGGACCCCAGGTAGATGAGGCCTGAGTGATGAGGCCCTCCCAG	GCTAAAGCGGCCCAAGGATGCCAACCGGCCTTACTGACCTGCTTTCACTGACCAGCCACACAAAGGTGAGTCCCTGATGGACCCCAGGTAGATGAGGCCTGAGTGATGAGGCCCTCCCAG		0.645	TRUE	FALSE
90	Cenpn	375	CENPN.1_wgs_ref	chr16:81032845;G|A;Family=13856	case	13856	13856.p1	16	81066450	+	G	A	CENPN	ENST00000393335.3	WGS	ENSG00000166451	CCTCCTTGTTAAAATGGACCCTTTGTTACTCAAATTTGACCAATCTTGGAAGCTTGGATGTGCACTGACTTGACAACCACTTTTTGTGGGACATAACACTCTAGACACAGGTGCTTCTAG	CCTCCTTGTTAAAATGGACCCTTTGTTACTCAAATTTGACCAATCTTGGAAGCTTGGATATGCACTGACTTGACAACCACTTTTTGTGGGACATAACACTCTAGACACAGGTGCTTCTAG	GATACTCAATTAGAGTACAGCAAATCTGGATTCGTCCGAGATGGCGCAACGCGTCGCACCGAACTACCATATGTCTCTCTTTATTACTTATGTAACGTTCTTTGTCTCTGTTATAGCAGA	0.646	FALSE	FALSE
91	Cep78	57	CEP78_wgs_ref	chr9:78273599;T|A;Family=11316	case	11316	11316.p1	9	80888515	+	T	A	CEP78	ENST00000424347.2	WGS	ENSG00000148019	CCTGGCCAACATGGCAAAACTCCGTCTCTACTAAAAATACAAAAAAAAAAAAAAAAAATTAGCTGGGTGTCATGGCGCATGCCTGTAATCCCAGCTACTCGGGAGGCTGAGGCAGGAGAA	CCTGGCCAACATGGCAAAACTCCGTCTCTACTAAAAATACAAAAAAAAAAAAAAAAAATAAGCTGGGTGTCATGGCGCATGCCTGTAATCCCAGCTACTCGGGAGGCTGAGGCAGGAGAA	ACATGGGTAGTGCAAACATAATCCGCCGAAGAGACAACGAGATTAAGAGTACGCCAACGTCATTCTACCTATACCATGAAAGAAAGTTCACGGTATAGACCGAGATGACCCGGATAACGA	1.018	TRUE	FALSE
92	Chd4	624	CHD4_wgs_ref	chr12:6570170;T|C;Family=12891	case	12891	12891.p1	12	6679336	-	T	C	CHD4	ENST00000544484.1	WGS	ENSG00000111642	CTTTTTAATACCAGGAACCCAGCGGCTCTAGCCACTGAGCGGCTAAATGAAAGAAAGTGGAAAAAAAAAAAAAGGAAAAAACCAAAAGCATAAAAAACCACAGCAAATTTCTTGATGAAA	CTTTTTAATACCAGGAACCCAGCGGCTCTAGCCACTGAGCGGCTAAATGAAAGAAAGTGGGAAAAAAAAAAAAGGAAAAAACCAAAAGCATAAAAAACCACAGCAAATTTCTTGATGAAA	AAAAAAGATTCACAAAGAAGGAACAAAACACGAGCCACAGCTAACTTGACGATACAATGCATCCAGGACTAAACTGTAGAAAAATCTTGATCAAAGAAAGAAAAGGATACTTGTACTACA	0.156	TRUE	TRUE
93	Chd5	116	CHD5_wgs_ref	chr1:6102507;G|A;Family=11720	control	11720	11720.s1	1	6162567	-	G	A	CHD5	ENST00000378021.1	WGS	ENSG00000116254	TCGGGTACATGGGAGCCAGAAGCCAGATGGACTTGGTCAAGTGTCGGTCACTTGGAGCCTCCAGTGTGCGTCAGGGTCTGTGGGCAGGGGACAGGGCGTGGGTGGGGGCCGAGGCTGGCA	TCGGGTACATGGGAGCCAGAAGCCAGATGGACTTGGTCAAGTGTCGGTCACTTGGAGCCTTCAGTGTGCGTCAGGGTCTGTGGGCAGGGGACAGGGCGTGGGTGGGGGCCGAGGCTGGCA	CCGCCTGGGGGACGGGGGGCGTCCTGGCGTCGTGAACGGGCGAGAGCCGGGTCTTCTGTAAGAGATGAGCCCTGGTGGCGGTGTTGTAAGCCTTTAAGGGGGACGATCAGCAGAAGTGGG	0.157	TRUE	TRUE
94	Chd6	115	CHD6_wgs_ref	chr20:41402677;A|T;Family=11716	control	11716	11716.s1	20	40031317	-	A	T	CHD6	ENST00000373233.3	WGS	ENSG00000124177	AAATCAATATAATTTATTTATGTAAGAAAAATAACTCAATCAATATATTTTTGAACCTTTTAAGTACTAATTTTCTTTTTATCAAGTAGAAAAAAAAATGTATTTGCCCTAAATCCTTAA	AAATCAATATAATTTATTTATGTAAGAAAAATAACTCAATCAATATATTTTTGAACCTTTAAAGTACTAATTTTCTTTTTATCAAGTAGAAAAAAAAATGTATTTGCCCTAAATCCTTAA	AGTTTTAAATTTTAAGGAATTTATCAAAAAACCTAACTTTATTCTTATATATCTTTCTATATATAATGCAAAATTGTTAACCAAACTAAGACATATTTAAAAACTTTAAAAATGTAGCTT	0.073	TRUE	TRUE
95	Chml	114	CHML_wgs_ref	chr1:241630776;T|C;Family=11711	control	11711	11711.s1	1	241794078	-	T	C	CHML	ENST00000366553.1	WGS	ENSG00000203668	ATAGTAAAATCCAAAGTATTAATTACAGATAACTTTTCAAAAATTCATCATTCACCCTTGATTTAATTATTTCTCTGGCAATGATTTAATAGACTTCTCGGAGTCTGTTAAGTACTTAAA	ATAGTAAAATCCAAAGTATTAATTACAGATAACTTTTCAAAAATTCATCATTCACCCTTGGTTTAATTATTTCTCTGGCAATGATTTAATAGACTTCTCGGAGTCTGTTAAGTACTTAAA	AATGTTTAAAAAAATACTCCCGAAAGATAGTTTATTACTTAGGATATTAATACCTCACGACTTTGTCTTTATAATCAGAATTTTAAAATACTATCTTCATTTAACGTTCGGTTGCAAACT	0.908	TRUE	FALSE
96	Clip2	72	CLIP2_wgs_ref	chr7:74404154;G|A;Family=11411	case	11411	11411.p1	7	73818484	+	G	A	CLIP2	ENST00000487447.1	WGS	ENSG00000106665	AGCCTGGACACCCGGCAGCTTCTGGAGTTTGTCAGTGGAGGCAGAGGGGATCCGGCCAGGCCCCTCTGTCCAGAAGGAGCTGCCCTGAGGACCATCTTAGCGGCCCTGTCCTCTTTTTCC	AGCCTGGACACCCGGCAGCTTCTGGAGTTTGTCAGTGGAGGCAGAGGGGATCCGGCCAGACCCCTCTGTCCAGAAGGAGCTGCCCTGAGGACCATCTTAGCGGCCCTGTCCTCTTTTTCC		0.196	TRUE	FALSE
97	Clstn2	476	CLSTN2_wgs_ref	chr3:140571367;A|G;Family=14452	case	14452	14452.p1	3	140290209	+	A	G	CLSTN2	ENST00000458420.3	WGS	ENSG00000158258	AATCTTCTTGGCTCTATGGCTCAATATCAGCAAGAAGAAAAAAAGACAACTTTTTTTTTAATCATCCCCACATTTAAATTAACCAAATAGTTTTTACAAAAAAGTAGGTAAGTGGGTTTA	AATCTTCTTGGCTCTATGGCTCAATATCAGCAAGAAGAAAAAAAGACAACTTTTTTTTTGATCATCCCCACATTTAAATTAACCAAATAGTTTTTACAAAAAAGTAGGTAAGTGGGTTTA		0.594	TRUE	FALSE
98	Cmtr1	97	CMTR1_wgs_ref	chr6:37482577;C|T;Family=11581	control	11581	11581.s1	6	37450353	+	C	T	CMTR1	ENST00000457419.1	WGS	ENSG00000137200	AGATGGATTAACTCCGCACTCCCCTGGGATCGCCACATGACCACTTCAAGTCCCCAAGCCGCCCTTCGCTGCACAGACTGCATTTTTTTCTGCCATAATTACAAGCAATGGCACTGACTG	AGATGGATTAACTCCGCACTCCCCTGGGATCGCCACATGACCACTTCAAGTCCCCAAGCTGCCCTTCGCTGCACAGACTGCATTTTTTTCTGCCATAATTACAAGCAATGGCACTGACTG		0.289	TRUE	FALSE
99	Cngb1	287	CNGB1_wgs_ref	chr16:57883767;A|G;Family=13129	case	13129	13129.p1	16	57917671	-	A	G	CNGB1	ENST00000564448.1	WGS	ENSG00000070729	AGGCTCCAATACATGGGAAGCTTTGCTGAAAAAGTAAAGTGTTATTGAATGTGTGGGGTTTCCCCTCAGGAATTTGTCTAACACATTTCAAGGATAGAAAATACTTCACTGCCGGGCATG	AGGCTCCAATACATGGGAAGCTTTGCTGAAAAAGTAAAGTGTTATTGAATGTGTGGGGTTCCCCCTCAGGAATTTGTCTAACACATTTCAAGGATAGAAAATACTTCACTGCCGGGCATG		1.153	FALSE	FALSE
100	Cnksr3	386	CNKSR3_wgs_ref	chr6:154402214;C|T;Family=13940	control	13940	13940.s1	6	154723348	-	C	T	CNKSR3	ENST00000607772.1	WGS	ENSG00000153721	TGTGAGGGCTGTAAGCTGCAGGGCTTGTGTATCACGCATGCTCCAACAGGTTAAATCTCAGTAGTGGCCGCCCATCAGTGGCACCCCTAACATGCTCACATTTCCAGAACTGCCTCTTGG	TGTGAGGGCTGTAAGCTGCAGGGCTTGTGTATCACGCATGCTCCAACAGGTTAAATCTCAATAGTGGCCGCCCATCAGTGGCACCCCTAACATGCTCACATTTCCAGAACTGCCTCTTGG		0.494	FALSE	FALSE
101	Cnnm2	261	CNNM2_wgs_ref	chr10:103086040;CG|C;Family=12871	case	12871	12871.p1	10	104845797	+	CG	C	CNNM2	ENST00000369878.4	WGS	ENSG00000148842	ATACCTAGCAGCGCGAGAACTGTGTGACGTGCTGCGTTCTTGTTACGGGAGGTGCGTGACGGGGCAGCGGGGGTTTCTGGAAGTCACCTGTTTCTGCTTTCTGGTTGCCTGTGCCTGTGG	ATACCTAGCAGCGCGAGAACTGTGTGACGTGCTGCGTTCTTGTTACGGGAGGTGCGTGACGGGCAGCGGGGGTTTCTGGAAGTCACCTGTTTCTGCTTTCTGGTTGCCTGTGCCTGTGG	GGAGCTGTCCGCCATGAGCCTCGGGGTCTGGATTCGCTGTGCGTAGTTAAGTCGGAGAATGCGTGGTCGACGGAGTGGGTCTCGATTCGGGTACTTTCGGCCCTGTTTTCTATGTGGCGT	0.267	TRUE	TRUE
102	Cntf	183	CNTF_wgs_ref	chr11:58625337;G|A;Family=12449	control	12449	12449.s1	11	58392810	+	G	A	CNTF	ENST00000361987.4	WGS	ENSG00000242689	CCCATCGCTGGAAAACAGCTGCTGTTAGATGTCCTCAGAAGTCAGTTGCAAATTTTAGCGTTAAAGTCAGGATTTATTGTTCATACTTGGCGGTGAGGAGGGCAGCTGGAGATCTTAAGA	CCCATCGCTGGAAAACAGCTGCTGTTAGATGTCCTCAGAAGTCAGTTGCAAATTTTAGCATTAAAGTCAGGATTTATTGTTCATACTTGGCGGTGAGGAGGGCAGCTGGAGATCTTAAGA	TCCCAGCCATTTTAGATAGCTGGTTTGTGCTAAGTATCAGGCATGTAAGTGCGTGGAAACAGATTAGACGCATGAGAAAGCTACAGTGAAGGGCACGTTTGTTGTCTGATAGTTGACCTC	1.743	FALSE	NA
103	Cntln	644	CNTLN_wgs_ref	chr9:17300732;C|T;Family=13684	control	13684	13684.s1	9	17300730	+	C	T	CNTLN	ENST00000380641.4	WGS	ENSG00000044459	AAGTCCCTCCAGTGGTTTCCCAGACCATTAAAAAGAAAAAACCTAAGTTCTTACTACAACCTGTGGGACTCTACATGTTCCGACTCTACATTACCTCTCTGATCTCATCTTTGCCTTCTT	AAGTCCCTCCAGTGGTTTCCCAGACCATTAAAAAGAAAAAACCTAAGTTCTTACTACAATCTGTGGGACTCTACATGTTCCGACTCTACATTACCTCTCTGATCTCATCTTTGCCTTCTT	TTCATAGTGGTTCAGCAATCTCTATGATAATACGACACACTCCTTCTATACTTGGTGCTCCCCCTTCCACTATGAGTCATGCAAAAACATCGCATAACGCTTCCCTACTAATTCTATTCT	1.187	TRUE	FALSE
104	Cntn1	623	CNTN1_wgs_ref	chr12:41072332;G|C;Family=12879	control	12879	12879.s1	12	41466134	+	G	C	CNTN1	ENST00000551295.2	WGS	ENSG00000018236	TTGATACTGATAAATATTGAATTGATTTTTTAGTTATTTTTTATCATTTTTTCAATGGAGTAGTATAGGACTGTGCTTTGTCCTTTTTATGAATGAAAAAATTAGTATAAAGTAAGAAAT	TTGATACTGATAAATATTGAATTGATTTTTTAGTTATTTTTTATCATTTTTTCAATGGACTAGTATAGGACTGTGCTTTGTCCTTTTTATGAATGAAAAAATTAGTATAAAGTAAGAAAT		0.373	TRUE	TRUE
105	Coch	15	COCH_ssc_ref	chr14:30889794;G|A;Family=14587	control	14587	14587.s1	14	31359000	+	G	A	COCH	NM_001135058	Exome:SSC_Iossifov_2014	ENSG00000100473	ATTGTTTCTGATGTCATCAGAGGCATTTGTAGAGATTTCTTAGAATCCCAGCAATAATGGTAACATTTTGACAACTGAAAGAAAAAGTACAAGGGGATCCAGTGTGTAAATTGTATTCTC	ATTGTTTCTGATGTCATCAGAGGCATTTGTAGAGATTTCTTAGAATCCCAGCAATAATGATAACATTTTGACAACTGAAAGAAAAAGTACAAGGGGATCCAGTGTGTAAATTGTATTCTC		0.913	TRUE	TRUE
106	Cog6	39	COG6_wgs_ref	chr13:39789275;A|G;Family=11194	case	11194	11194.p1	13	40363412	+	A	G	COG6	ENST00000416691.1	WGS	ENSG00000133103	CATCATATTTCACTGCCGTATAAATAATGCTGCCTCGATTTTTAAAATAACTGAACAGTAATACACAGTATGAATTTACTCCAATTTATAATCCAATCCTTAGTTAATGGATATTTTGAT	CATCATATTTCACTGCCGTATAAATAATGCTGCCTCGATTTTTAAAATAACTGAACAGTGATACACAGTATGAATTTACTCCAATTTATAATCCAATCCTTAGTTAATGGATATTTTGAT	TTCTAACAACGGCTTTACTTGTGTCGACATAATCCTGTCTTAAAACCTAATTATAGTAATATAAATTGTTTTTCTTTAGAAAACTAGTTATACTCCGTGTTAAACTTACCAAAATAGACA	1.02	TRUE	FALSE
107	Col8a1	32	COL8A1_wgs_ref	chr3:99799179;T|C;Family=11115	case	11115	11115.p1	3	99518023	+	T	C	COL8A1	ENST00000261037.3	WGS	ENSG00000144810	GTTCCCATGACAGATTTGAGACTTGTCAATAGCAAATCATTTTTGTATTTAAATTTTTGTACTGATTTGAAAAACATCATTAAATATCTTTAAAAGTATGTTTCTCATCTTGTTCGTATC	GTTCCCATGACAGATTTGAGACTTGTCAATAGCAAATCATTTTTGTATTTAAATTTTTGCACTGATTTGAAAAACATCATTAAATATCTTTAAAAGTATGTTTCTCATCTTGTTCGTATC		0.504	TRUE	FALSE
108	Cpd	294	CPD_wgs_ref	chr17:30469801;G|C;Family=13211	control	13211	13211.s1	17	28796819	+	G	C	CPD	ENST00000225719.4	WGS	ENSG00000108582	TAAGTTGTATTTATGCTTCTTTAGTGAAAACAACGTTACTTAACTGCTACAGGAAGTGTGAATAGTGATAACAGTTCTTTTTCTCTCAGTGTTTGAAATATTTTCCTGAATTTTCTTAGT	TAAGTTGTATTTATGCTTCTTTAGTGAAAACAACGTTACTTAACTGCTACAGGAAGTGTCAATAGTGATAACAGTTCTTTTTCTCTCAGTGTTTGAAATATTTTCCTGAATTTTCTTAGT		0.433	TRUE	TRUE
109	Cpeb4	303	CPEB4_wgs_ref	chr5:173958259;G|A;Family=13290	control	13290	13290.s1	5	173385262	+	G	A	CPEB4	ENST00000334035.5	WGS	ENSG00000113742	GACCTGCTGAATTTCGGTACAGTGTTTTTGTAGCTAACTTATTTTGTCATGCACATAATGTATATTTGTTATGCACTACTTTTGTATATCTTGTTTTTCCAACAGTGAACATTTTTAGGC	GACCTGCTGAATTTCGGTACAGTGTTTTTGTAGCTAACTTATTTTGTCATGCACATAATATATATTTGTTATGCACTACTTTTGTATATCTTGTTTTTCCAACAGTGAACATTTTTAGGC		0.301	TRUE	TRUE
110	Cplx2	658	CPLX2_wgs_ref	chr5:175880197;T|TCCCTCACA;Family=14100	control	14100	14100.s1	5	175307200	+	T	TCCCTCACA	CPLX2	ENST00000359546.4	WGS	ENSG00000145920	CAGTTGGCCTCTGCCCCTCTTCCCTGGCCAGGGGCTTCTCCCCCTCAGCTCTCCCTCACACCTCCCTTCATCCCAGGGTATCCACCTGCACCCCACTCCCAAGTAGCTTGAA	CAGTTGGCCTCTGCCCCTCTTCCCTGGCCAGGGGCTTCTCCCCCTCAGCTCTCCCTCACACCCTCACACCTCCCTTCATCCCAGGGTATCCACCTGCACCCCACTCCCAAGTAGCTTGAA		0.75	TRUE	TRUE
111	Crim1	130	CRIM1_wgs_ref	chr2:36549633;T|A;Family=11845	control	11845	11845.s1	2	36776776	+	T	A	CRIM1	ENST00000280527.2	WGS	ENSG00000150938	TTATATTGTTGGTTGTTCATAGTTTTTGTTGAAGCTCTAGCTTAAGAAGAAACTTTTTTTAAAAAGACTGTTTGGGGATTCTTTTTCCTTATTATATACTGATTCTACAAAATAGAAACT	TTATATTGTTGGTTGTTCATAGTTTTTGTTGAAGCTCTAGCTTAAGAAGAAACTTTTTTAAAAAAGACTGTTTGGGGATTCTTTTTCCTTATTATATACTGATTCTACAAAATAGAAACT		0.238	TRUE	FALSE
112	Crtc1	172	CRTC1_wgs_ref	chr19:18777792;CTGTT|C;Family=12360	case	12360	12360.p1	19	18888602	+	CTGTT	C	CRTC1	ENST00000601916.1	WGS	ENSG00000105662	GGCTCAGGGGAGGGGCGCGCATGGTCCGCCAGGGCTGTGGGCCGTGGCGCATTTTCCGACTGTTTGTCCAGCTCTCACTGCCTTCCTTGGTTCCCGGTCCCCCAGCCCATCCGCCATCCC	GGCTCAGGGGAGGGGCGCGCATGGTCCGCCAGGGCTGTGGGCCGTGGCGCATTTTCCGACTGTCCAGCTCTCACTGCCTTCCTTGGTTCCCGGTCCCCCAGCCCATCCGCCATCCC		0.418	TRUE	TRUE
113	Csk	185	CSK_wgs_ref	chr15:74803022;T|C;Family=12492	case	12492	12492.p1	15	75095363	+	T	C	CSK	ENST00000567571.1	WGS	ENSG00000103653	GGGACCCCTCGCCCCAGCCTCATTCCCCATTCTGTGTCCCATGTCCCGTGTCTCCTCGGTCGCCCCGTGTTTGCGCTTGACCATGTTGCACTGTTTGCATGCGCCCGAGGCAGACGTCTG	GGGACCCCTCGCCCCAGCCTCATTCCCCATTCTGTGTCCCATGTCCCGTGTCTCCTCGGCCGCCCCGTGTTTGCGCTTGACCATGTTGCACTGTTTGCATGCGCCCGAGGCAGACGTCTG		0.168	TRUE	TRUE
114	Cul3	454	CUL3_wgs_ref	chr2:224473722;C|T;Family=14303	case	14303	14303.p1	2	225338439	-	C	T	CUL3	ENST00000264414.4	WGS	ENSG00000036257	GACATTTCTTTAGCTAGTCTTATTTAATTTTAAAGGTTTGATAAATATACAAAGACCCAAGCATACAATTTGAGCATGCTGTATTCTACCACTTGCACTTACTCATCTTCTAGCCTTATG	GACATTTCTTTAGCTAGTCTTATTTAATTTTAAAGGTTTGATAAATATACAAAGACCCAAACATACAATTTGAGCATGCTGTATTCTACCACTTGCACTTACTCATCTTCTAGCCTTATG		0.228	TRUE	TRUE
115	Cux1	195	CUX1_wgs_ref	chr7:102256679;G|T;Family=12585	control	12585	12585.s1	7	101899959	+	G	T	CUX1	ENST00000360264.3	WGS	ENSG00000257923	AAATTTACCAACGTGTGAGGGAGTTGCTGAGTTGAAGAATGCTCGCTTGAGGAGCTTCAGAGGAATCTTAGCAAAGCCAAGTTCAGTTCCCCAAAGCCTCCTAGAGCCTCTGGTAAGACT	AAATTTACCAACGTGTGAGGGAGTTGCTGAGTTGAAGAATGCTCGCTTGAGGAGCTTCATAGGAATCTTAGCAAAGCCAAGTTCAGTTCCCCAAAGCCTCCTAGAGCCTCTGGTAAGACT		0.163	TRUE	TRUE
116	D630003M21Rik	311	KIAA1755_wgs_ref	chr20:38210994;C|T;Family=13383	control	13383	13383.s1	20	36839396	-	C	T	KIAA1755	ENST00000279024.4	WGS	ENSG00000149633	TGGCTGGAATCTGCGTTTGTAGCCAAGTGCTCTTCCTGTGTGACTCAGCAAAGTGGGGGTGCATTTGGGGAACACCCGGGGCTGGGGCCTGAGTCCTCCACCCAAAGCCAGGTTTGATTC	TGGCTGGAATCTGCGTTTGTAGCCAAGTGCTCTTCCTGTGTGACTCAGCAAAGTGGGGGTACATTTGGGGAACACCCGGGGCTGGGGCCTGAGTCCTCCACCCAAAGCCAGGTTTGATTC	TCGGTGTCGCTTTTCGTAGACAAGCAGCTCGCCTGCGCAAGGAGTGAAATAGCAACTTCTAAGTCCGGCCGTGGCTTTGCCATTCGTGTACTGTGGCCCGGAGGTGGCTTGGGGGCATCA	1.033	FALSE	FALSE
117	Dact2	162	DACT2_wgs_ref	chr6:168307277;C|T;Family=12255	case	12255	12255.p1	6	168707957	-	C	T	DACT2	ENST00000366795.3	WGS	ENSG00000164488	AGTCGCTTTATCTTCCGAGGCCACCGTTTAACAGGAGTCCCCGCAGATGGGTTCTGCCCTGTGGAGTATGGCCGTGAGTCCCCGCCCCAGCAAAGACTTCCATGCGGAGCTCTGGTTTCA	AGTCGCTTTATCTTCCGAGGCCACCGTTTAACAGGAGTCCCCGCAGATGGGTTCTGCCCTATGGAGTATGGCCGTGAGTCCCCGCCCCAGCAAAGACTTCCATGCGGAGCTCTGGTTTCA	GTCCCCTGGAGCGGGCCAACTACCGTCTGGGGTCTTGAACAAACTCCCGGGCTTACATCAGGCGCAAACCTGACGGATTATTGACTTGCTGCCTGGCCTCTCGATTCGCTGCGAGTTGCT	1.263	TRUE	FALSE
118	Dcaf4	605	DCAF4_wgs_ref	chr14:72957270;A|G;Family=11775	control	11775	11775.s1	14	73423978	+	A	G	DCAF4	ENST00000553457.1	WGS	ENSG00000119599	AAAAGAAAGAAAGAAAGAAAAAAGATTTGTGGCCCCTTTACTACCATCCCTGTGGCTCCATGATCTGCAGATTAGGAGCAGCTATCTGGCCACTAAGCCCCCTGGAAGGGAGTTACCAGT	AAAAGAAAGAAAGAAAGAAAAAAGATTTGTGGCCCCTTTACTACCATCCCTGTGGCTCCGTGATCTGCAGATTAGGAGCAGCTATCTGGCCACTAAGCCCCCTGGAAGGGAGTTACCAGT	TAACTTAATCAGAGCATAAACAAATATTCCAGGCTCTCCGAATGTTTATGATGAACGGAAATGGTTCACCGCGGCAACTTATTATCTAAGCTGAACGCGGAACCCCAGGTTCCACGGTAA	0.741	TRUE	FALSE
119	Dctn5	20	DCTN5_ssc_ref	chr16:23667172;T|C;Family=12647	case	12647	12647.p1	16	23678493	+	T	C	DCTN5	NM_032486	Exome:SSC_Iossifov_2014	ENSG00000166847	ACCAGAAGTTTTTGCCCCTGACGCAAGTCTAGCATCTCTGCCTCATGTCTTGAATCTGCTTGAGCTCTAAGATGAACCTGGGGACAAAGTGAGCCAGTCAGCACCTACAAAGAGCTTTTG	ACCAGAAGTTTTTGCCCCTGACGCAAGTCTAGCATCTCTGCCTCATGTCTTGAATCTGCCTGAGCTCTAAGATGAACCTGGGGACAAAGTGAGCCAGTCAGCACCTACAAAGAGCTTTTG	CGAAAGTCCTCGATCTTCATGGCTTCTCTGGATGATCCTGCTAGTCCTATGCGACAGAAGGATTAATAATGAAACGACACCCAAGGTTACGTTTCCGCAAGGAGGGCATCTCTGACCTCT	0.996	TRUE	TRUE
120	Dffa	407	DFFA_wgs_ref	chr1:10459784;T|C;Family=14031	case	14031	14031.p1	1	10519841	-	T	C	DFFA	ENST00000377038.3	WGS	ENSG00000160049	TACTCTGGAGGCTAAGGCGAGAGTATCACTTGAGCCCAGGAGCTCAAGGCTGATCATGCCACCATACTCCAGCCTGGATGATAGAGTAAGACCCTACTTTTTTTTTTTTTTTTTTAAAAA	TACTCTGGAGGCTAAGGCGAGAGTATCACTTGAGCCCAGGAGCTCAAGGCTGATCATGCCGCCATACTCCAGCCTGGATGATAGAGTAAGACCCTACTTTTTTTTTTTTTTTTTTAAAAA	GTTCCAATTTGCTGTTCTAGCAGGATTCGCGTTATGACGTTAGCTTACCACGAGCAAGATTGCACTGGATTCATTTACAAATCTTAGAATTGCAACTGAGACTTTTACGGATCGCCAGCA	1.161	TRUE	FALSE
121	Dhrs7b	448	DHRS7B_wgs_ref	chr17:21192960;G|A;Family=14263	case	14263	14263.p1	17	21096273	+	G	A	DHRS7B	ENST00000581463.1	WGS	ENSG00000109016	GGTTGAATGAAAGTGCCGAGCACACAGCAGGTTTCCAGGAAATGGCAGCAATGAAGGGCGCTCTCCCTTTAGATGGAAATGAGAGGACATTTCTCCTTGGATGCTGTTGGCTGCCACACT	GGTTGAATGAAAGTGCCGAGCACACAGCAGGTTTCCAGGAAATGGCAGCAATGAAGGGCACTCTCCCTTTAGATGGAAATGAGAGGACATTTCTCCTTGGATGCTGTTGGCTGCCACACT	CAGGTCGCGGGGTTTCGCCGTACCGTAATAATGCAGCCCTAATCTAGCCACGGTGGTTGGGTCGCGATTTAACGCATAATCTCCATTACGGATCATGGTAGGACAAGGAGATTGAGAAGA	1.495	TRUE	TRUE
122	Dido1	351	DIDO1.1_wgs_ref	chr20:62878254;G|A;Family=13738	control	13738	13738.s1	20	61509606	-	G	A	DIDO1	ENST00000395343.1	WGS	ENSG00000101191	TAGCTCAAGAACTGCAAATGAGACAGGAAGCTGTTCACTGTGAAACAGTCTCTTGCTTGTCGTGTATTTTTCGAGTACTTCTGAAGTGTGAAGTAAAAAAATCTGGCTAATTTATTTGTA	TAGCTCAAGAACTGCAAATGAGACAGGAAGCTGTTCACTGTGAAACAGTCTCTTGCTTGTTGTGTATTTTTCGAGTACTTCTGAAGTGTGAAGTAAAAAAATCTGGCTAATTTATTTGTA	ATCTAGTATCTAGTGCTTCTAATCGGATCTATTTAAACTGTTCATGAGCAACGGCGTCGTCGAATGCATAGTTCCTAATTCGGGATGTAATATGATTTGTGATGAAAAGTTACTGAAAGA	0.187	TRUE	TRUE
123	Dido1	274	DIDO1_wgs_ref	chr20:62877971;A|G;Family=13026	case	13026	13026.p1	20	61509323	-	A	G	DIDO1	ENST00000395343.1	WGS	ENSG00000101191	AGTTTGAGATGTTTGGTGTTGAAAGCCAAGTGTCCATAGGTTAAATTACATTAAAGTAGGTGTCACGTTCCAACATCTAGTACGATGAGAAGGTTTTGTTTGTTTAACATATAAAGCAAA	AGTTTGAGATGTTTGGTGTTGAAAGCCAAGTGTCCATAGGTTAAATTACATTAAAGTAGGCGTCACGTTCCAACATCTAGTACGATGAGAAGGTTTTGTTTGTTTAACATATAAAGCAAA		0.187	TRUE	TRUE
124	Dnajc10	391	DNAJC10.1_wgs_ref	chr2:182782843;T|C;Family=13947	control	13947	13947.s1	2	183647570	+	T	C	DNAJC10	ENST00000264065.7	WGS	ENSG00000077232	CTGAAGTTGCTTATCAGCTTAAGGAGTTTTTGGGCTGAGATGATGGGGTTTTCTAAATATACAATTATGTCATCTGCAAACAGAGATAATTTGACTTCCTCTCTTCCTGTTTGAATACGC	CTGAAGTTGCTTATCAGCTTAAGGAGTTTTTGGGCTGAGATGATGGGGTTTTCTAAATACACAATTATGTCATCTGCAAACAGAGATAATTTGACTTCCTCTCTTCCTGTTTGAATACGC	GTATCAGGTTGATTGATTACTACTTTTACACGAAACTTTGTTCTAATGCAAATTCGTAGTTTATTGAGCGTCCTCTTACAATATCTTGAACATCGCAGGGGTGAAGGGAGTATCGTTCTT	0.631	TRUE	TRUE
125	Dnajc10	28	DNAJC10_wgs_ref	chr2:182788544;T|C;Family=11030	case	11030	11030.p1	2	183653271	+	T	C	DNAJC10	ENST00000264065.7	WGS	ENSG00000077232	AATAGGAGAAAATGGGAGTAAAAACAAAATGTATAAAAAGTATTAAAATTTGAAAAATATCTTGGAAATAAGGATGGACAGTTTAAGTACTTATCTCAAAAGGAAAAATGTTAGCAATTG	AATAGGAGAAAATGGGAGTAAAAACAAAATGTATAAAAAGTATTAAAATTTGAAAAATACCTTGGAAATAAGGATGGACAGTTTAAGTACTTATCTCAAAAGGAAAAATGTTAGCAATTG	TGTATGAAAAAACAAGAAAACGAAAATGATAAATTGTTCAGAAAGTCAAAAAAAAGATGGAGTTTAAGAATTAAGAAATGAATTTTGAAAAAATAGACGATTGTGTATACGATTTGGACT	0.631	TRUE	TRUE
126	Dnajc8	426	DNAJC8_wgs_ref	chr1:28199491;T|C;Family=14142	control	14142	14142.s1	1	28526002	-	T	C	DNAJC8	ENST00000603289.1	WGS	ENSG00000126698	GAGGCCTCAGGAAACTTAACAGTTGTGGCAGAAGGTGAAGAGGAAGGAGGCACGTCTTACATGGCCGGAGCAGGAGGAAGAGAGCGCAGGGAGAGGTGCTGTACGCTTTTAAACAACCAG	GAGGCCTCAGGAAACTTAACAGTTGTGGCAGAAGGTGAAGAGGAAGGAGGCACGTCTTACGTGGCCGGAGCAGGAGGAAGAGAGCGCAGGGAGAGGTGCTGTACGCTTTTAAACAACCAG	AGGGAAGTTTAAACGCTCCAGCTACCGAATAGAGACATGAGGTGGGGGCCGCGGGGCGTGTCCGGGCATATAAGAATGGAGGCGCGATGTGAGGAGAGAAAGGTCCAAACGGTAATACAA	0.587	TRUE	TRUE
127	Dnm3	363	DNM3_wgs_ref	chr1:172411413;A|C;Family=13780	control	13780	13780.s1	1	172380553	+	A	C	DNM3	ENST00000367731.1	WGS	ENSG00000197959	ATCCACAAGAAGATCTGAATCTAAGAAGGAATTACCTTTGACAATATTTTTCGGTAAGAAGTAAAACCTCTGGAGACCTATCTTTAAGATCTCTAATTGGAATTATAAATTATTTTTGGA	ATCCACAAGAAGATCTGAATCTAAGAAGGAATTACCTTTGACAATATTTTTCGGTAAGACGTAAAACCTCTGGAGACCTATCTTTAAGATCTCTAATTGGAATTATAAATTATTTTTGGA	GAGGCCCCAATCGATTTATTTTACAACAGAGCATAGGAATTTTATAAAATTGACATAAATTGGGACTTATGCAAGACAGAATTTCGGATTATAAAATTCATCCATTTTTGATTATAGCAT	0.483	TRUE	TRUE
128	Dpy19l3	455	DPY19L3_wgs_ref	chr19:32412068;G|T;Family=14303	control	14303	14303.s1	19	32902974	+	G	T	DPY19L3	ENST00000587077.2	WGS	ENSG00000178904	TGGGACCCCAGGCATGCACCACCTCACCAAGCTAAATTTGATTTTTTTGTAGAGACAGGGTCTCACTTTGTTGCCCATGCTGGTCTCGAACTCCTGGGCTCAAGCGATCCTACTGCCCTG	TGGGACCCCAGGCATGCACCACCTCACCAAGCTAAATTTGATTTTTTTGTAGAGACAGGTTCTCACTTTGTTGCCCATGCTGGTCTCGAACTCCTGGGCTCAAGCGATCCTACTGCCCTG		0.657	TRUE	TRUE
129	Dse	206	DSE_wgs_ref	chr6:116439914;C|T;Family=12626	control	12626	12626.s1	6	116761077	+	C	T	DSE	ENST00000452085.3	WGS	ENSG00000111817	TTGCCTGAGCTTAGGAGTTCTGTGCTGCAGTGAGCTATGACTGTGCCACTGCACTCCAGCCTTGGAGACAGAGTGAGACCGTGTTTCTCTCTTTTTTTTTTTTTTAAGTATATTCCCTTG	TTGCCTGAGCTTAGGAGTTCTGTGCTGCAGTGAGCTATGACTGTGCCACTGCACTCCAGTCTTGGAGACAGAGTGAGACCGTGTTTCTCTCTTTTTTTTTTTTTTAAGTATATTCCCTTG		0.377	FALSE	FALSE
130	Dstyk	292	DSTYK_wgs_ref	chr1:205146080;C|G;Family=13171	case	13171	13171.p1	1	205115208	-	C	G	DSTYK	ENST00000367162.3	WGS	ENSG00000133059	TGTTCCTTCTTTTTACCTTTTTAAAAATCTGTTAGAAGAAAAAAAGCAGCAGACGAAAGAGAAAAACCCTCCTCTGGTAGTTCTGTGTGTGCCCCTCACCCCTGTGTGCTAGTGTCTGGG	TGTTCCTTCTTTTTACCTTTTTAAAAATCTGTTAGAAGAAAAAAAGCAGCAGACGAAAGACAAAAACCCTCCTCTGGTAGTTCTGTGTGTGCCCCTCACCCCTGTGTGCTAGTGTCTGGG		0.371	TRUE	TRUE
131	Dtx3l	518	DTX3L_wgs_ref	chr3:122574927;A|T;Family=14652	case	14652	14652.p1	3	122293774	+	A	T	DTX3L	ENST00000296161.4	WGS	ENSG00000163840	GAATCTTTTTCTTTGTCCAGAGAGTTGAGGAAGCTTAAGCTAAATGATACATGTTTTTAAAAAAAAATCAGATTATAAATTTAGTTTTTGGTGATTCATTAAATTCTTTACTATTATAGT	GAATCTTTTTCTTTGTCCAGAGAGTTGAGGAAGCTTAAGCTAAATGATACATGTTTTTATAAAAAAATCAGATTATAAATTTAGTTTTTGGTGATTCATTAAATTCTTTACTATTATAGT		0.783	FALSE	FALSE
132	Ece2	168	ECE2_wgs_ref	chr3:184292359;C|G;Family=12304	case	12304	12304.p1	3	184010147	+	C	G	ECE2	ENST00000404464.3	WGS	ENSG00000145194	CTGTTTGCTCTTGGGTTGGGAGGAAGCAAATGCAAGCTGGGCTGGGTCTAGTCCCTCCCCCCCACAGGTGACATGAGTACAGACCCTCCTCAATCACCACATTGTGCCTCTGCTTTGGGG	CTGTTTGCTCTTGGGTTGGGAGGAAGCAAATGCAAGCTGGGCTGGGTCTAGTCCCTCCCGCCCACAGGTGACATGAGTACAGACCCTCCTCAATCACCACATTGTGCCTCTGCTTTGGGG	CCCCATTGGTGCGTATGCTTCCGCGTGGACGACTCGGATGCCTGGAACTCAACTTATGACTGGGGTCAACGGGGTTCCCCTGACTACCGGGTTATGATGACAACTCGCTGCACGTCTCTA	1.008	NA	FALSE
133	Eif4e	259	EIF4E_wgs_ref	chr4:98874417;GCAC|G;Family=12860	control	12860	12860.s1	4	99795568	-	GCAC	G	EIF4E	ENST00000450253.2	WGS	ENSG00000151247	CAACATACTGAAACCCCGTCTCTAAAAATATGAAAAAAAAATTAGCCAGGCGTGGTGGTGCGCAGCTGTAGCCCCAGCTACTTGGGAGGCTGAGGCAGGAGAATCACTTGAACCCAGGAG	CAACATACTGAAACCCCGTCTCTAAAAATATGAAAAAAAAATTAGCCAGGCGTGGTGCGCAGCTGTAGCCCCAGCTACTTGGGAGGCTGAGGCAGGAGAATCACTTGAACCCAGGAG	TCTATAAGTCACGGGATACACGCACGACTAGGCAAAGACGAGTCTCTGAGACGGAATACTGTGAGGAAATTTGCATGGACTTACCAAATCCACCCGAACGGAAGAGCAGGGAGGATTCCC	0.354	TRUE	TRUE
134	Eif4e3	121	EIF4E3_wgs_ref	chr3:71675490;C|A;Family=11753	control	11753	11753.s1	3	71724641	-	C	A	EIF4E3	ENST00000425534.3	WGS	ENSG00000163412	CATGTTTTCTAACCTGCTTCTTTGCGACAACTCCATGTAAGCAGATTTGTCTTAAAACCAGTTTATAGCTAGGACACACCATCTACTTGCTTATTTTCTCAAGGTTTTAACTGGGAATTA	CATGTTTTCTAACCTGCTTCTTTGCGACAACTCCATGTAAGCAGATTTGTCTTAAAACCATTTTATAGCTAGGACACACCATCTACTTGCTTATTTTCTCAAGGTTTTAACTGGGAATTA		0.811	TRUE	FALSE
135	Eif5a2	335	EIF5A2_wgs_ref	chr3:170890492;G|A;Family=13583	control	13583	13583.s1	3	170608281	-	G	A	EIF5A2	ENST00000295822.2	WGS	ENSG00000163577	CTACTTTGACTTAGCATTTGCATCATAAACATAATTATGATGTTTTTTTCATGCTCCCTTCCAGGGGCTCAGTCACTTGAAGAAACTGTTGCTAACCAAGCTCTTGACTCTGTTTCCCTT	CTACTTTGACTTAGCATTTGCATCATAAACATAATTATGATGTTTTTTTCATGCTCCCTTTCAGGGGCTCAGTCACTTGAAGAAACTGTTGCTAACCAAGCTCTTGACTCTGTTTCCCTT	TACACGGTTGCCCTCCTCTCGTTATACTATCTAATTTAGTGGATCGTCATTATCTCTTATCTTTTACGACCAGTGAATCGTCATAAGTCTAAACGTACACGTTGCTGAATATCGCTCTTT	1.601	TRUE	FALSE
136	Elf5	649	ELF5_wgs_ref	chr11:34493120;CTTCTGCTTAATGAGAGAT|C;Family=13940	case	13940	13940.p1	11	34514667	-	CTTCTGCTTAATGAGAGAT	C	ELF5	ENST00000532417.1	WGS	ENSG00000135374	TTTGAAACCACACAGGATGGACAAAAAAGAGGTTTGTGCTTCATCTCTCATTAAGCAGAAGAGGAAGAAAATTAAATAGACTACCTTCCCTTTTCTACAGGAGTCCAACTAATTATCATT	TTTGAAACCACACAGGATGGACAAAAAAGAGGTTTGTGCTTCGAGGAAGAAAATTAAATAGACTACCTTCCCTTTTCTACAGGAGTCCAACTAATTATCATT		0.801	FALSE	FALSE
137	Elmo1	614	ELMO1_wgs_ref	chr7:36854437;T|TA;Family=12449	case	12449	12449.p1	7	36894042	-	T	TA	ELMO1	ENST00000396045.3	WGS	ENSG00000155849	AGATATATATTTAATGAAAAGAAGAGATACATAAATGTGTGAATTTCCAGTTTTTTTTTAATTATTTTAATCCCAAACATCTTCCTGAAAATAACATTCCCTTAAACATGCTGTGGAAT	TTCCACAGCATGTTTAAGGGAATGTTATTTTCAGGAAGATGTTTGGGATTAAAATAATTAAAAAAAAAACTGGAAATTCACACATTTATGTATCTCTTCTTTTCATTAAATATATATCTG	GAGTTAGGGGAACTTTGAACACTTAATCATGATCATAAACGTCCAAGAATTAGTTATGCTTTTATGCTCTTTATATTACAAGATTTGTATACTAATATTAAATTAAGCATGATTAATAAT	0.333	TRUE	TRUE
138	Elovl6	470	ELOVL6.1_wgs_ref	chr4:110046164;G|A;Family=14414	control	14414	14414.s1	4	110967320	-	G	A	ELOVL6	ENST00000394607.3	WGS	ENSG00000170522	TTGGTATTTAAATGCTGTTACTTTCCCAATGCTTAGTAGCACTTGAGACTTTATTTCCATCGACAAAAACTAAGAAGGCCACAGAAGTAGCCTAACAGTCCTCCCTGGTCATACTCGTTT	TTGGTATTTAAATGCTGTTACTTTCCCAATGCTTAGTAGCACTTGAGACTTTATTTCCATTGACAAAAACTAAGAAGGCCACAGAAGTAGCCTAACAGTCCTCCCTGGTCATACTCGTTT	TCCTAAGTCAACGTCATATTGGTTGTGAAGCGTCAGTTGGTTCGTTCCTCTTACGTCATACACCGTCGAGATCACTATTCCAAAAGCTACATACGTTAAGCTATTTACACACAAATTATG	0.319	TRUE	TRUE
139	Elovl6	469	ELOVL6_wgs_ref	chr4:110047183;T|A;Family=14414	control	14414	14414.s1	4	110968339	-	T	A	ELOVL6	ENST00000394607.3	WGS	ENSG00000170522	TCAGAGTTCAGAGCTTTAAGTTGTATAAGCATGGTCCATGTCCACCTCTTGTAGACACTTATTCCTTAAAAGTTTCCATCATGAAAAATAATATCATGTCAAAATTTTATAAGCACCCAG	TCAGAGTTCAGAGCTTTAAGTTGTATAAGCATGGTCCATGTCCACCTCTTGTAGACACTTTTTCCTTAAAAGTTTCCATCATGAAAAATAATATCATGTCAAAATTTTATAAGCACCCAG	AGCTGCCACTATGTGAACTGTCTAGTCGATTTACATATTATTCAAGACTAGTATCATCTAAACGCACAATACCTTGTAGGTGTTCAAAGTTGAAGCATTCAATATACATTACAACTATCT	0.319	TRUE	TRUE
140	Emc3	163	EMC3_wgs_ref	chr3:9962571;C|A;Family=12271	control	12271	12271.s1	3	10004255	-	C	A	EMC3	ENST00000245046.2	WGS	ENSG00000125037	CAGTTGACTGTCTATCTTGGATCAGTGCGGGGAGTCTAAGACGAAAGAGATGTGAACCTTGCCCTCAACTCACAAGAGAGAGACACCTAAGAGCTTTTTAAAATTTTTTATTATTTTTTT	CAGTTGACTGTCTATCTTGGATCAGTGCGGGGAGTCTAAGACGAAAGAGATGTGAACCTTTCCCTCAACTCACAAGAGAGAGACACCTAAGAGCTTTTTAAAATTTTTTATTATTTTTTT		0.547	TRUE	TRUE
141	Emilin2	493	EMILIN2_wgs_ref	chr18:2915670;A|G;Family=14524	control	14524	14524.s1	18	2915668	+	A	G	EMILIN2	ENST00000254528.3	WGS	ENSG00000132205	CTCCCGGGTTCAAGCAATTCTCCTACCTCAGCCTCCCGAGTAGCGGGGACTACAGGTGCATGCCGCCACGCCCGGTTAATTTTTTGTATTTTAGTAGAGATGGGGTTTCACCGTGTTGCC	CTCCCGGGTTCAAGCAATTCTCCTACCTCAGCCTCCCGAGTAGCGGGGACTACAGGTGCGTGCCGCCACGCCCGGTTAATTTTTTGTATTTTAGTAGAGATGGGGTTTCACCGTGTTGCC		1.051	FALSE	FALSE
142	Enpp5	670	ENPP5_wgs_ref	chr6:46160238;A|AT;Family=14640	control	14640	14640.s1	6	46127975	-	A	AT	ENPP5	ENST00000371383.2	WGS	ENSG00000112796	AGGTAAAATATTGGCCACTCGATCCTTGAAAAGAACTGTGTGGAGCCTGGAAAAAAAAATTAGGACCACATGTGAGATGTTTACAAGACACCCAGAACAGTGGTAAAGTGTGCATACTA	AGTATGCACACTTTACCACTGTTCTGGGTGTCTTGTAAACATCTCACATGTGGTCCTAATTTTTTTTTTCCAGGCTCCACACAGTTCTTTTCAAGGATCGAGTGGCCAATATTTTACCTA		1.473	TRUE	TRUE
143	Epb41l1	453	EPB41L1_wgs_ref	chr20:36231225;G|A;Family=14303	control	14303	14303.s1	20	34819147	+	G	A	EPB41L1	ENST00000338074.2	WGS	ENSG00000088367	GACCACAGGAACCCTTCAAGAAGCTCCCATCACAAGCTTGGCATTGCTCTCTGCCACACGTGGGCTTCCTCAGGCTTGTCTGCCACAAGCTACTTCTCTGAGCTCAGAAAGTGCCCCTTG	GACCACAGGAACCCTTCAAGAAGCTCCCATCACAAGCTTGGCATTGCTCTCTGCCACACATGGGCTTCCTCAGGCTTGTCTGCCACAAGCTACTTCTCTGAGCTCAGAAAGTGCCCCTTG	ACCTTATGCGTGGCGCCACGAGGACCCGCTTCCTCACATTACATACCCGTTCGGCCTATGTGCTGCAATTTTGACCACCGCCACCCGGCAGTTGCGCACATGACACATGAAACCTTTTAG	0.343	TRUE	TRUE
144	Epb41l5	210	EPB41L5_wgs_ref	chr2:120104264;G|A;Family=12637	case	12637	12637.p1	2	120861840	+	G	A	EPB41L5	ENST00000331393.4	WGS	ENSG00000115109	CATTTTCCTGGCCATACAGCCATGACTGAGATATGAGTGTTGAGCCTCTTAGGCTTTGGGACTCTTTGTCATGCAAGTTGATGGTATACATTATCTGGTGTTTATAAAGGATTAATCACA	CATTTTCCTGGCCATACAGCCATGACTGAGATATGAGTGTTGAGCCTCTTAGGCTTTGGAACTCTTTGTCATGCAAGTTGATGGTATACATTATCTGGTGTTTATAAAGGATTAATCACA	ACTGACAAATTTCAGTGTATTTATCTGGGAGCCCGTCTCAATACAACTTGTCGGTAACATTTGAAGACATTTGGGTCGGTTGCTAGTTCTGTCAGAAATATTCAGACTGTTCGTGTATTG	0.426	TRUE	FALSE
145	Epm2aip1	582	EPM2AIP1_wgs_ref	chr3:36987921;A|G;Family=11023	case	11023	11023.p1	3	37029412	-	A	G	EPM2AIP1	ENST00000322716.5	WGS	ENSG00000178567	ATCACTGCTAGACTGTAAGCTTTGTAAGGGCAGGGACCATATAAGCCTTGTTCACTGTTATATCTCTAGTGCTTAGCACAATGCCTGGCATTTCAAGAAATGTTTGGACAAACGAATATT	ATCACTGCTAGACTGTAAGCTTTGTAAGGGCAGGGACCATATAAGCCTTGTTCACTGTTACATCTCTAGTGCTTAGCACAATGCCTGGCATTTCAAGAAATGTTTGGACAAACGAATATT		0.452	TRUE	TRUE
146	Epx	400	EPX_wgs_ref	chr17:58204948;G|A;Family=14015	case	14015	14015.p1	17	56282309	+	G	A	EPX	ENST00000225371.5	WGS	ENSG00000121053	CTATCAGCAATGGACCTTCCCGCCTTGGGAGCCTCTTAGGTATTAGGCTATGAATCAGCGCCACGTGCAAAGGCTTGGGAGCCAAGCCATGTGGTCTTGCACCCCAGGCAAGAAAAGTCA	CTATCAGCAATGGACCTTCCCGCCTTGGGAGCCTCTTAGGTATTAGGCTATGAATCAGCACCACGTGCAAAGGCTTGGGAGCCAAGCCATGTGGTCTTGCACCCCAGGCAAGAAAAGTCA	GAACCATCAACGTAGGTAACAGGCTTCCCGATCGGGACTCAGAGACCGGATCCGCCCGATACTGGATGTACCGACGTCTCCGCTGCGAGCTCTAGACGAGAAGACTATTATGAGGTCTTT	1.226	FALSE	NA
147	Erich1	203	ERICH1_wgs_ref	chr8:616275;T|G;Family=12621	control	12621	12621.s1	8	566275	-	T	G	ERICH1	ENST00000523415.1	WGS	ENSG00000104714	CTTTCAGTTAACGCGTCCCTCTTGCCCCATGCTTGTCCTGCCACACAAATGTGAAAATGCAACGTTACAAAGATCTGTGCCTCAGACACCATTTGAACACAGAGAAACTCGTGGGCTTAT	CTTTCAGTTAACGCGTCCCTCTTGCCCCATGCTTGTCCTGCCACACAAATGTGAAAATGCCACGTTACAAAGATCTGTGCCTCAGACACCATTTGAACACAGAGAAACTCGTGGGCTTAT		1.639	TRUE	FALSE
148	Etf1	399	ETF1_wgs_ref	chr5:138506911;AG|A;Family=14015	control	14015	14015.s1	5	137842600	-	AG	A	ETF1	ENST00000360541.5	WGS	ENSG00000120705	ATACCAAATGGACTTTGAAGGACCAAAGGTTTTAAAAGTCAATTGGTATCACCTCCACACTGACTAGGGTAGTGGGGTGCATTTGGTTTTCAAATTGGGTACTTTTAACACTTTAGTGCC	ATACCAAATGGACTTTGAAGGACCAAAGGTTTTAAAAGTCAATTGGTATCACCTCCACATGACTAGGGTAGTGGGGTGCATTTGGTTTTCAAATTGGGTACTTTTAACACTTTAGTGCC	TGTATGTACCATGGGCAGTTCGTAAAAATGTATGTAGAGCCCTGACCTATGTTACTCGTAGGCAGTTTAATGCCCGAAATCGAGTGTAATTATACACCTGTTACGCGTAAAGAATTGTTT	0.251	TRUE	TRUE
149	Etv3	344	ETV3_wgs_ref	chr1:157121979;T|C;Family=13684	control	13684	13684.s1	1	157091771	-	T	C	ETV3	ENST00000368192.4	WGS	ENSG00000117036	ATTTCCTTAATCAAGAGCTTCTTCGTGTAAAGTTTGCTTTTTTAGCTATAGAAAAAGAAAACAGTAAATATCTCTTAATGGCATCCAGCCTTGCTGAGCTCACCTTTTTTCCTGAAGAAT	ATTTCCTTAATCAAGAGCTTCTTCGTGTAAAGTTTGCTTTTTTAGCTATAGAAAAAGAAAGCAGTAAATATCTCTTAATGGCATCCAGCCTTGCTGAGCTCACCTTTTTTCCTGAAGAAT		0.299	TRUE	FALSE
150	Exoc6	144	EXOC6_wgs_ref	chr10:92901375;T|C;Family=11954	control	11954	11954.s1	10	94661132	+	T	C	EXOC6	ENST00000371543.1	WGS	ENSG00000138190	TTTACAAGATGTTGATTTAAAAAATTCTATTATTTCTTAAACATTTATTAACTGGCTGTTTTATATATAAAGAAGAGCTTTTTATTCCCCACCACCACCTTTTTTCTTTTTTTCCGATTA	TTTACAAGATGTTGATTTAAAAAATTCTATTATTTCTTAAACATTTATTAACTGGCTGTCTTATATATAAAGAAGAGCTTTTTATTCCCCACCACCACCTTTTTTCTTTTTTTCCGATTA		0.593	TRUE	FALSE
151	F2rl1	370	F2RL1_wgs_ref	chr5:76834865;T|C;Family=13823	case	13823	13823.p1	5	76130690	+	T	C	F2RL1	ENST00000296677.4	WGS	ENSG00000164251	TGCCGTGATAATTTTTGAAAAGAGAAGCAAACAATGGTGTCTCTTTTATGTTCAGCTTATAATGAAATCTGTTTGTTGACTTATTAGGACTTTGAATTATTTCTTTATTAACCCTCTGAG	TGCCGTGATAATTTTTGAAAAGAGAAGCAAACAATGGTGTCTCTTTTATGTTCAGCTTACAATGAAATCTGTTTGTTGACTTATTAGGACTTTGAATTATTTCTTTATTAACCCTCTGAG		1.327	FALSE	NA
152	F2rl3	251	F2RL3_wgs_ref	chr19:16891891;C|T;Family=12833	case	12833	12833.p1	19	17002702	+	C	T	F2RL3	ENST00000248076.3	WGS	ENSG00000127533	GTGATGCGGACGGACACAAACTAAGGGATGCCACGATGCCAAGCACAGCCAACAGCCACCAGCAGCCAGGAGACAGGCCTGGGACGGGCTCTCCCTCACAGCCTCCAGAGGGAACCAGCC	GTGATGCGGACGGACACAAACTAAGGGATGCCACGATGCCAAGCACAGCCAACAGCCACTAGCAGCCAGGAGACAGGCCTGGGACGGGCTCTCCCTCACAGCCTCCAGAGGGAACCAGCC		1.63	FALSE	NA
153	Fam83f	127	FAM83F_wgs_ref	chr22:40036181;C|T;Family=11835	control	11835	11835.s1	22	40432185	+	C	T	FAM83F	ENST00000333407.6	WGS	ENSG00000133477	CTTGAGATCTTCCATCCTCAGCTTCCCAAGTAGCTAGTAGTAGTAGTGGCTTGCACCAACGCTCCTGCCCTAATTTTCAATATTTTTTTGTAGAGATAGGATCTCACTGTGTTACCCAAG	CTTGAGATCTTCCATCCTCAGCTTCCCAAGTAGCTAGTAGTAGTAGTGGCTTGCACCAATGCTCCTGCCCTAATTTTCAATATTTTTTTGTAGAGATAGGATCTCACTGTGTTACCCAAG	CTAGGAACATCTTCCGCAATCCTTACGTAACTGCATGTCAACTTGTTTCAGCCTCCGAAGCTATCTCTTTACTGGTTTGTCCATGAAGCTATTCTCGTAGCATCGGGGATTTAATGATCA	1.434	FALSE	NA
154	Fancc	307	FANCC_wgs_ref	chr9:95099215;G|A;Family=13300	case	13300	13300.p1	9	97861497	-	G	A	FANCC	ENST00000375305.1	WGS	ENSG00000158169	GTTTTTGTAGACTCTCCCTGATAGTTTAGTTTTTGATAAAGCATGCTGGTAAAACCACTACCCTCAGAGAGAGCCAAAAATACAGAAGAGGCGGAGAGCGCCCCTCCAACCAGGCTGTTA	GTTTTTGTAGACTCTCCCTGATAGTTTAGTTTTTGATAAAGCATGCTGGTAAAACCACTATCCTCAGAGAGAGCCAAAAATACAGAAGAGGCGGAGAGCGCCCCTCCAACCAGGCTGTTA	TATAAACCGTGTATAGAGTTGCGCTATAATTCAGTGCGAGTCGACTTAGAATCCCACATTTAGACGCTTCGACCTAACTGACCCATCACGAGCGGAAGGGCTCGTAGAACTAGATAGCTA	1.043	FALSE	FALSE
155	Fancm	499	FANCM_wgs_ref	chr14:45200776;A|C;Family=14568	case	14568	14568.p1	14	45669979	+	A	C	FANCM	ENST00000556250.1	WGS	ENSG00000187790	TCAGAGGATCTGATGGTTTTATAAGCTTTTCCTCTGTTCACTCTGCAGTTCTCTTGCCTACTGCCATGTGGAAAAGGAAACGTTTGCTTCCCCTCCACCATGATTGTAAGTTCCCGAGGC	TCAGAGGATCTGATGGTTTTATAAGCTTTTCCTCTGTTCACTCTGCAGTTCTCTTGCCTCCTGCCATGTGGAAAAGGAAACGTTTGCTTCCCCTCCACCATGATTGTAAGTTCCCGAGGC		0.593	TRUE	FALSE
156	Farp2	314	FARP2_wgs_ref	chr2:241445606;C|T;Family=13385	case	13385	13385.p1	2	242385021	+	C	T	FARP2	ENST00000413432.2	WGS	ENSG00000006607	GCCCTGCAGCAGCATTGGGCTCTGCTTTTGTTTCTGCTTTGTGCTTTGTGGCTCTTCTTCAAGCCAGTGTTGGGTAGTGCACAGCCTGAGAGGTGTGGCCTGATAAACCCTGAAATTGAA	GCCCTGCAGCAGCATTGGGCTCTGCTTTTGTTTCTGCTTTGTGCTTTGTGGCTCTTCTTTAAGCCAGTGTTGGGTAGTGCACAGCCTGAGAGGTGTGGCCTGATAAACCCTGAAATTGAA		1.183	FALSE	FALSE
157	Faxc	520	FAXC_wgs_ref	chr6:99280481;C|T;Family=14658	control	14658	14658.s1	6	99728357	-	C	T	FAXC	ENST00000389677.5	WGS	ENSG00000146267	ATTTCTCCCACCTGTAAAGTGGGGATGACAATACTCTCCACCTACCTACCTCACAGGGGTGTTGTGGGGATTCATGTGGTAACATTCGTACGGCGCTTTAAACCTCTTAGAAGTGGTGCG	ATTTCTCCCACCTGTAAAGTGGGGATGACAATACTCTCCACCTACCTACCTCACAGGGGTATTGTGGGGATTCATGTGGTAACATTCGTACGGCGCTTTAAACCTCTTAGAAGTGGTGCG	TCTGGGAACCTTCATCGATAGAACGGGACTTACTAATAGAGTTCTCTGTTTGGTACTCACTCGGATGCGTGTAGCATTCGTGAGGAAGAATCCACGTGTATCCGCTCCCCCATTGTAGCG	0.36	TRUE	FALSE
158	Fbrsl1	35	FBRSL1_wgs_ref	chr12:132584068;T|C;Family=11142	control	11142	11142.s1	12	133160654	+	T	C	FBRSL1	ENST00000434748.2	WGS	ENSG00000112787	ACAGATGAGAAGTGTTTGTAATGGATTTGTATTTTTCTTAATTTTATGCTCTTTAGACGTTTAAAAGAACCAAAAAAGAAACTTTTGCTTCTTCGTTTTCGGTTGGGATTTGCAGTTTAA	ACAGATGAGAAGTGTTTGTAATGGATTTGTATTTTTCTTAATTTTATGCTCTTTAGACGCTTAAAAGAACCAAAAAAGAAACTTTTGCTTCTTCGTTTTCGGTTGGGATTTGCAGTTTAA	TTGTTTCTAAAGGTCTAAATGTTCGGTAAAACTTTTAGTTCTAACTTAGTATATTTCTAAGTTAGATGAGGCTTGTTATGGAAGAATTAATATATTACTTCGCGGTGTGTTATTTCAAGC	0.571	TRUE	TRUE
159	Fbxo31	93	FBXO31_wgs_ref	chr16:87330135;C|G;Family=11561	control	11561	11561.s1	16	87363741	-	C	G	FBXO31	ENST00000311635.7	WGS	ENSG00000103264	CCTGCGTGTGGGGACCCCATCTGAGGTCTTGGCTGAGGTTGGCATCTCCTGAAGAACAGAGAGCACGGTGTCCAGAGCTGGCCCTTCCCCCAGCCCACAGCCAGCTCCGTGCCCGAGTGG	CCTGCGTGTGGGGACCCCATCTGAGGTCTTGGCTGAGGTTGGCATCTCCTGAAGAACAGACAGCACGGTGTCCAGAGCTGGCCCTTCCCCCAGCCCACAGCCAGCTCCGTGCCCGAGTGG		0.457	TRUE	TRUE
160	Fbxo44	133	FBXO44_wgs_ref	chr1:11662917;A|G;Family=11868	case	11868	11868.p1	1	11722974	+	A	G	FBXO44	ENST00000471895.1	WGS	ENSG00000132879	TTTCCCCGGCTCCCTCCTGCCGCCATGTGAAGAAGGTCGTTGCTTCCCCTTCACCTTCCACCACCATGATTGTAAGTTCCTTTTTTCTTTTCTTTTCTTTTTTTTTTTTTTTTTTTTGAG	TTTCCCCGGCTCCCTCCTGCCGCCATGTGAAGAAGGTCGTTGCTTCCCCTTCACCTTCCGCCACCATGATTGTAAGTTCCTTTTTTCTTTTCTTTTCTTTTTTTTTTTTTTTTTTTTGAG	ATTGCCTGCAACGGTTATTAATTCTTGGCTTTCTTTTGTCTTGATTATTTCTCCTTCTTTATCCTCGCCTTGGTCCTTGCCTCCTTTGCTTGTCTTGCTCCCCTATTAGTTTCTACCACT	1.139	TRUE	TRUE
161	Fer	170	FER_wgs_ref	chr5:109188214;C|T;Family=12321	case	12321	12321.p1	5	108523915	+	C	T	FER	ENST00000438717.2	WGS	ENSG00000151422	TGTAAGGTTGTCATTTTCCTCCTCCTTTGTCTGGGCATCAGAAAACAATGCACGTAGGTCGGGCACGGTGGCTCACGCCTGTAATCCCAGGCATGTAATCTCATGCCTGGGATTACAGGC	TGTAAGGTTGTCATTTTCCTCCTCCTTTGTCTGGGCATCAGAAAACAATGCACGTAGGTTGGGCACGGTGGCTCACGCCTGTAATCCCAGGCATGTAATCTCATGCCTGGGATTACAGGC		0.357	TRUE	TRUE
162	Fgd4	317	FGD4_wgs_ref	chr12:32645051;C|G;Family=13462	control	13462	13462.s1	12	32797985	+	C	G	FGD4	ENST00000427716.2	WGS	ENSG00000139132	TGGCTTCTACAAGATAGTTTTAACTTGTTGGGGTCACCGGGAGTTATATGATGGTCAACCCCTTTTCCCAAAATTCATTGTGGTAGTTTTAGTGGAAAACGTAAATCAAGAAATCTCATA	TGGCTTCTACAAGATAGTTTTAACTTGTTGGGGTCACCGGGAGTTATATGATGGTCAACGCCTTTTCCCAAAATTCATTGTGGTAGTTTTAGTGGAAAACGTAAATCAAGAAATCTCATA	CAACATTGCATCTGCGCGTATTTGTAGAGTAGCGCAAAATAATGTAGCTAATAACTTTTTGAACGGGCTGTTTGTGAAGAAGACACCGTTAAGATTGTATCGTTTTTTCGCTATCAATCA	0.462	TRUE	TRUE
163	Fign	51	FIGN_wgs_ref	chr2:163607844;T|C;Family=11285	control	11285	11285.s1	2	164464354	-	T	C	FIGN	ENST00000333129.3	WGS	ENSG00000182263	TCTTTGTATCCTTTAATGCTTTATGTGCAACCTTTCATTGATAGTGGGCTGATGTTTGGCAATGCTTCTGAACTGTCACAGAGCAGGCTGTAGCTTTCCACAGCCACTGCCCATGCATAA	TCTTTGTATCCTTTAATGCTTTATGTGCAACCTTTCATTGATAGTGGGCTGATGTTTGGCGATGCTTCTGAACTGTCACAGAGCAGGCTGTAGCTTTCCACAGCCACTGCCCATGCATAA	GTTTTGTTAAGTTGACTCTCTACCCAATACATTGCGGCCTGGGTTTCGCTACCCAGGAGAGTGAACTATTCATGGGACTCTCACTCGTCTAATCATGGCTCTATTTTGAATATTAGCTGC	0.281	TRUE	FALSE
164	Fign	609	FIGN.1_wgs_ref	chr2:163606073;T|C;Family=12091	control	12091	12091.s1	2	164462583	-	T	C	FIGN	ENST00000333129.3	WGS	ENSG00000182263	TCAGTTTGTATTCTACTCAAATGCAGATAGACGGGTATAATGTTTTCTTGTGCATTTGAAACCTATCAAGGAGAAAAGAAACCATTCCACTAAAATACATAGGCCAAACACCATCTGGGA	TCAGTTTGTATTCTACTCAAATGCAGATAGACGGGTATAATGTTTTCTTGTGCATTTGAAGCCTATCAAGGAGAAAAGAAACCATTCCACTAAAATACATAGGCCAAACACCATCTGGGA	GAGCGTACACTATGGGCTAATACTGAGACAGTGACGTTAAAACAATCAAAAGGGTATTGCTTATTGTCACTTAAGAATCCTATACTTTACGATAGACTCTAAAACACTATCACATTCTGA	0.281	TRUE	FALSE
165	Fktn	177	FKTN_wgs_ref	chr9:105637531;T|C;Family=12377	control	12377	12377.s1	9	108399812	+	T	C	FKTN	ENST00000223528.2	WGS	ENSG00000106692	TCTCTAGAATCTGAAGGCCAGGCTTACCTCTGATTCTGATTCATCCATACTTCATCTTATGTATTTTAACAGTTGGGTTCTGTGGAGTGTCCAGAGACCTTGGGTTAGGTATATCCATCT	TCTCTAGAATCTGAAGGCCAGGCTTACCTCTGATTCTGATTCATCCATACTTCATCTTACGTATTTTAACAGTTGGGTTCTGTGGAGTGTCCAGAGACCTTGGGTTAGGTATATCCATCT		0.842	TRUE	TRUE
166	Fli1	607	FLI1_wgs_ref	chr11:128812544;T|TA;Family=12029	case	12029	12029.p1	11	128682439	+	T	TA	FLI1	ENST00000281428.8	WGS	ENSG00000151702	TTTACTTCTTGCACTATCAAGAATTTTTCGAATGTACCTACTGCAGTACAGCAGAAGGTAAAAAATCAGTGTGGTTTTTCATTGTTGTTGATGATGTTTGTAGTGTTTTTGTGTGTGTT	TTTACTTCTTGCACTATCAAGAATTTTTCGAATGTACCTACTGCAGTACAGCAGAAGGTAAAAAAATCAGTGTGGTTTTTCATTGTTGTTGATGATGTTTGTAGTGTTTTTGTGTGTGTT		0.28	FALSE	FALSE
167	Flvcr1	41	FLVCR1_wgs_ref	chr1:212895836;G|A;Family=11198	case	11198	11198.p1	1	213069178	+	G	A	FLVCR1	ENST00000366971.4	WGS	ENSG00000162769	CACTTCAGTTTGAGTACAACATACCAACATGACACTACTCACCCACAAAGGACAGCATTGGGATCAGGCTTTCAGATGACCTCTAAGATTTTTCCCATTTATTGTACTCTTGTTACAAAG	CACTTCAGTTTGAGTACAACATACCAACATGACACTACTCACCCACAAAGGACAGCATTAGGATCAGGCTTTCAGATGACCTCTAAGATTTTTCCCATTTATTGTACTCTTGTTACAAAG		0.668	TRUE	FALSE
168	Fmn2	123	FMN2_wgs_ref	chr1:240475028;C|T;Family=11788	control	11788	11788.s1	1	240638328	+	C	T	FMN2	ENST00000319653.9	WGS	ENSG00000155816	CAAAGAAACAGTAGTGGTTTTTTTTCTATTGTTTTGTAGTCTTCCTGTCCCCTTCAGTCCCTCCAGTGTGTATATTACCATTCTCCAATGAAATAATAGGGCATTTAACAAAGATCGCTA	CAAAGAAACAGTAGTGGTTTTTTTTCTATTGTTTTGTAGTCTTCCTGTCCCCTTCAGTCTCTCCAGTGTGTATATTACCATTCTCCAATGAAATAATAGGGCATTTAACAAAGATCGCTA		0.274	TRUE	TRUE
169	Fnbp1l	606	FNBP1L_wgs_ref	chr1:93552546;A|AT;Family=11948	control	11948	11948.s1	1	94018103	+	A	AT	FNBP1L	ENST00000271234.7	WGS	ENSG00000137942	GAGTTGTCAGGCTCAAAGAGAGTGAGAGAAGCAAGTTGCATGAGTGCATGCAGACATGATTTTTTTTTTACTAACTTCATTAGCATTTCCATACATTGTTTTTAAAAATCATAATACCA	GAGTTGTCAGGCTCAAAGAGAGTGAGAGAAGCAAGTTGCATGAGTGCATGCAGACATGATTTTTTTTTTTACTAACTTCATTAGCATTTCCATACATTGTTTTTAAAAATCATAATACCA	TCTTGCTATACTACCTGAACGCAATGACCATACTATTTTGAGTTCGAGCCTCGTAGGTTTATCATATAAATAATGAATAGATGTCGGTACAGTGTGTATAATATATCTTTTAGAAGAGAA	0.371	TRUE	TRUE
170	Fosl2	388	FOSL2_wgs_ref	chr2:28415715;T|C;Family=13946	control	13946	13946.s1	2	28638582	+	T	C	FOSL2	ENST00000379619.1	WGS	ENSG00000075426	GACATCTTTGTGCCCCCTTTAGGAAGGAAAAGAATACACCTACGATGTGCCAGGCACTGTGTTAGGCGCTTTTATATAGATCCTCGTTAGGATGAGACTAAGGGATGAGGACATCTCTTT	GACATCTTTGTGCCCCCTTTAGGAAGGAAAAGAATACACCTACGATGTGCCAGGCACTGCGTTAGGCGCTTTTATATAGATCCTCGTTAGGATGAGACTAAGGGATGAGGACATCTCTTT	AAGGCATACGATTTGTAGTAATACTAGGTAATGGTCGGGAACTGATCCTGTCCAGGGCTTTAGCTTTTGACAACACGGTTGCTAATCATGCTCTCATGGGGATTTGCAAAAAGACCCGCT	0.241	TRUE	FALSE
171	Fras1	138	FRAS1.1_wgs_ref	chr4:78446141;A|G;Family=11933	case	11933	11933.p1	4	79367295	+	A	G	FRAS1	ENST00000510944.1	WGS	ENSG00000138759	TTTATTTAATTGTAACATCAAAGAAATGTGTTCCTTGATGCTGTATTTATTCTCATTTGAGCAACTACACAGGCTTGCTCTACCGAGAGAGAGACACAGGGGAGGGGAAAGATAAATCTC	TTTATTTAATTGTAACATCAAAGAAATGTGTTCCTTGATGCTGTATTTATTCTCATTTGGGCAACTACACAGGCTTGCTCTACCGAGAGAGAGACACAGGGGAGGGGAAAGATAAATCTC	CATATCACGGTTACTGAAACAGGGAGGCATATCTGTCCCTCATAAACCATTTGTATTTTATATTCGCAAGAGAATAAGTTTTAGGAAGAAAGTGTCTGATGGACGGTCCGAATAGTTTCA	0.658	TRUE	TRUE
172	Fras1	58	FRAS1_wgs_ref	chr4:78071689;C|T;Family=11325	case	11325	11325.p1	4	78992843	+	C	T	FRAS1	ENST00000508909.1	WGS	ENSG00000138759	CTGTCCAGTGTGGTAGCTACGAGCCACATGTGGTTATTGAGTACTTGAAGTGTGGCTGACGATACTGAGGAACTGAATTTTAAATTTCACTTAATGTCAATGAATTAAAGTTTAAATTTG	CTGTCCAGTGTGGTAGCTACGAGCCACATGTGGTTATTGAGTACTTGAAGTGTGGCTGATGATACTGAGGAACTGAATTTTAAATTTCACTTAATGTCAATGAATTAAAGTTTAAATTTG	TGCGTCTAATCTGTTTCATGTGTGCAGCTAGGCAGGCATAAATTTTAGGGTCCTAAACGGGTTTTAGTCCGATAAAGTTAGGGTTTAATGCAAAGAGCAATTTTTTATTAGATAATAACG	0.658	TRUE	TRUE
173	Frk	501	FRK.1_wgs_ref	chr6:115936149;G|A;Family=14571	case	14571	14571.p1	6	116257312	-	G	A	FRK	ENST00000606080.1	WGS	ENSG00000111816	TCCAGATGCTGTTTGCCTTGGTGTCACGAGTGGAGGCTGCAGAACAGCAAAGATTGCTGCCTGTTCTTTCCTCTGGAAGCTTCGTCCCAGAGGGGCACCCACTGGATGCCAGCCAGAGCT	TCCAGATGCTGTTTGCCTTGGTGTCACGAGTGGAGGCTGCAGAACAGCAAAGATTGCTGCTTGTTCTTTCCTCTGGAAGCTTCGTCCCAGAGGGGCACCCACTGGATGCCAGCCAGAGCT	GCACAGGGGACTCCTTCCTGATTAGCGGGTCTATTTCGTGTACGTAAGTCGCGGTTCCCAATGTTGGTCCCGGGCGCAAGGGCAGTGTAAGTAAGACCTCGCTCCAAGGCCTCTAATCCG	1.084	FALSE	FALSE
174	Frk	498	FRK_wgs_ref	chr6:115940637;AAAAC|A;Family=14568	control	14568	14568.s1	6	116261800	-	AAAAC	A	FRK	ENST00000606080.1	WGS	ENSG00000111816	CTTCTTTTGAAATGTGTCTGTTCAAATCCTTCGCCCACTTTTTGATGGGGTTGTTTGTTTTTTTCTTTTAAATTTGTTTATGTTCCTTGTAGATTCTTGGTATTAGCCCTTTGTCAGATG	CTTCTTTTGAAATGTGTCTGTTCAAATCCTTCGCCCACTTTTTGATGGGGTTGTTTTTTTCTTTTAAATTTGTTTATGTTCCTTGTAGATTCTTGGTATTAGCCCTTTGTCAGATG	TTTTATATTTGATGCGTAAAATACGAGTTCTTCTGTGTTTTTCTATGATCGGTTGTTTATTTCGTTTCTTTTCGTTATTTAGGGCCACTTCTTTCGGGGTCTTTCGTATTTGCTATTCCA	1.084	FALSE	FALSE
175	Frmd3	306	FRMD3_wgs_ref	chr9:83247078;C|T;Family=13298	control	13298	13298.s1	9	85861993	-	C	T	FRMD3	ENST00000304195.3	WGS	ENSG00000172159	TGGTCCATTTTTCAAAGTATTTGGACAAGAGGACTTGTTATTTTCATTTGTATTCTGTCCGTATATTTTGGCTGGAGAAGCAGATGTTTTAAAAAGAAAGTGAGAGTTTAAAGGAAAAAA	TGGTCCATTTTTCAAAGTATTTGGACAAGAGGACTTGTTATTTTCATTTGTATTCTGTCCATATATTTTGGCTGGAGAAGCAGATGTTTTAAAAAGAAAGTGAGAGTTTAAAGGAAAAAA		0.442	TRUE	FALSE
176	Fsd1l	525	FSD1L_wgs_ref	chr9:105547257;A|G;Family=14678	case	14678	14678.p1	9	108309538	+	A	G	FSD1L	ENST00000374707.1	WGS	ENSG00000106701	TCTTTTCATTCCATCACTTTAGGTGATGGGTAAGATTTTTGAAAGCCTTATATTTTTTGATTTTGTTGTCTAGTTTAATCCTACCTTTAATAGTTGTGTTTGGTAAAATTCCCACTTGAA	TCTTTTCATTCCATCACTTTAGGTGATGGGTAAGATTTTTGAAAGCCTTATATTTTTTGGTTTTGTTGTCTAGTTTAATCCTACCTTTAATAGTTGTGTTTGGTAAAATTCCCACTTGAA		0.477	TRUE	FALSE
177	Fst	59	FST_wgs_ref	chr5:53486850;G|A;Family=11325	case	11325	11325.p1	5	52782680	+	G	A	FST	ENST00000256759.3	WGS	ENSG00000134363	ATGTGGGTGTCAGGAGACTAAAGGATGTTGAAGGCTACACATTCAACCTTTTGTTAGGTGTTTCCTTTAAGCTACTCAGCTGTACCTTTTAAATTAGTTCTTTTTCAACCAGTATATCAC	ATGTGGGTGTCAGGAGACTAAAGGATGTTGAAGGCTACACATTCAACCTTTTGTTAGGTATTTCCTTTAAGCTACTCAGCTGTACCTTTTAAATTAGTTCTTTTTCAACCAGTATATCAC		0.29	TRUE	FALSE
178	Fto	98	FTO_wgs_ref	chr16:54118659;A|G;Family=11587	case	11587	11587.p1	16	54152571	+	A	G	FTO	ENST00000471389.1	WGS	ENSG00000140718	GCATCGGCCTCCCAAAGCGCTGAGATTACAAGCGTGAGCCACTACGCCTTGCCCTCCACACAGCCTTGCTTGGTGTTAAAGATTAAACAAAGACCACAGGTGATCACTGTCTTCGTGGTG	GCATCGGCCTCCCAAAGCGCTGAGATTACAAGCGTGAGCCACTACGCCTTGCCCTCCACGCAGCCTTGCTTGGTGTTAAAGATTAAACAAAGACCACAGGTGATCACTGTCTTCGTGGTG		0.85	TRUE	TRUE
179	Fxyd3	135	FXYD3_wgs_ref	chr19:35121615;C|T;Family=11888	control	11888	11888.s1	19	35612519	+	C	T	FXYD3	ENST00000603449.1	WGS	ENSG00000089356	GCTATTGGATCAAAACCCTCATCTGGCCTCCAGGTTCCAATGACCTGCTCCCTACTCCCCGCTCTGCCCTCACCTCTCCACGCTCCTCATTCCTTCTGCTCCAAGCCTCTCAGACACAGC	GCTATTGGATCAAAACCCTCATCTGGCCTCCAGGTTCCAATGACCTGCTCCCTACTCCCTGCTCTGCCCTCACCTCTCCACGCTCCTCATTCCTTCTGCTCCAAGCCTCTCAGACACAGC		1.313	FALSE	FALSE
180	Gabpb2	84	GABPB2_wgs_ref	chr1:151120320;T|C;Family=11497	control	11497	11497.s1	1	151092796	+	T	C	GABPB2	ENST00000368918.3	WGS	ENSG00000143458	CCCAGGTGACAGAGGTTGCAGTGATCCAAGATCATGCCACTGCACTCCAGCCTGGGCGATAGAGTGAGACTCTGTCTCAAACAAACAAAACAAAACAAAATTAGCTGGGTGTGGTGGCAC	CCCAGGTGACAGAGGTTGCAGTGATCCAAGATCATGCCACTGCACTCCAGCCTGGGCGACAGAGTGAGACTCTGTCTCAAACAAACAAAACAAAACAAAATTAGCTGGGTGTGGTGGCAC		0.879	TRUE	FALSE
181	Galnt11	283	GALNT11_wgs_ref	chr7:152103925;A|G;Family=13066	control	13066	13066.s1	7	151801010	+	A	G	GALNT11	ENST00000415421.1	WGS	ENSG00000178234	TGTGACCTTTTGAGATGGGCTTTTTTCATTTGGCATGATGCCTTGGCTTATGCTTCTCTATTAAGTCTCTTACACTGATCGTCCCCAGATAAAAGTGGATTGCATTCTGATAGCTCCTCA	TGTGACCTTTTGAGATGGGCTTTTTTCATTTGGCATGATGCCTTGGCTTATGCTTCTCTGTTAAGTCTCTTACACTGATCGTCCCCAGATAAAAGTGGATTGCATTCTGATAGCTCCTCA	GATCACTGTTATCTGAGCCTTCTCGTGTCTCATAAGTGCTTATACGTTCGGGCATGGGATCAAGCGGGTCTGCCTTTTACTCATATCACTTTCATTAAATCTATCGTTTTCTGGGTAATT	0.646	TRUE	TRUE
182	Gdnf	180	GDNF_wgs_ref	chr5:37815119;T|C;Family=12440	control	12440	12440.s1	5	37815221	-	T	C	GDNF	ENST00000344622.4	WGS	ENSG00000168621	GAAAGTAAGAGGTTTATTTTTCTGTCACTCAGTGGAGACATACCCTGGAAAGGAGAGGGGAAAAAAAAAGCAAAGATACAAGAGATAATCACCTTTGCATTTGAAAGTTGAGGCCCGAGG	GAAAGTAAGAGGTTTATTTTTCTGTCACTCAGTGGAGACATACCCTGGAAAGGAGAGGGGGAAAAAAAAGCAAAGATACAAGAGATAATCACCTTTGCATTTGAAAGTTGAGGCCCGAGG	ATCGGTAAAGGTCAGTGTAGTAGGAAGACAATGTCCATGAAGAGTGCTAGTAAACACAAAAAAGATGATGGCAACGAAACGTTCTATCTGAGTGATAAGACGTAACGAGTGCAATGTTGC	0.918	FALSE	FALSE
183	Gdpd4	580	GDPD4_ssc_ref	chr11:77217266;A|AATCT;Family=12952	case	12952	12952.p1	11	76928311	-	A	AATCT	GDPD4	NM_182833	Exome:SSC_Iossifov_2014	ENSG00000178795	TCCCACAGATACTCAGAGTGGAAGTAAGAATGAGGAAGATAGATAGATAGATAGATTTGCACATAGCCATGAAACCTCCTGTCCGAGTTGTGGAAGGTCCTTGGACTCTAGCAGCC	GCTAGAGTCCAAGGACCTTCCACAACTCGGACAGGAGGTTTCATGGCTATGTGCAAATCTATCTATCTATCTATCTATCTTCCTCATTCTTACTTCCACTCTGAGTATCTGTGGGATGGA		1.109	FALSE	NA
184	Get4	655	GET4_wgs_ref	chr7:896411;G|A;Family=14027	case	14027	14027.p1	7	936048	+	G	A	GET4	ENST00000265857.3	WGS	ENSG00000239857	AACGCACAGCTTTATTTACTGTAAAGTGGAATTTCAGGAAGGCTTGTGTGAACCGTTGCGCATAAAGAAACCCTTTCTACCGGGCTGTGCAACGCTGGTCCTTTCTTGGGCGCTGGTGTG	AACGCACAGCTTTATTTACTGTAAAGTGGAATTTCAGGAAGGCTTGTGTGAACCGTTGCACATAAAGAAACCCTTTCTACCGGGCTGTGCAACGCTGGTCCTTTCTTGGGCGCTGGTGTG		0.502	TRUE	TRUE
185	Gfod1	277	GFOD1_wgs_ref	chr6:13360189;A|G;Family=13028	control	13028	13028.s1	6	13360421	-	A	G	GFOD1	ENST00000379287.3	WGS	ENSG00000145990	GCATCTGAAGGGGCTTCACAGTCCAATAGCCGTCCTTTTGTTTTACATAACAGAGAGTGATGGTCAAGGCCACCCACATCTTTAGTGGTAGAGCCAGGACAAAAAGTCAGGTTTTCTGCC	GCATCTGAAGGGGCTTCACAGTCCAATAGCCGTCCTTTTGTTTTACATAACAGAGAGTGACGGTCAAGGCCACCCACATCTTTAGTGGTAGAGCCAGGACAAAAAGTCAGGTTTTCTGCC	GTATTGGGCATCACTCCATTTTCAAAGAGTAGTCCCGCTATAGGGGTGCACAATAGGGATATAGGATTGCCTGATCTGCACGGACACATAGTCTATCGATCTCCACAGAGATACCCGTGT	0.791	TRUE	FALSE
186	Gja3	465	GJA3_wgs_ref	chr13:20138542;C|T;Family=14370	control	14370	14370.s1	13	20712681	-	C	T	GJA3	ENST00000241125.3	WGS	ENSG00000121743	TTTAAGGTCAGGGAAGGCACTTTTCTTCCTAATTTTATATTACAGTGCAAATCTTGGGTTGACTCACTTTAAGGTTTCTGACTGCCCAAAATATTTTTTCCCCTTTACGTTACAGAACAT	TTTAAGGTCAGGGAAGGCACTTTTCTTCCTAATTTTATATTACAGTGCAAATCTTGGGTTAACTCACTTTAAGGTTTCTGACTGCCCAAAATATTTTTTCCCCTTTACGTTACAGAACAT		1.488	FALSE	NA
187	Gja6	240	GJA1_wgs_ref	chr6:121449531;T|C;Family=12795	case	12795	12795.p1	6	121770677	+	T	C	GJA1	ENST00000282561.3	WGS	ENSG00000152661	CCAGTTTCTCCAAATGCCTTTTTTAAAACTCATCACAGAAGATTGGTGAAAATGCTGAGTATGACACTTTTCTTCTTGCATGCATGTCAGCTACATAAACAGTTTTGTACAATGAAAATT	CCAGTTTCTCCAAATGCCTTTTTTAAAACTCATCACAGAAGATTGGTGAAAATGCTGAGCATGACACTTTTCTTCTTGCATGCATGTCAGCTACATAAACAGTTTTGTACAATGAAAATT	GATCTAGTTAATTAAGTAGAACAGCCTCTGATTATAATTTGACACTGACATGAGATTCTCTTAATTCCGGAACACACTCCCCGAATTGATTTTATCTACTAGACTTCAATGTGAAGTTTA	0.624	FALSE	NA
188	Glcci1	353	GLCCI1_wgs_ref	chr7:8094168;G|A;Family=13741	case	13741	13741.p1	7	8133798	+	G	A	GLCCI1	ENST00000438949.1	WGS	ENSG00000106415	TTGTTTTAATGAAAATGACTGACATCTCTTAAAATCCAGGTGGCTTAAGAGAAGGCTTGGTAGAGTGAACTTTGGCTCGGTGGGAGAATCCTAACATGGCATAGTTTCAAGCTTTATCTC	TTGTTTTAATGAAAATGACTGACATCTCTTAAAATCCAGGTGGCTTAAGAGAAGGCTTGATAGAGTGAACTTTGGCTCGGTGGGAGAATCCTAACATGGCATAGTTTCAAGCTTTATCTC		0.575	TRUE	FALSE
189	Glyat	423	GLYAT_wgs_ref	chr11:58709471;G|A;Family=14100	case	14100	14100.p1	11	58476944	-	G	A	GLYAT	ENST00000344743.3	WGS	ENSG00000149124	CCACATTTCCAGGACCTCTATGACACTTCATCAGATACATATTGCTCCAAATTACTTCTCCTGGAATCCCTGGTTCCTCAGTTGCAAGACCCTTGCCAGTTTTTCTGGGAGCTAGGAAGA	CCACATTTCCAGGACCTCTATGACACTTCATCAGATACATATTGCTCCAAATTACTTCTCTTGGAATCCCTGGTTCCTCAGTTGCAAGACCCTTGCCAGTTTTTCTGGGAGCTAGGAAGA	TACGGTGCTTCCTCGAATGCTCTCGTCGGTGTACTAAATACGCAGCAACTCAAATCCCGACATCCCATTTGTTCCTCGTTTGATGTCTGCGATCAACCCTAAAAAGGCAGTATTTACTTC	1.714	FALSE	NA
190	Gm28778	621	ORMDL1_wgs_ref	chr2:189775364;T|G;Family=12833	case	12833	12833.p1	2	190640090	-	T	G	ORMDL1	ENST00000409519.1	WGS	ENSG00000128699	GACAAAATTTTTAACAAGTTGATAAGAAACTAATTTTCACTTCAGTCAGTACATATACGGAGACAATATTACATGCTAATCAGTGCACCTAGACATTTAGGATATACAGGTCAAATGTAT	GACAAAATTTTTAACAAGTTGATAAGAAACTAATTTTCACTTCAGTCAGTACATATACGGCGACAATATTACATGCTAATCAGTGCACCTAGACATTTAGGATATACAGGTCAAATGTAT		1.158	NA	NA
191	Gmps	91	GMPS_wgs_ref	chr3:155942209;C|T;Family=11544	case	11544	11544.p1	3	155659998	+	C	T	GMPS	ENST00000496455.2	WGS	ENSG00000163655	AATCTCGGCTCACTGCAAGCTCCGCTTCGTGGGTTCACGCCATTCTCCTGCCTCAGTCTCCCGAGTAGCTGGGACTACAGGCGCCCGCCACTACGCCCGGCTAATTTTTTTGTACTTTTT	AATCTCGGCTCACTGCAAGCTCCGCTTCGTGGGTTCACGCCATTCTCCTGCCTCAGTCTTCCGAGTAGCTGGGACTACAGGCGCCCGCCACTACGCCCGGCTAATTTTTTTGTACTTTTT		0.244	TRUE	TRUE
192	Gnb1l	299	GNB1L_wgs_ref	chr22:19783767;C|T;Family=13239	control	13239	13239.s1	22	19771290	-	C	T	GNB1L	ENST00000329517.6	WGS	ENSG00000185838	CCATTAGGAGCTGGGCAGGAGGGACAGAGGGGAGGCCAGGCAGCCACTGCTGAGTGGGACGGGTAGCCCAGCCCATGAGGCTGGCCAGCCCTACAGGGGAGGTCCCACAGCACTGGCCGG	CCATTAGGAGCTGGGCAGGAGGGACAGAGGGGAGGCCAGGCAGCCACTGCTGAGTGGGACAGGTAGCCCAGCCCATGAGGCTGGCCAGCCCTACAGGGGAGGTCCCACAGCACTGGCCGG		1.049	FALSE	FALSE
193	Gnb4	347	GNB4_wgs_ref	chr3:179399799;A|G;Family=13706	control	13706	13706.s1	3	179117587	-	A	G	GNB4	ENST00000232564.3	WGS	ENSG00000114450	ACTGATAATAGAAGATTGTTAGTCTTGCTTGATGGTAAAGTCTTGGATTATTCTGATATATAGACGTGCATTGTTTTGTAACTTAGTTACTTTTCAGATAGGTCTGTGTTAACTTTTGAA	ACTGATAATAGAAGATTGTTAGTCTTGCTTGATGGTAAAGTCTTGGATTATTCTGATATACAGACGTGCATTGTTTTGTAACTTAGTTACTTTTCAGATAGGTCTGTGTTAACTTTTGAA	TACTTGAGATTTAGCATGATGGTAATATTTGTTATTATTTGTTAATTCTCATATGGAGAATTTGTGTCTGTACTGAGTTGTATTCATCACATGTTTATAAAGTGTGATGCAATGTCAGGC	0.698	TRUE	TRUE
194	Gpr85	355	GPR85_wgs_ref	chr7:113078799;T|C;Family=13746	case	13746	13746.p1	7	112718854	-	T	C	GPR85	ENST00000610164.1	WGS	ENSG00000164604	TTTGCCTTATGCTGCAATGTAACAGGCTCTAAATAATATATTAAAACCAAAAAAGCTTTAACTGTATGAAAAGATTATATAAACAAGTCCTGGTTTTTAAAATGGGGCAGGAGTTTTACA	TTTGCCTTATGCTGCAATGTAACAGGCTCTAAATAATATATTAAAACCAAAAAAGCTTTAGCTGTATGAAAAGATTATATAAACAAGTCCTGGTTTTTAAAATGGGGCAGGAGTTTTACA	CGTGTTAAAGCAAAAAAAGATTACAGATGAAGTCAGTATATTTGTTCAACAGTATAGTAGCTCATTCATAGAAATATTAAGGCAAAAGTACTTTACAATACTTTGTGTTTATTCCGACGA	0.513	TRUE	TRUE
195	Gpr88	510	GPR88_wgs_ref	chr1:100541847;A|T;Family=14633	case	14633	14633.p1	1	101007403	+	A	T	GPR88	ENST00000315033.4	WGS	ENSG00000181656	CAGCTTGCTTTGTTGCACGCCTGGGCAATTTCAGCCAGGACATTAGGACCACTTGTTGTACATCTGAATAATTATGGAAGTTGGGACATGTTAAGGAAAACAAATATGTTCATCACCAAC	CAGCTTGCTTTGTTGCACGCCTGGGCAATTTCAGCCAGGACATTAGGACCACTTGTTGTTCATCTGAATAATTATGGAAGTTGGGACATGTTAAGGAAAACAAATATGTTCATCACCAAC	GGCTTCTTAAACCGAGTTAGACTAGCCATAGACGCGAGGTTAGGACATAATGCTTATACACTGCAGGTCTAGCTGATTATTCGTATACGCCTAATAGTAGAAAATAAGTCTGATTGTCCC	0.528	TRUE	TRUE
196	Grik2	95	GRIK2_wgs_ref	chr6:101745058;T|C;Family=11572	case	11572	11572.p1	6	102192933	+	T	C	GRIK2	ENST00000358361.3	WGS	ENSG00000164418	AGCAAAGTATTTTAGGCAATTCCCATAACTAAAGGGAAATTATTTATTATATTTGTCCATTTGAAAAGATATTTTTTCATGTTGTAAAAAATTTATTAAATGAATGCTAACATAAGGATT	AGCAAAGTATTTTAGGCAATTCCCATAACTAAAGGGAAATTATTTATTATATTTGTCCACTTGAAAAGATATTTTTTCATGTTGTAAAAAATTTATTAAATGAATGCTAACATAAGGATT	AATAATGAAGATAAATTCTGACTCAAGAAAAATTTTTCTATTTGAAGGTTCAAAAGCAAATTATGTAGATCTCATTTTACATATGATATATTAGAAAAGTTTTTGTTAGGTACTATCTAT	0.262	TRUE	TRUE
197	Grk4	402	GRK4_wgs_ref	chr4:2965551;A|C;Family=14022	control	14022	14022.s1	4	2967278	+	A	C	GRK4	ENST00000442472.2	WGS	ENSG00000125388	CTCCAGGACAGTGTAAATGCCGACTGAAGATGCCACAGCAGCCGGCGATGCATATTTAAAGGACAGTCTGGAGCCGAAGGTGGCGGCCACGCTTGTAGTCCCAGCTACTCTGGAAGCTGA	CTCCAGGACAGTGTAAATGCCGACTGAAGATGCCACAGCAGCCGGCGATGCATATTTAACGGACAGTCTGGAGCCGAAGGTGGCGGCCACGCTTGTAGTCCCAGCTACTCTGGAAGCTGA	CCCTTCGTACTGGCCCAGAACCTACGGTGTGCGCGAGCCGAGCAAACTCTAAGAGGAGTTTGAGGGTGTAAGGGCGTACTAGCTGACATGGACCGCATACCGGAATTTCAACGAGGCAAC	1.087	TRUE	FALSE
198	Grm6	222	GRM6_wgs_ref	chr5:178979903;C|G;Family=12739	case	12739	12739.p1	5	178406904	-	C	G	GRM6	ENST00000231188.5	WGS	ENSG00000113262	CTTTCCAGAATTATTTATTCCATAGGGTTTCTCTCCTGTGCAGCTCTCTCATGGGTAATGGGGCGTGTTTTCTTGCCAAAGGCGGTTCCACCCTCGTGATTGTATAGGGCTCTTCTCCTG	CTTTCCAGAATTATTTATTCCATAGGGTTTCTCTCCTGTGCAGCTCTCTCATGGGTAATGCGGCGTGTTTTCTTGCCAAAGGCGGTTCCACCCTCGTGATTGTATAGGGCTCTTCTCCTG	TTACTTGGTCTTGGTGTGCTCTCTATATGCATAGTTGGTCTCCTCCAAGCGACGGTGGTAGCTATGTACCTCTTCATCTTTGCCGTGGCCCTCTATTTACAAGTTGGCCTTACGTTGGAC	1.17	FALSE	NA
199	Grxcr1	600	GRXCR1_wgs_ref	chr4:43030628;T|C;Family=11573	control	11573	11573.s1	4	43032645	+	T	C	GRXCR1	ENST00000399770.2	WGS	ENSG00000215203	TTTTATTAATCAAAGGCAATACTTTGGTTTATATATATATTTTTAAATGGTTATGTTTATGGATTAATCAAGAAACTTTGTTTATTATAATTGTCTTTGTGGTGAATTTTTGCTGCAATC	TTTTATTAATCAAAGGCAATACTTTGGTTTATATATATATTTTTAAATGGTTATGTTTACGGATTAATCAAGAAACTTTGTTTATTATAATTGTCTTTGTGGTGAATTTTTGCTGCAATC		1.702	NA	NA
200	Gsg1l	147	GSG1L_wgs_ref	chr16:27788100;C|A;Family=11993	case	11993	11993.p1	16	27799421	-	C	A	GSG1L	ENST00000380898.2	WGS	ENSG00000169181	GTCAGCTTGGGGGATAGGGAAGACGGAGACTTCGTGGTTCAGATGTCTTGAGTCTCAGGGGCTCAGGGGACAGCCAGCTGGAGGTTTGTGCTCATTCATTCACGCATTGATTCATCAAGC	GTCAGCTTGGGGGATAGGGAAGACGGAGACTTCGTGGTTCAGATGTCTTGAGTCTCAGGGTCTCAGGGGACAGCCAGCTGGAGGTTTGTGCTCATTCATTCACGCATTGATTCATCAAGC	ACGTGCAGATGTTAAACTCACGGTGAGGGATAAACTGCGTTGATGATTAGGGGTCGACGCATCTGGGGTGATCTGCCTCTGGTGATATGCGACGTAGGGCCCACGTAGGATTTTCCCGGT	0.464	TRUE	TRUE
201	Gskip	90	GSKIP_wgs_ref	chr14:96385707;G|A;Family=11526	control	11526	11526.s1	14	96852044	+	G	A	GSKIP	ENST00000554182.1	WGS	ENSG00000100744	AAGACTGGAAGCTTTGAAAAGAGATGGACAGTCATGACTACACTTTTTCCTTTCAGAGGGGCTGGTGCTGGTACAGAATGTTGATATAAAGCTTAAAATTCTTGCATATGGTCATAGAAA	AAGACTGGAAGCTTTGAAAAGAGATGGACAGTCATGACTACACTTTTTCCTTTCAGAGGAGCTGGTGCTGGTACAGAATGTTGATATAAAGCTTAAAATTCTTGCATATGGTCATAGAAA	ATATAACTACAACTAGAACTGTGGAGTTTTATTATTGAAAGGGAGCAAGACGCTTGATGATGTCCTATCGTCACAAGAAGTGTAGATGTTGGCTACGCTAGTTGGAAAGATAAGTTTCCA	0.974	TRUE	TRUE
202	Gspt1	271	GSPT1_wgs_ref	chr16:11871306;C|T;Family=13015	control	13015	13015.s1	16	11965163	-	C	T	GSPT1	ENST00000434724.2	WGS	ENSG00000103342	CAAACTTCTGACCTCAAGTGATCCACTCGCCTCAGCCTCTCAAAAGTGCTGGGATTACAGGCATGAGGCGCCGCACTTGGCCTAGTGTTTTCTTAACTGTGAAATTCCCATTCATTTCTT	CAAACTTCTGACCTCAAGTGATCCACTCGCCTCAGCCTCTCAAAAGTGCTGGGATTACAGACATGAGGCGCCGCACTTGGCCTAGTGTTTTCTTAACTGTGAAATTCCCATTCATTTCTT		0.16	TRUE	TRUE
203	Gtf2h1	235	GTF2H1_wgs_ref	chr11:18366513;A|G;Family=12790	case	12790	12790.p1	11	18388060	+	A	G	GTF2H1	ENST00000534641.1	WGS	ENSG00000110768	ACTGTTGCTCAACCATCAGGAAACAGTTGTCAGAAGACATCATTGGTTCTGTGTTTCCTACGGAAATAAGAAACGATAAATATTGCACTGAATGTTTGTGGTTTGGAGTCCCTGAATAAT	ACTGTTGCTCAACCATCAGGAAACAGTTGTCAGAAGACATCATTGGTTCTGTGTTTCCTGCGGAAATAAGAAACGATAAATATTGCACTGAATGTTTGTGGTTTGGAGTCCCTGAATAAT		0.291	TRUE	TRUE
204	Gtpbp2	260	GTPBP2_wgs_ref	chr6:43620230;A|G;Family=12871	control	12871	12871.s1	6	43587967	-	A	G	GTPBP2	ENST00000496137.1	WGS	ENSG00000172432	CCGTAGTTCAAGTGAGCAGAATACTGAGGCCTTTCACGTGAAATAGGTAGCTACCCTGTATTTGAAGAGTTGGCCACTTGCTAGTGGTCAGAATAGTAAGGAGCCCACTTCTGTGCCCTG	CCGTAGTTCAAGTGAGCAGAATACTGAGGCCTTTCACGTGAAATAGGTAGCTACCCTGTACTTGAAGAGTTGGCCACTTGCTAGTGGTCAGAATAGTAAGGAGCCCACTTCTGTGCCCTG		0.433	TRUE	TRUE
205	Gtpbp6	3	GTPBP6_ssc_ref	chrX:305067;C|T;Family=12070	case	12070	12070.p1	X	221734	-	C	T	GTPBP6	NM_012227	Exome:SSC_Iossifov_2014	ENSG00000178605	GTCATCATCAGCAACTCAGCCTACGGCAAATTCCGGAAGCTCTTTCCAGGATGAACGGACGCCCACAGAGGCCTGCGGGGTGGGGGCATCGCTGCCTGGGGAGCTGAGGCGTTACCGCTG	GTCATCATCAGCAACTCAGCCTACGGCAAATTCCGGAAGCTCTTTCCAGGATGAACGGACACCCACAGAGGCCTGCGGGGTGGGGGCATCGCTGCCTGGGGAGCTGAGGCGTTACCGCTG		1.549	TRUE	TRUE
206	Gucy1a2	401	GUCY1A2_wgs_ref	chr11:106674176;C|T;Family=14015	case	14015	14015.p1	11	106544902	-	C	T	GUCY1A2	ENST00000526355.2	WGS	ENSG00000152402	TTTGCATTTACAGACTGCAGAACAAGGTGAATTTGTATATGAAAAATAAGTGATGGAAACGTGGGATTCTTATAAAACAAAGTGGAAATGATAGTTCTGTGTTATATTTACATAATTCAT	TTTGCATTTACAGACTGCAGAACAAGGTGAATTTGTATATGAAAAATAAGTGATGGAAACATGGGATTCTTATAAAACAAAGTGGAAATGATAGTTCTGTGTTATATTTACATAATTCAT		0.434	TRUE	FALSE
207	Gxylt1	295	GXYLT1_wgs_ref	chr12:42084882;A|G;Family=13211	case	13211	13211.p1	12	42478684	-	A	G	GXYLT1	ENST00000398675.3	WGS	ENSG00000151233	TATTCTGACCTCAGAACTATCTCTGGGCTACAGTATTACCAAAGTGGGATGCCTTTAAAATGCAGTCAAACTTCATTTGTATGAAGTAGAAAAGAACTTGGGAAACCTTTAAAAATATAT	TATTCTGACCTCAGAACTATCTCTGGGCTACAGTATTACCAAAGTGGGATGCCTTTAAAACGCAGTCAAACTTCATTTGTATGAAGTAGAAAAGAACTTGGGAAACCTTTAAAAATATAT		0.519	TRUE	FALSE
208	Gxylt1	477	GXYLT1.1_wgs_ref	chr12:42085385;C|T;Family=14452	control	14452	14452.s1	12	42479187	-	C	T	GXYLT1	ENST00000398675.3	WGS	ENSG00000151233	ATAAAATTTCCTCAGTGAACGGAGAATCTCAGCCCCATGGGCTCTAATTGATTGGGACTTGTGTAGAGCGTGGTCACAGTTTAATCCAACTGGACTGTATGCTGTGGTCTCACTCATGTT	ATAAAATTTCCTCAGTGAACGGAGAATCTCAGCCCCATGGGCTCTAATTGATTGGGACTTATGTAGAGCGTGGTCACAGTTTAATCCAACTGGACTGTATGCTGTGGTCTCACTCATGTT		0.519	TRUE	FALSE
209	Gypa	96	GYPA_wgs_ref	chr4:144109810;C|T;Family=11573	control	11573	11573.s1	4	145030963	-	C	T	GYPA	ENST00000360771.4	WGS	ENSG00000170180	GTACAAACTGCTTTGACCTCCTTGAACTTTTCCAAGCAATTTCTCTGTACTTCTATATATGAATGTCTTAGCCAATTTTCTGCTACTATAACAGAATACGACAGACTGGGTAATTTAAAA	GTACAAACTGCTTTGACCTCCTTGAACTTTTCCAAGCAATTTCTCTGTACTTCTATATATAAATGTCTTAGCCAATTTTCTGCTACTATAACAGAATACGACAGACTGGGTAATTTAAAA	ATACGCTCTTGTTGATTCTAGCCCACCTGCCGTATAGAAAGGAACTTTACCTAAGCAAACAATGCCTCACGAACTTCATTATAGTACTATATGCTTTTAATATTAGTTTACATTGTTAAT	1.16	FALSE	NA
210	Hap1	464	HAP1_wgs_ref	chr17:41723692;T|C;Family=14360	case	14360	14360.p1	17	39879944	-	T	C	HAP1	ENST00000393939.2	WGS	ENSG00000173805	GGAATAGCACTGGCTTCAGCAGGCGTGTCATGTAAGCTTGTGCAGGTTATAAACTGAACCATGACCTTTATGGCGCATGCAGGGGGCAACCTGCATAATTATCAATGGCGACTTTCCGTG	GGAATAGCACTGGCTTCAGCAGGCGTGTCATGTAAGCTTGTGCAGGTTATAAACTGAACCGTGACCTTTATGGCGCATGCAGGGGGCAACCTGCATAATTATCAATGGCGACTTTCCGTG		1.637	TRUE	TRUE
211	Heca	151	HECA_wgs_ref	chr6:139178259;G|T;Family=12011	case	12011	12011.p1	6	139499396	+	G	T	HECA	ENST00000367658.2	WGS	ENSG00000112406	ACCATTCTAAAAAGCCCATGATACCTTACTGTTGATGAAAAAGGATGATCATATATATAGAACTTGATTAGTCAGAGCATTGGGCATTCCAAAATACAGCCTTTGGTTCAGTAGATTTTA	ACCATTCTAAAAAGCCCATGATACCTTACTGTTGATGAAAAAGGATGATCATATATATATAACTTGATTAGTCAGAGCATTGGGCATTCCAAAATACAGCCTTTGGTTCAGTAGATTTTA	AATATTCTACGGACAGAATTTTACTAGGTATCACATAGAAAAAAATAACTCCTATGGGGTAGATCATCTGTATCCCAAAGCGGATACGAAGTTAGAGTTATTGAATATTATCGCTCTTCT	0.484	TRUE	FALSE
212	Hells	656	HELLS_wgs_ref	chr10:94612876;A|G;Family=14065	case	14065	14065.p1	10	96372633	+	A	G	HELLS	ENST00000371327.1	WGS	ENSG00000119969	TTTGGTGGCTGAGGCATGAGAATCACTTGAACCCAGAAGACAGGTTGCAGTGAGCCAAGATTGTGCCCCTGCATTCTAGCCTGGGTGACAGTGAGACTGTCTCAAAAAAGAAAGGTGTAC	TTTGGTGGCTGAGGCATGAGAATCACTTGAACCCAGAAGACAGGTTGCAGTGAGCCAAGGTTGTGCCCCTGCATTCTAGCCTGGGTGACAGTGAGACTGTCTCAAAAAAGAAAGGTGTAC	ATCAGTACAGATATACCTTTAAGACGCTTAATCCAAGGACGTCGGTAGGAAGTTCGTCGTAGGCTATCAAGGGAAGGTATACTATCCCCTGGAGCGTGTTATGCAAGAGGGATCGCGCAG	0.239	FALSE	FALSE
213	Herc3	333	HERC3_wgs_ref	chr4:88707192;T|G;Family=13568	case	13568	13568.p1	4	89628343	+	T	G	HERC3	ENST00000543130.1	WGS	ENSG00000138641	TTGAAAAATTAGAGGTTGGGGATGGGGTGAAAAATTGGCCCTTGTATGGGAGGTGTTTTTGTTTTTGTTTTAAACCAAACTACCCAGTATTCCTTGCACTTGTGAATGTGTTGCACTCTG	TTGAAAAATTAGAGGTTGGGGATGGGGTGAAAAATTGGCCCTTGTATGGGAGGTGTTTTGGTTTTTGTTTTAAACCAAACTACCCAGTATTCCTTGCACTTGTGAATGTGTTGCACTCTG		0.388	TRUE	FALSE
214	Hhat	284	HHAT_wgs_ref	chr1:210675232;A|G;Family=13069	case	13069	13069.p1	1	210848574	+	A	G	HHAT	ENST00000541565.1	WGS	ENSG00000054392	GGATGGTGTCCTGGAGTCTTGTCCACCCTCTCCATACAAGTCTCAAAAGTCATCCTCCTACTCAGTGATTCACGTTTAGTGGTTTATATTATTAAGGTTTGATTCAAACAGAGCCTTTTC	GGATGGTGTCCTGGAGTCTTGTCCACCCTCTCCATACAAGTCTCAAAAGTCATCCTCCTGCTCAGTGATTCACGTTTAGTGGTTTATATTATTAAGGTTTGATTCAAACAGAGCCTTTTC	CGGCCATACTCTGCTCAAATTGATTCCATATTTTATCTTCGTTCTTAAGGGTTCGAAGGACTTGGTTTCCCGGCACCAGGACACAATTTTTTTTAGCTATGAACGTGGTCTCATATACCA	0.837	FALSE	FALSE
215	Hk2	208	HK2_wgs_ref	chr2:74891539;T|C;Family=12628	control	12628	12628.s1	2	75118666	+	T	C	HK2	ENST00000290573.2	WGS	ENSG00000159399	TCTTTAACCTCATCTACAAGCATTTGCCCTGTGGATTCCAGCATTTGCCATTCCTGGAATCAAGGAATCCTGAGTCTGGGCAATGAAACCAAAGCCAGGAGTTGACGCATCCTGCAGTTG	TCTTTAACCTCATCTACAAGCATTTGCCCTGTGGATTCCAGCATTTGCCATTCCTGGAACCAAGGAATCCTGAGTCTGGGCAATGAAACCAAAGCCAGGAGTTGACGCATCCTGCAGTTG		0.485	FALSE	FALSE
216	Hlf	200	HLF_wgs_ref	chr17:55323951;CATT|C;Family=12605	case	12605	12605.p1	17	53401312	+	CATT	C	HLF	ENST00000226067.5	WGS	ENSG00000108924	TACTGACATCATCTAGACATGATTTGGAAGGAACAGCTTAGGACCTCCTGATGAGGTCACATTGTTGTTTCTTTTAACTAGACTTGGCAAAGAAAGGCAAAAATTGACCAGCCTATCTTT	TACTGACATCATCTAGACATGATTTGGAAGGAACAGCTTAGGACCTCCTGATGAGGTCACGTTGTTTCTTTTAACTAGACTTGGCAAAGAAAGGCAAAAATTGACCAGCCTATCTTT	ATTTCACAAAAAGCATCATCCCCTGTTGCAATGTCCAACTGAGGAATTTTAGAGAGGAGCCGTGAGTGGTCAACATAGGTTTGATGATTCTAAGATTAAGCTTTTAAATCTTCCACGCTA	0.313	TRUE	TRUE
217	Hmgb1	396	HMGB1_wgs_ref	chr13:30459577;TATCTTGTTTTTAAAA|T;Family=13965	case	13965	13965.p1	13	31033714	-	TATCTTGTTTTTAAAA	T	HMGB1	ENST00000405805.1	WGS	ENSG00000189403	AAGGAGGAAAAACTAGTTTTACTTTCAGAATGATTTAAACAAGATTTTTAAAAACAAGATACATGCAAGCGAACAGCAGGGTTAGTGATAGGCTGCAATTGTGTCGAACATCAGATTTTT	AAGGAGGAAAAACTAGTTTTACTTTCAGAATGATTTAAACAAGATACATGCAAGCGAACAGCAGGGTTAGTGATAGGCTGCAATTGTGTCGAACATCAGATTTTT		0.473	TRUE	TRUE
218	Hnrnpul1	83	HNRNPUL1_wgs_ref	chr19:41307386;G|A;Family=11497	case	11497	11497.p1	19	41813291	+	G	A	HNRNPUL1	ENST00000352456.3	WGS	ENSG00000105323	TAACTGCTTTTTGTATTTGGAGAGAGTGACTATTGAACTTGAAACCTTTTATTCCGGGCGTCTTGGTAGTTTCTGGTGGGATTCAGTGGGTGAGAGGGAAGAAGGGGAGGTTGGGGGGCT	TAACTGCTTTTTGTATTTGGAGAGAGTGACTATTGAACTTGAAACCTTTTATTCCGGGCATCTTGGTAGTTTCTGGTGGGATTCAGTGGGTGAGAGGGAAGAAGGGGAGGTTGGGGGGCT		0.186	TRUE	TRUE
219	Hs3st1	282	HS3ST1_wgs_ref	chr4:11394410;A|C;Family=13066	case	13066	13066.p1	4	11396034	-	A	C	HS3ST1	ENST00000002596.5	WGS	ENSG00000002587	CAGAGTTCTCCAAACAGCACACAGTGAGAGAAGGCCAAAGCTAAAGAGGACATCATCGGATTTAGCTGCTTCACTAAAGTGTTTTGATGTAGAAAATGACCTTGGTGCTTTAGTTATCCC	CAGAGTTCTCCAAACAGCACACAGTGAGAGAAGGCCAAAGCTAAAGAGGACATCATCGGAGTTAGCTGCTTCACTAAAGTGTTTTGATGTAGAAAATGACCTTGGTGCTTTAGTTATCCC	CTATTTATGAACGTAACATTGGTATAAAATTACGAACCGAACTTGCGGGAGCTCTGAACAAAAAAGCCCGCCCCTGAATACTCGGCGTACGTTAATTGGGTAAGGTAAATATTTCCGGTG	1.113	TRUE	FALSE
220	Hsf2bp	182	HSF2BP_wgs_ref	chr21:43529357;T|G;Family=12445	control	12445	12445.s1	21	44949237	-	T	G	HSF2BP	ENST00000291560.2	WGS	ENSG00000160207	GGGAAATTGAATAACCATCTACCCCATTAGTCAGCATTTTCTTGAGATACATTTCTTTGAAAAGCAATTCATTCTCTCTCTAGTAATTGTAATTAATCCCCCCAAAATGCAAGTTTACTT	GGGAAATTGAATAACCATCTACCCCATTAGTCAGCATTTTCTTGAGATACATTTCTTTGACAAGCAATTCATTCTCTCTCTAGTAATTGTAATTAATCCCCCCAAAATGCAAGTTTACTT	AATTCCCTGACCCAAAAAATGTAGTTTTGCACAATTGTAGATTTCATTAATCTTAGCGCACTTTAGTAAAATTAATTTGCCGAAAGTCCTCTTCTTGACTATCCTCTCTTGAATCACAAA	1.812	FALSE	FALSE
221	Icmt	329	ICMT_wgs_ref	chr1:6221659;G|A;Family=13543	case	13543	13543.p1	1	6281719	-	G	A	ICMT	ENST00000343813.5	WGS	ENSG00000116237	AGCCTAAAAAGTAGGCTTTATTCATCCCTTCTGTTCATTTACCAACCTGGGGGATTGATACGACCGGGGAAAATGTTCCTAAACCAGGAAGCTGCGTTAGCCGATCAGGCTTTGTAAGAT	AGCCTAAAAAGTAGGCTTTATTCATCCCTTCTGTTCATTTACCAACCTGGGGGATTGATATGACCGGGGAAAATGTTCCTAAACCAGGAAGCTGCGTTAGCCGATCAGGCTTTGTAAGAT		0.45	TRUE	FALSE
222	Icosl	53	ICOSLG_wgs_ref	chr21:44228232;C|T;Family=11299	control	11299	11299.s1	21	45648115	-	C	T	ICOSLG	ENST00000407780.3	WGS	ENSG00000160223	GGGGCTGCCGGGGCTCTTGGCTCTGCAGCGAGAAAGACACAGCCCAGCAGGGCTGGAGACGCCCATGTCCAGCAGGCGCAGGCCTGGCAACACGGTCCCCAGAGTCCTGAGCAGCAGTTA	GGGGCTGCCGGGGCTCTTGGCTCTGCAGCGAGAAAGACACAGCCCAGCAGGGCTGGAGACACCCATGTCCAGCAGGCGCAGGCCTGGCAACACGGTCCCCAGAGTCCTGAGCAGCAGTTA		0.919	FALSE	FALSE
223	Ide	179	IDE_wgs_ref	chr10:92558801;G|A;Family=12412	control	12412	12412.s1	10	94318558	-	G	A	IDE	ENST00000478361.2	WGS	ENSG00000119912	GCACTTTGGGAGGATGAGGCAGGTGGATCACCTGCAGTCAGGAGTTCAGGACCAGCCTGACCAACAAGGTGAAACCCCATCTCTACTAATAATACAAAAATTAGCCGGGCATGGTGGTAC	GCACTTTGGGAGGATGAGGCAGGTGGATCACCTGCAGTCAGGAGTTCAGGACCAGCCTGATCAACAAGGTGAAACCCCATCTCTACTAATAATACAAAAATTAGCCGGGCATGGTGGTAC		0.414	TRUE	TRUE
224	Ifne	160	IFNE_wgs_ref	chr9:21480945;T|G;Family=12233	control	12233	12233.s1	9	21480944	-	T	G	IFNE	ENST00000448696.3	WGS	ENSG00000184995	TACAATCACATTGCTTTGATTTTGTGTATATATATATTTATCTGTGTTTTAAGATTGTGCATATTGACCACAATTGTTTTTATTTTGTAATGTGGCTTTATATATTCTATCCATTTTAAA	TACAATCACATTGCTTTGATTTTGTGTATATATATATTTATCTGTGTTTTAAGATTGTGCCTATTGACCACAATTGTTTTTATTTTGTAATGTGGCTTTATATATTCTATCCATTTTAAA		1.621	FALSE	NA
225	Ifnlr1	503	IFNLR1_wgs_ref	chr1:24156112;G|C;Family=14574	case	14574	14574.p1	1	24482602	-	G	C	IFNLR1	ENST00000327535.1	WGS	ENSG00000185436	AGCCCCACCCAAGGGGACCCTGGTCTCTCCGCCTTCACCTAGCAATGGGAACCCTGCTTCCCAGGGGAGGAACCAACTGCTCCACCTTCTAGGGACCCAGTTTGTTGGAGTAGGACAGTA	AGCCCCACCCAAGGGGACCCTGGTCTCTCCGCCTTCACCTAGCAATGGGAACCCTGCTTCGCAGGGGAGGAACCAACTGCTCCACCTTCTAGGGACCCAGTTTGTTGGAGTAGGACAGTA	GGTGCAAGACTGGCCAGCCACAGTCTCCTATGTTCTCCATACATCGCGTAGGTGGAGATGAGGACCCCGATCAGAGCAGCCACCGACTCGTTACGCGCCATCCCGGACTCCCATTTGGCA	0.763	FALSE	NA
226	Igf1	80	IGF1_wgs_ref	chr12:102396966;G|T;Family=11470	case	11470	11470.p1	12	102790744	-	G	T	IGF1	ENST00000337514.6	WGS	ENSG00000017427	GTTTTACCATGTTGGCCAGGTTGGTCTCAAACTCCTGACCTTGTGATTTGCCCGCCTCAGCCTCCCAAATTGCTGGGATTACAGGCATGAGCCACCACACCCTGCCCATGTGTTCCCTCT	GTTTTACCATGTTGGCCAGGTTGGTCTCAAACTCCTGACCTTGTGATTTGCCCGCCTCAGACTCCCAAATTGCTGGGATTACAGGCATGAGCCACCACACCCTGCCCATGTGTTCCCTCT		0.806	FALSE	FALSE
227	Igf1r	475	IGF1R_wgs_ref	chr15:98961330;T|C;Family=14452	control	14452	14452.s1	15	99504559	+	T	C	IGF1R	ENST00000558762.1	WGS	ENSG00000140443	CTGGTTATAAGGGTTTTGTTTAAACTGTCCGAGTTACTGATGTCATTTTGTTTTTGTTTTATGTAGGTAGCTTTTAAGTAGAAAACACTAACAGTGTAGTGCCCATCATAGCAAATGCTT	CTGGTTATAAGGGTTTTGTTTAAACTGTCCGAGTTACTGATGTCATTTTGTTTTTGTTTCATGTAGGTAGCTTTTAAGTAGAAAACACTAACAGTGTAGTGCCCATCATAGCAAATGCTT		0.306	TRUE	TRUE
228	Igfbp4	79	IGFBP4_wgs_ref	chr17:40457313;C|T;Family=11456	case	11456	11456.p1	17	38613565	+	C	T	IGFBP4	ENST00000269593.4	WGS	ENSG00000141753	TCTGGTTGTTGCACCATCTGCTTGGTTGGCTGGCAGCTGAGAGCCCTGCTGTGGGAGAGCGAAGGGGGTCAAAGGAAGACTTGAAGCACAGAGGGCTAGGGAGGTGGGGTACATTTCTCT	TCTGGTTGTTGCACCATCTGCTTGGTTGGCTGGCAGCTGAGAGCCCTGCTGTGGGAGAGTGAAGGGGGTCAAAGGAAGACTTGAAGCACAGAGGGCTAGGGAGGTGGGGTACATTTCTCT	GCCCGTGGCTGTATTGCCTGAAGCTGTGGGCGCTTGCCATGTGCGGAACCGAAGTCGTAAGTATGAGAGTCGGTAGCGTTGTGGGTCGTATCTATGGAGAGGCGGGGTAGACATACGGAA	0.98	TRUE	TRUE
229	Ikbkb	361	IKBKB_wgs_ref	chr8:42272348;G|C;Family=13772	case	13772	13772.p1	8	42129866	+	G	C	IKBKB	ENST00000518983.1	WGS	ENSG00000104365	AAGGGCTCACCTTTGGCTTTGGTCATCTTGGGACAGTGAATAGGGGGACTGGGAAGAGGGCTTCAGGACTTCTGAGCTGACTCCAGGTTAGTGGTCTCCATGCTTTATTGACTATGTCAC	AAGGGCTCACCTTTGGCTTTGGTCATCTTGGGACAGTGAATAGGGGGACTGGGAAGAGGCCTTCAGGACTTCTGAGCTGACTCCAGGTTAGTGGTCTCCATGCTTTATTGACTATGTCAC	CTTGTGGGTTGTGTACCCACGACGATTGTGTTTCTCAGGATGGGCAGACTGTCGTGACTACGAGATGTTGTATCAGAGCACGGCTGACTCGTGAGACCCGATCTGGTTAAGGAATTGTCT	0.29	TRUE	TRUE
230	Il10	174	IL10_wgs_ref	chr1:206768316;T|C;Family=12367	control	12367	12367.s1	1	206941661	-	T	C	IL10	ENST00000423557.1	WGS	ENSG00000136634	AGGGTGACACACTATGGTATTTGAGTGTTTTAAGATAAATTATAAGTTACATAAGGGAGGAAAAAAAATGTTCTTTGGGGAGCCAACAGAAGCTTCCATTCCAAGCCTGACCACGCTTTC	AGGGTGACACACTATGGTATTTGAGTGTTTTAAGATAAATTATAAGTTACATAAGGGAGGGAAAAAAATGTTCTTTGGGGAGCCAACAGAAGCTTCCATTCCAAGCCTGACCACGCTTTC	GTTCGTTGATTACGAGTCCTTTGGCAATATCACCGTACTAGTACCAGTGCCAAAATAGATTGGAAGTTTCGATTAATGAATGAAACTATGAGACCAAGAGAGAAGGTATCGTACTCATGA	1.039	FALSE	NA
231	Il17a	149	IL17A_wgs_ref	chr6:52190217;T|C;Family=12001	case	12001	12001.p1	6	52055015	+	T	C	IL17A	ENST00000340057.1	WGS	ENSG00000112115	ATTCCAAGTTCTCGATTTCACATGCCTTCAAGACTGAACACCGACTAAGGTTTTCATACTATTAGCCAATGCTGTAGACAGAAGCATTTTGATAGGAATAGAGCAAATAAGATAATGGCC	ATTCCAAGTTCTCGATTTCACATGCCTTCAAGACTGAACACCGACTAAGGTTTTCATACCATTAGCCAATGCTGTAGACAGAAGCATTTTGATAGGAATAGAGCAAATAAGATAATGGCC	CAAGACAAACAGATTAAATTTGATGTCATAAGCCTCGACAATCTGTAGCCTACAACGACTGTAGTTTCGTACGGACGTATATCAATAGTGCCTCATTAACTGTTTGGAACAGGTAATCAA	1.141	NA	NA
232	Il17ra	405	IL17RA_wgs_ref	chr22:17115310;GA|G;Family=14026	control	14026	14026.s1	22	17596200	+	GA	G	IL17RA	ENST00000319363.6	WGS	ENSG00000177663	TTCTGTAATTATTTTCTATGTAAATTTTGTTCCTTGTTACAATTATATATGTCTTAGGGGAAAGGACCATTTCACATGTGTCACCTCATGTGATTCTCACCACAGCCCTGTGATTGCTCC	TTCTGTAATTATTTTCTATGTAAATTTTGTTCCTTGTTACAATTATATATGTCTTAGGGGAAGGACCATTTCACATGTGTCACCTCATGTGATTCTCACCACAGCCCTGTGATTGCTCC		0.632	TRUE	FALSE
233	Il20rb	385	IL20RB_wgs_ref	chr3:137010732;C|G;Family=13940	control	13940	13940.s1	3	136729574	+	C	G	IL20RB	ENST00000329582.4	WGS	ENSG00000174564	AATGTATGATGAGAATGATCAAGGACTCTACACACTGGGTGGCTTGGAGAGCCCACTTTCCCAGAATAATCCTTGAGAGAAAAGGAATCATGGGAGCAATGGTGTTGAGTTCACTTCAAG	AATGTATGATGAGAATGATCAAGGACTCTACACACTGGGTGGCTTGGAGAGCCCACTTTGCCAGAATAATCCTTGAGAGAAAAGGAATCATGGGAGCAATGGTGTTGAGTTCACTTCAAG	AAATGCGACGACAGCTCAGTGGACTAGTTGGGTTATTCGGCGCTTAACGATTGAAGACAGTCACAAACGCATAAAGACTACCCTGTAATGGGGGAGAAATAATTATACGTGCATGGTTTG	1.298	FALSE	FALSE
234	Inhba	371	INHBA_wgs_ref	chr7:41687963;C|A;Family=13823	case	13823	13823.p1	7	41727561	-	C	A	INHBA	ENST00000242208.4	WGS	ENSG00000122641	AGTGAATATTCAGCAAGGCCCTCTTTCATTGTACAGGGATCAAATTTCCTCCTCTTTTTTGTGCCCCCTCCCACTTCTACAAGTTATCCCCTGTGGGGAAAACAGGATGATAATCAAAAC	AGTGAATATTCAGCAAGGCCCTCTTTCATTGTACAGGGATCAAATTTCCTCCTCTTTTTTTTGCCCCCTCCCACTTCTACAAGTTATCCCCTGTGGGGAAAACAGGATGATAATCAAAAC	GTGCGTTAAGTTACCATCTGTGTTATGCTCTCCGTGACACTGGACTGCGTCAAATCCGTTACAACTAACCCTACCGTGCCTATATCTGTCCAGCTAAATAACGATATTTATCAGCAATCA	0.251	TRUE	FALSE
235	Ino80c	336	INO80C_wgs_ref	chr18:35452725;CTAAA|C;Family=13583	case	13583	13583.p1	18	33032689	-	CTAAA	C	INO80C	ENST00000592173.1	WGS	ENSG00000153391	TTGAAGATTTCATTATTACATATGATGTAAGCTGTAGGTTTTTATTTATTTATTTATTTAGAGACAGGGTCTTGCTCTGTCACCCAGGCTGGAGTACAGTGGCATGATCCACTGTAGCCT	TTGAAGATTTCATTATTACATATGATGTAAGCTGTAGGTTTTTATTTATTTATTTAGAGACAGGGTCTTGCTCTGTCACCCAGGCTGGAGTACAGTGGCATGATCCACTGTAGCCT	CGTGTCAATTATGTTTGGCCTTATGCTAGTGGGATGATTTTTGTATGCCGGAAGACCTATTCTTTAAAGCTTTCATGTGCCAGAACAAAATTATTTGGGTCCTTTGAAATTTAAGCTGCT	1.416	TRUE	FALSE
236	Inpp4a	374	INPP4A_wgs_ref	chr2:98588361;C|T;Family=13836	control	13836	13836.s1	2	99204824	+	C	T	INPP4A	ENST00000074304.5	WGS	ENSG00000040933	GACACAAAGCCAGCAGTAAGGTCCCTTTAGCCTGTCTCCTGTTCTCTGAAGCTCCCTGCCGAGGCTCCCTCACGCCCAGAGGACACATCTCCCCTTCTTCTCTAGATGTTAATGTAGGGC	GACACAAAGCCAGCAGTAAGGTCCCTTTAGCCTGTCTCCTGTTCTCTGAAGCTCCCTGCTGAGGCTCCCTCACGCCCAGAGGACACATCTCCCCTTCTTCTCTAGATGTTAATGTAGGGC		0.249	TRUE	TRUE
237	Inpp5f	395	INPP5F_wgs_ref	chr10:119828703;T|C;Family=13964	case	13964	13964.p1	10	121588215	+	T	C	INPP5F	ENST00000361976.2	WGS	ENSG00000198825	ACTTTGGGAGGCCAGGAGTTTTGAGACCAGCCTGGGAAACATCTGTCTCTACAAAAAAATACAAAAATTAGCTGGGCATAGTGGTGCATGCCTGTGTTTCTAGCTACGCAGGAGGATTGC	ACTTTGGGAGGCCAGGAGTTTTGAGACCAGCCTGGGAAACATCTGTCTCTACAAAAAAACACAAAAATTAGCTGGGCATAGTGGTGCATGCCTGTGTTTCTAGCTACGCAGGAGGATTGC	ACATGACGAGCGGTAACTCTAAATAAGAGGATAATCCTTGTCGATTGTTGATGTGGTAAGATCCCTTCAGGGTCCAGATGGTACGAACCTATAGCAATCGTACGGGGGGCTAATGCCGAT	0.524	TRUE	TRUE
238	Insr	625	INSR_wgs_ref	chr19:7112336;C|CA;Family=13028	case	13028	13028.p1	19	7112347	-	C	CA	INSR	ENST00000341500.5	WGS	ENSG00000171105	TTTCAATGTTTTCCTACAAGAGCCAAGTAGCACCATGTACAGAAGACGCCTTTTTTTTTGGAATATTGAAATCGTTCTGCATGTAAAATATGGGATAATGACCTGTTTATATTAAAATT	ATTTTAATATAAACAGGTCATTATCCCATATTTTACATGCAGAACGATTTCAATATTCCAAAAAAAAAAGGCGTCTTCTGTACATGGTGCTACTTGGCTCTTGTAGGAAAACATTGAAAA		0.453	TRUE	FALSE
239	Ip6k1	372	IP6K1_wgs_ref	chr3:49724965;G|A;Family=13831	case	13831	13831.p1	3	49762398	-	G	A	IP6K1	ENST00000395238.1	WGS	ENSG00000176095	GTGTGCATACTGTCTGCCACTGCTTTCTCCCTGCCCCATGCCAGAGAGCCCTGTCCCTGCCAGGCCCAGCCTTCTTAGCCCCAACTTGGGAACAAAGTGCAACATGGGATCATGGGTTGG	GTGTGCATACTGTCTGCCACTGCTTTCTCCCTGCCCCATGCCAGAGAGCCCTGTCCCTGCTAGGCCCAGCCTTCTTAGCCCCAACTTGGGAACAAAGTGCAACATGGGATCATGGGTTGG	GATGACGACATTTCCTCACTCCGCGGGGATTCGACAGTTACGGCCATGCTCATGTCCCCGATCCTTACTCGATAACTGCTGGCTATAGCGCCCCTCTCGGCAAGGGCGGGAAGTTCCCTC	0.367	TRUE	TRUE
240	Ipo5	450	IPO5_wgs_ref	chr13:98024108;C|T;Family=14291	control	14291	14291.s1	13	98676362	+	C	T	IPO5	ENST00000261574.5	WGS	ENSG00000065150	CTGGAGGGGAAAAATGTGTGTGGCTCTTACGTTTTCTGGGAATTTTGTAACAAGTTACACGCACAAGTGTTAGAAACTTTGGCATAACTCAATTTGGAGTATTTTTTAAATGCTGTATCT	CTGGAGGGGAAAAATGTGTGTGGCTCTTACGTTTTCTGGGAATTTTGTAACAAGTTACATGCACAAGTGTTAGAAACTTTGGCATAACTCAATTTGGAGTATTTTTTAAATGCTGTATCT		0.122	TRUE	FALSE
241	Irgq	248	IRGQ.1_wgs_ref	chr19:43591011;C|A;Family=12804	case	12804	12804.p1	19	44095163	-	C	A	IRGQ	ENST00000422989.1	WGS	ENSG00000167378	TGATCTCTCCTGGGGAGTGGATGGGTTTCTATAATTGCCCTCCAAAAGCATGTAGGGAGGGTGGTCCCACAAAAATGAGGTGAGGTGGGTAAGAGGTCTGGGCATGGTGGGCTCTGGGAG	TGATCTCTCCTGGGGAGTGGATGGGTTTCTATAATTGCCCTCCAAAAGCATGTAGGGAGGTTGGTCCCACAAAAATGAGGTGAGGTGGGTAAGAGGTCTGGGCATGGTGGGCTCTGGGAG		0.75	TRUE	FALSE
242	Irgq	584	IRGQ_wgs_ref	chr19:43584784;G|A;Family=11099	case	11099	11099.p1	19	44088936	-	G	A	IRGQ	ENST00000422989.1	WGS	ENSG00000167378	GAAAAGGAAAAGATCTGGGCTAACCTGCTGGGTAAGAAAGGGAAAAGAGACACATGGCTCCGTCATCCTTGATCCCTGCCACCCATAGCCAACCAACCTCTGAAACAGAGCTCCCTAGCT	GAAAAGGAAAAGATCTGGGCTAACCTGCTGGGTAAGAAAGGGAAAAGAGACACATGGCTCTGTCATCCTTGATCCCTGCCACCCATAGCCAACCAACCTCTGAAACAGAGCTCCCTAGCT	ACACGGTAAAACTATCCTTCACCGCATCAAACATCCAGGTGCTTCAGATGGGCAATTACAAGACGCCGCCCGGGAAACAAGTATCCGACATATTGCAGGAACGATAGATAGCCGGACTCC	0.75	TRUE	FALSE
243	Irs1	209	IRS1_wgs_ref	chr2:226732343;G|A;Family=12636	control	12636	12636.s1	2	227597059	-	G	A	IRS1	ENST00000305123.5	WGS	ENSG00000169047	GACCTTGCCAAGACTAAAAGACCTCTAGACTGTGAGCTCAGTTATGGAGAACAAAAACAGCTTCATAGTGAGTAGAACACCGAGGATAAACACTGGGGCCATGGGTCCTTTCTGAGGCAG	GACCTTGCCAAGACTAAAAGACCTCTAGACTGTGAGCTCAGTTATGGAGAACAAAAACAGTTTCATAGTGAGTAGAACACCGAGGATAAACACTGGGGCCATGGGTCCTTTCTGAGGCAG	GCCAACTTAAAGCAGATGAGGGTGCTAACTCAACCAAACTGGGAGGCAAATTCCTGAATTACCATATTACATCCGTGTCGACGTAGGCTGTAACACGACTGGGACGAAGATAGGTCGAAG	0.502	TRUE	FALSE
244	Itga9	161	ITGA9_wgs_ref	chr3:37819231;G|C;Family=12255	case	12255	12255.p1	3	37860722	+	G	C	ITGA9	ENST00000264741.5	WGS	ENSG00000144668	CGGGGCCAGCACCACTTCCTTTAAAGATGAACTCTGAACTTTGGAGAGTGAGCTACAGAGCCGAGCAATATTTATGGATGCAACACGCATGGTCAACCCTCAGGGGAAAACTGTTACCTA	CGGGGCCAGCACCACTTCCTTTAAAGATGAACTCTGAACTTTGGAGAGTGAGCTACAGACCCGAGCAATATTTATGGATGCAACACGCATGGTCAACCCTCAGGGGAAAACTGTTACCTA		0.421	FALSE	TRUE
245	Itgav	628	ITGAV_wgs_ref	chr2:186679617;A|G;Family=13214	case	13214	13214.p1	2	187544344	+	A	G	ITGAV	ENST00000374907.3	WGS	ENSG00000138448	ATTTGAAATACTACCATATTTGTGATTTATTGAGAAGAAAAATCCATTTTGAAATGTAAAATTTTTATGATCTGATTCAGTTTTAAGAAAACATGAATGAACTAGAAGATATTAAAAACA	ATTTGAAATACTACCATATTTGTGATTTATTGAGAAGAAAAATCCATTTTGAAATGTAAGATTTTTATGATCTGATTCAGTTTTAAGAAAACATGAATGAACTAGAAGATATTAAAAACA	GAGAAGTTGACTATTACGACAATAAGTATACTAAGAAACAAATGTAACTTGAAGTATCTTATGTCAATTTTATATAAATTTTAAATTTGATAAATGATTGATAACTAAGATTATTCAAAT	0.443	TRUE	TRUE
246	Itgb6	232	ITGB6_wgs_ref	chr2:160101510;T|C;Family=12788	control	12788	12788.s1	2	160958021	-	T	C	ITGB6	ENST00000283249.2	WGS	ENSG00000115221	CAAAATAATCAAGAAGAGAAATATCCTTAGCAAAGAGATGACTTTGGGGATCATTTGAGGAATACTAACTCTGTTGCATTAATGCTTCAAAAAATCATCAAATGATTCATGGGGGCCTGA	CAAAATAATCAAGAAGAGAAATATCCTTAGCAAAGAGATGACTTTGGGGATCATTTGAGGGATACTAACTCTGTTGCATTAATGCTTCAAAAAATCATCAAATGATTCATGGGGGCCTGA		1.234	FALSE	NA
247	Itgb8	38	ITGB8_wgs_ref	chr7:20413493;G|A;Family=11181	case	11181	11181.p1	7	20453116	+	G	A	ITGB8	ENST00000222573.4	WGS	ENSG00000105855	ATTATGATAGATTATGAAGAATTTTCTCTGTAGAATTATATTCTTCCTGGAACCTGGTAGAGTAGATTAGACTCAAAGGCTTTTTCTTCCTTTTCTTACTCCTGTTTTTTCCACTCACTC	ATTATGATAGATTATGAAGAATTTTCTCTGTAGAATTATATTCTTCCTGGAACCTGGTAAAGTAGATTAGACTCAAAGGCTTTTTCTTCCTTTTCTTACTCCTGTTTTTTCCACTCACTC	AGTATATAAATAGTTGTCTTCTGTCCCATTAGGCTTACTGAATAAGCTTTATGTTATATTCTTCGTTATCCTGCTCGCTTAAGTTATGCTTCCTATTACAAGTTCCTTGTTTAGACACTA	0.264	TRUE	TRUE
248	Kbtbd11	497	KBTBD11_wgs_ref	chr8:2004228;T|C;Family=14557	control	14557	14557.s1	8	1952394	+	T	C	KBTBD11	ENST00000320248.3	WGS	ENSG00000176595	GATTTGCAAGTAAACTGCATGTATTTAATTGTATTGAATTGAGTTCCAAAATACCCTAATAGAATTAACACGAGGCTCACTGCATTGACAGGGTATGAGGATTAAAAACAAATCAGTTGG	GATTTGCAAGTAAACTGCATGTATTTAATTGTATTGAATTGAGTTCCAAAATACCCTAACAGAATTAACACGAGGCTCACTGCATTGACAGGGTATGAGGATTAAAAACAAATCAGTTGG		1.005	TRUE	TRUE
249	Kcnc4	4	KCNC4_ssc_ref	chr1:110232976;G|A;Family=12187	control	12187	12187.s1	1	110775598	+	G	A	KCNC4	NM_001039574	Exome:SSC_Iossifov_2014	ENSG00000116396	GCCAAGACGCCCTCTCGTCCAACTATGCCCAGGCTGAAGTCCTCACCCTCTCTTAAAGCGGCACCAACGTGAGAGAGACAGGCAGACAGACAGAAAGCCAGAGGCTTAGGGAAACTCTGG	GCCAAGACGCCCTCTCGTCCAACTATGCCCAGGCTGAAGTCCTCACCCTCTCTTAAAGCAGCACCAACGTGAGAGAGACAGGCAGACAGACAGAAAGCCAGAGGCTTAGGGAAACTCTGG		0.732	TRUE	FALSE
250	Kcnj12	468	KCNJ12_wgs_ref	chr17:21418873;T|G;Family=14414	case	14414	14414.p1	17	21322185	+	T	G	KCNJ12	ENST00000583088.1	WGS	ENSG00000184185	ACAGTGGTGACCCTGGTCACTTGGTGCTGGTGTAGGGGCCTGTGCCCTTCCAGGGCCAGTGAGACAGCCTTCTACTCCCCCGACCCAGAGCTGAGTCCGAGGACCCCAGGCCCACCTCCT	ACAGTGGTGACCCTGGTCACTTGGTGCTGGTGTAGGGGCCTGTGCCCTTCCAGGGCCAGGGAGACAGCCTTCTACTCCCCCGACCCAGAGCTGAGTCCGAGGACCCCAGGCCCACCTCCT		1.053	TRUE	FALSE
251	Kcnk1	618	KCNK1_wgs_ref	chr1:233672462;T|G;Family=12605	control	12605	12605.s1	1	233808208	+	T	G	KCNK1	ENST00000366621.3	WGS	ENSG00000135750	CACTAAAGCATAGAACTTAAACACGAATCCCTAAATGAACAGATTATGTTACATTAATCTGAGAATTTTAAATTTAGAAGCTAAAAGAAAGAAAAATCACAGCTGGTTGTAATCTTATGC	CACTAAAGCATAGAACTTAAACACGAATCCCTAAATGAACAGATTATGTTACATTAATCGGAGAATTTTAAATTTAGAAGCTAAAAGAAAGAAAAATCACAGCTGGTTGTAATCTTATGC		0.905	TRUE	TRUE
252	Kcnk3	422	KCNK3_wgs_ref	chr2:26730402;C|T;Family=14100	case	14100	14100.p1	2	26953270	+	C	T	KCNK3	ENST00000302909.3	WGS	ENSG00000171303	AGTTTGGACCAGAGGTGCCCTCTGCCCACCACACCTGCAACCCAGAAGCCCAGATGGAACGCAGCTGACGAAGGTGATGCTTGAGGCTCACTTTTGGGGCCCCACAGCTGGAGCCGGTAT	AGTTTGGACCAGAGGTGCCCTCTGCCCACCACACCTGCAACCCAGAAGCCCAGATGGAATGCAGCTGACGAAGGTGATGCTTGAGGCTCACTTTTGGGGCCCCACAGCTGGAGCCGGTAT		0.401	TRUE	FALSE
253	Kcnma1	506	KCNMA1_wgs_ref	chr10:76875350;G|T;Family=14594	case	14594	14594.p1	10	78635108	-	G	T	KCNMA1	ENST00000604624.1	WGS	ENSG00000156113	ATAATAGTTAGGATAGTTTCCTATAGCAAAGGGCTCCTTGATTCATAAGCACCTCCCCCCCAAAAAAACCAAATTGGTAAAAATTCATTTTCTTTTAAATAGAGCAATAAGTTCATACTG	ATAATAGTTAGGATAGTTTCCTATAGCAAAGGGCTCCTTGATTCATAAGCACCTCCCCCCAAAAAAAACCAAATTGGTAAAAATTCATTTTCTTTTAAATAGAGCAATAAGTTCATACTG		0.276	TRUE	TRUE
254	Kcnma1	519	KCNMA1.1_wgs_ref	chr10:76876859;C|T;Family=14658	case	14658	14658.p1	10	78636617	-	C	T	KCNMA1	ENST00000604624.1	WGS	ENSG00000156113	GTGGTGGAGACTCCTACGTGCTGTTATGCTTCTCATTTTATATTTCCAAACCACCTGAGCGAGTAATGTCAACTTCGGGAGGGTCTGGTGGACTTTCTCCCCACTCCCCAAGTCTCAGAG	GTGGTGGAGACTCCTACGTGCTGTTATGCTTCTCATTTTATATTTCCAAACCACCTGAGCAAGTAATGTCAACTTCGGGAGGGTCTGGTGGACTTTCTCCCCACTCCCCAAGTCTCAGAG		0.276	TRUE	TRUE
255	Kcnmb4	106	KCNMB4_wgs_ref	chr12:70433211;A|C;Family=11644	control	11644	11644.s1	12	70826991	+	A	C	KCNMB4	ENST00000258111.4	WGS	ENSG00000135643	CAAGCAGAGGACATTTTAAGGTCATAAAAGGTAAATAAGCTTACCTTCTTAATGTTTTCATTCTCTTTTTGTATAAATCAGAAAATGATCTAAACTGCTGTAACAAAGAGACCCCAAAAT	CAAGCAGAGGACATTTTAAGGTCATAAAAGGTAAATAAGCTTACCTTCTTAATGTTTTCCTTCTCTTTTTGTATAAATCAGAAAATGATCTAAACTGCTGTAACAAAGAGACCCCAAAAT		0.338	TRUE	FALSE
256	Kcns1	223	KCNS1_wgs_ref	chr20:45092483;T|C;Family=12759	control	12759	12759.s1	20	43721124	-	T	C	KCNS1	ENST00000306117.1	WGS	ENSG00000124134	AGGGCTGCGTGTAGCACCCTTATGGTCTTGCAGAACACACCAAGAAACCCGACGGCTTCCATATTTTCTGACCCTACAAACAGGTCCCTAATACTGATGTGGAGAAAGCTCAAGAGGGAA	AGGGCTGCGTGTAGCACCCTTATGGTCTTGCAGAACACACCAAGAAACCCGACGGCTTCCGTATTTTCTGACCCTACAAACAGGTCCCTAATACTGATGTGGAGAAAGCTCAAGAGGGAA	CACGCAATACCGTCAAGAACATCGCTTGGTCCAGTAGACAATATTCTATTCGTCCTGCATTAGCGATGCAAGGCATTAACCCATCCCAGCAGGCACGTTGAGAAGCAGAAGGTGAGAGCT	0.67	TRUE	FALSE
257	Kctd20	507	KCTD20_wgs_ref	chr6:36490070;G|A;Family=14594	control	14594	14594.s1	6	36457847	+	G	A	KCTD20	ENST00000373731.2	WGS	ENSG00000112078	TGCAGTACCCAGTACTACTTTAAATCCCAAGAGAACAGTGTGATGTCTAATATATACAGGTCTATGAAAATACTGTGGAATAAGCCCAGGAAGGTTAGATGTGTTTGCAAATAAGTTGCC	TGCAGTACCCAGTACTACTTTAAATCCCAAGAGAACAGTGTGATGTCTAATATATACAGATCTATGAAAATACTGTGGAATAAGCCCAGGAAGGTTAGATGTGTTTGCAAATAAGTTGCC	GATCTTTACGAAAGTGCCATCACGGCCTCTGCTTTCTAGAAATCATAACATGACGTAATAATGAAGTCTGGAAAGACTAAGTGAAATTTTTACTAATAAGGGGCCGCAATTGGAAGTGTA	0.792	TRUE	TRUE
258	Kdsr	381	KDSR_wgs_ref	chr18:63328839;A|G;Family=13891	case	13891	13891.p1	18	60996072	-	A	G	KDSR	ENST00000406396.3	WGS	ENSG00000119537	GAACAGCTCATTTTGTGAATTTCAGTTTTTAAGTGGCTGCTTTTTGATTTGGTTGTATTATTTTATTATAATGTATTTGCAAGTATATTAAAAAATTAACATTGAGCCATAAAAATCCCC	GAACAGCTCATTTTGTGAATTTCAGTTTTTAAGTGGCTGCTTTTTGATTTGGTTGTATTACTTTATTATAATGTATTTGCAAGTATATTAAAAAATTAACATTGAGCCATAAAAATCCCC	TATTTGTTTATTAGGAACGTATGTTCAAAAATCCGTATTTAATATTGTACTCTGTTGAAATTTCAAAGTCGGATTTTTTCACATACACTCTTAAGATAAGATATGTCGTTTGTTTAGAAT	0.578	TRUE	TRUE
259	Kit	494	KIT_wgs_ref	chr4:54740149;T|G;Family=14541	control	14541	14541.s1	4	55606315	+	T	G	KIT	ENST00000288135.5	WGS	ENSG00000157404	TGGCAGAGTTTGTGTGTTGTCTTGAAAGATTCAGGTATGTTGCCTTTATGGTTTCCCCCTTCTACATTTCTTAGACTACATTTAGAGAACTGTGGCCGTTATCTGGAAGTAACCATTTGC	TGGCAGAGTTTGTGTGTTGTCTTGAAAGATTCAGGTATGTTGCCTTTATGGTTTCCCCCGTCTACATTTCTTAGACTACATTTAGAGAACTGTGGCCGTTATCTGGAAGTAACCATTTGC	TCCGTATTATTAGTCACGAGTGTCTTTTCATTCTTAGGCATTTCCGTTGGAATGTAGTAATTGTTTATGGTCGCTTTTCGACGCGGGTGGGCTGAAACATCTAGCTCGCTAAATTTTACA	0.305	TRUE	FALSE
260	Klf2	64	KLF2_wgs_ref	chr19:16327507;TAAA|T;Family=11348	case	11348	11348.p1	19	16438318	+	TAAA	T	KLF2	ENST00000248071.5	WGS	ENSG00000127528	ATTTTTGGGCTACCTGGTTCGTTTTTATAAGATTTTGCTGGGTTGGTTTTTTTTTTAATTAAAAAGTTTTGCATCTTTTAAAAAAAATCACAGCACTGGTCTGGTTGCTTGGAACTGGGG	ATTTTTGGGCTACCTGGTTCGTTTTTATAAGATTTTGCTGGGTTGGTTTTTTTTTTAATTAAGTTTTGCATCTTTTAAAAAAAATCACAGCACTGGTCTGGTTGCTTGGAACTGGGG		0.71	TRUE	TRUE
261	Klf5	632	KLF5_wgs_ref	chr13:73077466;A|C;Family=13324	case	13324	13324.p1	13	73651604	+	A	C	KLF5	ENST00000377687.4	WGS	ENSG00000102554	TTTTGTATTGTGGTCATTTCCTATGCAAATAATGGAGCAAACAGCTGTATAGTTGTAGAATTTTTTGAGAGAATGAGATGTTTATATATTAACGACAATTTTTTTTTTGGAAAAGAAAAA	TTTTGTATTGTGGTCATTTCCTATGCAAATAATGGAGCAAACAGCTGTATAGTTGTAGACTTTTTTGAGAGAATGAGATGTTTATATATTAACGACAATTTTTTTTTTGGAAAAGAAAAA	TTAAGTGACAAGAGAGTGACACAGTAAATTTAAACTGAATGTTTGTTGTTTGAGTGTTGTCATATGATAATTGATACACATATTTTGCTATTTATTTATAGAACTTTATAAAGTGAGATT	0.437	TRUE	FALSE
262	Klhl3	368	KLHL3_wgs_ref	chr5:137620150;C|T;Family=13812	control	13812	13812.s1	5	136955839	-	C	T	KLHL3	ENST00000309755.4	WGS	ENSG00000146021	GAAGAGGCTAAAATATCCAGCTTTGGGGGACCTGGAAGAAATGTCTCCAAAGGAAGCAAGGCATGTTTTAGTTGAGTGCTCTGGTCTCACTATGAAGTGGGGATGACTGTGGCTTCATAA	GAAGAGGCTAAAATATCCAGCTTTGGGGGACCTGGAAGAAATGTCTCCAAAGGAAGCAAGACATGTTTTAGTTGAGTGCTCTGGTCTCACTATGAAGTGGGGATGACTGTGGCTTCATAA		0.337	TRUE	TRUE
263	Kncn	5	KNCN_ssc_ref	chr1:46547472;G|A;Family=14187	case	14187	14187.p1	1	47013144	-	G	A	KNCN	NM_001097611	Exome:SSC_Iossifov_2014	ENSG00000162456	TGGGCTGGGACCTGGAGCAAGGTGTCGCCGGACGCCCCCACAGGGTTCCCATGTTTCAGGCTCCTGCCCTGGCCTTTCTTTCTGGACTGCAGCTCAGCTTTGTTGCCTGTTCAATCTACT	TGGGCTGGGACCTGGAGCAAGGTGTCGCCGGACGCCCCCACAGGGTTCCCATGTTTCAGGTTCCTGCCCTGGCCTTTCTTTCTGGACTGCAGCTCAGCTTTGTTGCCTGTTCAATCTACT		1.961	FALSE	FALSE
264	Kndc1	601	KNDC1_wgs_ref	chr10:133226372;C|T;Family=11587	case	11587	11587.p1	10	135039876	+	C	T	KNDC1	ENST00000368572.2	WGS	ENSG00000171798	CTGACCCCGGGGCAGCACTGGGCTCAGGCTTCAGCGCGACTGTCCGCATGGCTCCCTCCCGTCCTGGCACCAATTTCTGAAGAAAGTCCTTTCTACCAGCTGCTGCTGTGTGGTCACTCT	CTGACCCCGGGGCAGCACTGGGCTCAGGCTTCAGCGCGACTGTCCGCATGGCTCCCTCCTGTCCTGGCACCAATTTCTGAAGAAAGTCCTTTCTACCAGCTGCTGCTGTGTGGTCACTCT	TTCCGTGCGGACGCACCGTACCGCAGAGCTTGTCTACGCACATTCATCGCACCTCCCTCCAATTGGTTGAACGTGCATCCCGCACTGGGTGTTGTCCTTCCTCCTATGGGCCAGGCGGCT	0.398	TRUE	FALSE
265	L1td1	608	L1TD1_wgs_ref	chr1:62212054;A|C;Family=12029	case	12029	12029.p1	1	62677726	+	A	C	L1TD1	ENST00000498273.1	WGS	ENSG00000240563	AGAAGAAACTTCTATACTGTTGGGGGAGGGCTGCACCTGTCAAGATAACCTGTCAATGTAGTAGGAAAACAGGAGGGGACAGTAACAGAAAAGCACGGGAAAAGATGGCAAGGTTAGTTA	AGAAGAAACTTCTATACTGTTGGGGGAGGGCTGCACCTGTCAAGATAACCTGTCAATGTCGTAGGAAAACAGGAGGGGACAGTAACAGAAAAGCACGGGAAAAGATGGCAAGGTTAGTTA	GATTATTGAAAAAAATGGAGGGGGAAGGCAAATGGTGCGGTGGGGAAGGAAGGTACGTAAACTCCTATAAGCAAAATGCAGACAGAAAGCTCTACTTATCAGTAATACGTTGGCCACGAG	1.328	FALSE	NA
266	Lamb3	227	LAMB3_wgs_ref	chr1:209614993;G|A;Family=12778	control	12778	12778.s1	1	209788338	-	G	A	LAMB3	ENST00000367030.3	WGS	ENSG00000196878	TGGCATGCCATTGAAACTAAGAGCTCTCAAGTCAAGGAAGCTGGGCTGGGCAGTATCCCCCGCCTTTAGTTCTCCACTGGGGAGGAATCCTGGACCAAGCACAAAAACTTAACAAAAGTG	TGGCATGCCATTGAAACTAAGAGCTCTCAAGTCAAGGAAGCTGGGCTGGGCAGTATCCCCTGCCTTTAGTTCTCCACTGGGGAGGAATCCTGGACCAAGCACAAAAACTTAACAAAAGTG	CCGGATTACGTACTGACCACATTCTTAGGGGACTTAAGGCTACTGAGATCTCCGTGGACGGATGGACAATGCCCCGGGACTGACTATAATACCGAACTCATAGAGAAAAGACCCTAACGG	0.738	FALSE	FALSE
267	Laptm5	82	LAPTM5_wgs_ref	chr1:30732573;C|T;Family=11497	control	11497	11497.s1	1	31205420	-	C	T	LAPTM5	ENST00000294507.3	WGS	ENSG00000162511	TCCAGGGAGCTGACCCAGAGGTGGAGGCCACGGAGGCAGGGTCTCTGGGGACTGTCGGGGGGTACAGAGGGAGAAGGCTCTGCAAGAGCTCCCTGGCAATACCCCCTTGTGTAATTGCTT	TCCAGGGAGCTGACCCAGAGGTGGAGGCCACGGAGGCAGGGTCTCTGGGGACTGTCGGGGAGTACAGAGGGAGAAGGCTCTGCAAGAGCTCCCTGGCAATACCCCCTTGTGTAATTGCTT	GCTATGGTGACAAGGACGACCCTGCTACCGCGGCCTTGGGTCTAGGCTCGATGGTGGGCTATCATGACAAGATGTGCAAGGAGGAGCAGCTAGGTTCGGTGGCCCGCAGACCTCGGGGAG	0.4	FALSE	TRUE
268	Lasp1	33	LASP1_wgs_ref	chr17:38920410;G|C;Family=11115	control	11115	11115.s1	17	37076663	+	G	C	LASP1	ENST00000435347.3	WGS	ENSG00000002834	GGCTGCAAAACTGGAAGCACAGCCTCGGGGATGGGGAGGGAAAGACGGTGCTATATCCAGTTCCTGCTCTCTGCTCATGGGTGGCTGTGACAACCCTGGCCTCACTTGATTCATCTCTGG	GGCTGCAAAACTGGAAGCACAGCCTCGGGGATGGGGAGGGAAAGACGGTGCTATATCCACTTCCTGCTCTCTGCTCATGGGTGGCTGTGACAACCCTGGCCTCACTTGATTCATCTCTGG	AGCGCGTTTTTGGGATTTAGGGAGACCGGGCATGTCCCTGCGAGGGGCGTTATAATACTGCTCAGTGTCCGGCTCGGTCTTAAGGCCATCTCCTAACGCATACGCAAGCCTGCACAGAGG	0.283	TRUE	TRUE
269	Leng8	76	LENG8_wgs_ref	chr19:54459074;C|T;Family=11420	case	11420	11420.p1	19	54970253	+	C	T	LENG8	ENST00000376526.4	WGS	ENSG00000167615	GCGCGGTGCCAGAGGCCCCTGGTCAGGCCATGCCCCTGCAGTGTCCTTCGTTCACTAGACATTGCGCCTGGCTTGCTGTGGGTGGGGATGAGTTGCTTGACTCATGTTTAGACGCATGGT	GCGCGGTGCCAGAGGCCCCTGGTCAGGCCATGCCCCTGCAGTGTCCTTCGTTCACTAGATATTGCGCCTGGCTTGCTGTGGGTGGGGATGAGTTGCTTGACTCATGTTTAGACGCATGGT	TAAGTGGGTTGTGGGCCGTGGAACGGCCCCTGTTGAATGCAAGGGGTGATGGGATACTGGTGTGCCTCGTTCCCACTCCTTTCTTAGCGCGGGTATGCGCCTCGCCAGTATGCCGCCCTT	0.248	TRUE	TRUE
270	Leng8	432	LENG8.1_wgs_ref	chr19:54459097;T|C;Family=14153	case	14153	14153.p1	19	54970276	+	T	C	LENG8	ENST00000431846.1	WGS	ENSG00000167615	CAGGCCATGCCCCTGCAGTGTCCTTCGTTCACTAGACATTGCGCCTGGCTTGCTGTGGGTGGGGATGAGTTGCTTGACTCATGTTTAGACGCATGGTTCTGTCTGGTGATTGAGGTGCCC	CAGGCCATGCCCCTGCAGTGTCCTTCGTTCACTAGACATTGCGCCTGGCTTGCTGTGGGCGGGGATGAGTTGCTTGACTCATGTTTAGACGCATGGTTCTGTCTGGTGATTGAGGTGCCC	ACCACTCCCGCGGGTGTGCGTTGTTTTGTGTTAGATCCTGCTGTGTATTTGCCCCGCGGACGTAGATCGTTCGAGGTTTTTCATGGATCGGACCGTAGGCAACGGCTGGCTGGTCTCGTA	0.248	TRUE	TRUE
271	Lgsn	113	LGSN_wgs_ref	chr6:63277920;A|C;Family=11700	control	11700	11700.s1	6	63987825	-	A	C	LGSN	ENST00000370658.5	WGS	ENSG00000146166	TGCCTCAGCCTCCCAAGTAGCTGGGATCCCAGGTGCCTGCTACCATGCCTGGCCTTTTAGTAGAGATGGGGTTTCACCATATTGGCCAGTCTGGTCTTGAACTCCTGAACTCAGGTGATC	TGCCTCAGCCTCCCAAGTAGCTGGGATCCCAGGTGCCTGCTACCATGCCTGGCCTTTTAGGAGAGATGGGGTTTCACCATATTGGCCAGTCTGGTCTTGAACTCCTGAACTCAGGTGATC	GTTGAAGAGGTTGCGGTAGTTCGGTTGACACCTACTTCTTCCTTACCCCGGGCCATGGAAACTGCGAGTTCGGTCTGGTGGTGTTCCGCCACCCCGAAACTCTCGGCTTCAATCTAAATC	1.557	NA	NA
272	Lhfpl2	192	LHFPL2_wgs_ref	chr5:78485842;C|T;Family=12582	case	12582	12582.p1	5	77781665	-	C	T	LHFPL2	ENST00000515007.2	WGS	ENSG00000145685	CAAATCTTATGTGAAGAAAAGACTGGTATGAAATCATTTTTTCCTGGGTCTAAAATAATCGCTAGTGTTATGTCAAAGTTAAGCCCGCACGCCAGGCCCAGTTAATGCTAGTCTTTCATG	CAAATCTTATGTGAAGAAAAGACTGGTATGAAATCATTTTTTCCTGGGTCTAAAATAATCACTAGTGTTATGTCAAAGTTAAGCCCGCACGCCAGGCCCAGTTAATGCTAGTCTTTCATG	CAAAGTGTTAACTACGTCCATAGTGACGGCATTAATCGTTCTAACGTTCATTATTTACTGATAGCCTCGACAGGTGGTTCTGTCAGGGTTTTAGAAATCAAGAAAAATTCACACCGTGTA	1.041	TRUE	FALSE
273	Lhx3	131	LHX3_wgs_ref	chr9:136196867;T|A;Family=11857	case	11857	11857.p1	9	139088713	-	T	A	LHX3	ENST00000371748.5	WGS	ENSG00000107187	TCACTTCCCAGGCTCCATGTGTCTTGGAGCCGTCACCCCGAGGCTCCCTCTTTAGGTCGGAGATTGGCCTTGCCTGTCGAGGCAAGAGGCTGCAGAGGCGGGGACACACCTGTGTCCTCC	TCACTTCCCAGGCTCCATGTGTCTTGGAGCCGTCACCCCGAGGCTCCCTCTTTAGGTCGGTGATTGGCCTTGCCTGTCGAGGCAAGAGGCTGCAGAGGCGGGGACACACCTGTGTCCTCC	AGTGTTATAGGGTTCCGCGATCGTGTCAGATCCGAGCCTCCCGCCCATGACGCCCTTGCATTGCTCTAAGTCGGGCGGCTAAGCGGTCTCCGCGTGACGGCCCATCCGATCCAGTTGGCG	0.742	FALSE	NA
274	Lin7c	37	LIN7C_wgs_ref	chr11:27495352;T|C;Family=11181	case	11181	11181.p1	11	27516899	-	T	C	LIN7C	ENST00000278193.2	WGS	ENSG00000148943	CAGCCTCCGCCACCTCAAGGCAGTTCAAGCAATTCTCCTGCCTCAGCCTCCCGAGTAGCTAGGACTACAGGCGTGTGCCACCTCTCCCGGCTAATTTTTTTGTATTTTTAGTAGAGACGG	CAGCCTCCGCCACCTCAAGGCAGTTCAAGCAATTCTCCTGCCTCAGCCTCCCGAGTAGCTGGGACTACAGGCGTGTGCCACCTCTCCCGGCTAATTTTTTTGTATTTTTAGTAGAGACGG		0.8	TRUE	TRUE
275	Lin9	62	LIN9_wgs_ref	chr1:226231636;T|C;Family=11348	control	11348	11348.s1	1	226419337	-	T	C	LIN9	ENST00000328205.5	WGS	ENSG00000183814	TTGTTTATTTGCACAACTTTTAAACCAGATTACTGGTTAAAATCCAACAGTACACAATTTATAAAGTAAAAAGATTTTATAAGGAAAACAAATATAATAACCAGTGCTGTGAAATGCAGA	TTGTTTATTTGCACAACTTTTAAACCAGATTACTGGTTAAAATCCAACAGTACACAATTTGTAAAGTAAAAAGATTTTATAAGGAAAACAAATATAATAACCAGTGCTGTGAAATGCAGA		0.258	TRUE	FALSE
276	Lmbrd2	593	LMBRD2_wgs_ref	chr5:36103518;G|GT;Family=11348	case	11348	11348.p1	5	36103620	-	G	GT	LMBRD2	ENST00000296603.4	WGS	ENSG00000164187	AATAATAACTGTATTCATAAAACTCGTGTCTTAAAACAAGGCTTACTTACTAGACATAACTGAATGTAAAAAGTGCTTTTTCAAATCTGTTTGCAAACTCGTGGGGGATTTTTGCATGT	CATGCAAAAATCCCCCACGAGTTTGCAAACAGATTTGAAAAAGCACTTTTTACATTCAGTTTATGTCTAGTAAGTAAGCCTTGTTTTAAGACACGAGTTTTATGAATACAGTTATTATTT		0.547	TRUE	TRUE
277	Lmx1b	471	LMX1B_wgs_ref	chr9:126696795;G|A;Family=14415	control	14415	14415.s1	9	129459074	+	G	A	LMX1B	ENST00000425646.2	WGS	ENSG00000136944	CCATCGCCTCCTCCCCATCTCTTTTTTGGGAAGCTTAAATTCTCTCTATTTTTTTAAATGTCCTCTCTGTGTCCATGGCCCTCCATGCAAGCCCCAGGACAATGGTGTCATGAGGCGGTG	CCATCGCCTCCTCCCCATCTCTTTTTTGGGAAGCTTAAATTCTCTCTATTTTTTTAAATATCCTCTCTGTGTCCATGGCCCTCCATGCAAGCCCCAGGACAATGGTGTCATGAGGCGGTG		0.415	FALSE	NA
278	Lonp2	233	LONP2_wgs_ref	chr16:48352917;C|G;Family=12788	control	12788	12788.s1	16	48386828	+	C	G	LONP2	ENST00000285737.4	WGS	ENSG00000102910	GGAATCCTAACTCCTGATTCCGTCTCCTATTTCTTGCTTGGCTACGCCAGTTCCCAAATCTGGTAGATGTCCATGCCCATGTGCTCCTGCTGGGACTCAATTCAGGCTATGTATGACTAT	GGAATCCTAACTCCTGATTCCGTCTCCTATTTCTTGCTTGGCTACGCCAGTTCCCAAATGTGGTAGATGTCCATGCCCATGTGCTCCTGCTGGGACTCAATTCAGGCTATGTATGACTAT	GCACGAGTGCCGTTCTTCGTCACATGTCGTGACGATTCGGTGTCACATACAGTGTTTGCTCACTCTCCATCTCATACCCCTAGCTTCCATTTGATATGTACTCATGGGTCTGATTCGCAA	1.349	TRUE	TRUE
279	Lpgat1	164	LPGAT1_wgs_ref	chr1:211749451;A|C;Family=12271	control	12271	12271.s1	1	211922793	-	A	C	LPGAT1	ENST00000366997.4	WGS	ENSG00000123684	TAGGGCAGTTCTCTAGAACGCCCACATTTCCACCAACTCAGTAAACTTGAGGGGAGCTGGTTGGCACCTCGTGAAGAACTCTTTCCCTGTCGTTTGCAGTAACAAACTCCAGTCTGTTGC	TAGGGCAGTTCTCTAGAACGCCCACATTTCCACCAACTCAGTAAACTTGAGGGGAGCTGGGTGGCACCTCGTGAAGAACTCTTTCCCTGTCGTTTGCAGTAACAAACTCCAGTCTGTTGC	GGCACCTGCGTGGTATCTCTCCCATATTGTACAGAGGAGGATATTAAGCGTCCAGTAGGGCCAGGGTCAGATTCCTCAACACAGATAGAACAATCTTCGGCTTTTTCCCCTTACTGTCCC	0.302	TRUE	TRUE
280	Lpxn	672	LPXN_wgs_ref	chr11:58527350;TA|T;Family=14696	control	14696	14696.s1	11	58294823	-	TA	T	LPXN	ENST00000528489.1	WGS	ENSG00000110031	AACCAAGAGAGGAGAGGAAAGGGTAAATTTTCTGTTACTGACCTTCTGCTTAATAGTCTTATAGAAAAAGGAAAGGTGATGAGCAAAGAAAGGAACTTCTAGACTTTACATGACTAGGCT	AACCAAGAGAGGAGAGGAAAGGGTAAATTTTCTGTTACTGACCTTCTGCTTAATAGTCTATAGAAAAAGGAAAGGTGATGAGCAAAGAAAGGAACTTCTAGACTTTACATGACTAGGCT	GAATATTGGTACGGTCTGTAGTACTGGATATTGATAATCCCAAAAGTTAATTAAATGACACGTAGCAAAAACAAGAAATCAGAGAATTTTTCGTGGAGTAAGGCAGAACCGGACTGGTAT	0.994	FALSE	FALSE
281	Lrch1	337	LRCH1_wgs_ref	chr13:46751035;AG|A;Family=13609	control	13609	13609.s1	13	47325170	+	AG	A	LRCH1	ENST00000311191.6	WGS	ENSG00000136141	TTTGCAGCAAGACGCATTCGTTTTATTAAAACCAAACTCGTTATGTATTTAGTGGGGGGAGGGGGGCACAATCAGGTTTTTCACCACCAAATTTTTCGAGAGGTTTCTTGAGACCATTGC	TTTGCAGCAAGACGCATTCGTTTTATTAAAACCAAACTCGTTATGTATTTAGTGGGGGGAGGGGGCACAATCAGGTTTTTCACCACCAAATTTTTCGAGAGGTTTCTTGAGACCATTGC	AGAATGATTCGGCACAATATCTCAGGCGTCTATAACCAGTAGGCCGGCCTTTGCTTATGAAGGTAGGGAGGTATAGATCGCATGCTTTTATGTTTAATTTCTCATGGCATCATATGGTAC	0.279	TRUE	FALSE
282	Lrp2bp	595	LRP2BP_wgs_ref	chr4:185366907;T|TA;Family=11412	control	11412	11412.s1	4	186288061	-	T	TA	LRP2BP	ENST00000328559.7	WGS	ENSG00000109771	GGTCCACCTCTTACCCTACAGACTGGCCGAGACCATATCAAGTATTAAAACCATTCTATACAGCAAGTATCGTTTATCCTTTCTTAAACACCGAGTCTCCAAAAATACTTAGTTTAGCT	GCTAAACTAAGTATTTTTGGAGACTCGGTGTTTAAGAAAGGATAAACGATACTTGCTGTAATAGAATGGTTTTAATACTTGATATGGTCTCGGCCAGTCTGTAGGGTAAGAGGTGGACCT		0.97	FALSE	NA
283	Lrrc15	512	LRRC15_wgs_ref	chr3:194356893;C|T;Family=14645	control	14645	14645.s1	3	194077622	-	C	T	LRRC15	ENST00000347624.3	WGS	ENSG00000172061	GCACATGAGCATCACCCGCTGATGGTGGCCTGCTGTGCCTGGTGCCAACAGGGGCATCCCGGCCCGTACCCCTCCAGACAGGAAGCATGGGTTTGCCCACAGACCTGTCGGGTGCTCCTG	GCACATGAGCATCACCCGCTGATGGTGGCCTGCTGTGCCTGGTGCCAACAGGGGCATCCCAGCCCGTACCCCTCCAGACAGGAAGCATGGGTTTGCCCACAGACCTGTCGGGTGCTCCTG	TCGTACCGTGCTGTCGACGCGTATTTCCAATCCTCGCTGCGCAGGCCTGGCTCGGTCAGAAAATGCCCGGGAGGGAGGTCTCACCCCAACCGCACCTAGGGCCGGGCCATGGGTCGCCTA	1.414	FALSE	NA
284	Lrrc8c	196	LRRC8C_wgs_ref	chr1:89716702;T|C;Family=12597	case	12597	12597.p1	1	90182261	+	T	C	LRRC8C	ENST00000370454.4	WGS	ENSG00000171488	ATGAGAACTTTGTTTTATGTACCAAATTCACATTGACCATTTTCTGAGCTCTAGACTGATCGTAGTAAGTTTTGTGACTTAACAATGAAAGAAAGTAGAAAGATGCTTTGGGTTTTCAAA	ATGAGAACTTTGTTTTATGTACCAAATTCACATTGACCATTTTCTGAGCTCTAGACTGACCGTAGTAAGTTTTGTGACTTAACAATGAAAGAAAGTAGAAAGATGCTTTGGGTTTTCAAA		0.639	TRUE	FALSE
285	Lsmem2	636	LSMEM2_wgs_ref	chr3:50287240;G|T;Family=13486	case	13486	13486.p1	3	50324671	+	G	T	LSMEM2	ENST00000316436.3	WGS	ENSG00000179564	TGAGGCCCAAGCACCCAGCTGAGATGCCATTTGGATCTGGGGCCTGGGGGTGTGTGTTGGTGGGGGAAGAAAGTGGCTATGGGCAGGTCTCTCCTTCCCTACTGCTGGCTGCCACATCTA	TGAGGCCCAAGCACCCAGCTGAGATGCCATTTGGATCTGGGGCCTGGGGGTGTGTGTTGTTGGGGGAAGAAAGTGGCTATGGGCAGGTCTCTCCTTCCCTACTGCTGGCTGCCACATCTA	ACTTGGGTTATGCGAGCTCTAGAGGCGTACGCGAATGGTTCTGGAGTGAGGTCTTGCCATACAAGGCGACTCTCGTCCTGGATTCAAGCGCCTCGGTCGGGGGATCGTCTTGGCTACCGG	1.767	NA	NA
286	Ltn1	187	LTN1_wgs_ref	chr21:28929048;T|C;Family=12497	case	12497	12497.p1	21	30301370	-	T	C	LTN1	ENST00000389194.2	WGS	ENSG00000198862	TAGATCTCTCGAATTATATTTATAGATGCAGTGTCCTGCCCAGTTTTGTTTGCCTCCTACATTTTACTGTAAAATATTTATTGTCTTCTAGCCTTGAGCCTCTGAGGGTCAGTAAGTGAA	TAGATCTCTCGAATTATATTTATAGATGCAGTGTCCTGCCCAGTTTTGTTTGCCTCCTACGTTTTACTGTAAAATATTTATTGTCTTCTAGCCTTGAGCCTCTGAGGGTCAGTAAGTGAA		0.366	TRUE	TRUE
287	Luzp2	599	LUZP2_wgs_ref	chr11:25081712;T|G;Family=11572	case	11572	11572.p1	11	25103258	+	T	G	LUZP2	ENST00000533227.1	WGS	ENSG00000187398	TAACAACTAAAGAAACAGACGTTGTTTTAAAGGAATTAACACTTAAATCCCAACCATCCTCATATAGAAGAAAATATCAACCTAAATCTTTACTATAGATAGTATAATTCTATTATGTAC	TAACAACTAAAGAAACAGACGTTGTTTTAAAGGAATTAACACTTAAATCCCAACCATCCGCATATAGAAGAAAATATCAACCTAAATCTTTACTATAGATAGTATAATTCTATTATGTAC	CAAATGAACCGCGAAAATAACTAATATGTTAAATTCCTTAGACTATTGTATCTCCACAAAAATCATTTAGACAAAATACTAAAATTAATTCAACCTCAACAATTTCGAAATTTAGTTTTA	1.222	TRUE	TRUE
288	Lyrm2	218	LYRM2_wgs_ref	chr6:89634132;A|T;Family=12708	control	12708	12708.s1	6	90343851	-	A	T	LYRM2	ENST00000523377.1	WGS	ENSG00000083099	ATCCACACTTCAAAGAAGAAATGCATTTAACTTTTAATAACTTAGTCAAAAAGTATAATGTTGCCTTGCCTTGCATAACCTTTAACTATTGCAAATGATGTTTTGTCCTTCCCCTTTGTC	ATCCACACTTCAAAGAAGAAATGCATTTAACTTTTAATAACTTAGTCAAAAAGTATAATGATGCCTTGCCTTGCATAACCTTTAACTATTGCAAATGATGTTTTGTCCTTCCCCTTTGTC		1.868	TRUE	TRUE
289	Lyrm7	318	LYRM7_wgs_ref	chr5:131200111;T|G;Family=13486	case	13486	13486.p1	5	130535804	+	T	G	LYRM7	ENST00000379380.4	WGS	ENSG00000186687	GCCAGCTCTCTACAGAAAGTGGCCTTTGTTTTCTAAAGCACTGGGATTATTTCTGTAGCTAATATATAATTGTACAGTTTCTTTTTAGAGATAGAGAGTATCTCTGTGTTCTTATGAAGA	GCCAGCTCTCTACAGAAAGTGGCCTTTGTTTTCTAAAGCACTGGGATTATTTCTGTAGCGAATATATAATTGTACAGTTTCTTTTTAGAGATAGAGAGTATCTCTGTGTTCTTATGAAGA		1.437	TRUE	FALSE
290	Mak	10	MAK_ssc_ref	chr6:10764437;T|A;Family=12843	case	12843	12843.p1	6	10764670	-	T	A	MAK	NM_005906	Exome:SSC_Iossifov_2014	ENSG00000111837	GCATGGGAGGACAGACTGGGTGGCCAAGTATGGAGGCCACCGGTAGGAGTCTATGGTGTGAAACCCTACAGCATTGCTCCGTAGAGTACGTGCAAGTTCCTTGACCCTGGGAAATGTCTA	GCATGGGAGGACAGACTGGGTGGCCAAGTATGGAGGCCACCGGTAGGAGTCTATGGTGTGTAACCCTACAGCATTGCTCCGTAGAGTACGTGCAAGTTCCTTGACCCTGGGAAATGTCTA	GCGGAATGATAATATGTTGATGATTGGCAAAGGCGGGCAGCGCGTCGCTGGAGCACAAGCTTGGACGCTGGTCTGGGTGCCGTCGGAAAACTCAATATCTCACAGTCAGGTTACGTGCAC	1.205	TRUE	FALSE
291	Map1b	622	MAP1B_wgs_ref	chr5:72205719;G|A;Family=12834	case	12834	12834.p1	5	71501546	+	G	A	MAP1B	ENST00000296755.7	WGS	ENSG00000131711	GATGTAATGACAGAGAGTTCTGGTGAGATACCCAGAGAGAAAAAGAGAGAGCAGGGTGGGGTAAGGAGGAGAAAAGAAACCAACAATTAGGTCTGCATTTTCTCAGGCAGTAGGCATTCT	GATGTAATGACAGAGAGTTCTGGTGAGATACCCAGAGAGAAAAAGAGAGAGCAGGGTGGAGTAAGGAGGAGAAAAGAAACCAACAATTAGGTCTGCATTTTCTCAGGCAGTAGGCATTCT		0.133	TRUE	TRUE
292	Map2k3	492	MAP2K3_wgs_ref	chr17:21314581;G|A;Family=14524	control	14524	14524.s1	17	21217893	+	G	A	MAP2K3	ENST00000361818.5	WGS	ENSG00000034152	CCTGTGGATGCTGCTGCCCCTGCACAGCAGGCTGCCAGTGCCTGGGTGGATGGGCCACCGCCTTGCCCAGCCTGGATGCCATCCAAGTTGTATATTTTTTTAATCTCTCGACTGAATGGA	CCTGTGGATGCTGCTGCCCCTGCACAGCAGGCTGCCAGTGCCTGGGTGGATGGGCCACCACCTTGCCCAGCCTGGATGCCATCCAAGTTGTATATTTTTTTAATCTCTCGACTGAATGGA	CCCTTGTAGCGGGTGACACGACGCTGGGTATACATGTACAACTCAGCGGCCTCATACTCAGGGTCGTTCGTCGGCGCGGCTTATTGCATCCTGGCTGCCGATCGGTTAGCATTTCATCTC	0.663	TRUE	FALSE
293	Map4	291	MAP4_wgs_ref	chr3:47852360;C|T;Family=13169	control	13169	13169.s1	3	47893850	-	C	T	MAP4	ENST00000395734.3	WGS	ENSG00000047849	CACTGCCTCTCCCTCTGGTCCCACAAATGGGCGCCCCCCCCTCCCCATGCAGGTGGTGTCGGGCCCTTCTTGCTGCCCTGCCCCAAGTTGGGGGTCAGTGCTGCCTGTCCCCATGCTTAA	CACTGCCTCTCCCTCTGGTCCCACAAATGGGCGCCCCCCCCTCCCCATGCAGGTGGTGTCAGGCCCTTCTTGCTGCCCTGCCCCAAGTTGGGGGTCAGTGCTGCCTGTCCCCATGCTTAA		0.349	TRUE	TRUE
294	Mapkap1	268	MAPKAP1_wgs_ref	chr9:125437495;T|C;Family=13001	case	13001	13001.p1	9	128199774	-	T	C	MAPKAP1	ENST00000394063.1	WGS	ENSG00000119487	CCAAAAACAAAAGAAATATTTGTAGCTTGCTATCTGTATTTGAATTTTTAGCAATTTTATATTTAGATACTTTGAAAAATGTAAATGACTAATTTGGTCATTAAATCTTGTGACATATTC	CCAAAAACAAAAGAAATATTTGTAGCTTGCTATCTGTATTTGAATTTTTAGCAATTTTATGTTTAGATACTTTGAAAAATGTAAATGACTAATTTGGTCATTAAATCTTGTGACATATTC	TTATTTGATATGCAGAATTTGCAGTATATTTTTATAATTAATCAAGCAGATTTTATTTATCTTCATTTTAATTTTAACCAATTAGTAACGTCTAGGTAGCATAAAAGAAAACAGAATTGC	0.153	TRUE	TRUE
295	Mapkap1	449	MAPKAP1.1_wgs_ref	chr9:125438213;G|A;Family=14291	case	14291	14291.p1	9	128200492	-	G	A	MAPKAP1	ENST00000373503.3	WGS	ENSG00000119487	CTAAAAGTTAGGAACAGAGACCTAGTGGTGTGTCCAAGGCCGTGTCACTTTCCCCTTCAGCACACCCCAGCTTCTGACCTCAGAGCCCAGGAGCTGCGTGGACAGTGTGGGGTGCCAGGA	CTAAAAGTTAGGAACAGAGACCTAGTGGTGTGTCCAAGGCCGTGTCACTTTCCCCTTCAGTACACCCCAGCTTCTGACCTCAGAGCCCAGGAGCTGCGTGGACAGTGTGGGGTGCCAGGA	GCTATGAGCTGCTAATCCAGCATCTTAGAAGAATTATTCGTCCCCAGGGGTGCGGGGCTGCAGCGGCCAGCATGCCCAGCTCGAACGGACCGTTCAATAGTATTGGGGGCCACCGACTAC	0.153	TRUE	TRUE
296	Marveld2	252	MARVELD2_wgs_ref	chr5:69443158;A|C;Family=12837	control	12837	12837.s1	5	68738985	+	A	C	MARVELD2	ENST00000454295.2	WGS	ENSG00000152939	GATTACAGGCGTGAGTCACCGCGCCCAGCTGGTATTGCTTTTCTATTCCCTTTGGACATACATGCTACAGTCCCACAATGTAGCATTTCCTTGGAAACTCCCTTTTTTTTTTTTTTTGAG	GATTACAGGCGTGAGTCACCGCGCCCAGCTGGTATTGCTTTTCTATTCCCTTTGGACATCCATGCTACAGTCCCACAATGTAGCATTTCCTTGGAAACTCCCTTTTTTTTTTTTTTTGAG		1.18	FALSE	FALSE
297	Mast3	421	MAST3_wgs_ref	chr19:18150377;G|A;Family=14100	case	14100	14100.p1	19	18261187	+	G	A	MAST3	ENST00000262811.6	WGS	ENSG00000099308	CTGAGCCGCCCCCTGAAGGCGGCTGCCAGGTCTTGCCCCAGGCACCTGGGACTCTGTTTGCAGGCCCTGCCCTCTGGGCTGAGAAGGATGCACTTTGGACAAGTCATCTGTGTTTGTGTT	CTGAGCCGCCCCCTGAAGGCGGCTGCCAGGTCTTGCCCCAGGCACCTGGGACTCTGTTTACAGGCCCTGCCCTCTGGGCTGAGAAGGATGCACTTTGGACAAGTCATCTGTGTTTGTGTT	TATTTGGTTCGAATTTTGCCCCTCGCTTAGTCCCTTCCCAGCGCTCCAGCAACGGCGTCGTTGGAGGTTCTATCGTCCCGCGAGCGAGGGAGCAACCGATGCGTATGGGTCGCGCGGTGC	0.224	TRUE	TRUE
298	Mavs	358	MAVS_wgs_ref	chr20:3866241;T|C;Family=13750	case	13750	13750.p1	20	3846888	+	T	C	MAVS	ENST00000428216.2	WGS	ENSG00000088888	CCGTTCCTGCAGTACACCTGGCCCCTCTCCGAAGCCCCTTGTCCCTTTCTTGGGGATTGTGGAGGCTGGGTCAGAGGGGAGTTAAGGGACTGCAGGCCTGGCAGCAGGACATGCCTTGGC	CCGTTCCTGCAGTACACCTGGCCCCTCTCCGAAGCCCCTTGTCCCTTTCTTGGGGATTGCGGAGGCTGGGTCAGAGGGGAGTTAAGGGACTGCAGGCCTGGCAGCAGGACATGCCTTGGC	TCCCGCTCCGATTGCGGACCGCGAGCCGTATGTCGCCCCGTGGGAGAGGCCGATGACCTGAGGGGGATTCGCTTTTGCGTTGATGCTTCTCTAGCGACCCCTTGCCAAGAAGATCGTGGG	1.296	FALSE	FALSE
299	Mboat2	50	MBOAT2_wgs_ref	chr2:8854433;C|T;Family=11265	control	11265	11265.s1	2	8994563	-	C	T	MBOAT2	ENST00000305997.3	WGS	ENSG00000143797	TATTTTGTGGAGTTTTATCCAGGCGTTAATAGTTCTTCCTGGCTGAAATTTAATATAGGTGCAGAATCCTAAATAACACTGTGAGATGTAATCTTAACTGCCCTCAATACCTTATAAAAC	TATTTTGTGGAGTTTTATCCAGGCGTTAATAGTTCTTCCTGGCTGAAATTTAATATAGGTACAGAATCCTAAATAACACTGTGAGATGTAATCTTAACTGCCCTCAATACCTTATAAAAC		0.42	TRUE	TRUE
300	Mcf2l	55	MCF2L_wgs_ref	chr13:112910075;T|C;Family=11305	control	11305	11305.s1	13	113564389	+	T	C	MCF2L	ENST00000397036.1	WGS	ENSG00000126217	GAAAACCTGGAAAAAAATTGCAACAAAGGATAGATATTTATCTATGCATCTGTCTTACATAGCAGAGTGAAAAGGAGGCACACGTTCATAGAAAGTGAATATAAAGCTTGCACAGAAATA	GAAAACCTGGAAAAAAATTGCAACAAAGGATAGATATTTATCTATGCATCTGTCTTACACAGCAGAGTGAAAAGGAGGCACACGTTCATAGAAAGTGAATATAAAGCTTGCACAGAAATA	ATGTCATAAAAAAAGAAGAGTTAACGGTCGCGAATCTCAATCATGTTGGAAGCTTTAATACAACAAAGGAGTAGCAAAGTGATAGTCCACAAAGAATAAGACCGTATGTAATAACTGTAA	0.504	TRUE	TRUE
301	Med13	75	MED13_wgs_ref	chr17:61944501;A|T;Family=11414	case	11414	11414.p1	17	60021862	-	A	T	MED13	ENST00000397786.2	WGS	ENSG00000108510	AAGCAAACACAATTGGTGACAAAGGTTGTCAATCATTTCTTCAAAATTATAATGCAGTTCTAATGGTCAGCATATTTTGATATTAAATTTAAAGATCACCTCTCTGCATTTGTTTTTAAA	AAGCAAACACAATTGGTGACAAAGGTTGTCAATCATTTCTTCAAAATTATAATGCAGTTCAAATGGTCAGCATATTTTGATATTAAATTTAAAGATCACCTCTCTGCATTTGTTTTTAAA		0.03	TRUE	TRUE
302	Megf9	390	MEGF9_wgs_ref	chr9:120602066;A|G;Family=13946	control	13946	13946.s1	9	123364344	-	A	G	MEGF9	ENST00000373930.3	WGS	ENSG00000106780	GAGGCAGGAGAATCACTTGAACCTGGGAGGCAGAGGTTACAGTGAGCCGAGATGGCGCCATTTCACTCCAGCCTGGGCGACAGAGCAAGACTCTGTCTCAAAAAAAAGGAAGAAAAAGAA	GAGGCAGGAGAATCACTTGAACCTGGGAGGCAGAGGTTACAGTGAGCCGAGATGGCGCCACTTCACTCCAGCCTGGGCGACAGAGCAAGACTCTGTCTCAAAAAAAAGGAAGAAAAAGAA		0.267	TRUE	TRUE
303	Mfn2	255	MFN2_wgs_ref	chr1:12012688;C|G;Family=12857	case	12857	12857.p1	1	12072745	+	C	G	MFN2	ENST00000444836.1	WGS	ENSG00000116688	ATTTCCTGTGCCAGTGACTGCAGTTGGCCAAGGGACAATGTGGAAAACCCAGTGTCCATCTTTCCACCCTCCCTGATCTCCAGAACCTTCGACTGACCCCCTTGTCTTTATGCTGATGTT	ATTTCCTGTGCCAGTGACTGCAGTTGGCCAAGGGACAATGTGGAAAACCCAGTGTCCATGTTTCCACCCTCCCTGATCTCCAGAACCTTCGACTGACCCCCTTGTCTTTATGCTGATGTT		0.282	TRUE	TRUE
304	Mgat1	447	MGAT1_wgs_ref	chr5:180791412;T|C;Family=14263	case	14263	14263.p1	5	180218412	-	T	C	MGAT1	ENST00000393340.3	WGS	ENSG00000131446	TATTCTCCCGTTCTCAAGGGAGTCAGATCAGGGGAACTATTCTAGGGTATGTTGCGGGGTATTAAGCAGGAAACCACTGTGTGGTGGGGGGCACTGGGCTTGTTGGGGCCAGAAATGTCC	TATTCTCCCGTTCTCAAGGGAGTCAGATCAGGGGAACTATTCTAGGGTATGTTGCGGGGTGTTAAGCAGGAAACCACTGTGTGGTGGGGGGCACTGGGCTTGTTGGGGCCAGAAATGTCC		0.221	TRUE	FALSE
305	Mgat3	444	MGAT3_wgs_ref	chr22:39490288;T|A;Family=14249	control	14249	14249.s1	22	39886293	+	T	A	MGAT3	ENST00000341184.6	WGS	ENSG00000128268	TCCAAGCCTGGGGGAAGCAGAAATAGACAAGAGGGCACACCCACTTTTTGCTAAAGGCATGAGCCAGAATTGGCAGGCTCACCTCTGCTGGCCTCTCATTGGCTGGGACTCAGTCACATG	TCCAAGCCTGGGGGAAGCAGAAATAGACAAGAGGGCACACCCACTTTTTGCTAAAGGCAAGAGCCAGAATTGGCAGGCTCACCTCTGCTGGCCTCTCATTGGCTGGGACTCAGTCACATG	ATAGAACGTGGTTCCCACGAATGCTTTGGTAAAGAACATCGCCAGGGGCCGTTACGCAGTCCTTAAGAGCTCAAAGGGCGGAACTTCACCAACGGGCGCTTCAGGAGCACCGCTTCTATG	0.631	TRUE	FALSE
306	Mink1	22	MINK1_ssc_ref	chr17:4897299;G|A;Family=14211	control	14211	14211.s1	17	4800594	+	G	A	MINK1	NM_170663	Exome:SSC_Iossifov_2014	ENSG00000141503	CAAGTTTACTTCATGACTCTGAACCGTAACTGCATCATGAACTGGTGACGGGGCCCTGGGCTGGGGCTGTCCCACACTGGACCCAGCTCTCCCCCTGCAGCCAGGCTTCCCGGGCCGCCC	CAAGTTTACTTCATGACTCTGAACCGTAACTGCATCATGAACTGGTGACGGGGCCCTGGACTGGGGCTGTCCCACACTGGACCCAGCTCTCCCCCTGCAGCCAGGCTTCCCGGGCCGCCC		0.132	TRUE	TRUE
307	Mkx	110	MKX_wgs_ref	chr10:27673518;TCTAA|T;Family=11679	case	11679	11679.p1	10	27962447	-	TCTAA	T	MKX	ENST00000419761.1	WGS	ENSG00000150051	TTATGACTGTATGATCAGATGAAGTATGAGTTCTTTTGGTTTGCATCCTTAAATAGTTAGAGATCTCTGATAAAAACTTTGGAATCTTTGCAAAACAATACAAAAATGCCAAAATGTGAG	TTATGACTGTATGATCAGATGAAGTATGAGTTCTTTTGGTTTGCATCCTTAAATAGAGATCTCTGATAAAAACTTTGGAATCTTTGCAAAACAATACAAAAATGCCAAAATGTGAG		0.398	TRUE	FALSE
308	Mlxip	34	MLXIP_wgs_ref	chr12:122143154;C|T;Family=11118	control	11118	11118.s1	12	122627701	+	C	T	MLXIP	ENST00000538698.1	WGS	ENSG00000175727	CTCGTGGAAAGAATGCACTTTAAAGCTCTGCTGAGGAGTTCGGAGCCCAGGCTTTCAGGCGACCTCTGCCCTCCCTGCCTCTCCTCACCCTCCCTCTCTTCCTGCAGGGCCTGGGAAGGG	CTCGTGGAAAGAATGCACTTTAAAGCTCTGCTGAGGAGTTCGGAGCCCAGGCTTTCAGGTGACCTCTGCCCTCCCTGCCTCTCCTCACCCTCCCTCTCTTCCTGCAGGGCCTGGGAAGGG		0.294	TRUE	FALSE
309	Mobp	166	MOBP_wgs_ref	chr3:39525249;G|A;Family=12303	case	12303	12303.p1	3	39566740	+	G	A	MOBP	ENST00000396228.1	WGS	ENSG00000168314	ATATTAGGTGGACATATTTGTTTGAAGAGATAGGTGAAAGATAGTTGAAAAGCCTGGGGGTATATTCAAGGTTATATGTCTTAGAAAACAAAAATACTTGTTTGGGTTCAGTTTTGGATC	ATATTAGGTGGACATATTTGTTTGAAGAGATAGGTGAAAGATAGTTGAAAAGCCTGGGGATATATTCAAGGTTATATGTCTTAGAAAACAAAAATACTTGTTTGGGTTCAGTTTTGGATC	ACATTATTAGTAGATAGGTTAGACAGGATAGTGTGTAGATGTTGATCGACTGTAGTGTACAGTTACATTATTAGTGTTTAGAGGAATGGAATTATATTAATATGTGCGAACCAGATTGGA	1.203	TRUE	FALSE
310	Mpv17l	141	MPV17L_wgs_ref	chr16:15412156;C|T;Family=11939	case	11939	11939.p1	16	15506013	+	C	T	MPV17L	ENST00000287594.7	WGS	ENSG00000156968	ATGAGAGGGAATTAGGCCACTTGAGAGTTTGTGCGTGTTTATAATTTTCTGGCTGGGCCCGGTGGCTCATGCCTGTAATCCCAGCACTTTGGGAGGCCAAGGCGGGCGGATCACTTGAGC	ATGAGAGGGAATTAGGCCACTTGAGAGTTTGTGCGTGTTTATAATTTTCTGGCTGGGCCTGGTGGCTCATGCCTGTAATCCCAGCACTTTGGGAGGCCAAGGCGGGCGGATCACTTGAGC		1.767	TRUE	TRUE
311	Mrpl17	669	MRPL17_wgs_ref	chr11:6680814;T|G;Family=14594	control	14594	14594.s1	11	6702045	-	T	G	MRPL17	ENST00000288937.6	WGS	ENSG00000158042	TGGTTTGTTCTTCACACTATAGCCAGAAAGCTCTTATATTTTAAATGAAATATAGTAGACACTCAAAACATTTATGAAAGAAAGCTACAACTCTGCTTCTGCTAAAAAATATACCCCTCT	TGGTTTGTTCTTCACACTATAGCCAGAAAGCTCTTATATTTTAAATGAAATATAGTAGACCCTCAAAACATTTATGAAAGAAAGCTACAACTCTGCTTCTGCTAAAAAATATACCCCTCT		1.323	TRUE	TRUE
312	Mrpl54	25	MRPL54_ssc_ref	chr19:3767397;G|A;Family=12781	case	12781	12781.p1	19	3767395	+	G	A	MRPL54	NM_172251	Exome:SSC_Iossifov_2014	ENSG00000183617	TGCGGAAACAGAACATCTGGCGCCACAACCGGCTGAGCAAGAACAAGAGGTTGTAGCATGGAGGGCCCGGCATCGCTGACCCCCACGCCGAGGGCTTGCCGTTTTCCCGGAGGACGTGGA	TGCGGAAACAGAACATCTGGCGCCACAACCGGCTGAGCAAGAACAAGAGGTTGTAGCATAGAGGGCCCGGCATCGCTGACCCCCACGCCGAGGGCTTGCCGTTTTCCCGGAGGACGTGGA	GCCGAAGACGGTTGGCGGACCAGGAACCCCACTGAGTCGTACGTCAGAGGGACAGGTGGTCCTGAACACGGTGGAACAGCGGGCACATCGCGAACGTATTGCCAGCACCTCCAGTGCCTG	1.436	TRUE	TRUE
313	Msl2	229	MSL2_wgs_ref	chr3:136149821;A|G;Family=12779	control	12779	12779.s1	3	135868663	-	A	G	MSL2	ENST00000309993.2	WGS	ENSG00000174579	GCTTTGACAGTGCTTATTTAAAGAAAAATACTGCTGGAAAATTTCCAATTTCTACTACGTTCACCATCTCTAGTAAGATCTGACATATGCTGAAGTTATGTTTTGATTTGGCACACAGCA	GCTTTGACAGTGCTTATTTAAAGAAAAATACTGCTGGAAAATTTCCAATTTCTACTACGTCCACCATCTCTAGTAAGATCTGACATATGCTGAAGTTATGTTTTGATTTGGCACACAGCA	AAAATAGTAATCCTCATTGGAACGTTCTATACTAAATTCTTCAAGTGCTCTCAGGTTTACCTTGTGTGCATAACTCTAAATGGATATGAATTATACCACACTGTAACAGGGGTTATTCTG	0.481	TRUE	FALSE
314	Mtmr6	458	MTMR6_wgs_ref	chr13:25249228;G|A;Family=14315	case	14315	14315.p1	13	25823366	-	G	A	MTMR6	ENST00000381801.5	WGS	ENSG00000139505	AAATCAGAACCTGCTGTGGTCAGCTTAGAGTATGGTGTGGCAAGAATGACTTGTTAGACTCATAGAGTTTTTTCTGCAATGATTGCAGTACAAGAAAAGGATTATTGTGAGGATGGTCTG	AAATCAGAACCTGCTGTGGTCAGCTTAGAGTATGGTGTGGCAAGAATGACTTGTTAGACTTATAGAGTTTTTTCTGCAATGATTGCAGTACAAGAAAAGGATTATTGTGAGGATGGTCTG		0.756	TRUE	TRUE
315	Mtr	237	MTR_wgs_ref	chr1:236902977;C|T;Family=12793	case	12793	12793.p1	1	237066277	+	C	T	MTR	ENST00000366577.5	WGS	ENSG00000116984	AAAGTATATTCTGATTCGGTGTGTGTATAAGGAAATATACACCAGTATATGCATTAAAACGTCAAGAAGAGCTGGGCACAGTGTCACATGCCTGTAAACCCAGCTATTCAGGAGGCTGAG	AAAGTATATTCTGATTCGGTGTGTGTATAAGGAAATATACACCAGTATATGCATTAAAATGTCAAGAAGAGCTGGGCACAGTGTCACATGCCTGTAAACCCAGCTATTCAGGAGGCTGAG		0.627	TRUE	FALSE
316	Mycbp2	27	MYCBP2_wgs_ref	chr13:77045036;G|A;Family=11010	control	11010	11010.s1	13	77619171	-	G	A	MYCBP2	ENST00000407578.2	WGS	ENSG00000005810	TTATAGATAATTGATATAAAAGAATCGCCATGCCCATGGACTAAGAACGATGCTGGCTTTCAAGCAAAAAAGAAAAATAATCATTGTTTATTGTATACTGCCTTTTTGTAATCCTGTACA	TTATAGATAATTGATATAAAAGAATCGCCATGCCCATGGACTAAGAACGATGCTGGCTTTTAAGCAAAAAAGAAAAATAATCATTGTTTATTGTATACTGCCTTTTTGTAATCCTGTACA	GTGGAGTAAGAATTATTCAAGAATCCTTAGTCGATAAATATGATACAAGCTCACGACTCCAGTAAACTTCACTTGCATAAGTGTTTTTGAACTCCTAAATATTATGATTAAAGATAATGC	0.115	TRUE	TRUE
317	Myo9b	446	MYO9B_wgs_ref	chr19:17213067;G|A;Family=14261	case	14261	14261.p1	19	17323876	+	G	A	MYO9B	ENST00000594824.1	WGS	ENSG00000099331	GCTGTCACTCTTCCGGACGCCAAGGGCTGCAGGAGGCTGCTTTTGGCACTACCCACCCCGTGTGACAGAATAGGAGCCAGCGACTCAGGACTGCTCACGGGTCAGGAGGGCAACGCCTGA	GCTGTCACTCTTCCGGACGCCAAGGGCTGCAGGAGGCTGCTTTTGGCACTACCCACCCCATGTGACAGAATAGGAGCCAGCGACTCAGGACTGCTCACGGGTCAGGAGGGCAACGCCTGA		0.177	TRUE	TRUE
318	Myrf	297	MYRF_wgs_ref	chr11:61786465;G|T;Family=13237	case	13237	13237.p1	11	61553937	+	G	T	MYRF	ENST00000278836.5	WGS	ENSG00000124920	GTTTACCTCTTTCCAGATATGGTGGTTGGAGGGCTGGTTCAGGTGCCCTGGAGGGAAGGGGAAGCCTGTGGCCCTGATTTGTTCAGAGCCCATTCTCCCTTGCCTCCCCTTTTGAGACTG	GTTTACCTCTTTCCAGATATGGTGGTTGGAGGGCTGGTTCAGGTGCCCTGGAGGGAAGGTGAAGCCTGTGGCCCTGATTTGTTCAGAGCCCATTCTCCCTTGCCTCCCCTTTTGAGACTG		0.117	FALSE	FALSE
319	Myt1	205	MYT1_wgs_ref	chr20:64240571;G|A;Family=12623	control	12623	12623.s1	20	62871924	+	G	A	MYT1	ENST00000328439.1	WGS	ENSG00000196132	ACCGTGGGGATGCCCAACTCACAGTGACTTCCCGTTTGGGGCCCGGTGTGGCCGCGGGCGGGTTTATCCAAAGGGATGGCTGGAAATTGGCCGCTCCCACGAGGCTCCCTCCAGGCTTGG	ACCGTGGGGATGCCCAACTCACAGTGACTTCCCGTTTGGGGCCCGGTGTGGCCGCGGGCAGGTTTATCCAAAGGGATGGCTGGAAATTGGCCGCTCCCACGAGGCTCCCTCCAGGCTTGG		0.304	TRUE	FALSE
320	Naa50	327	NAA50_wgs_ref	chr3:113719696;AT|A;Family=13533	control	13533	13533.s1	3	113438543	-	AT	A	NAA50	ENST00000240922.3	WGS	ENSG00000121579	GGTTATTGAAAACCTAATAGCTGCCTCATGACAAGTACATGTTATTTAAGGAGGAAAAAATATTAAATTTTGAATTGAGTGTGTAGGCTCCCTATCATTATATATAGAGTTTCTTTTTCC	GGTTATTGAAAACCTAATAGCTGCCTCATGACAAGTACATGTTATTTAAGGAGGAAAAATATTAAATTTTGAATTGAGTGTGTAGGCTCCCTATCATTATATATAGAGTTTCTTTTTCC		0.545	TRUE	TRUE
321	Nfam1	45	NFAM1_wgs_ref	chr22:42383755;CT|C;Family=11219	case	11219	11219.p1	22	42779761	-	CT	C	NFAM1	ENST00000329021.5	WGS	ENSG00000235568	GGCAGGTCAATCTTCCCACCCCACCGTGTGGGCTGCCCCAACCCCAAATGTGCCCAGGGAGGGGGGGGAACCCAAGGCACAGGCCCCGCCCCTGCCCCCAAGCAGCACTGGGCTACTGGC	GGCAGGTCAATCTTCCCACCCCACCGTGTGGGCTGCCCCAACCCCAAATGTGCCCAGGGGGGGGGGGAACCCAAGGCACAGGCCCCGCCCCTGCCCCCAAGCAGCACTGGGCTACTGGC		1.223	FALSE	FALSE
322	Nhlrc2	201	NHLRC2_wgs_ref	chr10:113912877;C|T;Family=12613	case	12613	12613.p1	10	115672636	+	C	T	NHLRC2	ENST00000369301.3	WGS	ENSG00000196865	CAGCAGATGTTCACTTCTGTCAAACAAGGGGAAGTAGTGGTGGAGCCTTTATTCAGGCACGGGTCTCCTCATTCCTAACTCCAAGATGCAGAGGGAAAACGAACTGCTCAATTAAGAGTT	CAGCAGATGTTCACTTCTGTCAAACAAGGGGAAGTAGTGGTGGAGCCTTTATTCAGGCATGGGTCTCCTCATTCCTAACTCCAAGATGCAGAGGGAAAACGAACTGCTCAATTAAGAGTT		0.684	TRUE	FALSE
323	Ninj2	461	NINJ2_wgs_ref	chr12:564322;T|C;Family=14316	control	14316	14316.s1	12	673488	-	T	C	NINJ2	ENST00000305108.4	WGS	ENSG00000171840	CTACCCCACTGCTTCCTTCTGCTCCAGGCCTCAATTTTCCCTTCTTGTAAAATGGAATCTATATCTATAAAGGTTTCTTCAAATCCACTCTTGAGTCCACTTACTTGTCTAGTCCTGCAG	CTACCCCACTGCTTCCTTCTGCTCCAGGCCTCAATTTTCCCTTCTTGTAAAATGGAATCTGTATCTATAAAGGTTTCTTCAAATCCACTCTTGAGTCCACTTACTTGTCTAGTCCTGCAG		1.554	FALSE	FALSE
324	Nipa1	169	NIPA1_wgs_ref	chr15:22828873;G|A;Family=12304	case	12304	12304.p1	15	23044195	-	G	A	NIPA1	ENST00000337435.4	WGS	ENSG00000170113	TGCCTCAGTTTTTCTACCTCTAAAGGGGTGGGATGGTTCTTCAAATTGTTTCTAAAACACCGGCACTTTCAGCAGTGTTCTGGTGGCCTGAGATGAGAGCACCGTGTTCAGAAGTGCCTG	TGCCTCAGTTTTTCTACCTCTAAAGGGGTGGGATGGTTCTTCAAATTGTTTCTAAAACACTGGCACTTTCAGCAGTGTTCTGGTGGCCTGAGATGAGAGCACCGTGTTCAGAAGTGCCTG	TTTATTAACCAACCAGATTGTGGTGTGCATTTATCCACGCTGCAATAAGCGGGGCCGGTAGCGCGGTTATTACGTTGCCAGCCTCGGTTGGTATCGTCGAACTTTGGGACTGTATCTTAA	1.04	TRUE	TRUE
325	Nme9	225	NME9_wgs_ref	chr3:138324244;G|A;Family=12759	control	12759	12759.s1	3	138043086	-	G	A	NME9	ENST00000488716.1	WGS	ENSG00000181322	CACCACGGTAGTTAAGGTATCAGACGGGATCTCAAGGCTCAACGAGGAGCAGATTTGCTTCCAAGTTCTTTTGTGTGGCTGTTGGCAGACCTAAGAAGATCCACTTCCAAGCTCACTCAT	CACCACGGTAGTTAAGGTATCAGACGGGATCTCAAGGCTCAACGAGGAGCAGATTTGCTTTCAAGTTCTTTTGTGTGGCTGTTGGCAGACCTAAGAAGATCCACTTCCAAGCTCACTCAT		1.303	FALSE	NA
326	Nr2f2	616	NR2F2_wgs_ref	chr15:96338680;G|GT;Family=12493	case	12493	12493.p1	15	96881909	+	G	GT	NR2F2	ENST00000394171.2	WGS	ENSG00000185551	GTAACGTGATTGATTCAGTATCTTAGAGTTTACAGTTTGTGTTTTAAAAAAACTGAAGGTTTTTTTTTTAAGTGCAACATTTCTGTATACTGTAAAAGTTATAATAACTGAACTGTTTG	GTAACGTGATTGATTCAGTATCTTAGAGTTTACAGTTTGTGTTTTAAAAAAACTGAAGGTTTTTTTTTTTAAGTGCAACATTTCTGTATACTGTAAAAGTTATAATAACTGAACTGTTTG	AATTGAAATACTACGTATTTGTAGGCCATTATGTGGTTGTTAAATATTAATATTTGTCTCTGTACGTCTGCTGAAATGTATTTTGATCATAGCTAGATTGATTGATATTAAGTAATTTAA	0.217	TRUE	FALSE
327	Nrarp	118	NRARP_wgs_ref	chr9:137299856;CAGA|C;Family=11729	control	11729	11729.s1	9	140194308	-	CAGA	C	NRARP	ENST00000356628.2	WGS	ENSG00000198435	GTCAGTGAAACAAGCAGACATTGAAATGGAGGCACAGATTACTCCACAAGGAGTTCTTCTGTATATTTTTTCTAGATGCAAATACCTTTTTAATTATGTTAATTAATGTTAAGACTTTCT	GTCAGTGAAACAAGCAGACATTGAAATGGAGGCACAGATTACTCCACAAGGAGTTCTGTATATTTTTTCTAGATGCAAATACCTTTTTAATTATGTTAATTAATGTTAAGACTTTCT	CATATAAACATCCTTATTATATATCTTGTATGCCGTCTTCAATTGAGATCTGAAAAAAAGTGGTAGACGATAGCAGTGTATTGTTCAATTACTGCAGATTGTAAAAGATTGCTATTTTCC	1.501	FALSE	TRUE
328	Nrxn1	153	NRXN1_wgs_ref	chr2:50918317;A|G;Family=12014	case	12014	12014.p1	2	51145455	-	A	G	NRXN1	ENST00000405581.1	WGS	ENSG00000179915	CTTTCTCTTTGACCATTGTATTTCCAGAACATTTTTCTTATTGTATCTTGAATTTGCGATTTTCATGACTTAAATGTATTTGTTTGGGGGCGGTGGTTTCAACTGTCCATTTTAAAGAGT	CTTTCTCTTTGACCATTGTATTTCCAGAACATTTTTCTTATTGTATCTTGAATTTGCGATCTTCATGACTTAAATGTATTTGTTTGGGGGCGGTGGTTTCAACTGTCCATTTTAAAGAGT	ATCATGTTGGTCGTAATTTTTAACCTGTTTACTCTTGCATCAAATTTATACATATAGTTGGAATGTGAATGAGTTCCCTTATGATCCTTTGTGTGGTTTTGGTTTCCCTTTTGTCTGATA	0.254	TRUE	TRUE
329	Nsl1	389	NSL1_wgs_ref	chr1:212737389;T|G;Family=13946	control	13946	13946.s1	1	212910731	-	T	G	NSL1	ENST00000366977.3	WGS	ENSG00000117697	GCCATCAAACTTACCAACTGTTTCCCCTTTTGATGACTCTGATACCTTCATTCATTTTTCAAAGGAATTTACTGATCATGAGGTTGGAAAATCTGTATTTCTCTTGCTTATTATGTATTA	GCCATCAAACTTACCAACTGTTTCCCCTTTTGATGACTCTGATACCTTCATTCATTTTTCCAAGGAATTTACTGATCATGAGGTTGGAAAATCTGTATTTCTCTTGCTTATTATGTATTA	TACTTGTCTTTAAAGGTTAGATTTTTTTGTCCTTCTTTTCATTAAACTAAATGCCACACAGATTCTTGTATAGCCATCTTATTATAGCCCAAGGCTACTTCGAAGTAACTTGCTTATGCT	0.89	FALSE	FALSE
330	Nt5dc3	288	NT5DC3_wgs_ref	chr12:103777193;G|A;Family=13146	case	13146	13146.p1	12	104170971	-	G	A	NT5DC3	ENST00000392876.3	WGS	ENSG00000111696	CTGGAAGGACTTAAGTGAGAAAGAACAAGAGAAGCTGCAACTCCTGGACCCTTTTGTCCTCAGTGTGTGGTTCCTGCGTCCTTCCCCAGCATGGAGGAGGGCAGGAGAGAGGAGATGAGA	CTGGAAGGACTTAAGTGAGAAAGAACAAGAGAAGCTGCAACTCCTGGACCCTTTTGTCCTTAGTGTGTGGTTCCTGCGTCCTTCCCCAGCATGGAGGAGGGCAGGAGAGAGGAGATGAGA		0.808	TRUE	FALSE
331	Ntn1	280	NTN1_wgs_ref	chr17:9241327;C|T;Family=13034	control	13034	13034.s1	17	9144644	+	C	T	NTN1	ENST00000173229.2	WGS	ENSG00000065320	GGTCTGGCCTGGGCCACACCTTGACCGTGCCTTTCCAGACGGTCTTTGTGGAGTCTGCCCGTGCCCTCCACTGTGCCCCAGCCCTCCTTCCAAAATCTCCTAGAGACACGGTCCTCAAGC	GGTCTGGCCTGGGCCACACCTTGACCGTGCCTTTCCAGACGGTCTTTGTGGAGTCTGCCTGTGCCCTCCACTGTGCCCCAGCCCTCCTTCCAAAATCTCCTAGAGACACGGTCCTCAAGC		0.222	FALSE	FALSE
332	Nudt12	643	NUDT12_wgs_ref	chr5:103549489;T|C;Family=13651	case	13651	13651.p1	5	102885190	-	T	C	NUDT12	ENST00000230792.2	WGS	ENSG00000112874	TATATAATGCAGAGGACGATTCTCCCTGTAAAAGGAACTAGAAGCTATTACTAAAAATATATATAGACAAAATTAAAAGAAGGAATGATAAGAAGAAATTTAATTTACCAAATATTGTTA	TATATAATGCAGAGGACGATTCTCCCTGTAAAAGGAACTAGAAGCTATTACTAAAAATATGTATAGACAAAATTAAAAGAAGGAATGATAAGAAGAAATTTAATTTACCAAATATTGTTA	AATAAGATCATAAAAATGTAGATTATGTATTAAAAGCGAATAATAATATATATGCTAATTCTAGGAAGGAAAAATTCACTAAATATAACGCATCAATAATTATGATCAGGAAGATAGTCC	1.329	FALSE	FALSE
333	Nudt14	581	NUDT14_ssc_ref	chr14:105173014;TGGA|T;Family=14535	case	14535	14535.p1	14	105639351	-	TGGA	T	NUDT14	NM_177533	Exome:SSC_Iossifov_2014	ENSG00000183828	TTTGGTGTCTCATGGTTCCTCAGCCAGGTGGCCCCCAACCTGGATCTCCAGTGAGACTCCAGGGTTCTAGACAGAGGCCAGTCTTGGCCACTCACCCCACACCCCGCGGACCCCAAGAAA	TTTGGTGTCTCATGGTTCCTCAGCCAGGTGGCCCCCAACCTGGATCTCCAGTGAGACAGGGTTCTAGACAGAGGCCAGTCTTGGCCACTCACCCCACACCCCGCGGACCCCAAGAAA		1.639	TRUE	FALSE
334	Nudt3	352	NUDT3_wgs_ref	chr6:34287657;A|G;Family=13741	case	13741	13741.p1	6	34255434	-	A	G	NUDT3	ENST00000607016.1	WGS	ENSG00000272325	CGTGCTGACCTGGGTATCATCCATGTGCTCTGAAGCATCCAACTTTACTTTGCAGGTGCATCAATGTAGTCCTGTCCCTGAACTGAGTAACCGTGTTCCTGAAAAGTACACTAGGGAAAT	CGTGCTGACCTGGGTATCATCCATGTGCTCTGAAGCATCCAACTTTACTTTGCAGGTGCACCAATGTAGTCCTGTCCCTGAACTGAGTAACCGTGTTCCTGAAAAGTACACTAGGGAAAT	TTTATGGCTCAGGTCTACCCGCCCCGTAGGTCTATCCGGCTTACATACTCGAATTATAGAAGGTATCCAGCTCGTGGCCAACATATACGTAGTAGGAGGGCAAATTTCCACATTTGTATG	0.656	TRUE	TRUE
335	Nxn	65	NXN_wgs_ref	chr17:800033;T|C;Family=11348	case	11348	11348.p1	17	703273	-	T	C	NXN	ENST00000575801.1	WGS	ENSG00000167693	CCCAGGCTGGAGTGCAGTGGCACCATCTTGGCTCACTTCAACCTCCGCCCCCAAGGTTCAAGTGATTCTCCTGCCTCAGCCTCCCGAGTAGCTGGGATTACAGGCACCCGCCACCGTACC	CCCAGGCTGGAGTGCAGTGGCACCATCTTGGCTCACTTCAACCTCCGCCCCCAAGGTTCAGGTGATTCTCCTGCCTCAGCCTCCCGAGTAGCTGGGATTACAGGCACCCGCCACCGTACC		0.218	FALSE	FALSE
336	Olfm3	479	OLFM3_wgs_ref	chr1:101803158;G|T;Family=14455	control	14455	14455.s1	1	102268714	-	G	T	OLFM3	ENST00000370103.4	WGS	ENSG00000118733	ATTCCTTATGTCAGGACCCTGAAAATAAGCACATTTGAAAACTCTTAGAAAAAAAAAATTCTGTAATGTCCTCTAGATTTAGATTATGAGCCCTGAGGAGTTATTGGCAAGATTTGTGCA	ATTCCTTATGTCAGGACCCTGAAAATAAGCACATTTGAAAACTCTTAGAAAAAAAAAATTATGTAATGTCCTCTAGATTTAGATTATGAGCCCTGAGGAGTTATTGGCAAGATTTGTGCA		0.688	TRUE	TRUE
337	Olfml2a	66	OLFML2A_wgs_ref	chr9:124812407;C|T;Family=11376	case	11376	11376.p1	9	127574686	+	C	T	OLFML2A	ENST00000373580.3	WGS	ENSG00000185585	CAGGGGTTTCACCACGTTGGCCAGGCTGGTCTCGAACTCCTGACCTTAGGTGATCCGCCCGCCTCAGCCTCCCAAAGTGTTGGGATTACAGGCATGAGCCACTGCGCCTGGCCAGCAAAT	CAGGGGTTTCACCACGTTGGCCAGGCTGGTCTCGAACTCCTGACCTTAGGTGATCCGCCTGCCTCAGCCTCCCAAAGTGTTGGGATTACAGGCATGAGCCACTGCGCCTGGCCAGCAAAT		0.996	FALSE	FALSE
338	Oscar	569	OSCAR_wgs_ref	chr19:54095620;G|C;Family=13015	control	13015	13015.s1	19	54598885	-	G	C	OSCAR	ENST00000391761.1	WGS	ENSG00000170909	TAGTCCTCCAGCTCCTCCTCCCTCAGACCCAGGATTCCCGGGCCCCAGTACCTCCTCCCTCAGACCCAGGACTCCAGGCCCCCAGCCCCTCCTTCCTGGACCCAGGACTCCAGGCCCCCA	TAGTCCTCCAGCTCCTCCTCCCTCAGACCCAGGATTCCCGGGCCCCAGTACCTCCTCCCTGAGACCCAGGACTCCAGGCCCCCAGCCCCTCCTTCCTGGACCCAGGACTCCAGGCCCCCA		1.475	FALSE	NA
339	Oscar	571	OSCAR.1_wgs_ref	chr19:54095620;G|C;Family=13015	control	13015	13015.s1	19	54598885	-	G	C	OSCAR	ENST00000391761.1	WGS	ENSG00000170909	TAGTCCTCCAGCTCCTCCTCCCTCAGACCCAGGATTCCCGGGCCCCAGTACCTCCTCCCTCAGACCCAGGACTCCAGGCCCCCAGCCCCTCCTTCCTGGACCCAGGACTCCAGGCCCCCA	TAGTCCTCCAGCTCCTCCTCCCTCAGACCCAGGATTCCCGGGCCCCAGTACCTCCTCCCTGAGACCCAGGACTCCAGGCCCCCAGCCCCTCCTTCCTGGACCCAGGACTCCAGGCCCCCA		1.475	FALSE	NA
340	Oscar	572	OSCAR.1_wgs_ref	chr19:54095620;G|C;Family=13015	case	13015	13015.p1	19	54598885	-	G	C	OSCAR	ENST00000391761.1	WGS	ENSG00000170909	TAGTCCTCCAGCTCCTCCTCCCTCAGACCCAGGATTCCCGGGCCCCAGTACCTCCTCCCTCAGACCCAGGACTCCAGGCCCCCAGCCCCTCCTTCCTGGACCCAGGACTCCAGGCCCCCA	TAGTCCTCCAGCTCCTCCTCCCTCAGACCCAGGATTCCCGGGCCCCAGTACCTCCTCCCTGAGACCCAGGACTCCAGGCCCCCAGCCCCTCCTTCCTGGACCCAGGACTCCAGGCCCCCA		1.475	FALSE	NA
341	Oscar	570	OSCAR_wgs_ref	chr19:54095620;G|C;Family=13015	case	13015	13015.p1	19	54598885	-	G	C	OSCAR	ENST00000391761.1	WGS	ENSG00000170909	TAGTCCTCCAGCTCCTCCTCCCTCAGACCCAGGATTCCCGGGCCCCAGTACCTCCTCCCTCAGACCCAGGACTCCAGGCCCCCAGCCCCTCCTTCCTGGACCCAGGACTCCAGGCCCCCA	TAGTCCTCCAGCTCCTCCTCCCTCAGACCCAGGATTCCCGGGCCCCAGTACCTCCTCCCTGAGACCCAGGACTCCAGGCCCCCAGCCCCTCCTTCCTGGACCCAGGACTCCAGGCCCCCA		1.475	FALSE	NA
342	Othalog Not Found	243	KIAA1456_wgs_ref	chr8:13007100;A|T;Family=12796	control	12796	12796.s1	8	12864609	+	A	T	KIAA1456	ENST00000528753.2	WGS	ENSG00000250305	GATTGACTAAATCAGGATGGAAATGATGGCTTGTGAAACTAACCGTTGTAAATTTAAAGATATTCACATTTGCCAAATGTGTTCTCCTCTGGTGGCTCACTTTGAGTGGCTCACATGCCT	GATTGACTAAATCAGGATGGAAATGATGGCTTGTGAAACTAACCGTTGTAAATTTAAAGTTATTCACATTTGCCAAATGTGTTCTCCTCTGGTGGCTCACTTTGAGTGGCTCACATGCCT	TATCTTAGGTTAGGTCTGTTATAAAAAGAAGCACTATCTAACGGATGATCTCTGCCCATTACCGGACTGTATTTCTATATGCGTATCGTTGATAGTCTTATACGGGAACGGACGATAGCT	1.945	NA	NA
343	Othalog Not Found	2	FAM127A_ssc_ref	chrX:135033131;G|A;Family=14336	control	14336	14336.s1	X	134167161	+	G	A	FAM127A	NM_001078171	Exome:SSC_Iossifov_2014	ENSG00000134590	AAGCCCTCTCCTCCCCACCAGACTGCCAGACGACTACATCATTCTGCCCACAGACCTGCGCTGCCACAGCCATCGCCATCCATCGCATCCCACCGACAGACTGCTGCTCCTAGTGATCTG	AAGCCCTCTCCTCCCCACCAGACTGCCAGACGACTACATCATTCTGCCCACAGACCTGCACTGCCACAGCCATCGCCATCCATCGCATCCCACCGACAGACTGCTGCTCCTAGTGATCTG		1.532	NA	NA
344	Othalog Not Found	124	GPR132_wgs_ref	chr14:105049685;G|A;Family=11792	control	11792	11792.s1	14	105516022	-	G	A	GPR132	ENST00000392585.2	WGS	ENSG00000183484	AACAGTGGCACCATCATAGCTCACTGCAGCCTCAAACTCCTGGGCTCAAGCGATCCTCCCCGCTCAGCCTCCTGAGTAGCTGGGACTACAGGTGTGCACCACCACACCCAGCCAAAACAG	AACAGTGGCACCATCATAGCTCACTGCAGCCTCAAACTCCTGGGCTCAAGCGATCCTCCCTGCTCAGCCTCCTGAGTAGCTGGGACTACAGGTGTGCACCACCACACCCAGCCAAAACAG		1.558	NA	NA
345	Othalog Not Found	247	ZNF626_wgs_ref	chr19:20621313;G|C;Family=12804	control	12804	12804.s1	19	20804119	-	G	C	ZNF626	ENST00000601440.1	WGS	ENSG00000188171	GACGTCGGGCAGATCATGAGGTCAGGAGTTCAAGACCAGCCTGACCAACATTGTGAAACTCTCTACTAAAACAACAAAAATTAGTTGGGCATGGTGGTGCACCCGTATTCCTAGCTACTC	GACGTCGGGCAGATCATGAGGTCAGGAGTTCAAGACCAGCCTGACCAACATTGTGAAACTGTCTACTAAAACAACAAAAATTAGTTGGGCATGGTGGTGCACCCGTATTCCTAGCTACTC		0.923	NA	NA
346	Othalog Not Found	7	KIAA0226_ssc_ref	chr3:197674483;G|T;Family=12302	case	12302	12302.p1	3	197401354	-	G	T	KIAA0226	NM_001145642	Exome:SSC_Iossifov_2014	ENSG00000145016	GTCAGACTGTGCCCCGAGGAGAAGCAGCAGAGAATAGGACTACGTCATGGGCATTTCGTCCACTTATTTGGGTATTTTGGGGGCCACAGAACAATCCTGACTATCCTAGACTCCTCAGAG	GTCAGACTGTGCCCCGAGGAGAAGCAGCAGAGAATAGGACTACGTCATGGGCATTTCGTCAACTTATTTGGGTATTTTGGGGGCCACAGAACAATCCTGACTATCCTAGACTCCTCAGAG	CAAGTGGCTTCAGGCGAGTAGCGCTGAGAAAAGCACTGTACAGCCGTGACTCACTTTCATTGGGTCACTACGATAACGATCCATATAGGCATTGCGCTTCCCTCTGGAGATACTGAGGAG	0.787	NA	NA
347	Othalog Not Found	129	GSTA2_wgs_ref	chr6:52750221;G|A;Family=11845	case	11845	11845.p1	6	52615019	-	G	A	GSTA2	ENST00000493422.1	WGS	ENSG00000244067	AGAATTGCCCTGTAACATACAATTTGTCATACAATCTATTAAAATGCCAATGTAAAAATGCACCTCTGACATTTTCAGGTATGCACAGGAGAAGAGTTACCATCCTGGATAATGGCATAA	AGAATTGCCCTGTAACATACAATTTGTCATACAATCTATTAAAATGCCAATGTAAAAATGTACCTCTGACATTTTCAGGTATGCACAGGAGAAGAGTTACCATCCTGGATAATGGCATAA	TAGGAAAATACCCAACCGGAGATCGTAGAACAGTCTTAATGGGACTGTGCAATTAAAAAGGCCAAACATTCCAGATTTCCTATTTCCAATTGATATAACTGTAGCGTTCCAAATAATTAT	1.677	NA	NA
348	Othalog Not Found	132	HIST1H2BN_wgs_ref	chr6:27854874;A|G;Family=11868	control	11868	11868.s1	6	27822652	+	A	G	HIST1H2BN	ENST00000606613.1	WGS	ENSG00000233822	TACCTTCATGTCTTTTAATGCAATTGTTGCTTCTTTCTGTCCTGGTGTTGTACTTTGGCAGTGGTCACACCCATGGAGCACAGACTTCTACAAGGCACAAGGCATGACTTTGATTTTTCT	TACCTTCATGTCTTTTAATGCAATTGTTGCTTCTTTCTGTCCTGGTGTTGTACTTTGGCGGTGGTCACACCCATGGAGCACAGACTTCTACAAGGCACAAGGCATGACTTTGATTTTTCT		1.942	NA	NA
349	Othalog Not Found	415	C10orf54_wgs_ref	chr10:71747722;G|A;Family=14065	case	14065	14065.p1	10	73507479	-	G	A	C10orf54	ENST00000394957.3	WGS	ENSG00000107738	GGGCACGGGAGAGGGAAGTGGCAGCATGCATGCTGTTTCTTGGCCTTTTCTGTTAGAATACTTGGTGCTTTCCAACACACTTTCACATGTGTTGTAACTTGTTTGATCCACCCCCTTCCC	GGGCACGGGAGAGGGAAGTGGCAGCATGCATGCTGTTTCTTGGCCTTTTCTGTTAGAATATTTGGTGCTTTCCAACACACTTTCACATGTGTTGTAACTTGTTTGATCCACCCCCTTCCC	TTCACTACTAGGGCTTTTCGCACCTGTGTCGGCGGGGGTTATCTACAGACCCAATTATAATGCCACCCGTTCTGATATGTTTTTAGAGGCGGTCAATGTATCCCTCCCGGTTTGTGGTCA	0.467	NA	NA
350	Othalog Not Found	378	AKR1C1_wgs_ref	chr10:4982907;G|A;Family=13868	case	13868	13868.p1	10	5025099	+	G	A	AKR1C1	ENST00000380872.4	WGS	ENSG00000187134	GCATGAGCTCAGCTGTTACCACTGCGTACCACACCCTGACCAGTCAGAGGTCTTGAGTCGGTCCGCATGACAAGTTCACCGCTCGCATAACCAGCATTCAAGAAAGCCAGCACACTAAGC	GCATGAGCTCAGCTGTTACCACTGCGTACCACACCCTGACCAGTCAGAGGTCTTGAGTCAGTCCGCATGACAAGTTCACCGCTCGCATAACCAGCATTCAAGAAAGCCAGCACACTAAGC	TTGACCCCGCCATGGATCTAAGGACTAGGTCGACTACGCTGGAATCTTACCCGCCCAACTTTACCCCAACAATCAAAACCCGGCGTACGAGTCAGACGTCGCGCATCTAGTGAAGCAGCA	1.588	NA	NA
351	Othalog Not Found	380	FAM69A_wgs_ref	chr1:92843371;T|C;Family=13889	control	13889	13889.s1	1	93308928	-	T	C	FAM69A	ENST00000370310.4	WGS	ENSG00000154511	CCTAAAAACATTATTGTGGAAGAAAATTTCCTACACTAATGACTCTTAGTTCATTTGGACATAATTACCATTTTAAGAAACCTGCCACTTTTAAAGAACAATTTTGAGCATTAAAAAAAA	CCTAAAAACATTATTGTGGAAGAAAATTTCCTACACTAATGACTCTTAGTTCATTTGGACGTAATTACCATTTTAAGAAACCTGCCACTTTTAAAGAACAATTTTGAGCATTAAAAAAAA		0.494	NA	NA
352	Othalog Not Found	18	GRAMD2_ssc_ref	chr15:72161972;T|C;Family=11052	case	11052	11052.p1	15	72454313	-	T	C	GRAMD2	NM_001012642	Exome:SSC_Iossifov_2014	ENSG00000175318	GACATCTTTCCTGTGTGCAGGTAACAGCCACTTGGCCTTTGTCCCCATTCCTTCTCCAAGAAGAATGTTCTGGGTGCTAAGTCTCCACCAATGATCCCTGTGGTTTATGCTGCTGCTGTG	GACATCTTTCCTGTGTGCAGGTAACAGCCACTTGGCCTTTGTCCCCATTCCTTCTCCAAGGAGAATGTTCTGGGTGCTAAGTCTCCACCAATGATCCCTGTGGTTTATGCTGCTGCTGTG		1.357	NA	NA
353	Othalog Not Found	382	C21orf37_wgs_ref	chr21:17448946;A|G;Family=13891	case	13891	13891.p1	21	18821264	+	A	G	C21orf37	ENST00000440664.1	WGS	ENSG00000232560	AAAGAGAGAAATTACAGAGTGACGGAGAAGGCAGACATCATGCAACATGCTCAAGGGCTATTCATTTTAAGCTGAAACATACATGTGTAGAAAGCATCCTTGTACTTATAATCCCAATGA	AAAGAGAGAAATTACAGAGTGACGGAGAAGGCAGACATCATGCAACATGCTCAAGGGCTGTTCATTTTAAGCTGAAACATACATGTGTAGAAAGCATCCTTGTACTTATAATCCCAATGA	AAAACTACAGTCCACCGGCTCTTGATAAGATATTATACCGTAGAACTATTGAAGCGGAGTATACCAAAGATTAACTGCTGTTGACATCTAAGAGTATCAAGTGCAAGATAGGGACAGAAA	1.814	NA	NA
354	Othalog Not Found	264	RAET1G_wgs_ref	chr6:149918900;C|A;Family=12891	control	12891	12891.s1	6	150240036	-	C	A	RAET1G	ENST00000479265.1	WGS	ENSG00000203722	ATCATCCCAGTGTACACGTTTATGTTAAAATGACCTCCTCGTGGGGTGCTCCTCCTGGGGGTGCTGGCGTGCCTGTGCTCTCCCACCCTCCTCTTCCTTCTCCCTCCTGACTCCTCTTCC	ATCATCCCAGTGTACACGTTTATGTTAAAATGACCTCCTCGTGGGGTGCTCCTCCTGGGGTTGCTGGCGTGCCTGTGCTCTCCCACCCTCCTCTTCCTTCTCCCTCCTGACTCCTCTTCC	TGACCTAGTGCGACTTCGGCTCGTCCCGTCCTCGCACGGCATTCCCCCCCCTGCTTCTTAATTCAGCATGTTACCCGTGTGCCTCCCGCCCGGTCCGTGGTTCTTTTACTCACTATTTTG	1.384	NA	NA
355	Othalog Not Found	305	PPP4R2_wgs_ref	chr3:73068369;GAT|G;Family=13298	case	13298	13298.p1	3	73117520	+	GAT	G	PPP4R2	ENST00000356692.5	WGS	ENSG00000163605	TTCTCTAGACTATAACCCAACATGTAAAAAAAATTTGAAGATGGTGATGAGGAAAGTGAGATATATATATATATATGTATTATGTTTCTAGCACTTTTCCCTTTTAAAAAGTGAAAATAT	TTCTCTAGACTATAACCCAACATGTAAAAAAAATTTGAAGATGGTGATGAGGAAAGTGAGATATATATATATATGTATTATGTTTCTAGCACTTTTCCCTTTTAAAAAGTGAAAATAT		0.16	NA	NA
356	Othalog Not Found	266	ZNF234_wgs_ref	chr19:44158856;C|T;Family=12938	control	12938	12938.s1	19	44663009	+	C	T	ZNF234	ENST00000426739.2	WGS	ENSG00000263002	AGGTGCCAGAATTGATGTCCATTAGACTGTAAGCTCCATGGGGGCAGGAACTTTGCTACCGAATCTATACAACCTTAACATTGACTAGTGCTTGTAGGTGTGCTCAATACTTGTTTGTTA	AGGTGCCAGAATTGATGTCCATTAGACTGTAAGCTCCATGGGGGCAGGAACTTTGCTACTGAATCTATACAACCTTAACATTGACTAGTGCTTGTAGGTGTGCTCAATACTTGTTTGTTA		1.252	NA	NA
357	Othalog Not Found	267	HIST1H2BJ_wgs_ref	chr6:27127350;G|A;Family=13001	control	13001	13001.s1	6	27095129	-	G	A	HIST1H2BJ	ENST00000541790.1	WGS	ENSG00000124635	TCAACAAAGGGCTACCCTGAGAGGAATCTACATGCAGAGAAGTTCAGGAGACTGAACTAACGGAACGTCAGGAAGCGCTGCGGGCTGGAGAGCTGCTGTTGGAACAGGGAGGAGTTCTCC	TCAACAAAGGGCTACCCTGAGAGGAATCTACATGCAGAGAAGTTCAGGAGACTGAACTAATGGAACGTCAGGAAGCGCTGCGGGCTGGAGAGCTGCTGTTGGAACAGGGAGGAGTTCTCC	GGATTCGTAGCAGTGGCCGGTCAACGAGGATGTCTGGTCCAAAGCGAGAAACAAATGGCTCGGGGCGCGGAACCACGTATAAGTAAAGGTATGACTTCGGAGCCATGAACACAGGTGAGC	1.833	NA	NA
358	Othalog Not Found	269	KIAA1377_wgs_ref	chr11:101998918;C|T;Family=13001	control	13001	13001.s1	11	101869649	+	C	T	KIAA1377	ENST00000263468.8	WGS	ENSG00000110318	ACATAGCTACCTACAGTGACAGAATCAAAATTCAAACTCAGGTTTATCTAGTTCCAAAACCCATGTTCTTTCTGCCACACCATGTTAGTAGAAATGGAAACTATTGGATGAAATGAGGAA	ACATAGCTACCTACAGTGACAGAATCAAAATTCAAACTCAGGTTTATCTAGTTCCAAAATCCATGTTCTTTCTGCCACACCATGTTAGTAGAAATGGAAACTATTGGATGAAATGAGGAA	ATCATCCACGATGTATAAACCATCCGGGATAAGCAGACTCCAGATAGTAATACGTTCTAATTTAAAAACACCAAATAGCTATGGTTTGAAGGCACTTTGGTGTAATACATCTACAGTCAA	0.962	NA	NA
359	Othalog Not Found	31	ZNF208_wgs_ref	chr19:21941121;G|T;Family=11099	control	11099	11099.s1	19	22123923	-	G	T	ZNF208	ENST00000601773.1	WGS	ENSG00000160321	TCAGCCGCTCCAGCAGTTCCTCCATTTGGCTGAAGCTCTCCGTTCTTCTGTTCTTGGCGTCTGACATTTGTCAGCAAGGCCTGGTTTACAGGGACCACGGCTACCGCCTCCTCTGCGGGG	TCAGCCGCTCCAGCAGTTCCTCCATTTGGCTGAAGCTCTCCGTTCTTCTGTTCTTGGCGTATGACATTTGTCAGCAAGGCCTGGTTTACAGGGACCACGGCTACCGCCTCCTCTGCGGGG		1.855	NA	NA
360	Othalog Not Found	73	C1orf233_wgs_ref	chr1:1598818;C|A;Family=11412	case	11412	11412.p1	1	1534198	-	C	A	C1orf233	ENST00000422725.1	WGS	ENSG00000228594	GTTAGCTTCGTGCCTTAGTATCTCGGGCCCACTGCAGGAGCCAACACCCTCTGCTGTCCAGGGGGGGTCTGTGGCCCTAAGATTGGCCGGCCTCTCCATGCATCTGGCCAGCGTCCCCTT	GTTAGCTTCGTGCCTTAGTATCTCGGGCCCACTGCAGGAGCCAACACCCTCTGCTGTCCATGGGGGGTCTGTGGCCCTAAGATTGGCCGGCCTCTCCATGCATCTGGCCAGCGTCCCCTT	CTACCTATTTCGACCGCTCACCCGTGGGTCCCCGTTGTAAGCGGCGGCGAACGCGCATCTTCTTCGCTCTTCGCTGAGGTAGGCTTCGTGTGGCACAGCCGCCGCACGCCCGTGTAGTAT	1.828	NA	NA
361	Othalog Not Found	439	C2CD4A_wgs_ref	chr15:62069453;C|T;Family=14228	case	14228	14228.p1	15	62361652	+	C	T	C2CD4A	ENST00000355522.5	WGS	ENSG00000198535	GCAACATGGGAAGACCGCGTCTCCATAAAAAATACAAAATTTAGCCGGACGTGGTGGCACGCACCTGTAGTTCCAGCTACTCTGGGGCTGAGGCGCAAGGATCACTTGAGCCTGGGAGGT	GCAACATGGGAAGACCGCGTCTCCATAAAAAATACAAAATTTAGCCGGACGTGGTGGCATGCACCTGTAGTTCCAGCTACTCTGGGGCTGAGGCGCAAGGATCACTTGAGCCTGGGAGGT	TCTGGCGGACCGACGGGCTCACCTATCGGATTCGTGTTCAATAGATAATGAACACTGAGCAACTTCTAAGGCCGAGCCCAGAGCGTTGTACATCCGAGAATAGATGAGGGCAGACGGCGG	1.545	NA	NA
362	Othalog Not Found	279	SMAD9_wgs_ref	chr13:36847210;G|A;Family=13034	case	13034	13034.p1	13	37421347	-	G	A	SMAD9	ENST00000379826.4	WGS	ENSG00000120693	GTAATCCAAGAAGTTTCTTCATTTATACATTTTATCTCAACTCTTTCTAGCATTAGTGCACATGGTAGTTTTTCTAATTAAATTGTATTCAAGGTAGAAATGATCATGTGAGAAAGATAT	GTAATCCAAGAAGTTTCTTCATTTATACATTTTATCTCAACTCTTTCTAGCATTAGTGCATATGGTAGTTTTTCTAATTAAATTGTATTCAAGGTAGAAATGATCATGTGAGAAAGATAT		0.852	NA	NA
363	Othalog Not Found	159	FLJ14816_wgs_ref	chr2:120464467;C|G;Family=12220	control	12220	12220.s1	2	121222043	-	C	G	FLJ14816	ENST00000593290.1	WGS	ENSG00000268194	CCCAACACCCCAAGCCATGGGATTGTCCTTCCTGGGGCCCTGACTGAGCTGTGACGGGCTGTGTGGCCCTGGGTGAGTTACTTGCCTTCCCTGAGGCTCATCTCAGCACATATAATAGAA	CCCAACACCCCAAGCCATGGGATTGTCCTTCCTGGGGCCCTGACTGAGCTGTGACGGGCTCTGTGGCCCTGGGTGAGTTACTTGCCTTCCCTGAGGCTCATCTCAGCACATATAATAGAA	AATTGGAACGACATATTTACGCCAGTGTAGCTGTCCCGAGCTCTCCTGAGCTGTTAACCCTTTGGTTGGGACGGGCTACGGGCTAGGCCCGCGAGCTTCGCACCTCCGAACAGTCATCCT	Gene not in gnomad dataset	NA	NA
364	Othalog Not Found	40	IKZF4_wgs_ref	chr12:56037956;A|C;Family=11198	case	11198	11198.p1	12	56431740	+	A	C	IKZF4	ENST00000262032.5	WGS	ENSG00000123411	AAGAGGTGTTTCCTTTTATATTGCTATTCAAAATCAATACCACCAACAAAATATTTCTAAGTAGACACTTTTCCAGACCTTTGTTTTTTTGTGTCAGTGTCCAAGCTGCAGATAGGATTT	AAGAGGTGTTTCCTTTTATATTGCTATTCAAAATCAATACCACCAACAAAATATTTCTACGTAGACACTTTTCCAGACCTTTGTTTTTTTGTGTCAGTGTCCAAGCTGCAGATAGGATTT	TTACACGAGAGTACTAAGTACTATAATAATTGGCTGATTTCTGCTGGTGTATTGTTAAATATTATATCTGTGATCCACTTCTACTCATGACTTTAAATTTAGTGACACTACATCCGTCAC	0.377	NA	NA
365	Othalog Not Found	81	NUPL1_wgs_ref	chr13:25341928;C|T;Family=11497	case	11497	11497.p1	13	25916066	+	C	T	NUPL1	ENST00000381736.3	WGS	ENSG00000139496	ACACCTTTTTTCTAAAATAGGCATTGCATACACATATGCACACGTATGTGCATGTGCCACACATTTTTTGTATAATGTTGGGTTTGATTATAAAAGTGTTGTCAAATGTTTTATTTATCT	ACACCTTTTTTCTAAAATAGGCATTGCATACACATATGCACACGTATGTGCATGTGCCATACATTTTTTGTATAATGTTGGGTTTGATTATAAAAGTGTTGTCAAATGTTTTATTTATCT		0.346	NA	NA
366	Othalog Not Found	526	GUCY1B3_wgs_ref	chr4:155806977;A|G;Family=14681	control	14681	14681.s1	4	156728129	+	A	G	GUCY1B3	ENST00000264424.8	WGS	ENSG00000061918	TAGGGGAAAAAATGCAATTTATTTTCAGACTCCCAAAGTAAGAATTAACATATCATGCTAAGAAAATAGTGACTATTTTGAAGTATGCTACTTCCCTTTCAGAAATATAGAATACACGTT	TAGGGGAAAAAATGCAATTTATTTTCAGACTCCCAAAGTAAGAATTAACATATCATGCTGAGAAAATAGTGACTATTTTGAAGTATGCTACTTCCCTTTCAGAAATATAGAATACACGTT	TATTAGGAGTCATAGAAAGTATCCATTAGAAGTTACCACAGCATCTTCATTTAAATTACTGTATACGAAGCATTAAAGAATGCATTTCACAGCGTTAAATTATAAAAAGAAGTATCGTCT	0.675	NA	NA
367	Othalog Not Found	43	WDR52_wgs_ref	chr3:113291328;C|T;Family=11214	control	11214	11214.s1	3	113010175	-	C	T	WDR52	ENST00000393845.2	WGS	ENSG00000206530	TCTTAGAACTGACTGCAGCACCCAACCTCTGTTATGAAACTGAATCATTTTAGATGTTTCGAACCTACTAGATTGAATATGAAGTCTCGGAAGGCTGTGTTTCATGATTGCAGCAAATCA	TCTTAGAACTGACTGCAGCACCCAACCTCTGTTATGAAACTGAATCATTTTAGATGTTTCAAACCTACTAGATTGAATATGAAGTCTCGGAAGGCTGTGTTTCATGATTGCAGCAAATCA		0.561	NA	NA
368	Othalog Not Found	44	C22orf34_wgs_ref	chr22:49622747;G|A;Family=11219	control	11219	11219.s1	22	50016395	-	G	A	C22orf34	ENST00000343999.1	WGS	ENSG00000188511	TCTTTCTTCCCCTCTCCTGTCTGGATTCTGCATCTGGAACCTGCCCCAGGGGGGAGGCTGCGTGGGATGCTGGGTTTGCTGGGCAGCTGCCTGTGGCCCCAGCCTCCGTCTTGACTGCCT	TCTTTCTTCCCCTCTCCTGTCTGGATTCTGCATCTGGAACCTGCCCCAGGGGGGAGGCTGTGTGGGATGCTGGGTTTGCTGGGCAGCTGCCTGTGGCCCCAGCCTCCGTCTTGACTGCCT		1.704	NA	NA
369	Othalog Not Found	650	C21orf33_wgs_ref	chr21:44145706;G|A;Family=13942	control	13942	13942.s1	21	45565588	+	G	A	C21orf33	ENST00000419699.1	WGS	ENSG00000160221	TGGGTTCAGGTGTGGCAGAAGCTTGCAGATGCGTCCGAAGGGAAAGAAAGTGTGTTGGCGTTAGACTTTGTGCTGCATTCATCTGTGTGTTCAGGGTTGTTTGGGGAAGAAAACATTTGG	TGGGTTCAGGTGTGGCAGAAGCTTGCAGATGCGTCCGAAGGGAAAGAAAGTGTGTTGGCATTAGACTTTGTGCTGCATTCATCTGTGTGTTCAGGGTTGTTTGGGGAAGAAAACATTTGG	CGATTAAATCGGCGTAAGGCGGTGCGGCGTATTGCCGTTGATTGATAAGAAATTTGAATGTTGTCTAGTGAGTGGGGGGTGTGACAGTGCTCGAATCGATTATGTACGTGTGGTGCTATG	1.376	NA	NA
370	Othalog Not Found	651	LILRA6_wgs_ref	chr19:54236643;G|C;Family=13946	control	13946	13946.s1	19	54740519	-	G	C	LILRA6	ENST00000430421.1	WGS	ENSG00000244482	ATTGTGTATATAGACCACATGTTCCTTATCCATTCATCCATTGATGGACATAGGTTGATTCCATATCTTGGCTATTGTGAATACTGCTGCAAGAAACATGGCAATGCAGACACCTCTTTG	ATTGTGTATATAGACCACATGTTCCTTATCCATTCATCCATTGATGGACATAGGTTGATTGCATATCTTGGCTATTGTGAATACTGCTGCAAGAAACATGGCAATGCAGACACCTCTTTG	TAGCGATACGCTACCTTTGTACATTAGGCTTTATACAGAAAGTCTAGCATCTCTATATCGGAGACACCCGTAAATCTTGTATATGGTTCCTTTGAGCGCAGAATCACATTTTCTTTGTAA	0.911	NA	NA
371	Othalog Not Found	47	TSSC1_wgs_ref	chr2:3207891;C|G;Family=11252	control	11252	11252.s1	2	3211662	-	C	G	TSSC1	ENST00000443925.2	WGS	ENSG00000032389	AAATATGTAGTCAGTGATTTACTAAGTTGCATATTTTAATATCATAGTATAATTTACCAAGTTGCATAGTTTTAATATCATAAAACTACATGTATAGTTTGATTTTGTAAATATTGGAGC	AAATATGTAGTCAGTGATTTACTAAGTTGCATATTTTAATATCATAGTATAATTTACCAACTTGCATAGTTTTAATATCATAAAACTACATGTATAGTTTGATTTTGTAAATATTGGAGC	ATAATGTTATGTTTGTGTAGGTATGTTAAGCTCCTGAGTTCCAATGATTTCTTTTGATGATGCTTATAAACTAAAAAGTTTAAGCTCAATAATAATATATCAATATATTTGTTAAAAATA	0.569	NA	NA
372	Othalog Not Found	653	GPR98_wgs_ref	chr5:90654157;C|T;Family=13964	control	13964	13964.s1	5	89949974	+	C	T	GPR98	ENST00000504142.1	WGS	ENSG00000164199	CTACCAAGATAATGAGAAATTCTGTCCTGAGTGTTACAGAAATGAATCAGAGAATTTTGCCCTTAAAGAACCTGGAAGAAACCCTAGCAGAGAGATGTGTGATATATCACAATGACACCC	CTACCAAGATAATGAGAAATTCTGTCCTGAGTGTTACAGAAATGAATCAGAGAATTTTGTCCTTAAAGAACCTGGAAGAAACCCTAGCAGAGAGATGTGTGATATATCACAATGACACCC		0.516	NA	NA
373	Othalog Not Found	654	PPP4R2.1_wgs_ref	chr3:73067881;TAACTC|T;Family=13965	control	13965	13965.s1	3	73117032	+	TAACTC	T	PPP4R2	ENST00000356692.5	WGS	ENSG00000163605	AATGTATTTCTTTATTAAAGAAAGTACAATAATGGTGAATGTACCAAAATGACATCACTTAACTCTATGAGAGATCTGCATTTTAATCTATAGTTTAATAGTTTTAATATTTATTAGATA	AATGTATTTCTTTATTAAAGAAAGTACAATAATGGTGAATGTACCAAAATGACATCACTTTATGAGAGATCTGCATTTTAATCTATAGTTTAATAGTTTTAATATTTATTAGATA	AACTATCATATGTTAGAATTATTTTGCTTATAGTTAGAAGATTGTAATTATCGAAATTCATAATTTTCATGATAGACCCTACAAGGAAATATATATTGGCATTTAATATACTTTAATTAA	0.16	NA	NA
374	Othalog Not Found	293	HDGFRP3_wgs_ref	chr15:83138723;C|T;Family=13191	control	13191	13191.s1	15	83807475	-	C	T	HDGFRP3	ENST00000299633.4	WGS	ENSG00000166503	ATTGTCCTTCAGTTTTGAGGCCATGTGTAAAGTTTAACCATATTGTAAAATATCTATTCCGTATTAGAAATAGCTAGTTGACAGCTTATACTTCTCAAAATTCATATTGTTATGTACACA	ATTGTCCTTCAGTTTTGAGGCCATGTGTAAAGTTTAACCATATTGTAAAATATCTATTCCATATTAGAAATAGCTAGTTGACAGCTTATACTTCTCAAAATTCATATTGTTATGTACACA	ATTTAAGAACATGTTCTTTTGAGAACCGTGTGTTCCCGTTGACCAAATTAATAGCATTATAATAGCAATTCTCTTAACAATTCTGGAATATATATTTTATAGCCTCTTTTGGATAACGAT	0.266	NA	NA
375	Othalog Not Found	213	PPAP2B_wgs_ref	chr1:56495047;GAC|G;Family=12676	control	12676	12676.s1	1	56960719	-	GAC	G	PPAP2B	ENST00000371250.3	WGS	ENSG00000162407	CTATGTAAGATATTATTTCTGAAACAATTTAGCTATATCCACTATGATTATAAACTGTGTCTCGACCTGTGTTATTTACATTAGCTGCTTAAAAAAGCATTGAGTTAATTTTTTTAAATA	CTATGTAAGATATTATTTCTGAAACAATTTAGCTATATCCACTATGATTATAAACTGTCTCGACCTGTGTTATTTACATTAGCTGCTTAAAAAAGCATTGAGTTAATTTTTTTAAATA		0.383	NA	NA
376	Othalog Not Found	296	C21orf49_wgs_ref	chr21:32798377;C|T;Family=13221	case	13221	13221.p1	21	34170687	+	C	T	C21orf49	ENST00000382375.4	WGS	ENSG00000205930	AATAGGGACACAAGTGCAGGTTCAGGGCAAGGTGTGTGAGCACACTCAGTCCCTGGCCTCGGAGTCTCTCTGGATGGCTTCTTGCCTAGGGTGACTGACAGAGGGAGGGATGATATGCAA	AATAGGGACACAAGTGCAGGTTCAGGGCAAGGTGTGTGAGCACACTCAGTCCCTGGCCTTGGAGTCTCTCTGGATGGCTTCTTGCCTAGGGTGACTGACAGAGGGAGGGATGATATGCAA		1.68	NA	NA
377	Othalog Not Found	539	KIAA1751.1_ssc_ref	chr1:1954913;C|T;Family=12221	case	12221	12221.p1	1	1886352	-	C	T	KIAA1751	NM_001080484	Exome:SSC_Iossifov_2014	ENSG00000142609	GTTCTAGATCCGTCCTTCTGCCAGTGCACACTTGGGAGCGTTCGTGGTACACACTGTTGCGAAGGCCGTTCTGCACTGCCCCTTGGCCTGTGTGTGAGTTCCCACAGGGCACCTGGCTGG	GTTCTAGATCCGTCCTTCTGCCAGTGCACACTTGGGAGCGTTCGTGGTACACACTGTTGCAAAGGCCGTTCTGCACTGCCCCTTGGCCTGTGTGTGAGTTCCCACAGGGCACCTGGCTGG	CCATAGCGGCGCGTGGGCGTAGTATGCCCGGGGGATCTCGTCCGTCTGCACCGGTCCCTCGTATCCAGGCGTTTCATTCGACTTCCTTGTTGGACGGATTTGACTCCGTCGTACTAAGCG	Gene not in gnomad dataset	NA	NA
378	Othalog Not Found	540	KIAA1751.1_ssc_ref	chr1:1954913;C|T;Family=13743	case	13743	13743.p1	1	1886352	-	C	T	KIAA1751	NM_001080484	Exome:SSC_Iossifov_2014	ENSG00000142609	GTTCTAGATCCGTCCTTCTGCCAGTGCACACTTGGGAGCGTTCGTGGTACACACTGTTGCGAAGGCCGTTCTGCACTGCCCCTTGGCCTGTGTGTGAGTTCCCACAGGGCACCTGGCTGG	GTTCTAGATCCGTCCTTCTGCCAGTGCACACTTGGGAGCGTTCGTGGTACACACTGTTGCAAAGGCCGTTCTGCACTGCCCCTTGGCCTGTGTGTGAGTTCCCACAGGGCACCTGGCTGG	CCATAGCGGCGCGTGGGCGTAGTATGCCCGGGGGATCTCGTCCGTCTGCACCGGTCCCTCGTATCCAGGCGTTTCATTCGACTTCCTTGTTGGACGGATTTGACTCCGTCGTACTAAGCG	Gene not in gnomad dataset	NA	NA
379	Othalog Not Found	178	APOBEC3C_wgs_ref	chr22:39018581;T|C;Family=12407	case	12407	12407.p1	22	39414586	+	T	C	APOBEC3C	ENST00000361441.4	WGS	ENSG00000244509	GTGCTCCCCTGCCTCACCGCTTCCTCCTCGCTCTTCCAGACTCTTCCTGCAGAGGCTCCTTTCTGCCTCCATGGCTATCCATCCACCCCCACAGACCCCGTTCCTCCAGCCTGCGTGCCC	GTGCTCCCCTGCCTCACCGCTTCCTCCTCGCTCTTCCAGACTCTTCCTGCAGAGGCTCCCTTCTGCCTCCATGGCTATCCATCCACCCCCACAGACCCCGTTCCTCCAGCCTGCGTGCCC	GACCATTGTCCACCCCCCTCTTCGCACGCCCCCTCTGGCCGAGTGGCTGGTCTTCTCCGTTAAGTTGGCTCCAACCTTGTCCTCCCTCTCACCCCCCCTCCCACTCCCAATGCGCTTCCC	0.943	NA	NA
380	Othalog Not Found	542	KIAA1751.1_ssc_ref	chr1:1954913;C|T;Family=13985	control	13985	13985.s1	1	1886352	-	C	T	KIAA1751	NM_001080484	Exome:SSC_Iossifov_2014	ENSG00000142609	GTTCTAGATCCGTCCTTCTGCCAGTGCACACTTGGGAGCGTTCGTGGTACACACTGTTGCGAAGGCCGTTCTGCACTGCCCCTTGGCCTGTGTGTGAGTTCCCACAGGGCACCTGGCTGG	GTTCTAGATCCGTCCTTCTGCCAGTGCACACTTGGGAGCGTTCGTGGTACACACTGTTGCAAAGGCCGTTCTGCACTGCCCCTTGGCCTGTGTGTGAGTTCCCACAGGGCACCTGGCTGG	CCATAGCGGCGCGTGGGCGTAGTATGCCCGGGGGATCTCGTCCGTCTGCACCGGTCCCTCGTATCCAGGCGTTTCATTCGACTTCCTTGTTGGACGGATTTGACTCCGTCGTACTAAGCG	Gene not in gnomad dataset	NA	NA
381	Othalog Not Found	301	FAM101B_wgs_ref	chr17:442839;C|A;Family=13251	case	13251	13251.p1	17	292630	-	C	A	FAM101B	ENST00000329099.4	WGS	ENSG00000183688	TCTCAATCAGATGAGGCAACAAAAAGACCACCAGAATTGCAGGAAAGCAGCAGCAGTCTGGGATAGGGAGGGGGGAGGAGAGCTCTCCCTCCGTGGTCAGTTTGTCAGAAGAAAAGCATG	TCTCAATCAGATGAGGCAACAAAAAGACCACCAGAATTGCAGGAAAGCAGCAGCAGTCTGTGATAGGGAGGGGGGAGGAGAGCTCTCCCTCCGTGGTCAGTTTGTCAGAAGAAAAGCATG	GAGTTCGCGCGGCAGAAATGAGGCATTAGCATCCGGCGTAGCAGCGAAAAGCAGTTAGGATACGTGAGACAACGTCACGAGCTTGAGTTGGCAAGTACGAAGACGACTTCGGGAACAAAA	1.271	NA	NA
382	Othalog Not Found	61	MICB_wgs_ref	chr6:31510632;G|A;Family=11341	case	11341	11341.p1	6	31478409	+	G	A	MICB	ENST00000399150.3	WGS	ENSG00000204516	TCTCACTCTGTCACCCAGGCTGCAGTTCACTGGTGTGATCTCAGCTCACTGCAACCTCTGCCTCCCAGGTTCAAGCACTTCTCGTACCTCAGACTCCCGAATAGCTGGGATTACAGACAG	TCTCACTCTGTCACCCAGGCTGCAGTTCACTGGTGTGATCTCAGCTCACTGCAACCTCTACCTCCCAGGTTCAAGCACTTCTCGTACCTCAGACTCCCGAATAGCTGGGATTACAGACAG	TGACCGATACGTCTTGTTCGCAGTCTCTTGGTCAATGGCCATAACCGTGCGCAACCTACGTTGCCATTCACTATCCTCACCCAGACGAGCGAGCGTTTCCCCATCAGCACCTAACGTTGC	1.074	NA	NA
383	Othalog Not Found	466	IKBKAP_wgs_ref	chr9:108868801;AG|A;Family=14371	control	14371	14371.s1	9	111631081	-	AG	A	IKBKAP	ENST00000537196.1	WGS	ENSG00000070061	TCACTTGGGCTGTTTGAGAGCATAATTATGGTAATCATGAGATTAATGTTTCATGATTTCTACCTCCAAAGTGTGAAGACAAGTAAAACAATGTTTCTAAATTGTCTTATTTTGTTGGCG	TCACTTGGGCTGTTTGAGAGCATAATTATGGTAATCATGAGATTAATGTTTCATGATTTTACCTCCAAAGTGTGAAGACAAGTAAAACAATGTTTCTAAATTGTCTTATTTTGTTGGCG	AAGAGTAAGATATAGGTTTAATATAAAATTCTATGTGTCTTATTTGAGTTCTACGTATATAAGTGTATTGCATCGCGAAGGCACTTATCAGTTCAAGTGCTATTTTTTCGGGCGATCTCA	0.735	NA	NA
384	Othalog Not Found	548	KIAA1751.3_ssc_ref	chr1:1954913;C|T;Family=13743	case	13743	13743.p1	1	1886352	-	C	T	KIAA1751	NM_001080484	Exome:SSC_Iossifov_2014	ENSG00000142609	GTTCTAGATCCGTCCTTCTGCCAGTGCACACTTGGGAGCGTTCGTGGTACACACTGTTGCGAAGGCCGTTCTGCACTGCCCCTTGGCCTGTGTGTGAGTTCCCACAGGGCACCTGGCTGG	GTTCTAGATCCGTCCTTCTGCCAGTGCACACTTGGGAGCGTTCGTGGTACACACTGTTGCAAAGGCCGTTCTGCACTGCCCCTTGGCCTGTGTGTGAGTTCCCACAGGGCACCTGGCTGG	CCCTTGTGGCACACAGTAGTGCTGGGACATCGCCCGGGTCGTCGCATCGCACTCCAGTTCCGTGGCCGTGGTGTCGCTATGCTAGGTAGATCTCCTCCCAGATATTTGTCTGCGGTTGGC	Gene not in gnomad dataset	NA	NA
385	Othalog Not Found	549	KIAA1751.3_ssc_ref	chr1:1954913;C|T;Family=13985	case	13985	13985.p1	1	1886352	-	C	T	KIAA1751	NM_001080484	Exome:SSC_Iossifov_2014	ENSG00000142609	GTTCTAGATCCGTCCTTCTGCCAGTGCACACTTGGGAGCGTTCGTGGTACACACTGTTGCGAAGGCCGTTCTGCACTGCCCCTTGGCCTGTGTGTGAGTTCCCACAGGGCACCTGGCTGG	GTTCTAGATCCGTCCTTCTGCCAGTGCACACTTGGGAGCGTTCGTGGTACACACTGTTGCAAAGGCCGTTCTGCACTGCCCCTTGGCCTGTGTGTGAGTTCCCACAGGGCACCTGGCTGG	CCCTTGTGGCACACAGTAGTGCTGGGACATCGCCCGGGTCGTCGCATCGCACTCCAGTTCCGTGGCCGTGGTGTCGCTATGCTAGGTAGATCTCCTCCCAGATATTTGTCTGCGGTTGGC	Gene not in gnomad dataset	NA	NA
386	Othalog Not Found	188	HOXC11_wgs_ref	chr12:53977028;G|A;Family=12498	control	12498	12498.s1	12	54370812	+	G	A	HOXC11	ENST00000546378.1	WGS	ENSG00000123388	GGGGTGGGAAGGTGGGGCCTGGCTGCTTTCCCTCTGGCACAAATGGCCAGGCTCTTCCAGACACAACAAGACGCCTATACTGGGGCCACCCTGATGTTTATACATTGGGTGTCCCACAGT	GGGGTGGGAAGGTGGGGCCTGGCTGCTTTCCCTCTGGCACAAATGGCCAGGCTCTTCCAAACACAACAAGACGCCTATACTGGGGCCACCCTGATGTTTATACATTGGGTGTCCCACAGT	ACCATGGCGGGGGTGCGGATACGTAGTCCAGCCCCTCTACAGCCTTACTCTTTGTTATCGCGCCCGGACGAAGTTTTAATCCGGCACTGAGGTCGGCAGAGGAAAGTCAGGTAGCGTCTC	1.136	NA	NA
387	Othalog Not Found	189	AC010547.9_wgs_ref	chr16:71456106;G|A;Family=12518	control	12518	12518.s1	16	71490009	-	G	A	AC010547.9	ENST00000561908.1	WGS	ENSG00000261611	CTGCAGAACATAAACCTGCAAACCAAATTTTCCATACATTTTCAGGGACTTCACGGATCCCCTGAAGCTCATCCATGGACTTCCATGGACTACAGGTTGGGAACAGTCCACAGTCACACC	CTGCAGAACATAAACCTGCAAACCAAATTTTCCATACATTTTCAGGGACTTCACGGATCCTCTGAAGCTCATCCATGGACTTCCATGGACTACAGGTTGGGAACAGTCCACAGTCACACC		Gene not in gnomad dataset	NA	NA
388	Othalog Not Found	312	INSL4_wgs_ref	chr9:5235143;T|C;Family=13383	control	13383	13383.s1	9	5235143	+	T	C	INSL4	ENST00000239316.4	WGS	ENSG00000120211	AAGAGAGTGCAAAAAGGGACAAGTAGAAGCCCAGGAAAATGCACAAAGGCCTGGAAGCATAGCATGTGTGGAAACAGCCAGAGTCAGCAGGGCAGGAGGTGGTGTGGAGAAAAGGAATTG	AAGAGAGTGCAAAAAGGGACAAGTAGAAGCCCAGGAAAATGCACAAAGGCCTGGAAGCACAGCATGTGTGGAAACAGCCAGAGTCAGCAGGGCAGGAGGTGGTGTGGAGAAAAGGAATTG		1.932	NA	NA
389	Othalog Not Found	598	RNF219_wgs_ref	chr13:78614347;A|C;Family=11544	control	11544	11544.s1	13	79188482	-	A	C	RNF219	ENST00000282003.6	WGS	ENSG00000152193	AAATGGGTATGTATGCTGTTTAATGTGCACTGAACATTTTACATTAATATTGTACTGTTTTACATTAATACTGCATGCTTTTCTATGTGAATTGAAGAAAGAATGTCATAAGCACTGTGT	AAATGGGTATGTATGCTGTTTAATGTGCACTGAACATTTTACATTAATATTGTACTGTTTGACATTAATACTGCATGCTTTTCTATGTGAATTGAAGAAAGAATGTCATAAGCACTGTGT	TAGCTTTTGACTTAGTTATCTTTACACGAGTAATGGGAGAACGATAGTAATTCTTATTATCACGTATATCTTGGTAGTAAATTCTTTATTAGCATAGATAGTCATTATTAGATAGTCAGT	0.866	NA	NA
390	Othalog Not Found	438	9-Sep_wgs_ref	chr17:77483029;G|A;Family=14215	control	14215	14215.s1	17	75479111	+	G	A	9-Sep	ENST00000592420.1	WGS	ENSG00000184640	GGCAGAAGCGAGGCTCAGGGAAGGCTGCCAAGGTTCCTTAGCTCACAGGGCAGAGAACCGCAGCCACCGTTTTGACTCCCAGAACTGTGTTCTGCCCACTCCACGGGGTCCAGGGAGGGG	GGCAGAAGCGAGGCTCAGGGAAGGCTGCCAAGGTTCCTTAGCTCACAGGGCAGAGAACCACAGCCACCGTTTTGACTCCCAGAACTGTGTTCTGCCCACTCCACGGGGTCCAGGGAGGGG		0.252	NA	NA
391	Othalog Not Found	199	C5orf28_wgs_ref	chr5:43444768;T|C;Family=12605	control	12605	12605.s1	5	43444870	-	T	C	C5orf28	ENST00000500337.2	WGS	ENSG00000151881	ACAGTCTACTTATTTTTCAAGAGTAATTATTGTATAAGTTTGGTTGGTATAATGGTAAATATTATATAGTGGGGGTAAATTTGATTAGAGTTTTTTTTTTAAGCACTGGCTTCAGAAATC	ACAGTCTACTTATTTTTCAAGAGTAATTATTGTATAAGTTTGGTTGGTATAATGGTAAATGTTATATAGTGGGGGTAAATTTGATTAGAGTTTTTTTTTTAAGCACTGGCTTCAGAAATC		1.787	NA	NA
392	Othalog Not Found	443	PTPLAD1_wgs_ref	chr15:65577406;A|C;Family=14244	case	14244	14244.p1	15	65869744	+	A	C	PTPLAD1	ENST00000261875.5	WGS	ENSG00000074696	TCAGGAGGTCAAGGCTGCAGTGAGCCGAGATTGTGCCACTGCACTGCAGCTGGGGTGACAGTGCAAGACCCTGTCTCAAACCAAACCAAACCACACACACACAAACACACATACACACAC	TCAGGAGGTCAAGGCTGCAGTGAGCCGAGATTGTGCCACTGCACTGCAGCTGGGGTGACCGTGCAAGACCCTGTCTCAAACCAAACCAAACCACACACACACAAACACACATACACACAC	ACAAAACACGAACTCTGAGAACACACCAATTGAATTGGAAGCATCCCCACGCCGCGTCTACACGCGGAATGGGCAGCGCATGAATCAGTACGCCACAGAATCCTAGAGCGCTCAAGCACC	0.593	NA	NA
393	Othalog Not Found	403	TMTC2_wgs_ref	chr12:83132643;A|G;Family=14022	case	14022	14022.p1	12	83526422	+	A	G	TMTC2	ENST00000321196.3	WGS	ENSG00000179104	GGAAACCTCCTGGAGGATGTCATTGTTACCCATAGACTGTAAACCAGAGCACTTAAAACAGAACCTTTTGGCATTCTTAAAAAGGGAGGGGTGGGTGTGTAAGTCACAGATTTTGTTCAT	GGAAACCTCCTGGAGGATGTCATTGTTACCCATAGACTGTAAACCAGAGCACTTAAAACGGAACCTTTTGGCATTCTTAAAAAGGGAGGGGTGGGTGTGTAAGTCACAGATTTTGTTCAT		0.477	NA	NA
394	Othalog Not Found	524	BAZ2A_wgs_ref	chr12:56596613;G|A;Family=14675	control	14675	14675.s1	12	56990397	-	G	A	BAZ2A	ENST00000379441.3	WGS	ENSG00000076108	TGTTAGACAGTTGAAACTGTTAGAGTTGGGGGCTCTGCTTTTTCCCCCTGGCAATTTTCCCCTGGTATAAGATGTGCTAGATTAATTTCATTGTGAGGTGGATGGGGGAGTGAAATTGTG	TGTTAGACAGTTGAAACTGTTAGAGTTGGGGGCTCTGCTTTTTCCCCCTGGCAATTTTCCTCTGGTATAAGATGTGCTAGATTAATTTCATTGTGAGGTGGATGGGGGAGTGAAATTGTG	AGTATTTGTGTGTAAAGCTCTAACTTTCCTCGTTAGGTGGAGGAGGGGTCGCTAAAGTAGTCGTGAATTATACTGTTGCTTTTGTTATCGGCTTGGTCGGATAGCTTAGGAGTTAGGCCA	0.146	NA	NA
395	Othalog Not Found	250	OR2H1_wgs_ref	chr6:29463903;T|G;Family=12832	control	12832	12832.s1	6	29431680	+	T	G	OR2H1	ENST00000377132.1	WGS	ENSG00000204688	CATGGTGAAAGGGACTACCAACTCTCTGGAGTCTCTTTTATGAGGGCACTAATTCCAATTATGAAGCCTCTTCCCTCATGACCTAATCACTGCCCAAAGGCCCCATGTTCTAATGCCATC	CATGGTGAAAGGGACTACCAACTCTCTGGAGTCTCTTTTATGAGGGCACTAATTCCAATGATGAAGCCTCTTCCCTCATGACCTAATCACTGCCCAAAGGCCCCATGTTCTAATGCCATC		0.74	NA	NA
396	Othalog Not Found	304	ERO1LB_wgs_ref	chr1:236216740;TAAAC|T;Family=13298	control	13298	13298.s1	1	236380040	-	TAAAC	T	ERO1LB	ENST00000354619.5	WGS	ENSG00000086619	GTAAGAATTATTCTTAGTATTCACTCAGAGTTTAAGATGTGAAAAATCTGCACTTTGTTTATCACTCTAAATGTAAAGAACTTTTTGATAGTGTTATTTCACCACTCCCTCAGTTAAAGG	GTAAGAATTATTCTTAGTATTCACTCAGAGTTTAAGATGTGAAAAATCTGCACTTTATCACTCTAAATGTAAAGAACTTTTTGATAGTGTTATTTCACCACTCCCTCAGTTAAAGG	ACTAACGGTCGTTGATTAGAAATGTATTTGTACAATTTTAAGACTTTGACATTTATTTTTATCTAATAATCAACGCGATGAGATACATAGTAAGACCTCCAGTCTTTCATAGCTGTTATC	0.853	NA	NA
397	Othalog Not Found	575	MUC2_wgs_ref	chr11:1110358;G|A;Family=13557	case	13557	13557.p1	11	1104266	+	G	A	MUC2	ENST00000441003.2	WGS	ENSG00000198788	CCCACCGGCACCTCCCGCCGGGCCCGGCGCTCCCCTAGGCATCTGGGGAGCGGGTGAGCGGGGTGGGCACAGCCCCCTTCACTGCCCTCGACAGCTTTACCTCCCCCGGACCCTCTGAGC	CCCACCGGCACCTCCCGCCGGGCCCGGCGCTCCCCTAGGCATCTGGGGAGCGGGTGAGCAGGGTGGGCACAGCCCCCTTCACTGCCCTCGACAGCTTTACCTCCCCCGGACCCTCTGAGC	CGCCGGGCCGGCGGGGCCGCGTACGCCATTCCTCCCACTAAGGCTTCGTACGAGGCCCTAATGGGCACATGCCCTACTCGCGGCCCCCCCCGTGCGGTATCCGACCCCCGGGGCCTCGCC	0.426	NA	NA
398	Othalog Not Found	495	C17orf102_wgs_ref	chr17:34576149;G|A;Family=14547	case	14547	14547.p1	17	32903168	-	G	A	C17orf102	ENST00000357754.1	WGS	ENSG00000197322	GCCAGTCACTGTGCCCAGCATTTTGCATGCATTATCTGAGTCCTCACTACAACGCTGTTACGTAGGTACTGTTATTATAACCATTTTCCAGATGAGAAAACTGAGGCTCAGTGAAGGCAA	GCCAGTCACTGTGCCCAGCATTTTGCATGCATTATCTGAGTCCTCACTACAACGCTGTTATGTAGGTACTGTTATTATAACCATTTTCCAGATGAGAAAACTGAGGCTCAGTGAAGGCAA		1.812	NA	NA
399	Othalog Not Found	214	AC010536.1_wgs_ref	chr16:87693860;A|C;Family=12676	case	12676	12676.p1	16	87727466	-	A	C	AC010536.1	ENST00000538868.1	WGS	ENSG00000226180	GAATGGCGGTTTTCCATTTGGATTTGGGGATGAGCAGCCAATGAGCCTATCTCATTCCCGTTAACGTGAGAGAAACATCCAGACGCTATCCTCAGGTCTCACACACCCCCGCCGTGCTCT	GAATGGCGGTTTTCCATTTGGATTTGGGGATGAGCAGCCAATGAGCCTATCTCATTCCCGGTAACGTGAGAGAAACATCCAGACGCTATCCTCAGGTCTCACACACCCCCGCCGTGCTCT	AGGGCATTTAAATGCTATCAACACGCTCTGGACTTTCCCTTCGCTACATAAGGGACCTTCCCCGGCGACGTATCGTGCACTTTGACGGGGTGATTACAACGCGTAACATCGGTCCGCCTA	Value Not Reported	NA	NA
400	Othalog Not Found	215	C4orf32_wgs_ref	chr4:112187019;C|T;Family=12689	case	12689	12689.p1	4	113108175	+	C	T	C4orf32	ENST00000309733.5	WGS	ENSG00000174749	TTGACATTTGGTAGCCATATATGTAATTGAAGAAGTTATATATTTCACTTTTTGACAACCGAAAAAGTTTGCCTTGTTTCAAATCATGTGCTGGCTGTTTTGTAAGTAAATTTATACATG	TTGACATTTGGTAGCCATATATGTAATTGAAGAAGTTATATATTTCACTTTTTGACAACTGAAAAAGTTTGCCTTGTTTCAAATCATGTGCTGGCTGTTTTGTAAGTAAATTTATACATG	TATAAATACTACAAAATAGCTATTTTATTTTGATTCCGACATTTTCAAAGATTTGGGGATTCTTTTTACAGTAATAATGTCACACGTTTGTTTAGGTATGGGGTTGTCACAATCTAGTGA	0.852	NA	NA
401	Othalog Not Found	216	PARP15_wgs_ref	chr3:122636625;C|G;Family=12689	control	12689	12689.s1	3	122355472	+	C	G	PARP15	ENST00000483793.1	WGS	ENSG00000173200	TGAAATGACTGAATCACAGAATATTAACTCTGTTATGGAACAAATCATAACAGATTTTACCTGTTTACATTTCAGGTAAAAATGTATCGCATTGTTATCTAATATTAAAAAATTACCCCC	TGAAATGACTGAATCACAGAATATTAACTCTGTTATGGAACAAATCATAACAGATTTTAGCTGTTTACATTTCAGGTAAAAATGTATCGCATTGTTATCTAATATTAAAAAATTACCCCC	AACAGTACCTTATAATCTAAAATAATTCTAAAATCTATATGTCCACATTCCTTCAAACGAAGTAAAGTTTTATAGGTATTGTGACTACTATTACACGCAAACGTTTTTGATAGAAAACGT	0.961	NA	NA
402	Othalog Not Found	339	ZNF544_wgs_ref	chr19:58277417;G|A;Family=13649	control	13649	13649.s1	19	58788783	+	G	A	ZNF544	ENST00000595981.1	WGS	ENSG00000198131	GTGTGAAGGGCCATGTCATGGTTGATCTTCAGTCCCTCAGACTACACCATCAGCCCCATGGGGGTGAGCAAATAACAAGTAACTATACTGTTCCCTGCTATGTGTCTGGCTCTTGGTAAA	GTGTGAAGGGCCATGTCATGGTTGATCTTCAGTCCCTCAGACTACACCATCAGCCCCATAGGGGTGAGCAAATAACAAGTAACTATACTGTTCCCTGCTATGTGTCTGGCTCTTGGTAAA		1.577	NA	NA
403	Othalog Not Found	340	PHF17_wgs_ref	chr4:128862284;C|T;Family=13660	case	13660	13660.p1	4	129783439	+	C	T	PHF17	ENST00000413543.2	WGS	ENSG00000077684	GGTAATGATTGACACTGACACCTTATAGTGACTTAGAGAAGAAGATGCAAAGAGGCGAACGCTCGCCCAGAGCAAGAAATGATAGCCAGTCATATACTCTCAGACCCTTGTACACACCAC	GGTAATGATTGACACTGACACCTTATAGTGACTTAGAGAAGAAGATGCAAAGAGGCGAATGCTCGCCCAGAGCAAGAAATGATAGCCAGTCATATACTCTCAGACCCTTGTACACACCAC		Gene not in gnomad dataset	NA	NA
404	Othalog Not Found	100	NEDD1_wgs_ref	chr12:96952923;C|T;Family=11597	control	11597	11597.s1	12	97346701	+	C	T	NEDD1	ENST00000429527.2	WGS	ENSG00000139350	TAGTATTATTTCTATTTTCTTTTTCCAAATAAGAAGCTTGGATTATTTTATTTTGTGGTCTTTATCATTAACTTTAATTCTTTCTGTACTGTGTATAATATTTTTATATTATTGGCCTTA	TAGTATTATTTCTATTTTCTTTTTCCAAATAAGAAGCTTGGATTATTTTATTTTGTGGTTTTTATCATTAACTTTAATTCTTTCTGTACTGTGTATAATATTTTTATATTATTGGCCTTA	TTGTTATCATAATTAAATTCGATTTGATAACATGTTCATTTTTTCTTTTAATCCCCTATTTAAGATTAATTTATACTAACATTTATTTTGTTGATTTCGGGTCTTTGGTTTTTGTTTTAT	0.416	NA	NA
405	Othalog Not Found	398	C4orf22_wgs_ref	chr4:80870473;A|G;Family=13997	control	13997	13997.s1	4	81791627	+	A	G	C4orf22	ENST00000513920.1	WGS	ENSG00000197826	TGAGGCTTTTGCAGCACTTGGGACTTGGTCTGTCCAGAAGCCTCAAGAACTGCTCATCTAACATGTTTTCCTCCACTTTTCTTTGGTCACCAGCCAAAGTGCTGGCCCCTGATCAGCTCA	TGAGGCTTTTGCAGCACTTGGGACTTGGTCTGTCCAGAAGCCTCAAGAACTGCTCATCTGACATGTTTTCCTCCACTTTTCTTTGGTCACCAGCCAAAGTGCTGGCCCCTGATCAGCTCA	CTGGATAATAGAAGGTACATCCTCGACCCTACTTCACAGGACTTGGATGTAAGTTAACCACCTTTTCTGCATCGAGGTGCGATTCTTCTGCCCGTTTTCTGCCTCCCTGTGGCTCCAGAC	1.642	NA	NA
406	Othalog Not Found	538	KIAA1751_ssc_ref	chr1:1954913;C|T;Family=13985	control	13985	13985.s1	1	1886352	-	C	T	KIAA1751	NM_001080484	Exome:SSC_Iossifov_2014	ENSG00000142609	GTTCTAGATCCGTCCTTCTGCCAGTGCACACTTGGGAGCGTTCGTGGTACACACTGTTGCGAAGGCCGTTCTGCACTGCCCCTTGGCCTGTGTGTGAGTTCCCACAGGGCACCTGGCTGG	GTTCTAGATCCGTCCTTCTGCCAGTGCACACTTGGGAGCGTTCGTGGTACACACTGTTGCAAAGGCCGTTCTGCACTGCCCCTTGGCCTGTGTGTGAGTTCCCACAGGGCACCTGGCTGG	GACTCGCGTTGGCCTGTCTGCCGGGTGCCCTCTGTCGCTTTGACGCACTCAGCGTTGGTAGGCTCCGTAGGTGATCGCGAAGTCATCCGCTTCAAACCATTCGGTGCGATGTACTCGCGT	Gene not in gnomad dataset	NA	NA
407	Othalog Not Found	473	MCF2L2_wgs_ref	chr3:183272134;G|A;Family=14425	control	14425	14425.s1	3	182989922	-	G	A	MCF2L2	ENST00000414362.2	WGS	ENSG00000053524	ATTAGATCTCAGACACATCTCTTTGATTACAAGGAACATGCAGCTTTAAAAATGCTTTAACCCCAAACTGGCAACTTTTCTATCACTTTTTTACTCTGTTTTCAAGTTTGAAATATTTAG	ATTAGATCTCAGACACATCTCTTTGATTACAAGGAACATGCAGCTTTAAAAATGCTTTAATCCCAAACTGGCAACTTTTCTATCACTTTTTTACTCTGTTTTCAAGTTTGAAATATTTAG		0.904	NA	NA
408	Othalog Not Found	675	RP11-219B4.5_wgs_ref	chr8:85222490;CAGGCAAGAGCAG|C;Family=12187	control	12187	12187.s1	8	86134719	-	CAGGCAAGAGCAG	C	RP11-219B4.5	ENST00000546501.1	WGS	ENSG00000258256	GTTGGTGGGAGAGGTAAACCAAAAACCCAGGCCTCCTCACTCAGACCTCTGCTCTTGCCTGAATAACCATGTTATTTCGCCACTTCAAAAGAAAAGTGAGACCTACCAGTTTTCATAAAC	GTTGGTGGGAGAGGTAAACCAAAAACCCAGGCCTCCTCACTCAGACCTGAATAACCATGTTATTTCGCCACTTCAAAAGAAAAGTGAGACCTACCAGTTTTCATAAAC		1.937	NA	NA
409	Othalog Not Found	165	FAM26E_wgs_ref	chr6:116523303;G|A;Family=12285	case	12285	12285.p1	6	116844466	+	G	A	FAM26E	ENST00000368599.3	WGS	ENSG00000178033	TTCAAGGATACCTTTCTATTCATTCAAGGATATATTTTGTCCTTTAGGAATATTTTAAAGTTTACTTCACATAAGTTTTACATGTTTCTTGTAAACTCTATTTGTAGGTGTTTTCTTTGT	TTCAAGGATACCTTTCTATTCATTCAAGGATATATTTTGTCCTTTAGGAATATTTTAAAATTTACTTCACATAAGTTTTACATGTTTCTTGTAAACTCTATTTGTAGGTGTTTTCTTTGT		1.174	NA	NA
410	Othalog Not Found	394	KIAA0247_wgs_ref	chr14:69714507;C|T;Family=13961	control	13961	13961.s1	14	70181224	+	C	T	KIAA0247	ENST00000342745.4	WGS	ENSG00000100647	AAAAAAAAGGCCTAGCAGGGAAGCAGCATGCAGGCTTCACAGCTTAATGCCAAGGACAGCGAGTGAGGCTGGGAGCTTCTCTTGGGCCTGCTGGGTCTGTCAGCTCTCGGAATAGGGACA	AAAAAAAAGGCCTAGCAGGGAAGCAGCATGCAGGCTTCACAGCTTAATGCCAAGGACAGTGAGTGAGGCTGGGAGCTTCTCTTGGGCCTGCTGGGTCTGTCAGCTCTCGGAATAGGGACA		0.532	NA	NA
411	Othalog Not Found	236	NDNL2_wgs_ref	chr15:29268320;T|C;Family=12793	control	12793	12793.s1	15	29560524	-	T	C	NDNL2	ENST00000332303.4	WGS	ENSG00000185115	AAAATAATTGCCTATATCCTTATTATGTTAACCTATTTTATTTTTCTATATTTCGTACATATATAAGTATTATTCATGGTTCCAAGCAATGAGTGTAATGTATTTTCTCCCAATAGTAAT	AAAATAATTGCCTATATCCTTATTATGTTAACCTATTTTATTTTTCTATATTTCGTACATGTATAAGTATTATTCATGGTTCCAAGCAATGAGTGTAATGTATTTTCTCCCAATAGTAAT	AGTATAATTTATTTAGCTATTTCTACGAAACGCCTATTTTGTTATAATCTGACCTTGAGAACCTCTAATACAATTATAAAATTTATCTTAAGTCGTATTGTATTAATTATTTTCCTATGT	1.041	NA	NA
412	Othalog Not Found	545	KIAA1751.2_ssc_ref	chr1:1954913;C|T;Family=13985	case	13985	13985.p1	1	1886352	-	C	T	KIAA1751	NM_001080484	Exome:SSC_Iossifov_2014	ENSG00000142609	GTTCTAGATCCGTCCTTCTGCCAGTGCACACTTGGGAGCGTTCGTGGTACACACTGTTGCGAAGGCCGTTCTGCACTGCCCCTTGGCCTGTGTGTGAGTTCCCACAGGGCACCTGGCTGG	GTTCTAGATCCGTCCTTCTGCCAGTGCACACTTGGGAGCGTTCGTGGTACACACTGTTGCAAAGGCCGTTCTGCACTGCCCCTTGGCCTGTGTGTGAGTTCCCACAGGGCACCTGGCTGG		Gene not in gnomad dataset	NA	NA
413	Othalog Not Found	535	KIAA1751_ssc_ref	chr1:1954913;C|T;Family=12221	case	12221	12221.p1	1	1886352	-	C	T	KIAA1751	NM_001080484	Exome:SSC_Iossifov_2014	ENSG00000142609	GTTCTAGATCCGTCCTTCTGCCAGTGCACACTTGGGAGCGTTCGTGGTACACACTGTTGCGAAGGCCGTTCTGCACTGCCCCTTGGCCTGTGTGTGAGTTCCCACAGGGCACCTGGCTGG	GTTCTAGATCCGTCCTTCTGCCAGTGCACACTTGGGAGCGTTCGTGGTACACACTGTTGCAAAGGCCGTTCTGCACTGCCCCTTGGCCTGTGTGTGAGTTCCCACAGGGCACCTGGCTGG	GACTCGCGTTGGCCTGTCTGCCGGGTGCCCTCTGTCGCTTTGACGCACTCAGCGTTGGTAGGCTCCGTAGGTGATCGCGAAGTCATCCGCTTCAAACCATTCGGTGCGATGTACTCGCGT	Gene not in gnomad dataset	NA	NA
414	Othalog Not Found	120	AL162407.1_wgs_ref	chr10:113916527;A|G;Family=11753	control	11753	11753.s1	10	115676286	+	A	G	AL162407.1	ENST00000451472.1	WGS	ENSG00000234631	CCCATGAGTTCAAATTAATTTTCTCTACTTTGAGGTATACCTTCCTAATTATATTTTACATAGGCTGTTTTTTTTAAGTTTAAATTCTCACTGTTAAGTTGCATTGAGAGACAATTAGAA	CCCATGAGTTCAAATTAATTTTCTCTACTTTGAGGTATACCTTCCTAATTATATTTTACGTAGGCTGTTTTTTTTAAGTTTAAATTCTCACTGTTAAGTTGCATTGAGAGACAATTAGAA	ACATTAAATTTCATATGATATAAGTTTGACACTTCACTAATTCATTGGCAGTGACATTTTTATAATATGCCCGCTATACTATTTATTTAACTTTCTTCAATATGGGTGATAGTCTTTGTG	1.828	NA	NA
415	Othalog Not Found	564	MUC2_ssc_ref	chr11:1110358;G|A;Family=13557	case	13557	13557.p1	11	1104266	+	G	A	MUC2	NM_002457	Exome:SSC_Iossifov_2014	ENSG00000198788	CCCACCGGCACCTCCCGCCGGGCCCGGCGCTCCCCTAGGCATCTGGGGAGCGGGTGAGCGGGGTGGGCACAGCCCCCTTCACTGCCCTCGACAGCTTTACCTCCCCCGGACCCTCTGAGC	CCCACCGGCACCTCCCGCCGGGCCCGGCGCTCCCCTAGGCATCTGGGGAGCGGGTGAGCAGGGTGGGCACAGCCCCCTTCACTGCCCTCGACAGCTTTACCTCCCCCGGACCCTCTGAGC		0.426	NA	NA
416	Othalog Not Found	309	TMEM196_wgs_ref	chr7:19721031;C|T;Family=13314	case	13314	13314.p1	7	19760654	-	C	T	TMEM196	ENST00000405764.3	WGS	ENSG00000173452	TGATCTGAATAGTGTAGTATACAGATAGACTACTTATTTGACTATTTCACTATGATTATAGTATTTATGTATAGCAATTAAAATTAATTTATAAACGAACATGACTTTAATGACATACTT	TGATCTGAATAGTGTAGTATACAGATAGACTACTTATTTGACTATTTCACTATGATTATAATATTTATGTATAGCAATTAAAATTAATTTATAAACGAACATGACTTTAATGACATACTT	AATTGTATGTTGTTCACAATTAAAAACAGTTAAATGTTTAGACCATAGTTTTAGATTTAAAAGATTGCTTTACCTTAACCTTTATGTATCGATTGATTATTATAGTATCATAAACAAGAA	1.757	NA	NA
417	Othalog Not Found	660	PTPLAD1.1_wgs_ref	chr15:65577405;C|CG;Family=14244	case	14244	14244.p1	15	65869743	+	C	CG	PTPLAD1	ENST00000261875.5	WGS	ENSG00000074696	TCAGGAGGTCAAGGCTGCAGTGAGCCGAGATTGTGCCACTGCACTGCAGCTGGGGTGACAGTGCAAGACCCTGTCTCAAACCAAACCAAACCACACACACACAAACACACATACACACA	TCAGGAGGTCAAGGCTGCAGTGAGCCGAGATTGTGCCACTGCACTGCAGCTGGGGTGACGAGTGCAAGACCCTGTCTCAAACCAAACCAAACCACACACACACAAACACACATACACACA		0.593	NA	NA
418	Othalog Not Found	541	KIAA1751.1_ssc_ref	chr1:1954913;C|T;Family=13985	case	13985	13985.p1	1	1886352	-	C	T	KIAA1751	NM_001080484	Exome:SSC_Iossifov_2014	ENSG00000142609	GTTCTAGATCCGTCCTTCTGCCAGTGCACACTTGGGAGCGTTCGTGGTACACACTGTTGCGAAGGCCGTTCTGCACTGCCCCTTGGCCTGTGTGTGAGTTCCCACAGGGCACCTGGCTGG	GTTCTAGATCCGTCCTTCTGCCAGTGCACACTTGGGAGCGTTCGTGGTACACACTGTTGCAAAGGCCGTTCTGCACTGCCCCTTGGCCTGTGTGTGAGTTCCCACAGGGCACCTGGCTGG	CCATAGCGGCGCGTGGGCGTAGTATGCCCGGGGGATCTCGTCCGTCTGCACCGGTCCCTCGTATCCAGGCGTTTCATTCGACTTCCTTGTTGGACGGATTTGACTCCGTCGTACTAAGCG	Gene not in gnomad dataset	NA	NA
419	Othalog Not Found	490	TMEM55A_wgs_ref	chr8:90993992;A|G;Family=14522	control	14522	14522.s1	8	92006220	-	A	G	TMEM55A	ENST00000285419.3	WGS	ENSG00000155099	AATGGTTAACTAGTTGTAACAGCATTGTATACTGAATAATCCATTCTTTCCCTCATTGATTGGAAAGCTCACATTAAATTATATGCTATGTCATATTCCTTCTGGAATAATAACTTTATG	AATGGTTAACTAGTTGTAACAGCATTGTATACTGAATAATCCATTCTTTCCCTCATTGATCGGAAAGCTCACATTAAATTATATGCTATGTCATATTCCTTCTGGAATAATAACTTTATG	CTCCATTATAGATGATATGCATACTCTAGATAATAACTGATTGTTTTGCTATATCTACAAACTTTTGTCTTCCGACGCTATACAAGAACTTTGGAAGTATTACTTCGATAAGAATTATTT	0.894	NA	NA
420	Othalog Not Found	547	KIAA1751.3_ssc_ref	chr1:1954913;C|T;Family=12221	case	12221	12221.p1	1	1886352	-	C	T	KIAA1751	NM_001080484	Exome:SSC_Iossifov_2014	ENSG00000142609	GTTCTAGATCCGTCCTTCTGCCAGTGCACACTTGGGAGCGTTCGTGGTACACACTGTTGCGAAGGCCGTTCTGCACTGCCCCTTGGCCTGTGTGTGAGTTCCCACAGGGCACCTGGCTGG	GTTCTAGATCCGTCCTTCTGCCAGTGCACACTTGGGAGCGTTCGTGGTACACACTGTTGCAAAGGCCGTTCTGCACTGCCCCTTGGCCTGTGTGTGAGTTCCCACAGGGCACCTGGCTGG	CCCTTGTGGCACACAGTAGTGCTGGGACATCGCCCGGGTCGTCGCATCGCACTCCAGTTCCGTGGCCGTGGTGTCGCTATGCTAGGTAGATCTCCTCCCAGATATTTGTCTGCGGTTGGC	Gene not in gnomad dataset	NA	NA
421	Othalog Not Found	387	C9orf139_wgs_ref	chr9:137035593;C|T;Family=13946	case	13946	13946.p1	9	139930045	+	C	T	C9orf139	ENST00000314330.2	WGS	ENSG00000180539	GTGCACGGAGCCTGGCAGGTGGCCAAGGGGACCCCCAAGTGGAGGGATTGGTCGAGGGGCAGCACAGGGTGGTGCAGTGGGTGAGCTCAGCCCCTCCCCTCCAACTCTCATCCCATTGAG	GTGCACGGAGCCTGGCAGGTGGCCAAGGGGACCCCCAAGTGGAGGGATTGGTCGAGGGGTAGCACAGGGTGGTGCAGTGGGTGAGCTCAGCCCCTCCCCTCCAACTCTCATCCCATTGAG	AATAGAACTTGAAGAGTCCTGACTGCACTCCTGGGAGGGTCCATACGCACAGATGGGCGGCGGCTATCTGCCCTTGGGGTGCCGGCTCGGACCGCAGCCGGGGTCCACAGGCGGCGGACG	1.945	NA	NA
422	Othalog Not Found	536	KIAA1751_ssc_ref	chr1:1954913;C|T;Family=13743	case	13743	13743.p1	1	1886352	-	C	T	KIAA1751	NM_001080484	Exome:SSC_Iossifov_2014	ENSG00000142609	GTTCTAGATCCGTCCTTCTGCCAGTGCACACTTGGGAGCGTTCGTGGTACACACTGTTGCGAAGGCCGTTCTGCACTGCCCCTTGGCCTGTGTGTGAGTTCCCACAGGGCACCTGGCTGG	GTTCTAGATCCGTCCTTCTGCCAGTGCACACTTGGGAGCGTTCGTGGTACACACTGTTGCAAAGGCCGTTCTGCACTGCCCCTTGGCCTGTGTGTGAGTTCCCACAGGGCACCTGGCTGG	GACTCGCGTTGGCCTGTCTGCCGGGTGCCCTCTGTCGCTTTGACGCACTCAGCGTTGGTAGGCTCCGTAGGTGATCGCGAAGTCATCCGCTTCAAACCATTCGGTGCGATGTACTCGCGT	Gene not in gnomad dataset	NA	NA
423	Othalog Not Found	537	KIAA1751_ssc_ref	chr1:1954913;C|T;Family=13985	case	13985	13985.p1	1	1886352	-	C	T	KIAA1751	NM_001080484	Exome:SSC_Iossifov_2014	ENSG00000142609	GTTCTAGATCCGTCCTTCTGCCAGTGCACACTTGGGAGCGTTCGTGGTACACACTGTTGCGAAGGCCGTTCTGCACTGCCCCTTGGCCTGTGTGTGAGTTCCCACAGGGCACCTGGCTGG	GTTCTAGATCCGTCCTTCTGCCAGTGCACACTTGGGAGCGTTCGTGGTACACACTGTTGCAAAGGCCGTTCTGCACTGCCCCTTGGCCTGTGTGTGAGTTCCCACAGGGCACCTGGCTGG	GACTCGCGTTGGCCTGTCTGCCGGGTGCCCTCTGTCGCTTTGACGCACTCAGCGTTGGTAGGCTCCGTAGGTGATCGCGAAGTCATCCGCTTCAAACCATTCGGTGCGATGTACTCGCGT	Gene not in gnomad dataset	NA	NA
424	Othalog Not Found	657	PAEP_wgs_ref	chr9:135566816;A|G;Family=14065	case	14065	14065.p1	9	138458662	+	A	G	PAEP	ENST00000433563.1	WGS	ENSG00000122133	TAAGAAACCCTTGGAGCATGTCCTGTCTGGATGCGCAGCCACTGCTGGGTGTGGGATTCAGGGACGAGGGCCTGGGGTCGGGGCAGGCCCAGGCCACCGCCTGGCAGAACCGGAGCTCCT	TAAGAAACCCTTGGAGCATGTCCTGTCTGGATGCGCAGCCACTGCTGGGTGTGGGATTCGGGGACGAGGGCCTGGGGTCGGGGCAGGCCCAGGCCACCGCCTGGCAGAACCGGAGCTCCT		1.735	NA	NA
425	Othalog Not Found	457	PALM2-AKAP2_wgs_ref	chr9:110169350;T|G;Family=14314	control	14314	14314.s1	9	112931630	+	T	G	PALM2-AKAP2	ENST00000374530.3	WGS	ENSG00000157654	AAAACTATATTTAGTGGGCAACAACTATTTTTATGATGGGATGGGGGAGTATATACACGTATAGAATCTGTACGCGTTGAACAACTTGGTTCAAGATGGTGGGGGCATTTTTAGAGCGGC	AAAACTATATTTAGTGGGCAACAACTATTTTTATGATGGGATGGGGGAGTATATACACGGATAGAATCTGTACGCGTTGAACAACTTGGTTCAAGATGGTGGGGGCATTTTTAGAGCGGC	AGTGAAGGTTGTGAGGCAAGGGTGAGTTTCCCGTTTTATCCTTTCGACAAAGTCGGAACTTGAGATGAAAAAATTCAAATCTTTGTTTATACCAGGTGGTATGTGAAAGTGAAGGAGCTG	0.527	NA	NA
426	Othalog Not Found	379	PLEKHG4B_wgs_ref	chr5:188554;TGAC|T;Family=13874	control	13874	13874.s1	5	188669	+	TGAC	T	PLEKHG4B	ENST00000283426.6	WGS	ENSG00000153404	GTGAATGTGGGTTCTGTGTGCCTGTGACATAGAGAATGTTTTCCACACCGCGTGTGAAATGACGAGAGCTTTTGTGTCACACATGTAGCTGCTACGAGACAGACGCTCTTGTTCCGGATC	GTGAATGTGGGTTCTGTGTGCCTGTGACATAGAGAATGTTTTCCACACCGCGTGTGAAATGAGAGCTTTTGTGTCACACATGTAGCTGCTACGAGACAGACGCTCTTGTTCCGGATC	TATCGCAGTACCTCTCAAACCTTGTTATTATTGGGCAGGGTATTCTTCGAGTGACAGCAGGTTACTGTCAGAGTTCGGGGGGGAGATTACGGGCTTCCCTATTCTGATGGCTAAGCAGAC	1.224	NA	NA
427	Othalog Not Found	342	CTD-2132N18.3_wgs_ref	chr17:42125692;G|A;Family=13681	case	13681	13681.p1	17	40277710	-	G	A	CTD-2132N18.3	ENST00000585562.1	WGS	ENSG00000267261	CCTCCGCCTGAATGACCCGACTGGAATCCACTCTAACCAATCGCACTTAACGACTCGGGCCACCACTGGGGGGGCAGGGGGAGGGGTCCACCATGATTTCTCCATATAATTTTGATCATA	CCTCCGCCTGAATGACCCGACTGGAATCCACTCTAACCAATCGCACTTAACGACTCGGGCTACCACTGGGGGGGCAGGGGGAGGGGTCCACCATGATTTCTCCATATAATTTTGATCATA		0.552	NA	NA
428	Othalog Not Found	544	KIAA1751.2_ssc_ref	chr1:1954913;C|T;Family=13743	case	13743	13743.p1	1	1886352	-	C	T	KIAA1751	NM_001080484	Exome:SSC_Iossifov_2014	ENSG00000142609	GTTCTAGATCCGTCCTTCTGCCAGTGCACACTTGGGAGCGTTCGTGGTACACACTGTTGCGAAGGCCGTTCTGCACTGCCCCTTGGCCTGTGTGTGAGTTCCCACAGGGCACCTGGCTGG	GTTCTAGATCCGTCCTTCTGCCAGTGCACACTTGGGAGCGTTCGTGGTACACACTGTTGCAAAGGCCGTTCTGCACTGCCCCTTGGCCTGTGTGTGAGTTCCCACAGGGCACCTGGCTGG		Gene not in gnomad dataset	NA	NA
429	Othalog Not Found	522	AL117190.3_wgs_ref	chr14:100893437;A|T;Family=14666	control	14666	14666.s1	14	101359774	+	A	T	AL117190.3	ENST00000599197.1	WGS	ENSG00000269375	ACCTCCCCTGCCTGCCCACCCGATCCCTGGGGGAGGTCGACATGGGACCTCTGCCCCACATCTTACCTTGGCTGCAAGCGTTCAAGTGGATCTCCTCCCGTCCTGTGCCACTCGATCCTC	ACCTCCCCTGCCTGCCCACCCGATCCCTGGGGGAGGTCGACATGGGACCTCTGCCCCACTTCTTACCTTGGCTGCAAGCGTTCAAGTGGATCTCCTCCCGTCCTGTGCCACTCGATCCTC		Gene not in gnomad dataset	NA	NA
430	Othalog Not Found	550	KIAA1751.3_ssc_ref	chr1:1954913;C|T;Family=13985	control	13985	13985.s1	1	1886352	-	C	T	KIAA1751	NM_001080484	Exome:SSC_Iossifov_2014	ENSG00000142609	GTTCTAGATCCGTCCTTCTGCCAGTGCACACTTGGGAGCGTTCGTGGTACACACTGTTGCGAAGGCCGTTCTGCACTGCCCCTTGGCCTGTGTGTGAGTTCCCACAGGGCACCTGGCTGG	GTTCTAGATCCGTCCTTCTGCCAGTGCACACTTGGGAGCGTTCGTGGTACACACTGTTGCAAAGGCCGTTCTGCACTGCCCCTTGGCCTGTGTGTGAGTTCCCACAGGGCACCTGGCTGG	CCCTTGTGGCACACAGTAGTGCTGGGACATCGCCCGGGTCGTCGCATCGCACTCCAGTTCCGTGGCCGTGGTGTCGCTATGCTAGGTAGATCTCCTCCCAGATATTTGTCTGCGGTTGGC	Gene not in gnomad dataset	NA	NA
431	Othalog Not Found	591	FAM57A_wgs_ref	chr17:742897;C|CT;Family=11258	case	11258	11258.p1	17	646137	+	C	CT	FAM57A	ENST00000308278.8	WGS	ENSG00000167695	TGACTGTTGAGTCTTTAATGGGTGCCATTTAAAAAACAAAATGCTATTTTTTAATTGTCTTTTTTTTTTAACTATCAGTGTATCTTTAAAAGTCACCCTTACGGTGATTAAATTGCACT	TGACTGTTGAGTCTTTAATGGGTGCCATTTAAAAAACAAAATGCTATTTTTTAATTGTCTTTTTTTTTTTAACTATCAGTGTATCTTTAAAAGTCACCCTTACGGTGATTAAATTGCACT		0.649	NA	NA
432	Othalog Not Found	633	ZNF493_wgs_ref	chr19:21407616;A|G;Family=13409	case	13409	13409.p1	19	21590418	+	A	G	ZNF493	ENST00000339914.6	WGS	ENSG00000196268	GGTATTACAGGCGTGAGCCACCATGCCCAGCCTAAGAAAAATTTTTTTATTTCTATTGTATCCAATAGCTTGTTTTAAGTGTGTAGAACAATAACTTACACTTTTATGTTAATTTTATAT	GGTATTACAGGCGTGAGCCACCATGCCCAGCCTAAGAAAAATTTTTTTATTTCTATTGTGTCCAATAGCTTGTTTTAAGTGTGTAGAACAATAACTTACACTTTTATGTTAATTTTATAT	CTTGGTATATTTCTATTTGTATTACCCTTGAACAAGCTGCTTGGAAAGTGCTTAAATTGGTCTCCCATTATTTGATGATTTCGACATAATTATTTTGAACGAACATCTACATTAAAATAT	1.905	NA	NA
433	Othalog Not Found	576	MUC2_wgs_ref	chr11:1110358;G|A;Family=13557	case	13557	13557.p1	11	1104266	+	G	A	MUC2	NM_002457	Exome:SSC_Iossifov_2014	ENSG00000198788	CCCACCGGCACCTCCCGCCGGGCCCGGCGCTCCCCTAGGCATCTGGGGAGCGGGTGAGCGGGGTGGGCACAGCCCCCTTCACTGCCCTCGACAGCTTTACCTCCCCCGGACCCTCTGAGC	CCCACCGGCACCTCCCGCCGGGCCCGGCGCTCCCCTAGGCATCTGGGGAGCGGGTGAGCAGGGTGGGCACAGCCCCCTTCACTGCCCTCGACAGCTTTACCTCCCCCGGACCCTCTGAGC	CGCCGGGCCGGCGGGGCCGCGTACGCCATTCCTCCCACTAAGGCTTCGTACGAGGCCCTAATGGGCACATGCCCTACTCGCGGCCCCCCCCGTGCGGTATCCGACCCCCGGGGCCTCGCC	0.426	NA	NA
434	Othalog Not Found	546	KIAA1751.2_ssc_ref	chr1:1954913;C|T;Family=13985	control	13985	13985.s1	1	1886352	-	C	T	KIAA1751	NM_001080484	Exome:SSC_Iossifov_2014	ENSG00000142609	GTTCTAGATCCGTCCTTCTGCCAGTGCACACTTGGGAGCGTTCGTGGTACACACTGTTGCGAAGGCCGTTCTGCACTGCCCCTTGGCCTGTGTGTGAGTTCCCACAGGGCACCTGGCTGG	GTTCTAGATCCGTCCTTCTGCCAGTGCACACTTGGGAGCGTTCGTGGTACACACTGTTGCAAAGGCCGTTCTGCACTGCCCCTTGGCCTGTGTGTGAGTTCCCACAGGGCACCTGGCTGG		Gene not in gnomad dataset	NA	NA
435	Othalog Not Found	563	MUC2_ssc_ref	chr11:1110358;G|A;Family=13557	case	13557	13557.p1	11	1104266	+	G	A	MUC2	ENST00000441003.2	WGS	ENSG00000198788	CCCACCGGCACCTCCCGCCGGGCCCGGCGCTCCCCTAGGCATCTGGGGAGCGGGTGAGCGGGGTGGGCACAGCCCCCTTCACTGCCCTCGACAGCTTTACCTCCCCCGGACCCTCTGAGC	CCCACCGGCACCTCCCGCCGGGCCCGGCGCTCCCCTAGGCATCTGGGGAGCGGGTGAGCAGGGTGGGCACAGCCCCCTTCACTGCCCTCGACAGCTTTACCTCCCCCGGACCCTCTGAGC		0.426	NA	NA
436	Othalog Not Found	441	C11orf45_wgs_ref	chr11:128901589;G|C;Family=14230	control	14230	14230.s1	11	128771484	-	G	C	C11orf45	ENST00000310799.3	WGS	ENSG00000174370	AACAGTCAGGGTGTTGACGAGGATGCAGGACTGAGGTTGCTCCCAGAGTCACTCAGTGTCCCTCGTTTTGCTCGGAGACATCCTGACCTGGGCAAGCTCTTTAGGGAGCATCTTTCCTGT	AACAGTCAGGGTGTTGACGAGGATGCAGGACTGAGGTTGCTCCCAGAGTCACTCAGTGTCGCTCGTTTTGCTCGGAGACATCCTGACCTGGGCAAGCTCTTTAGGGAGCATCTTTCCTGT	TCTGACAGGCTTATTAGGACGTCTGTTACGTAGGGACCCCAGGGAATGGACTCTTATAGGACAGGCATGCGTTGCCCATTGGTGCCGCGGACTCGCGATAGTCATCGCTATGTTGCCTCT	1.701	NA	NA
437	Othalog Not Found	579	GSTA1_ssc_ref	chr6:52791844;C|T;Family=13714	control	13714	13714.s1	6	52656642	-	C	T	GSTA1	NM_145740	Exome:SSC_Iossifov_2014	ENSG00000243955	TGGATGAGAAATCTTTAGAAGAAGCAAGGAAGATTTTCAGGTTTTAATAACGCAGTCATGGAGGCCAAGAACTTGCAATACCAATGTTCTAAAGTTTTGCAACAAGAAAGTACTTTACCT	TGGATGAGAAATCTTTAGAAGAAGCAAGGAAGATTTTCAGGTTTTAATAACGCAGTCATGAAGGCCAAGAACTTGCAATACCAATGTTCTAAAGTTTTGCAACAAGAAAGTACTTTACCT	ATATGAGATCGTAGCTTACATAATCCACATGAGCGATTGAAGATGTTAAATCCAAATGATCAGATAGCTATAAGCAAAATGTCTGGGTGCGAAGTATACCTAAGAATTTATTCTTGCAGA	1.633	NA	NA
438	Othalog Not Found	659	ZCCHC11_wgs_ref	chr1:52515314;A|AT;Family=14154	control	14154	14154.s1	1	52980986	-	A	AT	ZCCHC11	ENST00000355809.4	WGS	ENSG00000134744	CTCATCAAATAGACACTGAGCACTTGTTTTGTGCCAGGTATTCTGATAGGCACTGGGGATGTATTGGTGAAAATGGCAGTTTCTTCCCATTAGAAGTTAAAAGTCCATTCAGATTGATG	ATCAATCTGAATGGACTTTTAACTTCTAATGGGAAGAAACTGCCATTTTCACCAATACATTCCCCAGTGCCTATCAGAATACCTGGCACAAAACAAGTGCTCAGTGTCTATTTGATGAGT		0.107	NA	NA
439	Othalog Not Found	543	KIAA1751.2_ssc_ref	chr1:1954913;C|T;Family=12221	case	12221	12221.p1	1	1886352	-	C	T	KIAA1751	NM_001080484	Exome:SSC_Iossifov_2014	ENSG00000142609	GTTCTAGATCCGTCCTTCTGCCAGTGCACACTTGGGAGCGTTCGTGGTACACACTGTTGCGAAGGCCGTTCTGCACTGCCCCTTGGCCTGTGTGTGAGTTCCCACAGGGCACCTGGCTGG	GTTCTAGATCCGTCCTTCTGCCAGTGCACACTTGGGAGCGTTCGTGGTACACACTGTTGCAAAGGCCGTTCTGCACTGCCCCTTGGCCTGTGTGTGAGTTCCCACAGGGCACCTGGCTGG		Gene not in gnomad dataset	NA	NA
440	Otub2	419	OTUB2_wgs_ref	chr14:94039397;GACAA|G;Family=14096	control	14096	14096.s1	14	94505743	+	GACAA	G	OTUB2	ENST00000553723.1	WGS	ENSG00000089723	AGCCCAGGTGAGTCGCAGGGAGCAGGTACTTCGTGACCCACTCTGAAAAGAAAAGAAAAGACAAACAAAAAGAAGCTTTGCCCCGGTGTTCTGCATAATTCCTGTTGACCTTGGTGTGGA	AGCCCAGGTGAGTCGCAGGGAGCAGGTACTTCGTGACCCACTCTGAAAAGAAAAGAAAAGACAAAAAGAAGCTTTGCCCCGGTGTTCTGCATAATTCCTGTTGACCTTGGTGTGGA		1.856	TRUE	FALSE
441	Oxr1	508	OXR1_wgs_ref	chr8:106707384;T|C;Family=14629	case	14629	14629.p1	8	107719612	+	T	C	OXR1	ENST00000497705.1	WGS	ENSG00000164830	CCCACAGGTGGATTGTACACATAATGAGCATCATTGCTACCCACCATGTTTAAACATTCTTGGCTCACTACATCGTATCATTAAACAATTTATTTCTTGAGAAATTGCACAAAAGCTGTA	CCCACAGGTGGATTGTACACATAATGAGCATCATTGCTACCCACCATGTTTAAACATTCCTGGCTCACTACATCGTATCATTAAACAATTTATTTCTTGAGAAATTGCACAAAAGCTGTA	TAACCACACAGTGTTAAATGGACGTGCGACTCATAGTATCAAATTACCCACTATCCGATGCCAACATGAGCCCTTAACGAATCTTTGTAGCAACATATTATATGACTATACTTGTTTTAT	0.344	TRUE	TRUE
442	P2rx3	14	P2RX3_ssc_ref	chr11:57370014;C|T;Family=12836	case	12836	12836.p1	11	57137487	+	C	T	P2RX3	NM_002559	Exome:SSC_Iossifov_2014	ENSG00000109991	GAAGCAGTCCACCGATTCGGGGGCCTTCTCCATAGGCCACTAGGGCCTCTTTCCAGGGCCCCACACTCACAAAGGCTCCAGGCCTCCCCACAGAGGACCCTGCCTGAGCAAGGGGCATGG	GAAGCAGTCCACCGATTCGGGGGCCTTCTCCATAGGCCACTAGGGCCTCTTTCCAGGGCTCCACACTCACAAAGGCTCCAGGCCTCCCCACAGAGGACCCTGCCTGAGCAAGGGGCATGG		0.932	FALSE	NA
443	P2rx7	531	P2RX7_wgs_ref	chr12:121185462;G|C;Family=14696	control	14696	14696.s1	12	121623265	+	G	C	P2RX7	ENST00000546057.1	WGS	ENSG00000089041	TGTGAGGACAAATTGAGACAGTGCACATGAACTGTCTTTTAATGTGTAAAGATCTACATGAATGCAAAACATTTCATTATGAGGTCAGACTAGGATAATGTCCAACTAAAAACAAACCCT	TGTGAGGACAAATTGAGACAGTGCACATGAACTGTCTTTTAATGTGTAAAGATCTACATCAATGCAAAACATTTCATTATGAGGTCAGACTAGGATAATGTCCAACTAAAAACAAACCCT	TAAGCGCCTGTCAATACGGTCACGCACTAATGATATTGACATAGGTAAATAGAATAAGAACATAGGAATTATGTTAATAATCGGAAGGGCCCAAAAATGTATAACCGTACTTTTTACTCA	0.916	FALSE	FALSE
444	Pabpn1l	349	PABPN1L_wgs_ref	chr16:88863449;C|T;Family=13714	control	13714	13714.s1	16	88929857	-	C	T	PABPN1L	ENST00000427766.1	WGS	ENSG00000205022	GGGGATCTGCGGGGCTCTGGGTGTTGAGGGAGGGGAGGAGCAGAGTCCCAGGCAGTGCCAGGCCAGCTTGGGGTTGGCATGCTCAGCTCTTCAACTAAGTCATTTTAAGAAAAATAGAAA	GGGGATCTGCGGGGCTCTGGGTGTTGAGGGAGGGGAGGAGCAGAGTCCCAGGCAGTGCCAAGCCAGCTTGGGGTTGGCATGCTCAGCTCTTCAACTAAGTCATTTTAAGAAAAATAGAAA		1.872	FALSE	NA
445	Paqr9	167	PAQR9_wgs_ref	chr3:142961716;T|G;Family=12303	case	12303	12303.p1	3	142680558	-	T	G	PAQR9	ENST00000340634.3	WGS	ENSG00000188582	GAGGAATGCTTGGATTTGTCAAAAGAATGGAGCTTTGTAGGAAACAGGCACAAAGACGCAAACCCAGGGCTTAACCTGCTAGAAAATGCATGGAATGTGAACACAAGTTAATTATTTCAA	GAGGAATGCTTGGATTTGTCAAAAGAATGGAGCTTTGTAGGAAACAGGCACAAAGACGCACACCCAGGGCTTAACCTGCTAGAAAATGCATGGAATGTGAACACAAGTTAATTATTTCAA		0.783	TRUE	TRUE
446	Park7	456	PARK7_wgs_ref	chr1:7985118;G|A;Family=14304	control	14304	14304.s1	1	8045178	+	G	A	PARK7	ENST00000493678.1	WGS	ENSG00000116288	GCGAACTGCGACGATCACTTAGAGAAACAGGCCGTTAGGAATCCATTCTCACTGTGTTCGCTCTAAACAAAACAGTGGTAGGTTAATGTGTTCAGAAGTCGCTGTCCTTACTACTTTTGC	GCGAACTGCGACGATCACTTAGAGAAACAGGCCGTTAGGAATCCATTCTCACTGTGTTCACTCTAAACAAAACAGTGGTAGGTTAATGTGTTCAGAAGTCGCTGTCCTTACTACTTTTGC		0.529	TRUE	TRUE
447	Parvb	445	PARVB_wgs_ref	chr22:44169577;C|T;Family=14260	control	14260	14260.s1	22	44565457	+	C	T	PARVB	ENST00000338758.7	WGS	ENSG00000188677	AAATGAGGGGGGTGCATTGGTTCACTGGCACTGTGTAGTAAAGTGCCACAGGGGAGTGGCTCAGACATCAGAGAATTACATCCTCAGGCCTTTCGCCTTGGCTTGTAGATGCCGGCTTCT	AAATGAGGGGGGTGCATTGGTTCACTGGCACTGTGTAGTAAAGTGCCACAGGGGAGTGGTTCAGACATCAGAGAATTACATCCTCAGGCCTTTCGCCTTGGCTTGTAGATGCCGGCTTCT		1.278	TRUE	FALSE
448	Pax5	610	PAX5_wgs_ref	chr9:36835610;G|A;Family=12185	control	12185	12185.s1	9	36835607	-	G	A	PAX5	ENST00000358127.4	WGS	ENSG00000196092	GCAAGTACATTTCTTAAAAGGTAAGAAAATGCATTATTGGAAAGTTGGACAGTCAGGCCACGACTCCTAGCCCACGGCGTGCCCCACCTCCCAGCAGCCCCTTCAGCCCCTTGCCCCTGT	GCAAGTACATTTCTTAAAAGGTAAGAAAATGCATTATTGGAAAGTTGGACAGTCAGGCCATGACTCCTAGCCCACGGCGTGCCCCACCTCCCAGCAGCCCCTTCAGCCCCTTGCCCCTGT	GAACCCGCAACACAACTAACTACGTCGATCTCCCTCACGGCACCTGATACCCAGGGAATTGATGTCTACCTACCTCATACCGCGGGACTATCCCTGGCTGGATAATGCCGTCGAGTATTC	0.165	FALSE	NA
449	Pax5	369	PAX5.1_wgs_ref	chr9:36838887;C|T;Family=13812	case	13812	13812.p1	9	36838884	-	C	T	PAX5	ENST00000358127.4	WGS	ENSG00000196092	AGAGAGCCAGGGCAGAGAGAGACTGGACTTGGGATCAGCAGGCCAGGCAGGTCTTGTCCTGGTCCTGGCCACATGTCTTTGCTGTGGGACCTCAGACAAAACCCTGCACCTCTTTGAGCC	AGAGAGCCAGGGCAGAGAGAGACTGGACTTGGGATCAGCAGGCCAGGCAGGTCTTGTCCTAGTCCTGGCCACATGTCTTTGCTGTGGGACCTCAGACAAAACCCTGCACCTCTTTGAGCC		0.165	FALSE	NA
450	Pcbp3	620	PCBP3_wgs_ref	chr21:45942406;GC|G;Family=12793	control	12793	12793.s1	21	47362320	+	GC	G	PCBP3	ENST00000400305.1	WGS	ENSG00000183570	GCTCTTGGGGTCCCCTGAGCGTCTTCCAGGGTGGCTGGAGAGCACAGACGCGCCAGGGAGCCCCCTCTGTGCTCCTCAGAGTTCAAGAAATGTCGTGGCCCCTCCTCACCGGCTCTGGCT	GCTCTTGGGGTCCCCTGAGCGTCTTCCAGGGTGGCTGGAGAGCACAGACGCGCCAGGGAGCCCCTCTGTGCTCCTCAGAGTTCAAGAAATGTCGTGGCCCCTCCTCACCGGCTCTGGCT	CACTCGCGTATCAAGTGGCATGTTGTCACGGTGGCTGTCCGAGACCGTCTCCGCCGCCGTGGTCTGTGCCGAAACAGTCGCACCGTTCCCCACTACCCTTGCAGGGCGTCTTGGCAGCGG	0.386	TRUE	FALSE
451	Pcdh10	211	PCDH10_wgs_ref	chr4:133193466;C|A;Family=12637	control	12637	12637.s1	4	134114621	+	C	A	PCDH10	ENST00000264360.5	WGS	ENSG00000138650	GTTTTATTTGTTAATTGGATTGTAATTTGCCATCAGATTCTCTGTATTATAGAAGCTATCTTGCTTCTTCAATAAGAGGAGGAAAAAGAATCTCACAATTCCCAATATAATCTTTAACAA	GTTTTATTTGTTAATTGGATTGTAATTTGCCATCAGATTCTCTGTATTATAGAAGCTATATTGCTTCTTCAATAAGAGGAGGAAAAAGAATCTCACAATTCCCAATATAATCTTTAACAA	TTTCATATTTTAAAGGAGCACTTTACAAAATACTCCGTTATTCATATAAGTAGCCTGTTTGTCATTTGTGATTCAAAGAAGTACTATTCAATTAAATTGTATTAGAGCTGCAACGATTAC	0.352	TRUE	TRUE
452	Pcdh17	253	PCDH17_wgs_ref	chr13:57726742;T|G;Family=12837	control	12837	12837.s1	13	58300876	+	T	G	PCDH17	ENST00000377918.3	WGS	ENSG00000118946	AAAGTCATGCTAAATCACAAGAATTGACATTTGTACCAATATCTGAAACTTCTTCATGTTTTTTCAATAACATACAGCTTCTGCCTGTGTAGATATTATGCCATCAGTTGGTTCTCAAAA	AAAGTCATGCTAAATCACAAGAATTGACATTTGTACCAATATCTGAAACTTCTTCATGTGTTTTCAATAACATACAGCTTCTGCCTGTGTAGATATTATGCCATCAGTTGGTTCTCAAAA	TAATTACGTATTACCAGCATGAAAGAAATATCACATATAATCAATACCGTAGCTATTTGGTGTACTAGCATGTCCTTAAATCTTATCCCGGGTCATAATAGACCTTTATGTTCTATTCAT	0.401	TRUE	TRUE
453	Pcdh7	139	PCDH7_wgs_ref	chr4:31144075;G|A;Family=11933	case	11933	11933.p1	4	31145697	+	G	A	PCDH7	ENST00000511884.2	WGS	ENSG00000169851	TGGCATATAGTCTTGATAGTTAAGTCCACGATTATCATTTTAGAATCCAGGCTATGCTTGCTGCTCTTTTTATCCACATTTTAAATTACAATTGCATTTTTTACTTGTTCAGTGCACACT	TGGCATATAGTCTTGATAGTTAAGTCCACGATTATCATTTTAGAATCCAGGCTATGCTTACTGCTCTTTTTATCCACATTTTAAATTACAATTGCATTTTTTACTTGTTCAGTGCACACT	CCTTTTTTTCCCTGTGGATTAAATCCTAAATGCTTATACGTGCGTTTAGCTGCATTGCGGATGTTATTCTTTTTCTTTTCATTTTATATACGATAAAAAACTATTATACCCAACGGCAGT	0.42	TRUE	TRUE
454	Pcdha6	9	PCDHA6_ssc_ref	chr5:141011417;G|A;Family=12494	case	12494	12494.p1	5	140391002	+	G	A	PCDHA6	NM_031849	Exome:SSC_Iossifov_2014	ENSG00000081842	TGCTGTATGCTATGCTAAGACTCCTGAAATATACTTACTCTGTGCTTGTGTATGTGAATGTTAATGCAACTATTACCTAGAGTGAACTTTAAGCTTTATTGTTGAATGTAATTCCATTAT	TGCTGTATGCTATGCTAAGACTCCTGAAATATACTTACTCTGTGCTTGTGTATGTGAATATTAATGCAACTATTACCTAGAGTGAACTTTAAGCTTTATTGTTGAATGTAATTCCATTAT		1.067	FALSE	NA
455	Pcdhb9	334	PCDHB4_wgs_ref	chr5:141124503;C|T;Family=13577	case	13577	13577.p1	5	140504085	+	C	T	PCDHB4	ENST00000194152.1	WGS	ENSG00000081818	GCCTTTATTTAAAAAAATTGTCTACTTATCTAAATATTCATACCACAATTTCAAACCTACTCATGTCCCTGATAAAGCTAAATTTGTCCCTTTTTTATTGTTATTAATTGCACTTAACAT	GCCTTTATTTAAAAAAATTGTCTACTTATCTAAATATTCATACCACAATTTCAAACCTATTCATGTCCCTGATAAAGCTAAATTTGTCCCTTTTTTATTGTTATTAATTGCACTTAACAT		1.374	TRUE	FALSE
456	Pcmt1	11	PCMT1_ssc_ref	chr6:149802392;CTCTT|C;Family=11355	case	11355	11355.p1	6	150123528	+	CTCTT	C	PCMT1	NM_001252053	Exome:SSC_Iossifov_2014	ENSG00000120265	ACGTGCCTTTAACAGATAAAGAAAAGCAGTGGTCCAGGTGGAAGTGATTTTATCTTCTGCTCTTTCTTCTTCCACACATGCAAGGTGAAAGGGTGTGGATTTTAAGACATTAGACTACAA	ACGTGCCTTTAACAGATAAAGAAAAGCAGTGGTCCAGGTGGAAGTGATTTTATCTTCTGCTCTTCTTCCACACATGCAAGGTGAAAGGGTGTGGATTTTAAGACATTAGACTACAA	ACATGAAAATCCTAGGGACTTTATGAGGGCGCCTAGTATACCCTTAATCTAGTTAGTCGTACGTATTAGTGGAACCCTTCGCAGTAAATTATAATGTTTTAGCGGTACGGATAACGATGA	0.455	TRUE	TRUE
457	Pdcd1	308	PDCD1_wgs_ref	chr2:241850685;G|A;Family=13309	case	13309	13309.p1	2	242792837	-	G	A	PDCD1	ENST00000334409.5	WGS	ENSG00000188389	CTGCTGCTGCTGCTGCTGCTGCCTGCGGCCCGGGGCTGAAGGCGCCGTGGCCCTGCCTGACGCCCCGGAGCCTCCTGCCTGAACTTGGGGGCTGGTTGGAGATGGCCTTGGAGCAGCCAA	CTGCTGCTGCTGCTGCTGCTGCCTGCGGCCCGGGGCTGAAGGCGCCGTGGCCCTGCCTGATGCCCCGGAGCCTCCTGCCTGAACTTGGGGGCTGGTTGGAGATGGCCTTGGAGCAGCCAA	CTCGGCGCTAGATGACTCGGGGCCGGGTAGTGTGTGCCCGTCCGGCCGCGCGCGCGGTCGGTCGGGTCCTCGGTGGTCTAACGCCACGTTCGCACTTAAACCTTCGCGGCGGGCTCAGCG	0.662	FALSE	NA
458	Pdcd5	629	PDCD5_wgs_ref	chr19:32587443;T|A;Family=13221	control	13221	13221.s1	19	33078349	+	T	A	PDCD5	ENST00000592786.1	WGS	ENSG00000105185	TATATGCCTTTTAAAAAAAGAAACTTGTTATGCAAAAGAAAACATTTGGGTAAGTTGTTTTAGTATCATAGCCAAGTGGCCAGATCTGTGTTTTGAATTTTTCCCCTTCCTACCAAAAGC	TATATGCCTTTTAAAAAAAGAAACTTGTTATGCAAAAGAAAACATTTGGGTAAGTTGTTATAGTATCATAGCCAAGTGGCCAGATCTGTGTTTTGAATTTTTCCCCTTCCTACCAAAAGC	TCAAATATGTTACTATCACACTTTTCTATGAGTGACACAAGCTCTTCTCAGTATACCTTAGTACGACATTATTGTACCTAGAGTGTAAACGTTTGTAAAGGTTTATAAATAGTACTGAAT	1.167	TRUE	TRUE
459	Pde7a	197	PDE7A_wgs_ref	chr8:65718492;G|A;Family=12597	control	12597	12597.s1	8	66630727	-	G	A	PDE7A	ENST00000379419.4	WGS	ENSG00000205268	GGTGGGAGGGGAAGAACACCAATGTCCTAGCTGTATTATGATTCTGCAGTGAAGACATTGCATGTTGTTTTCACTACTGTACACTTGACCTGCACATGCGAGAAAAAGGTGGAATGTTTA	GGTGGGAGGGGAAGAACACCAATGTCCTAGCTGTATTATGATTCTGCAGTGAAGACATTGTATGTTGTTTTCACTACTGTACACTTGACCTGCACATGCGAGAAAAAGGTGGAATGTTTA		0.585	TRUE	FALSE
460	Pde9a	26	PDE9A_ssc_ref	chr21:42775306;G|A;Family=14216	control	14216	14216.s1	21	44195416	+	G	A	PDE9A	NM_001001568	Exome:SSC_Iossifov_2014	ENSG00000160191	AAAACAAATCAGTCATCGTTTCCCTTCTTCCAGGAGACTGTGCCTGAGGAAAGCGGGGGGCGTGGCTGCAGTTCTGGACGGGCTGGCCGAGCTGCGCGGGATCCTTGTGCAGGGAAGAGC	AAAACAAATCAGTCATCGTTTCCCTTCTTCCAGGAGACTGTGCCTGAGGAAAGCGGGGGACGTGGCTGCAGTTCTGGACGGGCTGGCCGAGCTGCGCGGGATCCTTGTGCAGGGAAGAGC	TGGGATTAGGGCCCAACGTACCTCAAAATTGAGAGTTGGCGGCTGGGTTGGGCCCGTGAGGTAACCGAGGTGTCCGGGCATAGCGTCCCCTGCGGGTGCGTCATGACTAGTGGAACCAAC	0.485	TRUE	FALSE
461	Pdik1l	67	PDIK1L_wgs_ref	chr1:26124767;C|T;Family=11376	control	11376	11376.s1	1	26451258	+	C	T	PDIK1L	ENST00000374271.4	WGS	ENSG00000175087	TTCTGGAATTTTATCAAGTCCTTGTATTCTAAAATAGCCAAGCAAAATGATAGTAAATTCTTTGTCTTTGTTCTTTCAGTCAGAGGTATTTATTAAGTACCTACTGTGTGCTCAGCACTA	TTCTGGAATTTTATCAAGTCCTTGTATTCTAAAATAGCCAAGCAAAATGATAGTAAATTTTTTGTCTTTGTTCTTTCAGTCAGAGGTATTTATTAAGTACCTACTGTGTGCTCAGCACTA	ATAAGCTCTATCCTTTATATTGTTTAATGGATTTACTAATTAGCATTCGTAAACTTAAACTACTTGAACCGGCCTAAGTTGCTCATGGTTGCAAGTGTTATTTATTTGAGTCAGATCCTA	0.643	TRUE	FALSE
462	Pex2	357	PEX2_wgs_ref	chr8:76982966;A|G;Family=13748	case	13748	13748.p1	8	77895202	-	A	G	PEX2	ENST00000522527.1	WGS	ENSG00000164751	AGAATAATGGACAGCTTTTGTCAGGTGACTACTAACAATGCTCCTTCATTTTACTACTTCTTAAAACAAGGTTGGATTCTAAAGATAAAGATTTTGGAGACTCTGGGATGAGTGTGCATT	AGAATAATGGACAGCTTTTGTCAGGTGACTACTAACAATGCTCCTTCATTTTACTACTTCCTAAAACAAGGTTGGATTCTAAAGATAAAGATTTTGGAGACTCTGGGATGAGTGTGCATT		1.198	TRUE	TRUE
463	Pex2	528	PEX2.1_wgs_ref	chr8:76981153;T|C;Family=14692	control	14692	14692.s1	8	77893389	-	T	C	PEX2	ENST00000419564.2	WGS	ENSG00000164751	CAGGCATGAGCCACTGCACCCAGCCATAATATATTTTTAAAATGCTATGTATATGCCATCATATTCCTATTCCTATTATTATTTAACCACCATCATAGAGCATTTAGGTTCTTTTCACTT	CAGGCATGAGCCACTGCACCCAGCCATAATATATTTTTAAAATGCTATGTATATGCCATCGTATTCCTATTCCTATTATTATTTAACCACCATCATAGAGCATTTAGGTTCTTTTCACTT		1.198	TRUE	TRUE
464	Pgr	377	PGR_wgs_ref	chr11:101033498;C|A;Family=13863	case	13863	13863.p1	11	100904229	-	C	A	PGR	ENST00000325455.5	WGS	ENSG00000082175	ATATCCACACAGATTTGATATATTTTGTGCAGCCTTAACTTGATAGTATAAAATGTCATTGCTTTTTAAATAATAGTTAGTCAATGGACTTCTATCATAGCTTTCCTAAACTAGGTTAAG	ATATCCACACAGATTTGATATATTTTGTGCAGCCTTAACTTGATAGTATAAAATGTCATTTCTTTTTAAATAATAGTTAGTCAATGGACTTCTATCATAGCTTTCCTAAACTAGGTTAAG	ACTTAAATTTTACATGTTACAATATTTACGCAAGCTCTCCCTTGCTTAATGAGTTTCTTTTATGCTAGAAAGATGAACTATGGACTTTACGTAATATCTAATATGATCAAGGTATTGATA	0.47	TRUE	FALSE
465	Pgr	433	PGR.1_wgs_ref	chr11:101034122;G|A;Family=14161	case	14161	14161.p1	11	100904853	-	G	A	PGR	ENST00000325455.5	WGS	ENSG00000082175	TTTTTCCACTCATGGAGACATGGGAGAGGCATTATTTTTAAGCTGGTTGAAAGCTTTAACCGATAAAGCATTTTTAGAGAAATGTGAATCAGGCAGCTAAGAAAGCATACTCTGTCCATT	TTTTTCCACTCATGGAGACATGGGAGAGGCATTATTTTTAAGCTGGTTGAAAGCTTTAACTGATAAAGCATTTTTAGAGAAATGTGAATCAGGCAGCTAAGAAAGCATACTCTGTCCATT		0.47	TRUE	FALSE
466	Phf12	529	PHF12_wgs_ref	chr17:28912324;T|A;Family=14692	case	14692	14692.p1	17	27239342	-	T	A	PHF12	ENST00000268756.3	WGS	ENSG00000109118	AGGACTTTGGCCTTTGTATTGTTTGTCTTACTCTCATTTCCGTAATAGAAGAGGAAGCACATGTTAACTTGTCCCGTTTATAAATGGGACTGCTTAGGCTCTGAAAGCTTCAGTGATTTC	AGGACTTTGGCCTTTGTATTGTTTGTCTTACTCTCATTTCCGTAATAGAAGAGGAAGCACTTGTTAACTTGTCCCGTTTATAAATGGGACTGCTTAGGCTCTGAAAGCTTCAGTGATTTC		0.135	TRUE	FALSE
467	Phf21b	418	PHF21B_wgs_ref	chr22:44881542;TG|T;Family=14096	case	14096	14096.p1	22	45277422	-	TG	T	PHF21B	ENST00000396103.3	WGS	ENSG00000056487	TTCTCACGACTCCGGGAGAAACTGTGCTGTATGATACAGATCTATTTTAATACACTTACCACTGGGTGAACAAGATTTTTATATTCTTTTATTGATGAACAAAGTGAACCGTGTGAGGCA	TTCTCACGACTCCGGGAGAAACTGTGCTGTATGATACAGATCTATTTTAATACACTTACACTGGGTGAACAAGATTTTTATATTCTTTTATTGATGAACAAAGTGAACCGTGTGAGGCA		0.294	TRUE	FALSE
468	Pigk	86	PIGK_wgs_ref	chr1:77089775;A|G;Family=11508	case	11508	11508.p1	1	77555460	-	A	G	PIGK	ENST00000445065.1	WGS	ENSG00000142892	TGAGAAAAAGAAATCAAATAATGTGGATTTTAAAATTACGAAAGACATTCATTTGCAGTTTATGAAAGGAAAATGTAGTTTGGATACAAAGCTGATTAAATTGGATCAAGAAATATTAGA	TGAGAAAAAGAAATCAAATAATGTGGATTTTAAAATTACGAAAGACATTCATTTGCAGTTCATGAAAGGAAAATGTAGTTTGGATACAAAGCTGATTAAATTGGATCAAGAAATATTAGA	AACACTTGTATAAAAAAAAATATTAAACAAGAGTGGTTTAATGATTAATGGTTATAACTAAACCTAAAAAGGTGTGTAATTCATGAATTATTATGAATATAAAGAGGTAGGGGAAGATCG	0.774	TRUE	TRUE
469	Pigp	626	PIGP_wgs_ref	chr21:37061682;A|G;Family=13146	case	13146	13146.p1	21	38433982	-	A	G	PIGP	ENST00000360525.4	WGS	ENSG00000185808	AAATACTCCAAATAGAAAGTGTCAATAATATAAAAATTTCCATATATTAACAAAACCTTCTCCAGTGATTCAACTCCCAGGGAGAAAGAAAAGCCCAAGTATGAAATCACCTAATGAAAA	AAATACTCCAAATAGAAAGTGTCAATAATATAAAAATTTCCATATATTAACAAAACCTTCCCCAGTGATTCAACTCCCAGGGAGAAAGAAAAGCCCAAGTATGAAATCACCTAATGAAAA	ATAGTAAAATATAAGAATATAACTTACCAATGTGACAATGCAAATCAGAAATACAGCATTCTAAACGATCAATAAGACCCCAAGAACTGACCACGGACTTTTATTACTACATAAAAAACT	1.368	TRUE	TRUE
470	Pigv	52	PIGV_wgs_ref	chr1:26798375;A|G;Family=11285	case	11285	11285.p1	1	27124866	+	A	G	PIGV	ENST00000374145.1	WGS	ENSG00000060642	GTTTTTTTTTATGATTTGTGCATGTATTTTTATATGAAAAAAACTTACAAAGATATGCAAATTAAACTTCTTTCAGTTATACATGCAATGAATTGCCTTTTTAAAAATAATACAGGCCAG	GTTTTTTTTTATGATTTGTGCATGTATTTTTATATGAAAAAAACTTACAAAGATATGCAGATTAAACTTCTTTCAGTTATACATGCAATGAATTGCCTTTTTAAAAATAATACAGGCCAG	ACATTAGAAAATCTTATTGTCACGGTAACTAAATATTGGGTTAGGAATTATCACTAATCTAGTTTTTTGGAATTGTCCATAACATATACACTGGTTATTTATTTAAACTAATATATTTAA	1.238	FALSE	FALSE
471	Pik3c2a	181	PIK3C2A_wgs_ref	chr11:17088319;G|A;Family=12440	control	12440	12440.s1	11	17109866	-	G	A	PIK3C2A	ENST00000265970.7	WGS	ENSG00000011405	CTACTTGGGGGGCTGAGGCAGGAGAATCGCTTGAACCCAGGAGGCGGAGGTTGCAGTGAGCCGAGATCACGCCACTGCACTCCCGCCTGGGTGACAAGAGCAAAACTCCATCTTAAAAAA	CTACTTGGGGGGCTGAGGCAGGAGAATCGCTTGAACCCAGGAGGCGGAGGTTGCAGTGAGTCGAGATCACGCCACTGCACTCCCGCCTGGGTGACAAGAGCAAAACTCCATCTTAAAAAA		0.359	TRUE	FALSE
472	Pirt	328	PIRT_wgs_ref	chr17:10824130;G|C;Family=13539	control	13539	13539.s1	17	10727447	-	G	C	PIRT	ENST00000580256.2	WGS	ENSG00000233670	GGCAAGACACGGTCCCTGATGTCTTCTTGCTTCCCGAGGTGAGAGAGGCAGCCAAGCCAACTGGCGAAATGTGGGTGGGTGTGGGAACACAGGCGGTGTCTACCCTAGACTTGATAGAGG	GGCAAGACACGGTCCCTGATGTCTTCTTGCTTCCCGAGGTGAGAGAGGCAGCCAAGCCAAGTGGCGAAATGTGGGTGGGTGTGGGAACACAGGCGGTGTCTACCCTAGACTTGATAGAGG	TGTGAGTGGGGGAGCGAGCAGAGCGGACTGAAACAGTACCCAGGCCGTGTCTAAAGATAGGGGCTATACCGTTACCTGCCGCGTTCTGGCGGTAACGAGGGGCGCTATCTATCGACGATT	1.085	FALSE	NA
473	Pkd1l2	521	PKD1L2_wgs_ref	chr16:81173810;G|A;Family=14666	case	14666	14666.p1	16	81207415	-	G	A	PKD1L2	ENST00000527937.1	WGS	ENSG00000166473	CTGCTATGAGCTGCCAGGCCCTGAATTAGGGCTTCATGGATCTGTAATCCCCACTACAACCCTGGGACGTAAATGGTGAGGCCTCCATCTATGTTACAGCTGAGGAAACAGAGGGTAAGA	CTGCTATGAGCTGCCAGGCCCTGAATTAGGGCTTCATGGATCTGTAATCCCCACTACAACTCTGGGACGTAAATGGTGAGGCCTCCATCTATGTTACAGCTGAGGAAACAGAGGGTAAGA		1.763	FALSE	NA
474	Pkhd1	262	PKHD1_wgs_ref	chr6:51615941;T|C;Family=12875	case	12875	12875.p1	6	51480739	-	T	C	PKHD1	ENST00000371117.3	WGS	ENSG00000170927	GGTTGTTTTGACCATTTCTCCATGCTTTTTGTTTGGGGAGGGGGACATTTTTTGGGGGGCAGGGACTGTGTTCAGGGAAAGTACCTGACCAACAGAACTTCAAGTCTCTTCCAGAGTGCG	GGTTGTTTTGACCATTTCTCCATGCTTTTTGTTTGGGGAGGGGGACATTTTTTGGGGGGCGGGGACTGTGTTCAGGGAAAGTACCTGACCAACAGAACTTCAAGTCTCTTCCAGAGTGCG		0.681	FALSE	NA
475	Pkp2	30	PKP2_wgs_ref	chr12:32791196;A|C;Family=11098	control	11098	11098.s1	12	32944130	-	A	C	PKP2	ENST00000070846.6	WGS	ENSG00000057294	TGATATGAGAAATACTGATATTTTAAATGGTTGACATCATCCAGCGAAATGAATCTACATTAAATGTTGTTTTAACTGCGCTATGATTAAAACCATTCATATAGAGTTAGTCTTTACAAC	TGATATGAGAAATACTGATATTTTAAATGGTTGACATCATCCAGCGAAATGAATCTACATGAAATGTTGTTTTAACTGCGCTATGATTAAAACCATTCATATAGAGTTAGTCTTTACAAC	TTACCGAATTAGTAGTCATAGGTTTAGAGACATAGTAAGGTAAAAATATTTTCTTTAAAAGTATTGTGAATTGAATTTATTCAAGACGACCCATACGTACCTCTTTGAAAAATTTATCCC	1.059	TRUE	FALSE
476	Pla2r1	383	PLA2R1_wgs_ref	chr2:159946682;A|C;Family=13918	case	13918	13918.p1	2	160803193	-	A	C	PLA2R1	ENST00000392771.1	WGS	ENSG00000153246	ATAATGGCATCTGTGAGCCAGAAAACTCTCCTTGGATACGTTTTCTGAGAAAAAATAGCATGAAGCCTAAAGCCATTTCTTCCAAAAACAACATTGCAACCCTTTTCTTTACCCTTTTGT	ATAATGGCATCTGTGAGCCAGAAAACTCTCCTTGGATACGTTTTCTGAGAAAAAATAGCAGGAAGCCTAAAGCCATTTCTTCCAAAAACAACATTGCAACCCTTTTCTTTACCCTTTTGT	GATGAGTACTACGCGTTCAATCGATTAGACCTAACTAAATATCATGGTTTAAATTACTAAGAAACTTTCGTATTACGGGTCACCTCACTCATACGTTCAACCCAGATAATTCTTTCCCGA	0.868	FALSE	FALSE
477	Plekha5	373	PLEKHA5_wgs_ref	chr12:19373120;C|A;Family=13835	case	13835	13835.p1	12	19526054	+	C	A	PLEKHA5	ENST00000538714.1	WGS	ENSG00000052126	CCTGGCTATGTTTAAACTTTTAATTTAATATGTTTAGAAATGACTGTTGAGGCCAGGTGCGGTAATGCCAGCACTTTGGGAGGCCAGGGCTGGTGGATCACTTGAGGTCGGGAGTTCAGG	CCTGGCTATGTTTAAACTTTTAATTTAATATGTTTAGAAATGACTGTTGAGGCCAGGTGAGGTAATGCCAGCACTTTGGGAGGCCAGGGCTGGTGGATCACTTGAGGTCGGGAGTTCAGG	GGTAGGTGCTACGAAGTGACAGTACTGGAAGTGCTTCTGAGCAAAGTTTGTGTGGTGGTGCCATCGTTATATTAGAGGGCTAACCGATTCGGATGAGCTTTTGAGTATACTTCCCGATGG	0.098	TRUE	TRUE
478	Plekha6	482	PLEKHA6_wgs_ref	chr1:204218927;T|A;Family=14465	case	14465	14465.p1	1	204188055	-	T	A	PLEKHA6	ENST00000272203.3	WGS	ENSG00000143850	ACAGGTGAGAGTTTGCTTCCCCCTTTCAGCAGCATTCTTTTTAGATTTAGGTACTGAAGAATCCCAGTGAGTTCTGCATTTGTATCTTGCAAGTTTGTATAAACCCAATACAGGAAATAA	ACAGGTGAGAGTTTGCTTCCCCCTTTCAGCAGCATTCTTTTTAGATTTAGGTACTGAAGATTCCCAGTGAGTTCTGCATTTGTATCTTGCAAGTTTGTATAAACCCAATACAGGAAATAA	ATTCTCTTATCTCAAGACCACCGTGTTATATTATTTAAACGAGCGGTACTAGACAGGCCTAAGATGCTTGAATCAACTGTTTGAGTTTTACCGGATCCCATTTGGTATGTAATAGAGATC	0.422	TRUE	FALSE
479	Plekhg3	87	PLEKHG3_wgs_ref	chr14:64744664;G|A;Family=11520	control	11520	11520.s1	14	65211382	+	G	A	PLEKHG3	ENST00000247226.7	WGS	ENSG00000126822	GTCCCGCATGCCAGCCTTTTGCTCTTTTCCCCAAGGGCCAGAGTTGGACCAAGAAAAAGGGAGGTGGTGAGGTGGATAGACTGTTTTTCTCATAAGCAGATGCTCCCAGTATCTGGTGCC	GTCCCGCATGCCAGCCTTTTGCTCTTTTCCCCAAGGGCCAGAGTTGGACCAAGAAAAAGAGAGGTGGTGAGGTGGATAGACTGTTTTTCTCATAAGCAGATGCTCCCAGTATCTGGTGCC	TGTCAAGTAGGGAGCTGAAACTTATAAGGTACATCCACTAGGTCACCTGGCGATGTTGCTCGCCACGTTGTGGTCTCTGAAATCATTGATTCTCCCCATCCTGGCGGGAGGGGCCAGTAG	0.651	FALSE	FALSE
480	Plin4	474	PLIN4_wgs_ref	chr19:4502335;G|A;Family=14427	control	14427	14427.s1	19	4502347	-	G	A	PLIN4	ENST00000301286.3	WGS	ENSG00000167676	CGCCCAGCTCTCCTGCCACTGGCCTTTCAGGGTTGGGCTGGGCCCAGAGTGCCTTTTAGTCGCTTCTCACGGTGGCCTGATGGCTCAACCCAGTCCCAAACGGGCCCAGTGACACTGCCG	CGCCCAGCTCTCCTGCCACTGGCCTTTCAGGGTTGGGCTGGGCCCAGAGTGCCTTTTAGTTGCTTCTCACGGTGGCCTGATGGCTCAACCCAGTCCCAAACGGGCCCAGTGACACTGCCG	AGGTGCCTACCAGGCGAGTTGGTCCGCCGGACTAGCTTTAGTTCAGTGCCCGGTTGCCCTCGCCGAGCCTATGTACACGCCTCACCGGCTGGGCGACACTACCGGAGTTTCCGCCCCTCT	1.597	FALSE	FALSE
481	Plk5	148	PLK5_wgs_ref	chr19:1535410;T|C;Family=11993	case	11993	11993.p1	19	1535409	+	T	C	PLK5	ENST00000454744.2	WGS	ENSG00000185988	GCTGGGGGGCACACGGGAGGTGGGTTCTTGCCTTGTGGCATGACTGTTCAACCCAGACTTTGCTGGGATCTCTTCCTTTTTCATTAAAGACAATTTGAAATGCTGTAGGCCATGGTCTGC	GCTGGGGGGCACACGGGAGGTGGGTTCTTGCCTTGTGGCATGACTGTTCAACCCAGACTCTGCTGGGATCTCTTCCTTTTTCATTAAAGACAATTTGAAATGCTGTAGGCCATGGTCTGC	GAAGAATCAGAAAAGCCTCGCCCCCTTCCTTCTGCTTGAGTGCGTGTTCAAAGCTGGGCTTGTCTCGATTGTTCTGTTGGGTTGCGCGTCAGTAGTTTGCGGTGAAAAGTGTAGCATCTG	1.149	TRUE	TRUE
482	Poli	436	POLI_wgs_ref	chr18:54297523;G|T;Family=14202	case	14202	14202.p1	18	51823893	+	G	T	POLI	ENST00000579534.1	WGS	ENSG00000101751	GATCTAGTGTTTTGTACTAGGAGAACTCTAAAAAGTATCTATTCCACTGTAGTGCCAAAGTACAAATTTATTTGGATTTATTTTTTGCCATCTTATTTTTTAATATATTTCTTTTTCTAT	GATCTAGTGTTTTGTACTAGGAGAACTCTAAAAAGTATCTATTCCACTGTAGTGCCAAATTACAAATTTATTTGGATTTATTTTTTGCCATCTTATTTTTTAATATATTTCTTTTTCTAT		0.93	TRUE	FALSE
483	Polr3d	568	POLR3D_wgs_ref	chr8:22250658;C|G;Family=11818	case	11818	11818.p1	8	22108171	+	C	G	POLR3D	NM_001722	Exome:SSC_Iossifov_2014	ENSG00000168495	CCAGAAGGGGCCCACTGAGCCCACTCACTCCAGCCTTTGGCAACCATTGTTCCAGGTCCCCCAGGGCTTCCTCCCACAGCAGCTGTGAATGGCACAGTGACCTTCCTGCAGCGTGGAGAT	CCAGAAGGGGCCCACTGAGCCCACTCACTCCAGCCTTTGGCAACCATTGTTCCAGGTCCGCCAGGGCTTCCTCCCACAGCAGCTGTGAATGGCACAGTGACCTTCCTGCAGCGTGGAGAT		1.246	TRUE	TRUE
484	Polr3d	562	POLR3D_ssc_ref	chr8:22250658;C|G;Family=11818	case	11818	11818.p1	8	22108171	+	C	G	POLR3D	NM_001722	Exome:SSC_Iossifov_2014	ENSG00000168495	CCAGAAGGGGCCCACTGAGCCCACTCACTCCAGCCTTTGGCAACCATTGTTCCAGGTCCCCCAGGGCTTCCTCCCACAGCAGCTGTGAATGGCACAGTGACCTTCCTGCAGCGTGGAGAT	CCAGAAGGGGCCCACTGAGCCCACTCACTCCAGCCTTTGGCAACCATTGTTCCAGGTCCGCCAGGGCTTCCTCCCACAGCAGCTGTGAATGGCACAGTGACCTTCCTGCAGCGTGGAGAT	GCTAAACATGCGCCCTGCGGTGTTCACGTCCATCGACCCGCCACATCAGACACGGGGGAATGTCCTATTTCTCCGCGTCCGGCCGTATCCACACATACGGAGCCAGCCTAGTACTCGGGC	1.246	TRUE	TRUE
485	Polr3d	567	POLR3D_wgs_ref	chr8:22250658;C|G;Family=11818	case	11818	11818.p1	8	22108171	+	C	G	POLR3D	ENST00000306433.4	WGS	ENSG00000168495	CCAGAAGGGGCCCACTGAGCCCACTCACTCCAGCCTTTGGCAACCATTGTTCCAGGTCCCCCAGGGCTTCCTCCCACAGCAGCTGTGAATGGCACAGTGACCTTCCTGCAGCGTGGAGAT	CCAGAAGGGGCCCACTGAGCCCACTCACTCCAGCCTTTGGCAACCATTGTTCCAGGTCCGCCAGGGCTTCCTCCCACAGCAGCTGTGAATGGCACAGTGACCTTCCTGCAGCGTGGAGAT		1.246	TRUE	TRUE
486	Polr3d	561	POLR3D_ssc_ref	chr8:22250658;C|G;Family=11818	case	11818	11818.p1	8	22108171	+	C	G	POLR3D	ENST00000306433.4	WGS	ENSG00000168495	CCAGAAGGGGCCCACTGAGCCCACTCACTCCAGCCTTTGGCAACCATTGTTCCAGGTCCCCCAGGGCTTCCTCCCACAGCAGCTGTGAATGGCACAGTGACCTTCCTGCAGCGTGGAGAT	CCAGAAGGGGCCCACTGAGCCCACTCACTCCAGCCTTTGGCAACCATTGTTCCAGGTCCGCCAGGGCTTCCTCCCACAGCAGCTGTGAATGGCACAGTGACCTTCCTGCAGCGTGGAGAT	GCTAAACATGCGCCCTGCGGTGTTCACGTCCATCGACCCGCCACATCAGACACGGGGGAATGTCCTATTTCTCCGCGTCCGGCCGTATCCACACATACGGAGCCAGCCTAGTACTCGGGC	1.246	TRUE	TRUE
487	Ppa2	558	PPA2.1_ssc_ref	chr4:105369680;T|A;Family=14602	control	14602	14602.s1	4	106290837	-	T	A	PPA2	NM_176866	Exome:SSC_Iossifov_2014	ENSG00000138777	CTTCCTTGGCAAGTGATTGAAACATCTGAAATTCTGCTGTCAAGATTCCCATCTCTAAGGACTCCAAGTGCTAGAGACAAGGGGGTCTATGAGCATTTACTGACTTCCTGTTAAAACTTC	CTTCCTTGGCAAGTGATTGAAACATCTGAAATTCTGCTGTCAAGATTCCCATCTCTAAGGTCTCCAAGTGCTAGAGACAAGGGGGTCTATGAGCATTTACTGACTTCCTGTTAAAACTTC		1.275	TRUE	TRUE
488	Ppa2	557	PPA2.1_ssc_ref	chr4:105369680;T|A;Family=14602	case	14602	14602.p1	4	106290837	-	T	A	PPA2	NM_176866	Exome:SSC_Iossifov_2014	ENSG00000138777	CTTCCTTGGCAAGTGATTGAAACATCTGAAATTCTGCTGTCAAGATTCCCATCTCTAAGGACTCCAAGTGCTAGAGACAAGGGGGTCTATGAGCATTTACTGACTTCCTGTTAAAACTTC	CTTCCTTGGCAAGTGATTGAAACATCTGAAATTCTGCTGTCAAGATTCCCATCTCTAAGGTCTCCAAGTGCTAGAGACAAGGGGGTCTATGAGCATTTACTGACTTCCTGTTAAAACTTC		1.275	TRUE	TRUE
489	Ppa2	556	PPA2_ssc_ref	chr4:105369680;T|A;Family=14602	control	14602	14602.s1	4	106290837	-	T	A	PPA2	NM_176866	Exome:SSC_Iossifov_2014	ENSG00000138777	CTTCCTTGGCAAGTGATTGAAACATCTGAAATTCTGCTGTCAAGATTCCCATCTCTAAGGACTCCAAGTGCTAGAGACAAGGGGGTCTATGAGCATTTACTGACTTCCTGTTAAAACTTC	CTTCCTTGGCAAGTGATTGAAACATCTGAAATTCTGCTGTCAAGATTCCCATCTCTAAGGTCTCCAAGTGCTAGAGACAAGGGGGTCTATGAGCATTTACTGACTTCCTGTTAAAACTTC		1.275	TRUE	TRUE
490	Ppa2	555	PPA2_ssc_ref	chr4:105369680;T|A;Family=14602	case	14602	14602.p1	4	106290837	-	T	A	PPA2	NM_176866	Exome:SSC_Iossifov_2014	ENSG00000138777	CTTCCTTGGCAAGTGATTGAAACATCTGAAATTCTGCTGTCAAGATTCCCATCTCTAAGGACTCCAAGTGCTAGAGACAAGGGGGTCTATGAGCATTTACTGACTTCCTGTTAAAACTTC	CTTCCTTGGCAAGTGATTGAAACATCTGAAATTCTGCTGTCAAGATTCCCATCTCTAAGGTCTCCAAGTGCTAGAGACAAGGGGGTCTATGAGCATTTACTGACTTCCTGTTAAAACTTC		1.275	TRUE	TRUE
491	Ppargc1a	345	PPARGC1A_wgs_ref	chr4:23883160;G|T;Family=13692	control	13692	13692.s1	4	23884783	-	G	T	PPARGC1A	ENST00000507380.1	WGS	ENSG00000109819	GAACAAGGTGGAGGGAACACTGAAGGTTGTGGTTAGTTCTACTTTCCCAGGCTTCTCAGCCGGGTCTTAGAAAGTTCATGTGAGGACTTGGCCAGTTAGAACTGGTAAATTGAACATTCC	GAACAAGGTGGAGGGAACACTGAAGGTTGTGGTTAGTTCTACTTTCCCAGGCTTCTCAGCAGGGTCTTAGAAAGTTCATGTGAGGACTTGGCCAGTTAGAACTGGTAAATTGAACATTCC	ATTGTAAGATTTACTATGGAATATTCGATCTTCAAGCGGGAGACGATTCGAGGAGAGCATGGGGTTGGTTCTGACACTCTCGTCAAAACTAGGTTCACGTAGACCCGTATGGTGGCTCAG	0.267	TRUE	TRUE
492	Ppp1r3b	392	PPP1R3B_wgs_ref	chr8:9139918;A|C;Family=13948	case	13948	13948.p1	8	8997428	-	A	C	PPP1R3B	ENST00000310455.3	WGS	ENSG00000173281	CTTCTAGGGGGAGCTTTCTAAGTCCCCACATTTACCCCGAGTCACCGGAAAAATCTGATTTTTCCCCCGAAAGCTCAATGACTTTAACGTGCTTGGCTGGTTTGTCTCATTCTTTATGAA	CTTCTAGGGGGAGCTTTCTAAGTCCCCACATTTACCCCGAGTCACCGGAAAAATCTGATTGTTCCCCCGAAAGCTCAATGACTTTAACGTGCTTGGCTGGTTTGTCTCATTCTTTATGAA		0.991	FALSE	FALSE
493	Ppp1r9a	435	PPP1R9A_wgs_ref	chr7:95294332;C|T;Family=14202	case	14202	14202.p1	7	94923644	+	C	T	PPP1R9A	ENST00000289495.5	WGS	ENSG00000158528	CTTTTCTTTTTTTTTTTTTTTTTCTGTCATCTGTCACCCAGACTGGACTGCAGTGGTGCCATCATGTCTTACTGCAGCCTCAAACTCCTGGGCTCAAGTGGTCCTCCTGCTTCAGCTTCC	CTTTTCTTTTTTTTTTTTTTTTTCTGTCATCTGTCACCCAGACTGGACTGCAGTGGTGCTATCATGTCTTACTGCAGCCTCAAACTCCTGGGCTCAAGTGGTCCTCCTGCTTCAGCTTCC		0.476	TRUE	TRUE
494	Ppp2r2b	586	PPP2R2B_wgs_ref	chr5:146588889;A|G;Family=11118	case	11118	11118.p1	5	145968452	-	A	G	PPP2R2B	ENST00000394413.3	WGS	ENSG00000156475	GCAGCACCCTCCCCTCCTCCTGGTTTTGGTAACCAAAAGTAACAATCCATCAACCTCCATTGTACCTAGAACAAAAATAGCCAAGAAAAACGCTGAGTTGTGAAGTCCAATCAGGCACTT	GCAGCACCCTCCCCTCCTCCTGGTTTTGGTAACCAAAAGTAACAATCCATCAACCTCCATCGTACCTAGAACAAAAATAGCCAAGAAAAACGCTGAGTTGTGAAGTCCAATCAGGCACTT	CGGATGCATCCTACCAAGCCACAATAAGAGACGCCCCCTATTAATGTAACACGAGTTCATGGTCAGGATTAATTCTCCACTTGAAACCACGTACACCACCACTAATTGCCGCAATTAAAT	0.293	TRUE	TRUE
495	Ppp3cb	612	PPP3CB_wgs_ref	chr10:73436792;C|T;Family=12303	control	12303	12303.s1	10	75196550	-	C	T	PPP3CB	ENST00000360663.5	WGS	ENSG00000107758	TATAAACAGTAGCACACAAGAAATTCCATGCATGGGCCGCTGCTCCTATCTCTGTGTTGGGTTTTATTTGGAAGATGCAATCTGATTTGTCCTTTTGATGCAAATCAGAAAATCCTGTTA	TATAAACAGTAGCACACAAGAAATTCCATGCATGGGCCGCTGCTCCTATCTCTGTGTTGGATTTTATTTGGAAGATGCAATCTGATTTGTCCTTTTGATGCAAATCAGAAAATCCTGTTA	AATTACCTGAATTGATTTATGAACCTTGCGAAACTCTTTACAGCCTTTACAATAATCGTTAGTAAGGGCGATACACGTCCTATTGATGATGACTTTGGGCCCAGATATTGTTTCTAGGCT	0.098	TRUE	TRUE
496	Prdm5	202	PRDM5_wgs_ref	chr4:120837941;C|T;Family=12613	control	12613	12613.s1	4	121759096	-	C	T	PRDM5	ENST00000394435.2	WGS	ENSG00000138738	AGTGTGTCTATGAGTTCGTAAGTTGGTACTTAATGGTTATATTATTTAATTCACCTCAGTGGACAGAGATTAAAACAGAGTCATTTTCTGGTTCCTTTTCCTGTGGTTAATTAAGTCCTT	AGTGTGTCTATGAGTTCGTAAGTTGGTACTTAATGGTTATATTATTTAATTCACCTCAGTAGACAGAGATTAAAACAGAGTCATTTTCTGGTTCCTTTTCCTGTGGTTAATTAAGTCCTT	GGATGACTGCCTAGGTTGCGGCTTTTTTATACCTTCAATTTAGTCTGTTCTATGATATAAAATGATATAAGTATTATGAATACGGTTTCTGTTAGATACTTCGGGAATTTAGTCCTTCTG	0.839	FALSE	FALSE
497	Prkar1a	245	PRKAR1A_wgs_ref	chr17:68531332;ATGTCC|A;Family=12798	case	12798	12798.p1	17	66527473	+	ATGTCC	A	PRKAR1A	ENST00000589228.1	WGS	ENSG00000108946	GAGAATAAGAATTTGAGGTCTACATTCTTGGTTGTTAATTTAGAGCGTTTGGTTAAAGTATGTCCTTCAGCTGACTCCAGTATAATCTCCTCTGCTCATTAAACTGATTCCAGGAGATTG	GAGAATAAGAATTTGAGGTCTACATTCTTGGTTGTTAATTTAGAGCGTTTGGTTAAAGTATTCAGCTGACTCCAGTATAATCTCCTCTGCTCATTAAACTGATTCCAGGAGATTG	TTTATCAGTTTTTGCTCAAGTTACGCACGTCTTAGCCTCTAACATGCACATAGTTGCAGTCGAGTATCAGATTTAGAAGAGTGTTTAGTGTTACGGGCATGTTTTATCAAAGGATCAATT	0.119	TRUE	TRUE
498	Prkar1a	246	PRKAR1A.1_wgs_ref	chr17:68531339;T|A;Family=12798	case	12798	12798.p1	17	66527480	+	T	A	PRKAR1A	ENST00000358598.2	WGS	ENSG00000108946	AGAATTTGAGGTCTACATTCTTGGTTGTTAATTTAGAGCGTTTGGTTAAAGTATGTCCTTCAGCTGACTCCAGTATAATCTCCTCTGCTCATTAAACTGATTCCAGGAGATTGGATTTGC	AGAATTTGAGGTCTACATTCTTGGTTGTTAATTTAGAGCGTTTGGTTAAAGTATGTCCTACAGCTGACTCCAGTATAATCTCCTCTGCTCATTAAACTGATTCCAGGAGATTGGATTTGC	TTGGTATCCGGAGATTAAACGCTTTAGGAAATGACTCTCCCGCCCGGTTTTGATGTTTAACATTTTATCCTTACGATTGGGCTGATTGTATTTTAAACTTGTACAATTGTGTTACAGGCA	0.119	TRUE	TRUE
499	Prkg2	635	PRKG2_wgs_ref	chr4:81088749;CGAT|C;Family=13444	case	13444	13444.p1	4	82009903	-	CGAT	C	PRKG2	ENST00000395578.1	WGS	ENSG00000138669	GGTATTTTGAAAAATTCTGTGATAGTTGCTATTAAGAAACCAAAATTGTATAGAATCATCGTTAATTTTTAATATAAATCCCATTGACAAATGTTGATGCACTGTAGTCACTGCTGAGTT	GGTATTTTGAAAAATTCTGTGATAGTTGCTATTAAGAAACCAAAATTGTATAGAATCGTTAATTTTTAATATAAATCCCATTGACAAATGTTGATGCACTGTAGTCACTGCTGAGTT	CCCAAGTTCTTTGGATATTCCTGAGCTAAAAAGTTATGATGAGTAAAATCTATGAACTTAAAATGTTCATTGTGTGAATCTTCACTAATAAGATATATCTAGTATTTCATATTAAGGTGT	0.366	TRUE	FALSE
500	Prpf40a	592	PRPF40A_wgs_ref	chr2:152654408;T|C;Family=11336	case	11336	11336.p1	2	153510922	-	T	C	PRPF40A	ENST00000410080.1	WGS	ENSG00000196504	TCTGTAGAAAACATTAATTACTTCCATGAATTATTTCTAAAGTATAACTTTAAAGTTTTGATTTTTCTATTTAAAGAAAAAGCTATTGATGTGTTTTAGCATGTCCTCAAAATAGATTCC	TCTGTAGAAAACATTAATTACTTCCATGAATTATTTCTAAAGTATAACTTTAAAGTTTTGGTTTTTCTATTTAAAGAAAAAGCTATTGATGTGTTTTAGCATGTCCTCAAAATAGATTCC		0.4	TRUE	TRUE
501	Prss23	125	PRSS23_wgs_ref	chr11:86808954;G|T;Family=11827	case	11827	11827.p1	11	86519996	+	G	T	PRSS23	ENST00000280258.5	WGS	ENSG00000150687	TGTGTGTGTGTGTGTAAGGTGTCTTATAATCTTTTACCTATTTCTTACAATTGCAAGATGACTGGCTTTACTATTTGAAAACTGGTTTGTGTATCATATCATATATCATTTAAGCAGTTT	TGTGTGTGTGTGTGTAAGGTGTCTTATAATCTTTTACCTATTTCTTACAATTGCAAGATTACTGGCTTTACTATTTGAAAACTGGTTTGTGTATCATATCATATATCATTTAAGCAGTTT	ATTGTATTCGATATATAGCGCCTTATTTTAGCTTTGTCAATTACTTTAAATTATTAGGGTTAATCTCAATTTGTATAATGCTTCTCTATTCGGGTAATTGGCTTGATGTGCAAGTGATGT	1.003	TRUE	FALSE
502	Psapl1	527	PSAPL1_wgs_ref	chr4:7431400;G|A;Family=14681	case	14681	14681.p1	4	7433127	-	G	A	PSAPL1	ENST00000319098.4	WGS	ENSG00000178597	TTGGCTGTGAGTCGGGAGGATGCCTACCGGGAAGTATGTGTGACATGACCTGAAATCCCCCGACAGGTCACCTGGGAGAGGCCGGGAGAGGGCAAGCGCCACACCTGCCAGGTGGCCCAG	TTGGCTGTGAGTCGGGAGGATGCCTACCGGGAAGTATGTGTGACATGACCTGAAATCCCCTGACAGGTCACCTGGGAGAGGCCGGGAGAGGGCAAGCGCCACACCTGCCAGGTGGCCCAG	TTTGGCGTGCAAGCGCGGACGTCAAAGCACGGAGATGACGGACTCTGGCCTGGAGCCAAATTCAGGGGGATGCCGGCCTAAGGACCATTGGCGGCGCTATGCAGACGCTAGGCGCAGCGC	Value Not Reported	FALSE	NA
503	Pten	674	PTEN_asc_ref	chr10:87965473;A|AT;Family=NDAR_INVGL994JHR_wes1	case	NDAR_INVGL994JHR_wes1	NDAR_INVGL994JHR_wes1	10	89725230	+	A	AT	PTEN	NM_000314	Exome:ASC_DeRubeis	ENSG00000171862	TGATCCAGAGAATGAACCTTTTGATGAAGATCAGCATACACAAATTACAAAAGTCTGAATTTTTTTTTATCAAGAGGGATAAAACACCATGAAAAGAAACTTGAAGAAACTGAAAATGG	TGATCCAGAGAATGAACCTTTTGATGAAGATCAGCATACACAAATTACAAAAGTCTGAATTTTTTTTTTATCAAGAGGGATAAAACACCATGAAAAGAAACTTGAAGAAACTGAAAATGG	GAATTTAAATTTTAAAAAATAGGTCTAATAACAAGTCTATACGAAACTCAGCTAGAAGCTGAACATTTCCTTTATCAGCGAACAATAAGGATAGAGCGATAAATTCAATATGTAGGAAAT	0.507	TRUE	TRUE
504	Ptgdr2	384	PTGDR2_wgs_ref	chr11:60852177;T|C;Family=13924	control	13924	13924.s1	11	60619650	-	T	C	PTGDR2	ENST00000332539.4	WGS	ENSG00000183134	AGCCAGTGCGGCAGGTTCACAGGCGAGGCCTGGAGTAACACAAAGTGAAACTCATAATAGACTTCCCACTCTAGGGCAGTGGAGTCGGAAGGGCACACGGGGTGCGTCTCCCCGGAGTTC	AGCCAGTGCGGCAGGTTCACAGGCGAGGCCTGGAGTAACACAAAGTGAAACTCATAATAGGCTTCCCACTCTAGGGCAGTGGAGTCGGAAGGGCACACGGGGTGCGTCTCCCCGGAGTTC	AGGGTTTGCCAGTAGCATCTGCGTGAGCCAGTCCGCGTTGACCATGCGGGAGGTAGAGACCGTCTGGGGATAAACAGAGAAACCCGACTGCAGCGGCAAGCACCTTGTCACGAAGTCCGA	1.715	FALSE	NA
505	Ptpn21	505	PTPN21_wgs_ref	chr14:88467813;C|G;Family=14590	case	14590	14590.p1	14	88934157	-	C	G	PTPN21	ENST00000553531.1	WGS	ENSG00000070778	TGCACACATTTTGGAGATTGTATTTTCTAGACAATTCTCTATTTTACTGAAGCTATGCTGGGCAATTCTGGCAATCATTAAAGTGCATAGATTTCTATCTTAAACTAATTTTTGATAATG	TGCACACATTTTGGAGATTGTATTTTCTAGACAATTCTCTATTTTACTGAAGCTATGCTGCGCAATTCTGGCAATCATTAAAGTGCATAGATTTCTATCTTAAACTAATTTTTGATAATG		0.656	TRUE	FALSE
506	Ptprc	613	PTPRC_wgs_ref	chr1:198756352;A|AG;Family=12440	control	12440	12440.s1	1	198725481	+	A	AG	PTPRC	ENST00000442510.2	WGS	ENSG00000081237	ATATTTGTAGAAGGGTTATATTTTACTACTGTGGAAAAATATTTAAGATAGTTTTGCCAGAACAGTTTGTACAGACGTATGCTTATTTTAAAATTTTATCTCTTATTCAGTAAAAAACA	ATATTTGTAGAAGGGTTATATTTTACTACTGTGGAAAAATATTTAAGATAGTTTTGCCAGGAACAGTTTGTACAGACGTATGCTTATTTTAAAATTTTATCTCTTATTCAGTAAAAAACA	CTGGCTTTTATAACAATTGAACTTAAGATCCGTGACTGTTTGATTTTAGCTTGTCTGAATATATTTCGGATAATTTTCGAAGATAAAAAAACTTTAATTGTGGTAAGTTAATATTAAAAA	0.207	FALSE	FALSE
507	Ptprj	431	PTPRJ_wgs_ref	chr11:48132413;C|A;Family=14153	case	14153	14153.p1	11	48153965	+	C	A	PTPRJ	ENST00000440289.2	WGS	ENSG00000149177	GACCCTGTCTCAAAAAAAAATTTTTTTTTATAGAAACAGTTTAAATTATTAAATTATTTCTAGGCCTACAGGAGAAACTTCTGGGAAATCCTAGAGAGTAATGTTCATTATTGTTGTTTT	GACCCTGTCTCAAAAAAAAATTTTTTTTTATAGAAACAGTTTAAATTATTAAATTATTTATAGGCCTACAGGAGAAACTTCTGGGAAATCCTAGAGAGTAATGTTCATTATTGTTGTTTT		0.634	TRUE	TRUE
508	Pum2	491	PUM2_wgs_ref	chr2:20251060;ACT|A;Family=14524	control	14524	14524.s1	2	20450821	-	ACT	A	PUM2	ENST00000440577.1	WGS	ENSG00000055917	AAACCTTTTATAACAGATTAACAATCAACTGCATAAATATTATTAATATTTTAAAAAGAGTTAAGTTGTATTTTGATAATTCACAAACTATCATGCAAATAACGAGTAAGTAGACAAGAA	AAACCTTTTATAACAGATTAACAATCAACTGCATAAATATTATTAATATTTTAAAAAGTTAAGTTGTATTTTGATAATTCACAAACTATCATGCAAATAACGAGTAAGTAGACAAGAA	AAATAATTCAAATTAATATTGGTATCGTAGAAAACACAATATGATCTTGTACAACTATTCAAAAGAACAAAATTTATTATATTGCTAAGAACATAATCAATGAGATGTAATCTAAATTGC	0.284	TRUE	TRUE
509	Purb	627	PURB_wgs_ref	chr7:44876364;T|C;Family=13211	case	13211	13211.p1	7	44915963	-	T	C	PURB	ENST00000395699.2	WGS	ENSG00000146676	AAAAAATGTAAGAATCCTTCCTGCTGGTGTGCACTCCTTACAATAGACTTTTGCAAATGGAGTTTTACAGTCTATATTTAAAAAAAATTGTATGTTTGTAACAAAGAAAGTATGCAGAAA	AAAAAATGTAAGAATCCTTCCTGCTGGTGTGCACTCCTTACAATAGACTTTTGCAAATGGGGTTTTACAGTCTATATTTAAAAAAAATTGTATGTTTGTAACAAAGAAAGTATGCAGAAA		0.643	TRUE	TRUE
510	Qsox1	502	QSOX1_wgs_ref	chr1:180201352;C|T;Family=14573	case	14573	14573.p1	1	180170487	+	C	T	QSOX1	ENST00000367602.3	WGS	ENSG00000116260	CGGGCCAGGTGTGAGAGGGGAGAGCTCACTCACACCAGCCTGACAGTCTTGGGGCAGAGCGCCCCATAGGCCTCTGCAGCCCCATCACTGCCTCATTCTCCCTCAGGTGCCAAGGAAGCT	CGGGCCAGGTGTGAGAGGGGAGAGCTCACTCACACCAGCCTGACAGTCTTGGGGCAGAGTGCCCCATAGGCCTCTGCAGCCCCATCACTGCCTCATTCTCCCTCAGGTGCCAAGGAAGCT	TGGGTCAGCACGCAACACCAGGGCCTCCCTGGTCGTTAGACCGCCTCATGCATCCGCGACCGCACTTTAGTACGCAAGGGAAGCGTCGTAGCCATGCGGGTCGACTCGTGCCAACCACGG	0.624	TRUE	FALSE
511	Rab22a	217	RAB22A_wgs_ref	chr20:58364108;T|C;Family=12708	control	12708	12708.s1	20	56939164	+	T	C	RAB22A	ENST00000244040.3	WGS	ENSG00000124209	TCTGGGGCATTTGTCCTGTTTTATGTGCAAATGAAAGTCTAAAAAATATGAGGAAGATATTACATTTTTCAGGAGCCTCCATTTTTTCAGTCTAAGAGAATGATAAGTGAGAGGCCTATT	TCTGGGGCATTTGTCCTGTTTTATGTGCAAATGAAAGTCTAAAAAATATGAGGAAGATACTACATTTTTCAGGAGCCTCCATTTTTTCAGTCTAAGAGAATGATAAGTGAGAGGCCTATT		0.682	TRUE	FALSE
512	Rab6b	219	RAB6B_wgs_ref	chr3:133827116;G|T;Family=12724	case	12724	12724.p1	3	133545960	-	G	T	RAB6B	ENST00000543906.1	WGS	ENSG00000154917	TGGCAGGCAGTAAGTGCAGCAGAATCTGGCAGGACTGATATTTGTGCAGTGGGCCTGCCACACACCCTCTGCCTAGGAGGCTGTATGCCAGAGCTCATCTCTAGCAAGGAATTTATCTTC	TGGCAGGCAGTAAGTGCAGCAGAATCTGGCAGGACTGATATTTGTGCAGTGGGCCTGCCAAACACCCTCTGCCTAGGAGGCTGTATGCCAGAGCTCATCTCTAGCAAGGAATTTATCTTC	CATTTGGTGCGCGCGTCCGACATTCAGGGACTTGTTTCACGGAGTATTGCTCATGACAACGCAGTTCCCGCGTAGAGTCATGCACCGACTAGTCCATAAGAGGTAAGCAGGCTATTCGGA	0.33	TRUE	TRUE
513	Rabgap1l	602	RABGAP1L_wgs_ref	chr1:174995200;A|T;Family=11587	case	11587	11587.p1	1	174964337	+	A	T	RABGAP1L	ENST00000392064.2	WGS	ENSG00000152061	AATTGGATTAGTATCTTGTTTTTATGTGTGAATGAAGCCTTGTGAAAGAAACAAATGCAACTGAGAAGGTAACAAGGTGACTGTTTTTGTGAGCCAGTGATGTTTTCAATGCTTTGTGTT	AATTGGATTAGTATCTTGTTTTTATGTGTGAATGAAGCCTTGTGAAAGAAACAAATGCATCTGAGAAGGTAACAAGGTGACTGTTTTTGTGAGCCAGTGATGTTTTCAATGCTTTGTGTT	TCTCAGTAAGGTTTAATTGAGTGATGATAATTTGGCCGATCGATTAATTTTTAAGGAGAAGATATGATGTTTTTACACGTAAGGTTGTAATAGTGTTGAAAGGATTTCCCCCGAGTTTTG	0.509	TRUE	TRUE
514	Rad18	275	RAD18_wgs_ref	chr3:8890175;C|T;Family=13026	control	13026	13026.s1	3	8931859	-	C	T	RAD18	ENST00000429790.1	WGS	ENSG00000070950	TTCTATATATTTCTGCTAAGAAATGGAATCCTATGTAATAACTGTAGTTATGTATCAGATGTTATTTCTGTATGGATAAATTGTTCTTATGGGCAATTAATACAGTCATGCATCACTTAA	TTCTATATATTTCTGCTAAGAAATGGAATCCTATGTAATAACTGTAGTTATGTATCAGATATTATTTCTGTATGGATAAATTGTTCTTATGGGCAATTAATACAGTCATGCATCACTTAA	AAAGTTTAATTATAAATATCCATATTTAGGCATTATATAATTTTACTAGTGCTCTCAACAAGTTTGTACGTGAGTATAATGATGTCAATTGGGAACTTACTTGGTATGAGTCTTTTTACC	0.991	TRUE	FALSE
515	Ranbp10	515	RANBP10.1_wgs_ref	chr16:67724986;C|G;Family=14645	control	14645	14645.s1	16	67758889	-	C	G	RANBP10	ENST00000317506.3	WGS	ENSG00000141084	AATCAGGAAAGGAAAGACTGAGATGGTTGCCAGGACTTGGGGTGGCCCACCTGTGGAGAGGACTGGCTGCCCTGGAGGAGGAAAGGGAGGAAGTCTACACAGAGGAGCACCAGGACGGCT	AATCAGGAAAGGAAAGACTGAGATGGTTGCCAGGACTTGGGGTGGCCCACCTGTGGAGAGCACTGGCTGCCCTGGAGGAGGAAAGGGAGGAAGTCTACACAGAGGAGCACCAGGACGGCT		0.321	TRUE	TRUE
516	Ranbp10	513	RANBP10_wgs_ref	chr16:67725007;C|G;Family=14645	control	14645	14645.s1	16	67758910	-	C	G	RANBP10	ENST00000317506.3	WGS	ENSG00000141084	GTGGTCCCGCTACCATTGGGGAATCAGGAAAGGAAAGACTGAGATGGTTGCCAGGACTTGGGGTGGCCCACCTGTGGAGAGGACTGGCTGCCCTGGAGGAGGAAAGGGAGGAAGTCTACA	GTGGTCCCGCTACCATTGGGGAATCAGGAAAGGAAAGACTGAGATGGTTGCCAGGACTTGCGGTGGCCCACCTGTGGAGAGGACTGGCTGCCCTGGAGGAGGAAAGGGAGGAAGTCTACA		0.321	TRUE	TRUE
517	Ranbp6	103	RANBP6_wgs_ref	chr9:6011694;C|A;Family=11615	case	11615	11615.p1	9	6011694	-	C	A	RANBP6	ENST00000259569.5	WGS	ENSG00000137040	CATAATGTACTCCTGGGAACTGGGTAGGACATATCCATATTGTAGTTCCCAAGGTGTCTGGTTGAGAGTTAGAGAACTTTTAAATTTCTTTAGCCAGACAGGTCTCTATTTTTTTAAGTT	CATAATGTACTCCTGGGAACTGGGTAGGACATATCCATATTGTAGTTCCCAAGGTGTCTGTTTGAGAGTTAGAGAACTTTTAAATTTCTTTAGCCAGACAGGTCTCTATTTTTTTAAGTT		0.597	TRUE	FALSE
518	Rap1a	666	RAP1A_wgs_ref	chr1:111715319;G|GC;Family=14568	case	14568	14568.p1	1	112257941	+	G	GC	RAP1A	ENST00000369709.3	WGS	ENSG00000116473	AGAGACGGGGTTTCATCATGTTGGCGAGGCTGGTCTTGAACTCCTGACTTCGTGATCCGCCCCCCCCTCAGCCTCCCAAAGTGCTGGGATTACAGGCGTGAGCCACCGCGCCTGGCCCG	AGAGACGGGGTTTCATCATGTTGGCGAGGCTGGTCTTGAACTCCTGACTTCGTGATCCGCCCCCCCCCTCAGCCTCCCAAAGTGCTGGGATTACAGGCGTGAGCCACCGCGCCTGGCCCG	CGACCGAACCTGGAAATGGCCTTCCCCGGTCTTGGTGTCCGCCGCGCAGCCGCAGGGCCCTTCTCAGTCGAGTCCTTCGCGTCAAATATCCGTGCGCTGTGGCCCGGGCGAAAAAGCTTT	0.537	TRUE	TRUE
519	Rbfox1	647	RBFOX1_wgs_ref	chr16:7713241;C|T;Family=13780	case	13780	13780.p1	16	7763243	+	C	T	RBFOX1	ENST00000340209.4	WGS	ENSG00000078328	ATATAGTGACTTCTTAACACACACATCACGCAATCTGCAAACCCAGAAAATGTGTATATCTGTCTTTAGAAATTAGTGTTTATATCACTTACAGTGGTTTGTGAAGAAAGAAAACTGGTT	ATATAGTGACTTCTTAACACACACATCACGCAATCTGCAAACCCAGAAAATGTGTATATTTGTCTTTAGAAATTAGTGTTTATATCACTTACAGTGGTTTGTGAAGAAAGAAAACTGGTT		0.336	TRUE	TRUE
520	Rbfox2	88	RBFOX2_wgs_ref	chr22:35742094;CTAAAA|C;Family=11520	case	11520	11520.p1	22	36138141	-	CTAAAA	C	RBFOX2	ENST00000405409.2	WGS	ENSG00000100320	AGCCAAAGTTTGGTTTGTTGCTGTTAAGACAATTTTTGTTGTATGTATATAAATATTTTAGTTAGAGGAGCGGGGAATGGGATGCGGGCTTTCACAGTTCTAGGGAATGGGGGCAGGGAG	AGCCAAAGTTTGGTTTGTTGCTGTTAAGACAATTTTTGTTGTATGTATATAAATAGTTAGAGGAGCGGGGAATGGGATGCGGGCTTTCACAGTTCTAGGGAATGGGGGCAGGGAG		0.194	TRUE	TRUE
521	Rbm28	590	RBM28_wgs_ref	chr7:128307112;GCAAA|G;Family=11194	control	11194	11194.s1	7	127947165	-	GCAAA	G	RBM28	ENST00000223073.2	WGS	ENSG00000106344	TGCTCCTTCATGGAAAGAAACACATCATCACACTGTGGGTGCCTAAGCTAAGTTTGTTTGCAGTTTGATGATGCCCAGCTCCTTTTCAACTCAGCCTTAATTGGCACTTTAAGGGCCAGG	TGCTCCTTCATGGAAAGAAACACATCATCACACTGTGGGTGCCTAAGCTAAGTTTGCAGTTTGATGATGCCCAGCTCCTTTTCAACTCAGCCTTAATTGGCACTTTAAGGGCCAGG		0.815	TRUE	TRUE
522	Rbm28	48	RBM28.1_wgs_ref	chr7:128302575;G|A;Family=11252	case	11252	11252.p1	7	127942628	-	G	A	RBM28	ENST00000223073.2	WGS	ENSG00000106344	ACTAATAGGTGAAAAAAGAGAGTCTGAGGAGTGAATACATTTATTTTGTGATTTCCTAGGCAGTAGCTAGGACTCCCTTAGAGGTTGCTAATAGGGAAAGGGTGCGCTGGCTCTACTCAG	ACTAATAGGTGAAAAAAGAGAGTCTGAGGAGTGAATACATTTATTTTGTGATTTCCTAGGTAGTAGCTAGGACTCCCTTAGAGGTTGCTAATAGGGAAAGGGTGCGCTGGCTCTACTCAG		0.815	TRUE	TRUE
523	Rbm4	671	RBM4_wgs_ref	chr11:66640573;G|GTC;Family=14658	case	14658	14658.p1	11	66408044	+	G	GTC	RBM4	ENST00000483858.1	WGS	ENSG00000173933	AGAACCTCTCAAAAACATGTCAAGCGACACTTATAGGACCAGAATCCTTGTTAAGCTGTCCTACCTTACACAAACTCTTTAAAGGGTTACAGCTCTTGTTGCTTTTATATTATACCTG	AGAACCTCTCAAAAACATGTCAAGCGACACTTATAGGACCAGAATCCTTGTTAAGCTGTCTCCTACCTTACACAAACTCTTTAAAGGGTTACAGCTCTTGTTGCTTTTATATTATACCTG		0.216	TRUE	FALSE
524	Rbm41	1	RBM41_ssc_ref	chrX:107067513;A|G;Family=12461	case	12461	12461.p1	X	106310743	-	A	G	RBM41	NM_018301	Exome:SSC_Iossifov_2014	ENSG00000089682	TCATATCATGTGCTACAGGTAGCACTACAGAAATTAGTGGTAGCTAGAATATATATAAATTGTGGGTCCTGGATGGTCTTTCTTGAATTGGAATCTTGGATCTAGGATTTATGTATAGAC	TCATATCATGTGCTACAGGTAGCACTACAGAAATTAGTGGTAGCTAGAATATATATAAATCGTGGGTCCTGGATGGTCTTTCTTGAATTGGAATCTTGGATCTAGGATTTATGTATAGAC		0.319	FALSE	FALSE
525	Reep1	332	REEP1_wgs_ref	chr2:86216240;A|T;Family=13564	case	13564	13564.p1	2	86443363	-	A	T	REEP1	ENST00000541910.1	WGS	ENSG00000068615	CCAGTAAAAGAGAAGAGTCACAGGAAGCTCATCTCCTCCCTGGATTCTGGATTAGGAGCTTCTGAATCTTTTCCAGGGATAGGCAGGTAGCTCACTCTTGGTGCAATTTCTTGAGGATGG	CCAGTAAAAGAGAAGAGTCACAGGAAGCTCATCTCCTCCCTGGATTCTGGATTAGGAGCTACTGAATCTTTTCCAGGGATAGGCAGGTAGCTCACTCTTGGTGCAATTTCTTGAGGATGG	AATACTGCGGAATGAGCAACTTCTGTGAGCCTACTTTTGGTCGAACTGTCGATACTATCTCCCAGGGCGACAATACAGTTGTTTAGGACATGTGACGGCAGGCAATTGTGCGAGTTGCTA	0.23	TRUE	TRUE
526	Rem2	645	REM2_wgs_ref	chr14:22887622;G|A;Family=13750	case	13750	13750.p1	14	23356831	+	G	A	REM2	ENST00000267396.4	WGS	ENSG00000139890	TGGACAGACTTTCTGCATTCAGATAATGAGCAGTGGCAACCCCTTTTGGCCAGGGCCAGGGGGGCACCAGCAAGGGGCCACCCTTTCCCTTTTCAAGAAATAATTTTTGTACTGCCTCTG	TGGACAGACTTTCTGCATTCAGATAATGAGCAGTGGCAACCCCTTTTGGCCAGGGCCAGAGGGGCACCAGCAAGGGGCCACCCTTTCCCTTTTCAAGAAATAATTTTTGTACTGCCTCTG		1.304	TRUE	TRUE
527	Rfx3	310	RFX3_wgs_ref	chr9:3218524;C|T;Family=13358	control	13358	13358.s1	9	3218524	-	C	T	RFX3	ENST00000382004.3	WGS	ENSG00000080298	TAAATCTTTTAGTATATCATGTCCTCTCAAAATTGGCAGGAGCTAAATAATAGTTTGTGGGCGATTTGTATTGTGTACTGTACAATAACTGGGGAACTTTTATAATTATAAAAATATATA	TAAATCTTTTAGTATATCATGTCCTCTCAAAATTGGCAGGAGCTAAATAATAGTTTGTGGACGATTTGTATTGTGTACTGTACAATAACTGGGGAACTTTTATAATTATAAAAATATATA	GTTTTCATTTGATAACCAAGTATTAGTATTTGCGAGATATGACCGATAATTAGTCAGGAAGACGTTTCTACTTTTAATTAGTGACATAACATTAGAAATGTGATTAACTTATAAGGTATT	0.104	TRUE	TRUE
528	Rfx7	343	RFX7_wgs_ref	chr15:56093321;G|A;Family=13684	control	13684	13684.s1	15	56385519	-	G	A	RFX7	ENST00000423270.1	WGS	ENSG00000181827	AAGCAAGGACCATCCTACTGTTGAAATGTTGGGTTAAATTGTGTTTTATAACATGTAGCACACTGTATCTAAAGACATATGTATTGTATTTGTCTTAATGGAAGTGCCTCCCGCAGCAGA	AAGCAAGGACCATCCTACTGTTGAAATGTTGGGTTAAATTGTGTTTTATAACATGTAGCATACTGTATCTAAAGACATATGTATTGTATTTGTCTTAATGGAAGTGCCTCCCGCAGCAGA	GATAGCACTTTTTGAAGCCAATCTTTACGTCAAGCTCACATTTGGAAAACTCGTCGGAAATAATGGCTGTAGCTATTTGTCACGGGATTTACTATAGTGGGTATAGCATTGAAATTATAC	0.132	TRUE	FALSE
529	Rgs17	325	RGS17_wgs_ref	chr6:153007752;C|T;Family=13529	control	13529	13529.s1	6	153328887	-	C	T	RGS17	ENST00000367225.2	WGS	ENSG00000091844	TTGAGACCAGACTGGCCAACATGGTGAAACCCCGACTCTAGTAAAAATACAAAATTAGCCGGGCATGGTGGTGGGTGCCTTTAATCCCGGCTACTTGAGAGGCTGAGGCAGGAGAATCGC	TTGAGACCAGACTGGCCAACATGGTGAAACCCCGACTCTAGTAAAAATACAAAATTAGCCAGGCATGGTGGTGGGTGCCTTTAATCCCGGCTACTTGAGAGGCTGAGGCAGGAGAATCGC	TCACCTAGCCAGAGTACCAAAAGCATTGACGTAAGTACAGTAGGACTGCTGGATGCTGGCGTATAAGAGGCATGGGTCTAAAAGGCGTAGTGCAGGTTCAGCAGACCGCCAGCTATGCTC	0.641	TRUE	TRUE
530	Rims3	126	RIMS3_wgs_ref	chr1:40620967;G|C;Family=11827	case	11827	11827.p1	1	41086639	-	G	C	RIMS3	ENST00000372684.3	WGS	ENSG00000117016	TAGCTCAACCAACTCCTTTAGCATGTAAACTCACAGAAGGCAAGAACCCCTTTTTTTAGACTTTCCAAATGCATCCTGCAAAGAGAGAGATAGCTGATAGGGACTGACAAGCACACTGTT	TAGCTCAACCAACTCCTTTAGCATGTAAACTCACAGAAGGCAAGAACCCCTTTTTTTAGAGTTTCCAAATGCATCCTGCAAAGAGAGAGATAGCTGATAGGGACTGACAAGCACACTGTT	ACGGTGGATAGATCGCTCCACACTTACTCGGTGCTATCCAATTCATAGCGTGCCCGCCTGTTACATAAACTAAATTCGATAGTAATCTTCGAAAGATCCACGATAAAAGACAAGGAACAT	1.06	TRUE	FALSE
531	Rnf130	239	RNF130_wgs_ref	chr5:179917699;TA|T;Family=12795	case	12795	12795.p1	5	179344699	-	TA	T	RNF130	ENST00000522208.2	WGS	ENSG00000113269	AAAGTTCCGGGATTCCAGTTGTGAGCCACCATGCCCAGCCAAGAATGGCATTTTTTTTTTAATCCCAAATAACAGCCTCTTTACTAGCTGCTATGCTGGGGGAAATCCCTGCTAAGTCGG	AAAGTTCCGGGATTCCAGTTGTGAGCCACCATGCCCAGCCAAGAATGGCATTTTTTTTTAATCCCAAATAACAGCCTCTTTACTAGCTGCTATGCTGGGGGAAATCCCTGCTAAGTCGG		0.801	TRUE	TRUE
532	Rnf150	324	RNF150_wgs_ref	chr4:140865880;T|C;Family=13523	control	13523	13523.s1	4	141787034	-	T	C	RNF150	ENST00000420921.2	WGS	ENSG00000170153	AAACAAATTTTAGTATTACTGGTATTAAGTTTAGTCCAGTGGAATTAGAAGGATAATTCAATAGCAACAGAAATATAAATTATATTCCATTCCCAGAGAGAGAATGCGCTTTGGATTGTT	AAACAAATTTTAGTATTACTGGTATTAAGTTTAGTCCAGTGGAATTAGAAGGATAATTCAGTAGCAACAGAAATATAAATTATATTCCATTCCCAGAGAGAGAATGCGCTTTGGATTGTT		0.822	TRUE	TRUE
533	Rnf44	642	RNF44_wgs_ref	chr5:176526703;G|A;Family=13629	case	13629	13629.p1	5	175953704	-	G	A	RNF44	ENST00000274811.4	WGS	ENSG00000146083	TTGTTGCTGATTTCAGAGGGATATTCACTAAGAAATGTATGATGTATACCAACGACCGCCCACGCTGCCTTTGGCTGCCCGTGTCTTTTTGGTGGGAGGTGGGATGGGGATGAGGCTTAA	TTGTTGCTGATTTCAGAGGGATATTCACTAAGAAATGTATGATGTATACCAACGACCGCCTACGCTGCCTTTGGCTGCCCGTGTCTTTTTGGTGGGAGGTGGGATGGGGATGAGGCTTAA	TCTGGGGCGAAAAACGCATGTCGAGTTTTGGAGTTCTGGTCATCTGAGAATTTGTATATCGTGTGCGTCTCTACAGCTCGGTGTAAAGGCGACAAACGGTCGTCGTTTATTGGATCGCTG	0.502	TRUE	TRUE
534	Ror1	428	ROR1_wgs_ref	chr1:64180328;TAA|T;Family=14151	control	14151	14151.s1	1	64646011	+	TAA	T	ROR1	ENST00000371079.1	WGS	ENSG00000185483	AAAAAAACTCCTTTATTCTAAGAACAATGTCTCAAAGTCTCATTTTTACTTTAAAGGTATAAGAGACTTCTAAAGAGACTTACGGGATATAAAAGTAATTCCTGGAAATGATATTTGATG	AAAAAAACTCCTTTATTCTAAGAACAATGTCTCAAAGTCTCATTTTTACTTTAAAGGTATGAGACTTCTAAAGAGACTTACGGGATATAAAAGTAATTCCTGGAAATGATATTTGATG		0.267	FALSE	FALSE
535	Runx1t1	430	RUNX1T1_wgs_ref	chr8:91955087;C|G;Family=14152	control	14152	14152.s1	8	92967315	-	C	G	RUNX1T1	ENST00000523629.1	WGS	ENSG00000079102	TTTTTAGAAGTGTTGATGATGTATTTGATAACATTATAAAAGTATGTGTCTCCCGTGAAAGAACATTGAGCTATTTCCCTGGAATGGATGGGGAAGAAATGAGCAAAGGAGTGCTGTTCT	TTTTTAGAAGTGTTGATGATGTATTTGATAACATTATAAAAGTATGTGTCTCCCGTGAAACAACATTGAGCTATTTCCCTGGAATGGATGGGGAAGAAATGAGCAAAGGAGTGCTGTTCT	TGCAATGCGTTAGAGGCGGAAACTTGTCTGACAGACGATTGGGTGAGATAATGGTTAACATGTAAACTTATGTATGTCAATATTTGAATTACGTAACATTGAGTTTGTATACGATGATGG	0.312	TRUE	TRUE
536	Ryr3	175	RYR3_wgs_ref	chr15:33865829;A|C;Family=12377	case	12377	12377.p1	15	34158030	+	A	C	RYR3	ENST00000415757.3	WGS	ENSG00000198838	AAGTGCCTTAAAACCTCTTTAGACATAGCTATGCAAGTTTTTTATGTTTGTGTTCCAGAAGGACAGTTCCATTCATTAGTTGTGATCTTCCGTCTTACTTTATGAAACTGCACTTGAAGG	AAGTGCCTTAAAACCTCTTTAGACATAGCTATGCAAGTTTTTTATGTTTGTGTTCCAGACGGACAGTTCCATTCATTAGTTGTGATCTTCCGTCTTACTTTATGAAACTGCACTTGAAGG		0.279	TRUE	TRUE
537	Samd5	220	SAMD5_wgs_ref	chr6:147569681;A|G;Family=12738	control	12738	12738.s1	6	147890817	+	A	G	SAMD5	ENST00000367474.1	WGS	ENSG00000203727	ACAAACGTTAGAAATTGTATTGTTCATTGCACTTGTTGCCCTGTTCCCCAAGCTTGTCAATGTTTAGAGATACTATTCGGGTTGCTAAAGCCATTATTCATAGAAAATTTCTGCCCCTAC	ACAAACGTTAGAAATTGTATTGTTCATTGCACTTGTTGCCCTGTTCCCCAAGCTTGTCAGTGTTTAGAGATACTATTCGGGTTGCTAAAGCCATTATTCATAGAAAATTTCTGCCCCTAC		1.695	TRUE	FALSE
538	Sar1b	158	SAR1B_wgs_ref	chr5:134603713;C|G;Family=12175	case	12175	12175.p1	5	133939403	-	C	G	SAR1B	ENST00000402673.2	WGS	ENSG00000152700	AGGCTAGAGTGCAGTGGCACAATCTCTGCTTACTGCAACCTCCACCTCCGGGGTTCAAGTGATTCTCCTGCCTCAGCCTCCTGAGTAGCTGGGACTACAGGCGCGCACCACCATGCCCGG	AGGCTAGAGTGCAGTGGCACAATCTCTGCTTACTGCAACCTCCACCTCCGGGGTTCAAGTCATTCTCCTGCCTCAGCCTCCTGAGTAGCTGGGACTACAGGCGCGCACCACCATGCCCGG	TACAGCGAGGGGTCACCTTTCTCCCCTGTACCGTGTAGCCGGGCCCGCTATGGCCGATAGATGACCCATACCTGACACGCAACAAGGAGTGCTGAATACTTCGCTCCCCGTCGTGCTCGC	0.989	TRUE	TRUE
539	Sbf1	460	SBF1_wgs_ref	chr22:50445576;G|C;Family=14316	case	14316	14316.p1	22	50884005	-	G	C	SBF1	ENST00000380817.3	WGS	ENSG00000100241	GCACCTGGAAAACCCACAGGTCAGAGTAAGGGGAGAAAGGACCCTGCCCTCCCTGTTCCACGTCTGTGGGGGGAGAGGACAAATGCCAGGCACAGGGTAGGCGGCGAGAACAAGGCACTC	GCACCTGGAAAACCCACAGGTCAGAGTAAGGGGAGAAAGGACCCTGCCCTCCCTGTTCCAGGTCTGTGGGGGGAGAGGACAAATGCCAGGCACAGGGTAGGCGGCGAGAACAAGGCACTC	AGAGACCCGTGCCTGGAATCCGGTCGATCCAGATGGCAAACCGTTGGAAGCCCCATGAGCACAGTCGAGCGTTGGAGCACGGCCACGAGAGAGTGGGGACAACGACCCGTGGGAGAAACA	0.265	TRUE	FALSE
540	Scai	413	SCAI_wgs_ref	chr9:124951383;TA|T;Family=14058	case	14058	14058.p1	9	127713662	-	TA	T	SCAI	ENST00000336505.6	WGS	ENSG00000173611	AACCTCCGCCTCCCAGGTTCAAGCAATTTTCCTGCCTCAGCCTCCCGAGTAGCTGGGATTACAGGTGCCCGCCACCATGCCTGGCTAATTTTTGTATTTTTAGTAGAGACGGGGTTTCAC	AACCTCCGCCTCCCAGGTTCAAGCAATTTTCCTGCCTCAGCCTCCCGAGTAGCTGGGATACAGGTGCCCGCCACCATGCCTGGCTAATTTTTGTATTTTTAGTAGAGACGGGGTTTCAC		0.243	TRUE	TRUE
541	Scarb2	663	SCARB2.1_wgs_ref	chr4:76159718;C|CA;Family=14329	case	14329	14329.p1	4	77080871	-	C	CA	SCARB2	ENST00000264896.2	WGS	ENSG00000138760	CACTGGCAGGGAGACCAAAAACATTACTTCCATACTTGTGTCATGATTCTTTTTTTTTTGAGAGAGTCTCACTCTGTCGCCAGGCTGGAGTACAGTGGCATGATCTCGGCTCACTGCAA	TGCAGTGAGCCGAGATCATGCCACTGTACTCCAGCCTGGCGACAGAGTGAGACTCTCTCAAAAAAAAAAAGAATCATGACACAAGTATGGAAGTAATGTTTTTGGTCTCCCTGCCAGTGT		0.724	TRUE	TRUE
542	Scarb2	68	SCARB2_wgs_ref	chr4:76159602;G|A;Family=11381	control	11381	11381.s1	4	77080755	-	G	A	SCARB2	ENST00000264896.2	WGS	ENSG00000138760	GCAACCTCTGCCTCCCGGGTTCAAGCAATTCTCCTGCCTCAGCCACCCAAGTAGCTGGGACTACAGGTGCGTGCCACCACGCCCAGCTAAATTTTGTATTTTTAGTGGAGACGGGGTTTC	GCAACCTCTGCCTCCCGGGTTCAAGCAATTCTCCTGCCTCAGCCACCCAAGTAGCTGGGATTACAGGTGCGTGCCACCACGCCCAGCTAAATTTTGTATTTTTAGTGGAGACGGGGTTTC		0.724	TRUE	TRUE
543	Scn1a	360	SCN1A_wgs_ref	chr2:165989378;A|G;Family=13752	case	13752	13752.p1	2	166845888	-	A	G	SCN1A	ENST00000375405.3	WGS	ENSG00000144285	CATTTCTTTGGAGTAATGCTGCTCTAGATTGTTCTAAATAGAATGTGGGCTTCATAATTTTTTTTTCCACAAAAACAGAGTAGTCAACTTATATAGTCAATTACATCAGGACATTTTGTG	CATTTCTTTGGAGTAATGCTGCTCTAGATTGTTCTAAATAGAATGTGGGCTTCATAATTTCTTTTTCCACAAAAACAGAGTAGTCAACTTATATAGTCAATTACATCAGGACATTTTGTG		0.071	TRUE	TRUE
544	Scn9a	615	SCN9A_wgs_ref	chr2:166198309;C|T;Family=12449	control	12449	12449.s1	2	167054819	-	C	T	SCN9A	ENST00000375387.4	WGS	ENSG00000169432	CTTGTCATCTTTTCACAGGATTGTAATTAGTCTTGTTTCCCATGTAAAGAAACAACACACGCATACAGAAAAATCTATTATTTATCTATTATTTGGAAATCAACAAAAGTATTTGCCTTG	CTTGTCATCTTTTCACAGGATTGTAATTAGTCTTGTTTCCCATGTAAAGAAACAACACACACATACAGAAAAATCTATTATTTATCTATTATTTGGAAATCAACAAAAGTATTTGCCTTG	TCGAATACGAGTTACGATAATCATTGTGGAAATTATCTTAATGTATATTGAGAAATAATCAATTCTTCTTACATTACTACTTCAATGCCCACTATTTGGTTTAATCAACGTCATAACTCA	0.708	FALSE	FALSE
545	Scube1	289	SCUBE1_wgs_ref	chr22:43199409;A|G;Family=13146	control	13146	13146.s1	22	43595415	-	A	G	SCUBE1	ENST00000360835.4	WGS	ENSG00000159307	AAATTTGAAGGCCTTGGGAGAGAAGCCATTTCCCCTACCTCTAACGAGCGTAGTTTTCTGTCTGAATGGCCCCCCTTTTCATGCACGCTCGTTCTTAAGAGACGCACCATCCGCAGGCAG	AAATTTGAAGGCCTTGGGAGAGAAGCCATTTCCCCTACCTCTAACGAGCGTAGTTTTCTGCCTGAATGGCCCCCCTTTTCATGCACGCTCGTTCTTAAGAGACGCACCATCCGCAGGCAG	CTTCCAACTTGACACGTACACTGACTGTACGTCGTAGTTGATAGTGGCGGACTTTTCCGGGTTCACCACACGTCACTGCGTAACGAGTATGCGTCTAAACGACCACCCTGACCTGTACTG	0.313	TRUE	FALSE
546	Sdc2	583	SDC2_wgs_ref	chr8:96610564;T|C;Family=11030	control	11030	11030.s1	8	97622792	+	T	C	SDC2	ENST00000302190.4	WGS	ENSG00000169439	TAACAGTTTAAAAAAAAAGTTGGTATTTTATAAGCACAGACAATTCTAATGGTAACTTTTGTAGTCTTATGAATAGACATAAATTGTAATTTGGGAACATAAAAACTACTGAAGAAATCA	TAACAGTTTAAAAAAAAAGTTGGTATTTTATAAGCACAGACAATTCTAATGGTAACTTTCGTAGTCTTATGAATAGACATAAATTGTAATTTGGGAACATAAAAACTACTGAAGAAATCA		0.672	TRUE	TRUE
547	Sema3d	662	SEMA3D_wgs_ref	chr7:85050554;G|A;Family=14303	control	14303	14303.s1	7	84679870	-	G	A	SEMA3D	ENST00000444867.1	WGS	ENSG00000153993	TAAAGAAACTGACTTAAAAGATAATTTTACTGGGCAATATTGATCAATGAGAGCCTGAGGCGAATAAGTGCCTTCATCCACAGAATATCTTTTAAACTTAATATGTTTATAATTATACAT	TAAAGAAACTGACTTAAAAGATAATTTTACTGGGCAATATTGATCAATGAGAGCCTGAGGTGAATAAGTGCCTTCATCCACAGAATATCTTTTAAACTTAATATGTTTATAATTATACAT	ACTATAATTATCGAAACGAGACTTCATCAGATTAGGCTTTATTCCTAATGTGAGTACAAATTTAATGATTACCAAATGCGAAATCATAATATTCAATGAAATCGAGTATTTGATTAGCTA	0.657	FALSE	FALSE
548	Serac1	102	SERAC1_wgs_ref	chr6:158111188;G|A;Family=11615	control	11615	11615.s1	6	158532220	-	G	A	SERAC1	ENST00000367104.3	WGS	ENSG00000122335	TGGAGTGTGTTGCAGACTACAGAACATTGTTCTCCCTTCAAGCGCTGTAAAGCACCAACCCGGAAGTGGCAGGCACAGAAGGAAGGGCTGGATTGGGCCCCTTTGGTGTAAAGAAGTCCC	TGGAGTGTGTTGCAGACTACAGAACATTGTTCTCCCTTCAAGCGCTGTAAAGCACCAACCTGGAAGTGGCAGGCACAGAAGGAAGGGCTGGATTGGGCCCCTTTGGTGTAAAGAAGTCCC	GTAAGGGGGCTTACTCGTAACAAAAACGGCCTCTTGCTCAGCGGGGCGCAGAGCTATGGGGTAAGCTCAGTTCGACGTCCCATCCAGAAATATTAGGATTACTAGCATCGCGGATGGGAC	0.626	TRUE	FALSE
549	Serbp1	228	SERBP1_wgs_ref	chr1:67408476;T|C;Family=12779	control	12779	12779.s1	1	67874159	-	T	C	SERBP1	ENST00000370994.4	WGS	ENSG00000142864	TTTTGTGCTGTTGATTACTTCTGTACTAAACTGGTAGCCAATTGTTCACTTCTAAATGGAAGGGAAAAAGTTACCCACACAAGTTAGAAAATGATTTACCGAATTATTTTTTTGAGTTAG	TTTTGTGCTGTTGATTACTTCTGTACTAAACTGGTAGCCAATTGTTCACTTCTAAATGGAGGGGAAAAAGTTACCCACACAAGTTAGAAAATGATTTACCGAATTATTTTTTTGAGTTAG	TAACTGTTACGCTATAGTTGGCTGTAATAACCATGATAATTTAGCGACATACACTTGTAATGTCGATGTTATTATTTCGTCAGCTTTGAGGTAAAACCGATGTTAAAATGGTTTCATAAT	0.181	TRUE	TRUE
550	Sf3b3	119	SF3B3_wgs_ref	chr16:70572436;C|T;Family=11753	case	11753	11753.p1	16	70606339	+	C	T	SF3B3	ENST00000302516.5	WGS	ENSG00000189091	GTAGACTCCTTCCTTCCAGATACCGACTTGGACTTGCGGCACTCTGTGGCTCCCCACCCCCAGGTCTGTGGTGGTTTCTTTGTTTTTTCCTGGTTCTTTTTGCTGTGCTGATGAAACATG	GTAGACTCCTTCCTTCCAGATACCGACTTGGACTTGCGGCACTCTGTGGCTCCCCACCCTCAGGTCTGTGGTGGTTTCTTTGTTTTTTCCTGGTTCTTTTTGCTGTGCTGATGAAACATG	TGCACTCGGTCCTCCCTTCTCTCGTAGTATTTTGCCGACTCTCTTTGGGGCTCCGCATTCACTCTTGAGCGTCGTCCCAGTGCTATTGAGTTTTGTGAGAGAGTTTTTGCGTAATGTCCC	0.178	TRUE	TRUE
551	Sfxn2	234	SFXN2_wgs_ref	chr10:102738597;C|T;Family=12788	control	12788	12788.s1	10	104498354	+	C	T	SFXN2	ENST00000369893.5	WGS	ENSG00000156398	CCGCCCGCCTCAGCCTCTGAAATTGCTGGGATTACAGGCATGAGCCACCACACCCAGCCCGGACAGCTTCTTTGGGAGTGCTGCTAACCTTGAAATTATCAGACACTTAGGAGTTATTAG	CCGCCCGCCTCAGCCTCTGAAATTGCTGGGATTACAGGCATGAGCCACCACACCCAGCCTGGACAGCTTCTTTGGGAGTGCTGCTAACCTTGAAATTATCAGACACTTAGGAGTTATTAG	GTCACCTTGGCCGACAACTAAACGGCGCGGCGATACGGGATGCTCGCGCGCAGTTAGTTAAGTCAAGTTTCACACCCCCGATTCCTCGTATAATATTAATGCGGTAGCATGCTCTAACCC	0.778	TRUE	FALSE
552	Sh2b3	238	SH2B3_wgs_ref	chr12:111449493;T|A;Family=12795	case	12795	12795.p1	12	111887297	+	T	A	SH2B3	ENST00000341259.2	WGS	ENSG00000111252	TAATAGCCCACAATCAGTGTTCTGTTCTAGCTGGCTACTGCTTCACTGGATTGAGAATCTATCTATCTCCTTGCACACATGGGCACACACAATCTCCACCATCCAGGGAGGTCCTGAAGT	TAATAGCCCACAATCAGTGTTCTGTTCTAGCTGGCTACTGCTTCACTGGATTGAGAATCAATCTATCTCCTTGCACACATGGGCACACACAATCTCCACCATCCAGGGAGGTCCTGAAGT	TCTCGCGCTAGACCATGTTCGCTAGAACGGAGAATCTGCGGATTCCCATCATTCCACGTATCTCTTCGTCATATTCTGCACAGTTTCGCGAAAGCGAAATGCTACTTGCCGACATACATA	0.803	TRUE	FALSE
553	Sh3pxd2a	300	SH3PXD2A_wgs_ref	chr10:103599336;G|A;Family=13239	control	13239	13239.s1	10	105359093	-	G	A	SH3PXD2A	ENST00000369774.4	WGS	ENSG00000107957	GAGTGCAGAGCATGTCTGCCAAGCACAGAGCATCTCAGTTGGACTGGACCACAGTGCTCCCGAGAGCCTGCCTTTCCTGCCCTTCCCCACCACCTGCACTGCCCCCCACATTCTCCCAGC	GAGTGCAGAGCATGTCTGCCAAGCACAGAGCATCTCAGTTGGACTGGACCACAGTGCTCCTGAGAGCCTGCCTTTCCTGCCCTTCCCCACCACCTGCACTGCCCCCCACATTCTCCCAGC	CGGACCCACGCACGTCGCGGCTCGGGAGGCTCTCCAGCCGGGCTTTGTGACCACAAGACACCCAAAAGCGGCATGCCAATATTATTTCTCCCCCTTTTCCCGCATACCCCCCGCTATCCC	0.296	TRUE	FALSE
554	Sh3rf3	638	SH3RF3_wgs_ref	chr2:109502878;TTTC|T;Family=13542	control	13542	13542.s1	2	110260455	+	TTTC	T	SH3RF3	ENST00000444352.1	WGS	ENSG00000172985	ATGATTTCTTGGTATCAAAATGTGCAGTTTCTACAACAGTTTAGATCACCACCACCATTTTTCTTCTTTTTTAAAAAGAAATAACTGCTCCCATTTCAGGCAGTGCAAACCTTCATCTGC	ATGATTTCTTGGTATCAAAATGTGCAGTTTCTACAACAGTTTAGATCACCACCACCATTTTTCTTTTTTAAAAAGAAATAACTGCTCCCATTTCAGGCAGTGCAAACCTTCATCTGC		0.527	TRUE	FALSE
555	Shisa6	56	SHISA6_wgs_ref	chr17:11561421;T|A;Family=11305	case	11305	11305.p1	17	11464738	+	T	A	SHISA6	ENST00000409168.3	WGS	ENSG00000188803	CTGGTTTCCTTGGCCTCTGATGGCATTGAAGCTTTCACAATCCCTCCTGCATCTCCACCTTCCCTGTCTTGCTCCAGGCTCCTGGCTCCATGCCTTCCTGTGTCAAAAAGGCTTTGCCAA	CTGGTTTCCTTGGCCTCTGATGGCATTGAAGCTTTCACAATCCCTCCTGCATCTCCACCATCCCTGTCTTGCTCCAGGCTCCTGGCTCCATGCCTTCCTGTGTCAAAAAGGCTTTGCCAA		0.398	TRUE	FALSE
556	Shisa9	410	SHISA9_wgs_ref	chr16:13237326;G|A;Family=14058	case	14058	14058.p1	16	13331183	+	G	A	SHISA9	ENST00000558583.1	WGS	ENSG00000237515	AATGCAGTTGATCCCTCTGGGCCTGAGTCTCCCATCTGAAACATGGGGAATTGGGGTAGGTCAAGCTTTTTGAAACTGCAAAACCTCTACCTGTTTTTAAAAATGAGATCTTTTGACCAG	AATGCAGTTGATCCCTCTGGGCCTGAGTCTCCCATCTGAAACATGGGGAATTGGGGTAGATCAAGCTTTTTGAAACTGCAAAACCTCTACCTGTTTTTAAAAATGAGATCTTTTGACCAG	AATTAAGGGACTTAATAGCTTAGATGGATTCCCATGTAGAATTAGTTGGATATTGGTGTATTCCAACCACCCGTTTGTCAGTGCGCATGATAATCACGATACCGTTCGTCCCGTGCAACG	0.405	TRUE	TRUE
557	Sirpa	224	SIRPB1_wgs_ref	chr20:1563946;A|G;Family=12759	case	12759	12759.p1	20	1544592	-	A	G	SIRPB1	ENST00000381605.4	WGS	ENSG00000101307	CCAGAGTAGTTGGAAGAGTGCTTGCCTTTTTTTGTATATTTCTAATATGGAGTGATATAGTTTGGCTCTGTGTCTCCATCCAAATCTCATCTTAAATTGTAATCTGCATGTGTTGTGGGA	CCAGAGTAGTTGGAAGAGTGCTTGCCTTTTTTTGTATATTTCTAATATGGAGTGATATAGCTTGGCTCTGTGTCTCCATCCAAATCTCATCTTAAATTGTAATCTGCATGTGTTGTGGGA	TGGCATATCGTGAGTATTTGTAGTTAAGGCTGCTGTTTCAGTAGAGCGACAAGAATTATCTAAATTTTTTCTGTACTCGGAAGTGTCTGATTTCCGAAGTTTTTACTGTCCGAGTTTTTC	1.633	TRUE	TRUE
558	Slc22a2	597	SLC22A2_wgs_ref	chr6:160216821;A|G;Family=11432	case	11432	11432.p1	6	160637853	-	A	G	SLC22A2	ENST00000366953.3	WGS	ENSG00000112499	AGAATCAGGAATACAACTTAAGTGATCATGAGGTCCTTCCATATTTAGATTGGGTAAGCATGAATGTGTATTTTCTACAAAAGACCTTGAGAAGAGTTCAAGAAAAAATGTTAGCATTAT	AGAATCAGGAATACAACTTAAGTGATCATGAGGTCCTTCCATATTTAGATTGGGTAAGCACGAATGTGTATTTTCTACAAAAGACCTTGAGAAGAGTTCAAGAAAAAATGTTAGCATTAT		1.154	FALSE	NA
559	Slc26a3	156	SLC26A3_wgs_ref	chr7:107765695;G|T;Family=12086	control	12086	12086.s1	7	107406140	-	G	T	SLC26A3	ENST00000340010.5	WGS	ENSG00000091138	TTTTGACAGAATATGTTTCAAACTTTGGAACAAGATGGTTCTAGCATGGCATATTTTTCACATATCTAGTATGAAATTATATAAGTATTCTAAATTTTATATCTTGTAGCTTTATCAAAG	TTTTGACAGAATATGTTTCAAACTTTGGAACAAGATGGTTCTAGCATGGCATATTTTTCAAATATCTAGTATGAAATTATATAAGTATTCTAAATTTTATATCTTGTAGCTTTATCAAAG		0.955	FALSE	NA
560	Slc2a13	530	SLC2A13_wgs_ref	chr12:39950119;T|C;Family=14692	case	14692	14692.p1	12	40343921	-	T	C	SLC2A13	ENST00000380858.1	WGS	ENSG00000151229	AAAAGAAGGATTAGGACCCAATGAGCCAGTATATTAAATCAAGATTTGTTGAGAAACTCCATTTTCTATACATTCACACACTTTGTGGATTTGACTTTAATCATAATCCCTGTTGAACTT	AAAAGAAGGATTAGGACCCAATGAGCCAGTATATTAAATCAAGATTTGTTGAGAAACTCCGTTTTCTATACATTCACACACTTTGTGGATTTGACTTTAATCATAATCCCTGTTGAACTT		0.377	TRUE	TRUE
561	Slc34a2	634	SLC34A2_wgs_ref	chr4:25677688;C|T;Family=13409	case	13409	13409.p1	4	25679310	+	C	T	SLC34A2	ENST00000382051.3	WGS	ENSG00000157765	GATAACAAAAGCCCTCCCTGTTGGATCTTTTGAAAGAAAACGTGCAAGTTATCCAGGCTCGTAGCCTGCATGCTGCCACCTTGAATCCCAGGGAGTATCTGCACCTGGAATAGCTCTCCA	GATAACAAAAGCCCTCCCTGTTGGATCTTTTGAAAGAAAACGTGCAAGTTATCCAGGCTTGTAGCCTGCATGCTGCCACCTTGAATCCCAGGGAGTATCTGCACCTGGAATAGCTCTCCA	TTGGACGTGTCCGCTCATTGAGCTGTTAACTACTCCCGCTATTAGAACGGGACAACAATCAGACCGTGAGAGATACATCTTCCGCCACGTGCGTTATATATCAGCGAACAAGTCACTCTC	1.091	FALSE	NA
562	Slc36a2	319	SLC36A2_wgs_ref	chr5:151315542;G|A;Family=13503	case	13503	13503.p1	5	150695103	-	G	A	SLC36A2	ENST00000335244.4	WGS	ENSG00000186335	CAGGCTGGAGTGCAATGGCACAATCTCGGCTCACTGCAACCTCCACCTCCTGGGTTCAAGCGATTCTTCTGCCTCAGCCTCCCAAGTAGCTAGGATTACAAGTGCCTGCCACTATGCCTG	CAGGCTGGAGTGCAATGGCACAATCTCGGCTCACTGCAACCTCCACCTCCTGGGTTCAAGTGATTCTTCTGCCTCAGCCTCCCAAGTAGCTAGGATTACAAGTGCCTGCCACTATGCCTG	GTCATTTCTTAATCGGAGGAGGACCGCCCGACTCGCTTCCCAGCATTTGGGAGCCTTGAGGCACCATGTAAAGCTTTCACTCAGAGACCCGCCGTCCACTGACCCCTTCCGTTGCAACTA	1.263	FALSE	FALSE
563	Slc39a9	16	SLC39A9_ssc_ref	chr14:69458622;C|T;Family=11117	control	11117	11117.s1	14	69925339	+	C	T	SLC39A9	NM_001252152	Exome:SSC_Iossifov_2014	ENSG00000029364	TCTCATCCTGTCAGTAGGACACCAGCATTAAATGTTCAAGGTCCAGCCTTGGTCCAGGGCCGTTTGCCATCCAGTGAGAACAGCCGGCACGTGACAGCTACTCACTTCCTCAGTCTCTTG	TCTCATCCTGTCAGTAGGACACCAGCATTAAATGTTCAAGGTCCAGCCTTGGTCCAGGGTCGTTTGCCATCCAGTGAGAACAGCCGGCACGTGACAGCTACTCACTTCCTCAGTCTCTTG		0.483	TRUE	FALSE
564	Slc4a4	137	SLC4A4_wgs_ref	chr4:71568932;C|T;Family=11916	control	11916	11916.s1	4	72434649	+	C	T	SLC4A4	ENST00000425175.1	WGS	ENSG00000080493	AACTGTTCTATGAAGGAGATTGAGGGAGAAGAGACAAACTCCTATGTCATGAGAATAACCGATGTTCTGATAATAGTAGCATCTAGGTACAGATGCTGGTTGTATTACCACGTCAATGTC	AACTGTTCTATGAAGGAGATTGAGGGAGAAGAGACAAACTCCTATGTCATGAGAATAACTGATGTTCTGATAATAGTAGCATCTAGGTACAGATGCTGGTTGTATTACCACGTCAATGTC		0.273	TRUE	TRUE
565	Slc6a1	533	SLC6A1_asc_ref	chr3:11036985;A|C;Family=AC02-1177-01	case	AC02-1177-01	AC02-1177-01	3	11078671	+	A	C	SLC6A1	NM_003042	Exome:ASC_DeRubeis	ENSG00000157103	CCCAGGCGGGCAGCTCCACCAGCAAGGAGGCCTACATCTAGGGTGGGGGCCACTCACCGACCCGACACTCTCACCCCCCGACCTGGCTGAGTGCGACCACCACTTGATGTCTGAGGATAC	CCCAGGCGGGCAGCTCCACCAGCAAGGAGGCCTACATCTAGGGTGGGGGCCACTCACCGCCCCGACACTCTCACCCCCCGACCTGGCTGAGTGCGACCACCACTTGATGTCTGAGGATAC	GTCCGTTCCGACGCGGGCATCTAACGCGAGCTCCCGGGACTGCAGAGCTCCGCCCGCGAATCCAGGTGCACAACCTACCGAGTATGACCCCATCCCCACTCCGACACCAGGAGGGATGTG	0.15	TRUE	TRUE
566	Slco2a1	483	SLCO2A1_wgs_ref	chr3:133934381;C|A;Family=14482	case	14482	14482.p1	3	133653225	-	C	A	SLCO2A1	ENST00000310926.4	WGS	ENSG00000174640	CAGTGTTGAGTCCTCCATTGAGGATGCCCACTGAGGCAGCCAGGCCCCTCACCAGCCCTGGGGGGAATCCTAAACAGAGAGAGAAAAAGGGTATCTGCCCTTCTTGCCAGGCAGCTCCAC	CAGTGTTGAGTCCTCCATTGAGGATGCCCACTGAGGCAGCCAGGCCCCTCACCAGCCCTGTGGGGAATCCTAAACAGAGAGAGAAAAAGGGTATCTGCCCTTCTTGCCAGGCAGCTCCAC		1.053	FALSE	FALSE
567	Smim14	481	SMIM14_wgs_ref	chr4:39547814;A|G;Family=14460	case	14460	14460.p1	4	39549434	-	A	G	SMIM14	ENST00000295958.5	WGS	ENSG00000163683	CAAGCACTGTTCCATGGTCAGCAAGTCATATTTCATAATGTGGATTTTCCAAAATAATTATTGAATACAGCTATTCTATGGCTACTTTTAGTGTTTTTGTGGTATGTGGTGTGGGAGTGT	CAAGCACTGTTCCATGGTCAGCAAGTCATATTTCATAATGTGGATTTTCCAAAATAATTACTGAATACAGCTATTCTATGGCTACTTTTAGTGTTTTTGTGGTATGTGGTGTGGGAGTGT		0.576	TRUE	TRUE
568	Smyd5	146	SMYD5_wgs_ref	chr2:73226979;G|A;Family=11954	case	11954	11954.p1	2	73454107	+	G	A	SMYD5	ENST00000389501.4	WGS	ENSG00000135632	TAGCCCTGTCTTGTCCCCTCCTACCCCCAGATTAGCACCACCCCTCTCACTCTTGGGTTGGATGCTATGGGAATTACAACCCATCACTCCCAATGCCTCCCTTTCCTGGAGGAGCCTGCT	TAGCCCTGTCTTGTCCCCTCCTACCCCCAGATTAGCACCACCCCTCTCACTCTTGGGTTAGATGCTATGGGAATTACAACCCATCACTCCCAATGCCTCCCTTTCCTGGAGGAGCCTGCT		0.571	TRUE	TRUE
569	Snx13	322	SNX13_wgs_ref	chr7:17882719;G|A;Family=13514	control	13514	13514.s1	7	17922342	-	G	A	SNX13	ENST00000409604.1	WGS	ENSG00000071189	TGATTTGAGAACCCTTTCAGTTCTAAAATAGTAAGATTCTCTGGTCAGGTTGTTACTAATCTTGATTTCTTTTCAATCATGTTTCCTCCCAAAACACACACTAACATACTCCATCACACT	TGATTTGAGAACCCTTTCAGTTCTAAAATAGTAAGATTCTCTGGTCAGGTTGTTACTAATTTTGATTTCTTTTCAATCATGTTTCCTCCCAAAACACACACTAACATACTCCATCACACT	CGTTTCCTTAACGTTTGCTTTTATGCAGCCCTACAATCTTCGACACCTTAAGTTCTACTCACGATCATCAAAGCACTCTAACAACATCTTTGAAAGAAGATTTTTTTACATTTGTACTAA	0.364	TRUE	FALSE
570	Snx16	364	SNX16_wgs_ref	chr8:81799669;AAAT|A;Family=13784	control	13784	13784.s1	8	82711904	-	AAAT	A	SNX16	ENST00000396330.2	WGS	ENSG00000104497	TATTTAAAGTTCTTCAAGGATGAAGAAAAAAATCTGTTAATTAGGTAAACCACTATTATTTATATTTATAATTTACTTTTTTTTACTTTTATAATGCATTTTACTCCCAGTATTATGTTC	TATTTAAAGTTCTTCAAGGATGAAGAAAAAAATCTGTTAATTAGGTAAACCACTATTTATATTTATAATTTACTTTTTTTTACTTTTATAATGCATTTTACTCCCAGTATTATGTTC	CGATAAAATTATATTTAAGTTTTTATAATTTTATTTTTATATCTTGCTACTGTATAAATGGAAGCCTTTAATTCGATAACTTCTTATTCTTTAGATTTGAAGTTTTAATATCAAAACCCA	1.624	TRUE	TRUE
571	Snx29	611	SNX29.1_wgs_ref	chr16:12569318;T|TGC;Family=12285	control	12285	12285.s1	16	12663175	+	T	TGC	SNX29	ENST00000566228.1	WGS	ENSG00000048471	ACTTGAGTTCAGAGAACTTCCCCTACCTCCCCCATGGCTGGCTTCAGGAAGGACCAGTGCCCTCCATAGCCTGAGGCCACCTAGGCCCTCGCCAGGCTTGGAGTGGGGGGACTCAGAC	ACTTGAGTTCAGAGAACTTCCCCTACCTCCCCCATGGCTGGCTTCAGGAAGGACCAGTGCGCCCTCCATAGCCTGAGGCCACCTAGGCCCTCGCCAGGCTTGGAGTGGGGGGACTCAGAC		0.741	TRUE	TRUE
572	Snx29	484	SNX29.2_wgs_ref	chr16:12569002;G|T;Family=14493	control	14493	14493.s1	16	12662859	+	G	T	SNX29	ENST00000306030.3	WGS	ENSG00000048471	GGGCACCAGGTCAGGCTGGGTGCGCCATGGTTGAGAGGCAAAGGTGATCCCCTATATAGGAAGGTTCATGCAGAGCCAGCCTCTCCACTCTTTCCCACGTGGGGACTAGAATGACTATTA	GGGCACCAGGTCAGGCTGGGTGCGCCATGGTTGAGAGGCAAAGGTGATCCCCTATATAGTAAGGTTCATGCAGAGCCAGCCTCTCCACTCTTTCCCACGTGGGGACTAGAATGACTATTA	TGGGCCGCCGGGAACAGCCGAGTGCGCCAAGGGCATATACCGGTCCGCAGTTCAAACGTGTTGTACAAGATCGCCGGGCATAGCCCCGATATTATAGTATTTAGGGCGTCAATGTGATTC	0.741	TRUE	TRUE
573	Snx29	128	SNX29_wgs_ref	chr16:12573936;CTT|C;Family=11839	case	11839	11839.p1	16	12667793	+	CTT	C	SNX29	ENST00000566228.1	WGS	ENSG00000048471	GGCTTAGCCGTCAGGTAGAACGCTTACTCACCTGACACCGACTTCTTAGAGAAGCGAGTCTTTTTTGAATGGAGGAGCGATGGTAACCCCACTAGGGGGCGCCCATGATCGGCTCCCAGT	GGCTTAGCCGTCAGGTAGAACGCTTACTCACCTGACACCGACTTCTTAGAGAAGCGAGTCTTTTGAATGGAGGAGCGATGGTAACCCCACTAGGGGGCGCCCATGATCGGCTCCCAGT		0.741	TRUE	TRUE
574	Socs4	511	SOCS4_wgs_ref	chr14:55046970;C|T;Family=14640	case	14640	14640.p1	14	55513688	+	C	T	SOCS4	ENST00000395472.2	WGS	ENSG00000180008	GGAAGAACATACAGTATTCAGAAACTAACCTATATAAAATGTAAACAATATATTGATTGCACTATATAAATGAGTAAATTTTGAGAGGAACAATGTGGGAATGTATAAATTTGTCTAAAA	GGAAGAACATACAGTATTCAGAAACTAACCTATATAAAATGTAAACAATATATTGATTGTACTATATAAATGAGTAAATTTTGAGAGGAACAATGTGGGAATGTATAAATTTGTCTAAAA		1.047	TRUE	FALSE
575	Sorcs2	49	SORCS2_wgs_ref	chr4:7741984;G|A;Family=11258	case	11258	11258.p1	4	7743711	+	G	A	SORCS2	ENST00000507866.2	WGS	ENSG00000184985	AAACCACCCATGGAGACTGGAACCTCATCTCCCTGGGTCGGGGGGTGTTCAAGGCCACAGGACAAGGGGAGCACCCTGGGCCACACAGGCGTGGAGGTGTCCCCACCCCTTCCACCTGTC	AAACCACCCATGGAGACTGGAACCTCATCTCCCTGGGTCGGGGGGTGTTCAAGGCCACAAGACAAGGGGAGCACCCTGGGCCACACAGGCGTGGAGGTGTCCCCACCCCTTCCACCTGTC	AAGGGCCTCTTACGGTACAAAGGCCCGACCAGGACAGCGGCCAACATTTAAGCCACAGGGCCGGCTGTAGGTTGGTTCTAACGTCCACGCTGCGGGCGCCCGCGCGCCCTTGGACCCCAA	0.428	TRUE	TRUE
576	Sorcs3	434	SORCS3_wgs_ref	chr10:105264286;A|T;Family=14167	case	14167	14167.p1	10	107024044	+	A	T	SORCS3	ENST00000369701.3	WGS	ENSG00000156395	CCAAGAATGATATGAAAGGTGAAGAAGAGGCCCACTAGAGGCTTCATACTGAGACCCAGATGGGGGAAAACAGCTTCCTCTCTAAAAGGAAAAACTTGATATTTATCAGTCTGAGAAAAT	CCAAGAATGATATGAAAGGTGAAGAAGAGGCCCACTAGAGGCTTCATACTGAGACCCAGTTGGGGGAAAACAGCTTCCTCTCTAAAAGGAAAAACTTGATATTTATCAGTCTGAGAAAAT		0.465	TRUE	FALSE
577	Sord	17	SORD_ssc_ref	chr15:45073532;G|A;Family=12610	case	12610	12610.p1	15	45365730	+	G	A	SORD	NM_003104	Exome:SSC_Iossifov_2014	ENSG00000140263	AAAGGGATTGGGGTTGAAAATCATGCTCAAGTGTGACCCCAGTGACCAGAATCCCTGATGTTAATGGGCTCTGCCCTCATCCCCACAGTCTTGGGATCTCAGGGCACAATGGCTGGACAT	AAAGGGATTGGGGTTGAAAATCATGCTCAAGTGTGACCCCAGTGACCAGAATCCCTGATATTAATGGGCTCTGCCCTCATCCCCACAGTCTTGGGATCTCAGGGCACAATGGCTGGACAT		1.275	TRUE	FALSE
578	Sox21	154	SOX21_wgs_ref	chr13:94711191;C|T;Family=12014	case	12014	12014.p1	13	95363445	-	C	T	SOX21	ENST00000376945.2	WGS	ENSG00000125285	CCCTACCCCGCGGCCTACGCTGCCGCGCTATGACCCCGCGGGGCCGCCTCGCGAGGACCGGTGTGCACACGTGTACATATGTATAGGTACGAGCGCTGCGGCCTCCCCGTGCGCCCTCCC	CCCTACCCCGCGGCCTACGCTGCCGCGCTATGACCCCGCGGGGCCGCCTCGCGAGGACCGATGTGCACACGTGTACATATGTATAGGTACGAGCGCTGCGGCCTCCCCGTGCGCCCTCCC		0.726	FALSE	FALSE
579	Sp7	194	SP7_wgs_ref	chr12:53327895;G|A;Family=12585	case	12585	12585.p1	12	53721679	-	G	A	SP7	ENST00000536324.2	WGS	ENSG00000170374	CCATGAGACTGGCTTTCCACAAACTCTCATCTCAGGCCCTCCCCTTGTGCCTGATACCTGCACTCCGGCTTCCTAGACTCTGGCCCTGCCACACCAACACACTTTCTATTTGGGCTCCCA	CCATGAGACTGGCTTTCCACAAACTCTCATCTCAGGCCCTCCCCTTGTGCCTGATACCTGTACTCCGGCTTCCTAGACTCTGGCCCTGCCACACCAACACACTTTCTATTTGGGCTCCCA		0.558	FALSE	FALSE
580	Spats2	286	SPATS2_wgs_ref	chr12:49463191;G|C;Family=13116	control	13116	13116.s1	12	49856974	+	G	C	SPATS2	ENST00000547865.1	WGS	ENSG00000123352	CTGGTGGCTCACGCCTATAATCCCAGCACTTTGGGAGGCCGAGGTGGGTGGGTCACAAGGTCAGGAGATTGAGACCATGCTGGCTAACACAGTGAAACCCCGTCTCTACTAAAAATACAA	CTGGTGGCTCACGCCTATAATCCCAGCACTTTGGGAGGCCGAGGTGGGTGGGTCACAAGCTCAGGAGATTGAGACCATGCTGGCTAACACAGTGAAACCCCGTCTCTACTAAAAATACAA		0.319	TRUE	FALSE
581	Spock1	69	SPOCK1_wgs_ref	chr5:136977317;C|T;Family=11388	case	11388	11388.p1	5	136313006	-	C	T	SPOCK1	ENST00000394945.1	WGS	ENSG00000152377	CATGGAAGCAAACCCTGGGTTTTTAAGAGCAAATTCTGTCCCCCCCTCACTCCCCCAAGTGACAAGATACTAATGAAGAAAGTTCTTCACCATAGTGTTTGTTTTAACTAAACTCATTGG	CATGGAAGCAAACCCTGGGTTTTTAAGAGCAAATTCTGTCCCCCCCTCACTCCCCCAAGTAACAAGATACTAATGAAGAAAGTTCTTCACCATAGTGTTTGTTTTAACTAAACTCATTGG	GTTCTACCTCACATCACAACTCAGACCTTGAGTTTGTATTAAATTTGAAATAGAGAACCCCCCCGGCAGAAACCTAGTATAATTTGATCGTTAGTTGATACCCCCGGTAAGTGCTCATAC	0.392	TRUE	TRUE
582	Spred3	85	SPRED3_wgs_ref	chr19:38396241;C|T;Family=11508	control	11508	11508.s1	19	38886881	+	C	T	SPRED3	ENST00000587013.1	WGS	ENSG00000188766	CCAAAATTGAGGGTCCAGGACCCCGGACTCCGTTCGGACCTAAAACCCAAACCTAGGCACATCCGGAACTTGGAGCTTGAGTTTGGATTGAGAGATCTCAGACCTGGAACCTGGAACCCA	CCAAAATTGAGGGTCCAGGACCCCGGACTCCGTTCGGACCTAAAACCCAAACCTAGGCATATCCGGAACTTGGAGCTTGAGTTTGGATTGAGAGATCTCAGACCTGGAACCTGGAACCCA		0.687	TRUE	FALSE
583	Sprr3	105	SPRR3_wgs_ref	chr1:153003580;C|A;Family=11630	case	11630	11630.p1	1	152976056	+	C	A	SPRR3	ENST00000331860.3	WGS	ENSG00000163209	GCAGAAGTAATTTGGTGCACAGACAAGCCCTTGAGAAGCCAACCACCAGATGCTGGACACCCTCTTCCCATCTGTTTCTGTGTCTTAATTGTCTGTAGACCTTGTAATCAGCACATTGTC	GCAGAAGTAATTTGGTGCACAGACAAGCCCTTGAGAAGCCAACCACCAGATGCTGGACAACCTCTTCCCATCTGTTTCTGTGTCTTAATTGTCTGTAGACCTTGTAATCAGCACATTGTC		Value Not Reported	NA	NA
584	Sprr4	487	SPRR4_wgs_ref	chr1:152972432;T|A;Family=14511	control	14511	14511.s1	1	152944908	+	T	A	SPRR4	ENST00000328051.2	WGS	ENSG00000184148	CTGCAGGCTCCAGCGTGGCCACAGCTAAGGCCCATCCATTTCCCAAAGTGAGGAAAGTGTCTGGGCTTCTTCTGGGGTTCCACCCTGACAAGTAGGGTCACAGAGGCTGGTGCACAGTTT	CTGCAGGCTCCAGCGTGGCCACAGCTAAGGCCCATCCATTTCCCAAAGTGAGGAAAGTGACTGGGCTTCTTCTGGGGTTCCACCCTGACAAGTAGGGTCACAGAGGCTGGTGCACAGTTT	CCACGCTGAGTGATTGGGTAGTTAAATAACGTTGCAGACGTGACGAGCAGGCGGGCATGGTAATTTCCGTGGTTAGGCCATCCCGGACCCCCCCCTCATGCTTGCAAGATGCTCCATGCG	1.77	NA	NA
585	Srrm4	489	SRRM4_wgs_ref	chr12:119159576;C|T;Family=14522	control	14522	14522.s1	12	119597381	+	C	T	SRRM4	ENST00000267260.4	WGS	ENSG00000139767	ATGAAAATGATGTCTGGTTTAGTACTGGAATTGCACTTGGGGTTGACAAGGTGCTCACACCATGAGAATGGAGGCAGGAATTGAGCTGACTGAGGGAAGATGCACCTTGATCTCACCCTC	ATGAAAATGATGTCTGGTTTAGTACTGGAATTGCACTTGGGGTTGACAAGGTGCTCACATCATGAGAATGGAGGCAGGAATTGAGCTGACTGAGGGAAGATGCACCTTGATCTCACCCTC		0.41	TRUE	FALSE
586	Stau2	111	STAU2_wgs_ref	chr8:73668999;C|T;Family=11679	case	11679	11679.p1	8	74581234	-	C	T	STAU2	ENST00000521419.1	WGS	ENSG00000040341	GATGTCTTTTCCTTGTCAGAACCCAGATTAATCATTAGCTTCTTAAGGCAGGGAATGAAAGGTGAAGTCCAAGAAACAGGTATCATTTAGAGGGATTTTTGAAAAGGTCCTTTTATTTTC	GATGTCTTTTCCTTGTCAGAACCCAGATTAATCATTAGCTTCTTAAGGCAGGGAATGAAAAGTGAAGTCCAAGAAACAGGTATCATTTAGAGGGATTTTTGAAAAGGTCCTTTTATTTTC	TTTTAGGCCACAAAATATGCTAGTCCTCAGACCACCTAATATTTAAACGTGTTAGTGAGCATAAATGAACGTAATGGTGGATAGGGAGATTTTAGGACTATCTCGTGGTTTTTGCTAATT	0.318	TRUE	TRUE
587	Stk24	585	STK24_wgs_ref	chr13:98452189;C|T;Family=11115	case	11115	11115.p1	13	99104443	-	C	T	STK24	ENST00000397517.2	WGS	ENSG00000102572	TTCTGTTGCACCTTGTAGTGGATTCTGCATATCATCTTTCCCACCTAAAAATGTCTGAATGCTTACACAAAGAAATTTTATAACACGCTTATTTTGCATACTCCTTGAAATGTGACTCTT	TTCTGTTGCACCTTGTAGTGGATTCTGCATATCATCTTTCCCACCTAAAAATGTCTGAATACTTACACAAAGAAATTTTATAACACGCTTATTTTGCATACTCCTTGAAATGTGACTCTT		0.58	TRUE	FALSE
588	Stmn1	596	STMN1_wgs_ref	chr1:25900180;G|T;Family=11420	control	11420	11420.s1	1	26226671	-	G	T	STMN1	ENST00000455785.2	WGS	ENSG00000117632	AAGATTCTACTTGGTGGTTTGCTTGCTCTACGTTACAGGTGGGGCATGTCCTCATCCTTTCCTGCCATAAAAGCTATGACACGAGAATCAGAATATTAAGAAAACTTTATGTACTGCTGT	AAGATTCTACTTGGTGGTTTGCTTGCTCTACGTTACAGGTGGGGCATGTCCTCATCCTTTACTGCCATAAAAGCTATGACACGAGAATCAGAATATTAAGAAAACTTTATGTACTGCTGT		0.944	TRUE	TRUE
589	Ston1	566	STON1_wgs_ref	chr2:48595331;A|G;Family=11456	case	11456	11456.p1	2	48822470	+	A	G	STON1	NM_006873	Exome:SSC_Iossifov_2014	ENSG00000243244	AGATAAAATTGGTGACTGCATAACTCAGTAGGAGTAGCAAGAGTTTATGATGACAGCCCACTTGTCAAATATGTAATTCACCGAAACCACACCAAGTCCTGCTACTGTAGAGTGGAAATG	AGATAAAATTGGTGACTGCATAACTCAGTAGGAGTAGCAAGAGTTTATGATGACAGCCCGCTTGTCAAATATGTAATTCACCGAAACCACACCAAGTCCTGCTACTGTAGAGTGGAAATG		1.121	FALSE	FALSE
590	Ston1	553	STON1_ssc_ref	chr2:48595331;A|G;Family=11456	case	11456	11456.p1	2	48822470	+	A	G	STON1	ENST00000406226.1	WGS	ENSG00000243244	AGATAAAATTGGTGACTGCATAACTCAGTAGGAGTAGCAAGAGTTTATGATGACAGCCCACTTGTCAAATATGTAATTCACCGAAACCACACCAAGTCCTGCTACTGTAGAGTGGAAATG	AGATAAAATTGGTGACTGCATAACTCAGTAGGAGTAGCAAGAGTTTATGATGACAGCCCGCTTGTCAAATATGTAATTCACCGAAACCACACCAAGTCCTGCTACTGTAGAGTGGAAATG		1.121	FALSE	FALSE
591	Ston1	565	STON1_wgs_ref	chr2:48595331;A|G;Family=11456	case	11456	11456.p1	2	48822470	+	A	G	STON1	ENST00000406226.1	WGS	ENSG00000243244	AGATAAAATTGGTGACTGCATAACTCAGTAGGAGTAGCAAGAGTTTATGATGACAGCCCACTTGTCAAATATGTAATTCACCGAAACCACACCAAGTCCTGCTACTGTAGAGTGGAAATG	AGATAAAATTGGTGACTGCATAACTCAGTAGGAGTAGCAAGAGTTTATGATGACAGCCCGCTTGTCAAATATGTAATTCACCGAAACCACACCAAGTCCTGCTACTGTAGAGTGGAAATG		1.121	FALSE	FALSE
592	Ston1	554	STON1_ssc_ref	chr2:48595331;A|G;Family=11456	case	11456	11456.p1	2	48822470	+	A	G	STON1	NM_006873	Exome:SSC_Iossifov_2014	ENSG00000243244	AGATAAAATTGGTGACTGCATAACTCAGTAGGAGTAGCAAGAGTTTATGATGACAGCCCACTTGTCAAATATGTAATTCACCGAAACCACACCAAGTCCTGCTACTGTAGAGTGGAAATG	AGATAAAATTGGTGACTGCATAACTCAGTAGGAGTAGCAAGAGTTTATGATGACAGCCCGCTTGTCAAATATGTAATTCACCGAAACCACACCAAGTCCTGCTACTGTAGAGTGGAAATG		1.121	FALSE	FALSE
593	Stx7	648	STX7_wgs_ref	chr6:132447822;T|C;Family=13872	control	13872	13872.s1	6	132768961	-	T	C	STX7	ENST00000367941.2	WGS	ENSG00000079950	GTATATAAGAAATGGTTACAAGAAATATAAATTGCCTATCTCACCAGATTAAGAAAAAAAAAAGTCTACCTTGTTCAATATATACAGTTTACAAAAGACAGTACAAGGACAGAGAAAGAC	GTATATAAGAAATGGTTACAAGAAATATAAATTGCCTATCTCACCAGATTAAGAAAAAAAGAAGTCTACCTTGTTCAATATATACAGTTTACAAAAGACAGTACAAGGACAGAGAAAGAC		1.023	TRUE	TRUE
594	Surf4	409	SURF4_wgs_ref	chr9:133361896;C|T;Family=14053	case	14053	14053.p1	9	136228772	-	C	T	SURF4	ENST00000371989.3	WGS	ENSG00000148248	GTGATCATTCAAGTGCTCACTGCATGAAGACTGGCTTGTCTCAGTGTTTCAACCTCACCAGGGCTGTCTCTTGGTCCACACCTCGCTCCCTGTTAGTGCCGTATGACAGCCCCCATCAAA	GTGATCATTCAAGTGCTCACTGCATGAAGACTGGCTTGTCTCAGTGTTTCAACCTCACCAAGGCTGTCTCTTGGTCCACACCTCGCTCCCTGTTAGTGCCGTATGACAGCCCCCATCAAA	CGCTTCTTCTGTCAGGCATATTGTTTCGCAGTCACAGTATCGCGTGGCCAACTAATCGCTGTTCACACACCTACCGAGACTCCAGTTAGATGTGACTCCGGTCCTCCACGTGACGATTCC	0.546	TRUE	TRUE
595	Syngr3	152	SYNGR3_wgs_ref	chr16:1993957;C|T;Family=12014	case	12014	12014.p1	16	2043958	+	C	T	SYNGR3	ENST00000248121.2	WGS	ENSG00000127561	CCTTTACCTTGGCTTCCTGGCCCAGTCCCTGCCTCTCCACCTGCACCCTGCTTCCTGGCCCAGTCCCAGGTTGGAGTCCCTCTGCATAGCTGACTACTCATGCATTGCTCAAAGCTGGCT	CCTTTACCTTGGCTTCCTGGCCCAGTCCCTGCCTCTCCACCTGCACCCTGCTTCCTGGCTCAGTCCCAGGTTGGAGTCCCTCTGCATAGCTGACTACTCATGCATTGCTCAAAGCTGGCT		0.746	TRUE	TRUE
596	Synj1	412	SYNJ1_wgs_ref	chr21:32630275;G|C;Family=14058	case	14058	14058.p1	21	34002585	-	G	C	SYNJ1	ENST00000382491.3	WGS	ENSG00000159082	AAAACTAGAATAATCTCACCACAGAATCAGAATTTTCTACCGTTCCACACCCAACCCCTTCAAATACACACAACCTTGTTACTTTTCACTCCAGCACCTTCATACGCTTTTCTCCAGGAG	AAAACTAGAATAATCTCACCACAGAATCAGAATTTTCTACCGTTCCACACCCAACCCCTTGAAATACACACAACCTTGTTACTTTTCACTCCAGCACCTTCATACGCTTTTCTCCAGGAG		0.33	TRUE	TRUE
597	Syt3	485	SYT3_wgs_ref	chr19:50624899;C|T;Family=14498	case	14498	14498.p1	19	51128156	-	C	T	SYT3	ENST00000595557.1	WGS	ENSG00000213023	ACTGTTGATAGCATCTTCTGTTAGGATAGAGGTGAGATGTGCTGAGTTAAACGTTCTGTAGGTGGTCGCTGCTGTTGTTACCCATGAGGCTAAGTTGAAAATAGAGGGGGCTGGGCGTGG	ACTGTTGATAGCATCTTCTGTTAGGATAGAGGTGAGATGTGCTGAGTTAAACGTTCTGTAAGTGGTCGCTGCTGTTGTTACCCATGAGGCTAAGTTGAAAATAGAGGGGGCTGGGCGTGG		0.398	TRUE	FALSE
598	Tacr2	425	TACR2_wgs_ref	chr10:69404819;A|G;Family=14139	control	14139	14139.s1	10	71164575	-	A	G	TACR2	ENST00000373306.4	WGS	ENSG00000075073	CTATGGTTTGGGTATGGTTTGCTTGCCCCCACCAAAACTCATGTTGAAATTTGATCCCAATGTGGCAGTGTTGGGAGGTAGGGGTTAGTGGGAGGTGTTTGGGTATTGGGGATGGATCCC	CTATGGTTTGGGTATGGTTTGCTTGCCCCCACCAAAACTCATGTTGAAATTTGATCCCAACGTGGCAGTGTTGGGAGGTAGGGGTTAGTGGGAGGTGTTTGGGTATTGGGGATGGATCCC	AAGAGTGGGCGATTATACGAGTGTATAATGGGTTTGCGCGTGTCGTTCGAGCTATTGCTTTCTGCGGGGTAGCAACTATGAGCAGTTGGGTAGGTCTGGTCAGCTGGTGTCTGCATTTAG	1.157	FALSE	NA
599	Tbpl1	665	TBPL1_wgs_ref	chr6:133988725;C|CT;Family=14482	case	14482	14482.p1	6	134309863	+	C	CT	TBPL1	ENST00000237264.4	WGS	ENSG00000028839	ACTTACATTTTTCCTTCTTGTGAAATATTTCATTGAGATTTTTAGACTTGTATTTTTCCTTTTTTTTAAAAAAAAAGTGTTTATTTCCTTTATTTTAAGATTCAGTAGGATAGCCAAAT	ACTTACATTTTTCCTTCTTGTGAAATATTTCATTGAGATTTTTAGACTTGTATTTTTCCTTTTTTTTTAAAAAAAAAGTGTTTATTTCCTTTATTTTAAGATTCAGTAGGATAGCCAAAT	TATCCTTGCGTTCATTAGTATTTTTTTTAAATTCTTTACTTTAACAGTAGCTAGTTTTTTTTTATATTGATTTGAGGTATCAGACAATTTTAAGTCAATTGATTCTTCAATATATAAACT	0.693	TRUE	TRUE
600	Tbx18	316	TBX18_wgs_ref	chr6:84732935;T|C;Family=13424	case	13424	13424.p1	6	85442653	-	T	C	TBX18	ENST00000369663.5	WGS	ENSG00000112837	TTTGCTATGTGTGAAAGGAATGGCTGGGATGATAATTGTTAGTATTCCTTTTAGTTTCCAATTCATATGGTCCTATTATATAAATATTTAGCTTAATATTGGGAAACTAGTTTTATAAAA	TTTGCTATGTGTGAAAGGAATGGCTGGGATGATAATTGTTAGTATTCCTTTTAGTTTCCAGTTCATATGGTCCTATTATATAAATATTTAGCTTAATATTGGGAAACTAGTTTTATAAAA		0.193	FALSE	FALSE
601	Tdrp	241	TDRP_wgs_ref	chr8:492350;T|C;Family=12796	case	12796	12796.p1	8	442350	-	T	C	TDRP	ENST00000324079.6	WGS	ENSG00000180190	GAGGCGGAGTGAGGGGGGCTGCGTGGCAAGTGTGCCCCGACATGGTGGCCTTTTATGAGTATACCATGTAGTTGTTGAGTCTTTTCCGCGTTAGAAAGAATAGAGAGTCTACTTTTTGCC	GAGGCGGAGTGAGGGGGGCTGCGTGGCAAGTGTGCCCCGACATGGTGGCCTTTTATGAGTGTACCATGTAGTTGTTGAGTCTTTTCCGCGTTAGAAAGAATAGAGAGTCTACTTTTTGCC		1.863	TRUE	FALSE
602	Tekt1	204	TEKT1_wgs_ref	chr17:6798690;A|C;Family=12623	control	12623	12623.s1	17	6702009	-	A	C	TEKT1	ENST00000338694.2	WGS	ENSG00000167858	AGTGTGGGCCTAATTCCTGGGAGCTTTGCAATCTAGGTGCTCCTTGGTCCAGAGACTCTTTGCCATCAGAAAGGGATGTTCCCAATCTGGGATGGAGAAACCCCCTTTGAGGCCAAAAGC	AGTGTGGGCCTAATTCCTGGGAGCTTTGCAATCTAGGTGCTCCTTGGTCCAGAGACTCTTGGCCATCAGAAAGGGATGTTCCCAATCTGGGATGGAGAAACCCCCTTTGAGGCCAAAAGC	TGGCAGTGAGTACTAAGAGGTCGGTAAGACCACGATGCGTCCGACGCTAAATGCTGTTGTTCCGTTACCACATGCGTTTGCCTTGGCGATGCGCACTATCCTGATCGAACTTGAAGACGA	1.085	FALSE	FALSE
603	Tfec	376	TFEC_wgs_ref	chr7:115937292;T|C;Family=13863	case	13863	13863.p1	7	115577346	-	T	C	TFEC	ENST00000457268.1	WGS	ENSG00000105967	CATATGTTTATCAAACAATGCTGTCACAAAAAGCATCAACTGTAATGGGACTATTAATGCATAATTATTGATTTATTCATTCAATTAATATACAATTATCCCTTTTCATTTAAAGATTTA	CATATGTTTATCAAACAATGCTGTCACAAAAAGCATCAACTGTAATGGGACTATTAATGCGTAATTATTGATTTATTCATTCAATTAATATACAATTATCCCTTTTCATTTAAAGATTTA	AAGATCAAGACTGTATATTTAGCTATTTAATATACCTGAATTTAACTTCTCAAAAATGTAGTAATTTTAAAAATTATTTCAGGAACTACCCTTCCAAATCTATTGACTTATATCTTTAAG	1.135	FALSE	NA
604	Thrb	230	THRB_wgs_ref	chr3:24118529;A|G;Family=12779	case	12779	12779.p1	3	24160020	-	A	G	THRB	ENST00000396671.2	WGS	ENSG00000151090	TTTTAATTTGACCATAGAGCCAAATTAGTTCTCCATGCTTTCTTCGTAGAAAATCCTTTTTTTTCCCATAATGTTTTCATGCCCTGAGAATCAGAAAAATACTACAGAATAGAAAAAGAT	TTTTAATTTGACCATAGAGCCAAATTAGTTCTCCATGCTTTCTTCGTAGAAAATCCTTTTCTTTCCCATAATGTTTTCATGCCCTGAGAATCAGAAAAATACTACAGAATAGAAAAAGAT	TCTTTACGACGAAAGTATCTATAAACTAATAATGAAATGTTCGCATACACCATGTATCTGAATTTTAGATTATATGCAAGGTTTCACGCCCGTATTAATCCTAACTATAATATTAGCTCT	0.223	TRUE	TRUE
605	Timp3	244	TIMP3_wgs_ref	chr22:32861747;G|A;Family=12796	case	12796	12796.p1	22	33257734	+	G	A	TIMP3	ENST00000266085.6	WGS	ENSG00000100234	GGCCTTGGTGAGGAGGCCCTGGGCAAAGAAGGGTCTTTCGCAAAGCGATGTCAGAGGGCGGTTTTGAGCTTTCTATAAGCTATAGCTTTGTTTATTTCACCCGTTCACTTACTGTATAAT	GGCCTTGGTGAGGAGGCCCTGGGCAAAGAAGGGTCTTTCGCAAAGCGATGTCAGAGGGCAGTTTTGAGCTTTCTATAAGCTATAGCTTTGTTTATTTCACCCGTTCACTTACTGTATAAT		0.533	TRUE	TRUE
606	Tirap	13	TIRAP_ssc_ref	chr11:126293704;G|A;Family=13804	control	13804	13804.s1	11	126163599	+	G	A	TIRAP	NM_001039661	Exome:SSC_Iossifov_2014	ENSG00000150455	ACGCTGTGATTGGTCTCTTTCAGATCTGCAGACACTCAGTTGACACTTGTTATATCATGGGACCCCGGAAATTGGAGTGAAGCTAGAAACAGAAAACCCATGCAGGGCCTCGGATTCCCA	ACGCTGTGATTGGTCTCTTTCAGATCTGCAGACACTCAGTTGACACTTGTTATATCATGAGACCCCGGAAATTGGAGTGAAGCTAGAAACAGAAAACCCATGCAGGGCCTCGGATTCCCA		1.656	FALSE	FALSE
607	Tlk1	619	TLK1_wgs_ref	chr2:170991658;G|GATCT;Family=12626	control	12626	12626.s1	2	171848168	-	G	GATCT	TLK1	ENST00000442919.2	WGS	ENSG00000198586	GAATGTGTAAATCTAACTTTGAGGTTCAGTAAGTTAAGTAGTATAGACCTAGAGATCACTGCTTTACCATTTTACTTTCAAATGAATGAGAGCGACTGCTAGTGGCAGAACGCAGA	CGTTCTGCCACTAGCAGTCGCTCTCATTCATTTGAAAGTAAAATGGTAAAGCAGTGATCTATCTCTAGGTCTATACTACTTAACTTACTGAACCTCAAAGTTAGATTTACACATTCACTT	GTTACTGGTTACCCTCATATCCAGGCGAAGTACTATATGTTACACATCCGAATCTTACCAGCTAAAAAACTTCCAATAATGGGTTACTCATTACTGAAGCACTTTGTCTTAGTTATCTAT	0.165	TRUE	TRUE
608	Tlk1	315	TLK1.1_wgs_ref	chr2:170992470;C|A;Family=13403	case	13403	13403.p1	2	171848980	-	C	A	TLK1	ENST00000360843.3	WGS	ENSG00000198586	AGCAAGATGGTCCCATAAGCAAATTTCTTGTGGTTTGTACAGATTTGTTAAAATGTGAACGTTTTCTAACTGCCTCGTAGGGTAGAAACCAATATTTTTCAGGATGCTGTATTTCACTCC	AGCAAGATGGTCCCATAAGCAAATTTCTTGTGGTTTGTACAGATTTGTTAAAATGTGAACTTTTTCTAACTGCCTCGTAGGGTAGAAACCAATATTTTTCAGGATGCTGTATTTCACTCC	AGATGGCGTCTATAAACATTTGCTGAACGGATACTACGGTAGTTAGCGGTCTCTTACATCGCGAGTAACGATTTTTTACACTACGTGTTATATGATATATTTGTACTATGCTTAAACCGT	0.165	TRUE	TRUE
609	Tll2	273	TLL2_wgs_ref	chr10:96364842;C|T;Family=13026	control	13026	13026.s1	10	98124599	-	C	T	TLL2	ENST00000357947.3	WGS	ENSG00000095587	GCTTTCAGATTGGTATTGTTAGCGTTCCATTTGTGAACAAATGTTCCCTTGGCTTTAGCAGATGTTTTTAAAGTTTCTTTTGTAGACCGAACTTCTGAAGAGTAATACCAAATGCCTAAA	GCTTTCAGATTGGTATTGTTAGCGTTCCATTTGTGAACAAATGTTCCCTTGGCTTTAGCAAATGTTTTTAAAGTTTCTTTTGTAGACCGAACTTCTGAAGAGTAATACCAAATGCCTAAA	AGATGATCTCTTCCGTGGTTCCAATTAAGTTTGTGTTGCTGGCGTGTTCAGACTGTTTGTATAAATGAATTTATCCATTAGAGTAACCCTGAAAAATTGTGCAGATCTTCTTACTAATCA	1.151	FALSE	NA
610	Tmem106b	437	TMEM106B_wgs_ref	chr7:12237561;A|G;Family=14202	control	14202	14202.s1	7	12277187	+	A	G	TMEM106B	ENST00000396667.3	WGS	ENSG00000106460	CATACCTTGGATATATTGCAGGTTTGGTTCCACACCATATCGATAAAGTGATATAATCAAGCAAGTTACACACCTTTTTTTGGTTTCCCAGTGCATATGAAAGTTATGTTTACATCATAC	CATACCTTGGATATATTGCAGGTTTGGTTCCACACCATATCGATAAAGTGATATAATCAGGCAAGTTACACACCTTTTTTTGGTTTCCCAGTGCATATGAAAGTTATGTTTACATCATAC	CTAAGTACACTACTTTATTAAGTATTGCGTTCAAAATAACACCCGAAAAAATAGTTCGTTAGTGAGTTTTACTTCCGTGACACGATTCAGCCTTATTTAGGTTAACCTTTTCCGTAATGG	0.604	TRUE	TRUE
611	Tmem178b	263	TMEM178B_wgs_ref	chr7:141473065;G|C;Family=12875	case	12875	12875.p1	7	141172865	+	G	C	TMEM178B	ENST00000565468.1	WGS	ENSG00000261115	TGTGTGGGTGTGCTGGGCGATAGGGTAAGGTGTGCAACGGGAAAAGTTGTTAGCTTCCAGTTGGGGTTCTAAGGATTATTTTTAAAACAAAGGATTTATTCTATGAGAAGGGAAATAATT	TGTGTGGGTGTGCTGGGCGATAGGGTAAGGTGTGCAACGGGAAAAGTTGTTAGCTTCCACTTGGGGTTCTAAGGATTATTTTTAAAACAAAGGATTTATTCTATGAGAAGGGAAATAATT		0.336	TRUE	TRUE
612	Tmem200c	668	TMEM200C.3_wgs_ref	chr18:5884859;C|T;Family=14568	control	14568	14568.s1	18	5884858	-	C	T	TMEM200C	ENST00000581347.2	WGS	ENSG00000206432	AATTGAAAAGAAATTTATGGGCAAATTTATGAACAATTTATTTTAAGTTGAGAAACTCCAGTATCTTTAAACTATGTCTATATGTCTAAAGAAAAAAAAATCTAAAAGTTATTAATGACT	AATTGAAAAGAAATTTATGGGCAAATTTATGAACAATTTATTTTAAGTTGAGAAACTCCAATATCTTTAAACTATGTCTATATGTCTAAAGAAAAAAAAATCTAAAAGTTATTAATGACT		1.241	TRUE	FALSE
613	Tmem200c	667	TMEM200C_wgs_ref	chr18:5884860;T|A;Family=14568	control	14568	14568.s1	18	5884859	-	T	A	TMEM200C	ENST00000581347.2	WGS	ENSG00000206432	TAATTGAAAAGAAATTTATGGGCAAATTTATGAACAATTTATTTTAAGTTGAGAAACTCCAGTATCTTTAAACTATGTCTATATGTCTAAAGAAAAAAAAATCTAAAAGTTATTAATGAC	TAATTGAAAAGAAATTTATGGGCAAATTTATGAACAATTTATTTTAAGTTGAGAAACTCCTGTATCTTTAAACTATGTCTATATGTCTAAAGAAAAAAAAATCTAAAAGTTATTAATGAC		1.241	TRUE	FALSE
614	Tmem200c	500	TMEM200C.2_wgs_ref	chr18:5884848;GT|G;Family=14568	control	14568	14568.s1	18	5884847	-	GT	G	TMEM200C	ENST00000581347.2	WGS	ENSG00000206432	AATTTATGGGCAAATTTATGAACAATTTATTTTAAGTTGAGAAACTCCAGTATCTTTAAACTATGTCTATATGTCTAAAGAAAAAAAAATCTAAAAGTTATTAATGACTGATATAACTAG	AATTTATGGGCAAATTTATGAACAATTTATTTTAAGTTGAGAAACTCCAGTATCTTTAACTATGTCTATATGTCTAAAGAAAAAAAAATCTAAAAGTTATTAATGACTGATATAACTAG		1.241	TRUE	FALSE
615	Tmem63b	661	TMEM63B_wgs_ref	chr6:44155232;T|TG;Family=14303	case	14303	14303.p1	6	44122969	+	T	TG	TMEM63B	ENST00000259746.9	WGS	ENSG00000137216	AGGGTTAATGAGAGCCAAGAGGAGTACCTGGTGCACCTGGTGCCGGTGGCTGGAGACCTGGGGGGCAGGTGGATCTGGGGCTGTTCCCCCCCCTCCGTTTTTTCCACCCCACAGTTCCT	AGGGTTAATGAGAGCCAAGAGGAGTACCTGGTGCACCTGGTGCCGGTGGCTGGAGACCTGGGGGGGCAGGTGGATCTGGGGCTGTTCCCCCCCCTCCGTTTTTTCCACCCCACAGTTCCT		0.168	TRUE	TRUE
616	Tmem86a	516	TMEM86A_wgs_ref	chr11:18703822;A|C;Family=14648	case	14648	14648.p1	11	18725369	+	A	C	TMEM86A	ENST00000280734.2	WGS	ENSG00000151117	GAGTCAGTGATTTCCAAATTAGTTTTTACAGAGATTCCTGGTAAGGGGGTAGTGAAGGAATAATGAGAGAAGGCAGGCTCAAAGACCTCCTATCCTTATTTCAAGTCCAGTAGCTTCTTA	GAGTCAGTGATTTCCAAATTAGTTTTTACAGAGATTCCTGGTAAGGGGGTAGTGAAGGACTAATGAGAGAAGGCAGGCTCAAAGACCTCCTATCCTTATTTCAAGTCCAGTAGCTTCTTA	TAGGTTTCCTAGGTCGACTCTTTTCAATTTAGTGGTTGGCCCTGGACTCTAAACAGAGAAGAGTGTTGGTGACCAAGGTCCGGAATTAGAATAAGATTATCTTGAAAGCTATAAACACAG	1.031	TRUE	TRUE
617	Tmem95	442	TMEM95_wgs_ref	chr17:7357133;C|A;Family=14236	case	14236	14236.p1	17	7260452	+	C	A	TMEM95	ENST00000389982.4	WGS	ENSG00000182896	TTCTGGAAAACTCACCCCACTAGAGTGAGATCACATCAGTGGGTTCGCGGGCATGCCCTCCCTCCATCGTGTTAACAGTTTGAAATCCTGGCCTCCCTCAGAGGCCTCCATCCTGCCAGG	TTCTGGAAAACTCACCCCACTAGAGTGAGATCACATCAGTGGGTTCGCGGGCATGCCCTACCTCCATCGTGTTAACAGTTTGAAATCCTGGCCTCCCTCAGAGGCCTCCATCCTGCCAGG		1.551	FALSE	NA
618	Tmem98	348	TMEM98_wgs_ref	chr17:32942652;G|C;Family=13706	control	13706	13706.s1	17	31269670	+	G	C	TMEM98	ENST00000579849.1	WGS	ENSG00000006042	CCACAGAACCACAGCTGGGATATGGAGTCAGGAGAGGGAAGCTGGAGCTCAACTCTCATGGACTAAAGGATGGATTCTGGATGGGCTCCAGGGGACACCTTATTGGATTGGTGGCTTCCA	CCACAGAACCACAGCTGGGATATGGAGTCAGGAGAGGGAAGCTGGAGCTCAACTCTCATCGACTAAAGGATGGATTCTGGATGGGCTCCAGGGGACACCTTATTGGATTGGTGGCTTCCA		0.886	FALSE	FALSE
619	Tnrc6b	278	TNRC6B_wgs_ref	chr22:40331447;G|C;Family=13034	case	13034	13034.p1	22	40727451	+	G	C	TNRC6B	ENST00000454349.2	WGS	ENSG00000100354	ACAATTTCACCTCTTCTCCCCACTCCTATCTTCTAAAGAAATATCAAGCAAATGCTAAGGGCCATTTCCATGATTCCTCAGAGCTCCCCCAAAGAGGAGAACAGTCCCTCCCACTCGATT	ACAATTTCACCTCTTCTCCCCACTCCTATCTTCTAAAGAAATATCAAGCAAATGCTAAGCGCCATTTCCATGATTCCTCAGAGCTCCCCCAAAGAGGAGAACAGTCCCTCCCACTCGATT	AAGAAAACACCCCGGCGAAAATTACGATGCACTACCCTTAATTTTGCTTTCTACAGGCACTATCTATGGCCCCATGACCCTTTAATATACAAACAGACGCCTTCCTTCCCATACCCCGCT	0.173	TRUE	TRUE
620	Tollip	416	TOLLIP_wgs_ref	chr11:1275105;C|G;Family=14076	control	14076	14076.s1	11	1296335	-	C	G	TOLLIP	ENST00000527886.1	WGS	ENSG00000078902	TGGGGGCCCGAGGGACCCACACAGTGGGGGCCAGCCTCGCTGGAGGGAGAGCAACCCTTTGCCGATGACCACGCTTGCCGCCATCTCTTAGTTTTCTTTTTCACAAGCGCTTTATTTTTT	TGGGGGCCCGAGGGACCCACACAGTGGGGGCCAGCCTCGCTGGAGGGAGAGCAACCCTTTCCCGATGACCACGCTTGCCGCCATCTCTTAGTTTTCTTTTTCACAAGCGCTTTATTTTTT	ATGGTTCGGGCTCCTTTCCGCTCTTGTCCCTCGACGGGACAGCTGGAGCTGATCCTCCCGCATGGAGTGCGAACCTCCAAATGGCGTATTGCGTAGTCTCCGCATTACAAGGGTATTTGC	0.719	TRUE	TRUE
621	Tpgs1	367	TPGS1_wgs_ref	chr19:519440;G|A;Family=13808	control	13808	13808.s1	19	519440	+	G	A	TPGS1	ENST00000359315.5	WGS	ENSG00000141933	GGCCGCCGCGCTCTTCATCGCGAAGGTCAAGCCGGTGGGCTGAGGCCCGTGGGCCGCGCGGATCCGGGATCTGCGCTGGGGGGTCCCCGCGTGCGGGGCGCGCGGAGCCTTCCCTTCGCC	GGCCGCCGCGCTCTTCATCGCGAAGGTCAAGCCGGTGGGCTGAGGCCCGTGGGCCGCGCAGATCCGGGATCTGCGCTGGGGGGTCCCCGCGTGCGGGGCGCGCGGAGCCTTCCCTTCGCC		1.562	TRUE	TRUE
622	Tpgs2	285	TPGS2_wgs_ref	chr18:36796660;C|T;Family=13083	control	13083	13083.s1	18	34376623	-	C	T	TPGS2	ENST00000383056.3	WGS	ENSG00000134779	TGTGGACCGTAGGCCTCTTTCTAGTTGAATGACCAAAATTGTAAGGCTTTTAGTCCCACCGACATTAGCCAGGCTCGTAGTGAGGCCTCCAGAGCAGGTTGTGCTGTCCCCTGCCTCTGG	TGTGGACCGTAGGCCTCTTTCTAGTTGAATGACCAAAATTGTAAGGCTTTTAGTCCCACCAACATTAGCCAGGCTCGTAGTGAGGCCTCCAGAGCAGGTTGTGCTGTCCCCTGCCTCTGG	GGTTCCGGGGACGTACATGTGGTATAATATGTTCTCTGCTCCCAAAACGACTTACTTTCTCGAATAGAAGTAGCCCACACTCTGTTCTGCGTCCCCGCGGCCGGTGTCCAGGTGGGAGTT	1.063	TRUE	TRUE
623	Traf3	60	TRAF3_wgs_ref	chr14:102907234;C|T;Family=11333	case	11333	11333.p1	14	103373571	+	C	T	TRAF3	ENST00000560371.1	WGS	ENSG00000131323	GTGGAACAGAAGCCGAGCCTCTCCGTGTCCCCACCGGGGCCGTGGGCACCCCCACAGCCCGAAGCAGAACCCTCTGAGCATTCCAGAGACCGCTGCTCGGGGGCCTGCCCAGGCTGACCA	GTGGAACAGAAGCCGAGCCTCTCCGTGTCCCCACCGGGGCCGTGGGCACCCCCACAGCCTGAAGCAGAACCCTCTGAGCATTCCAGAGACCGCTGCTCGGGGGCCTGCCCAGGCTGACCA	CGTGCCAGGCCACTGGACTTGCAGCGCGACGCCTCGCACCGAGGCGTTCTGCGGGAACGCGCCTCTACAACAGGAGCGCCCGTGCCCAACCCACCGCACACGGGGGCTTGAATCCCAGAC	0.224	TRUE	FALSE
624	Trak1	193	TRAK1_wgs_ref	chr3:42203612;G|A;Family=12585	case	12585	12585.p1	3	42245104	+	G	A	TRAK1	ENST00000449246.1	WGS	ENSG00000182606	TGCTACTCTGCCAAGAGCCACCAAGTGCTTATATTTTTCATTTTTTACTCCTTTAGTTTGGAAAGCCATATACGTTTGAGAAGGTGTTTTAAAACTCTGTGTTACACTTACGATGCAAAG	TGCTACTCTGCCAAGAGCCACCAAGTGCTTATATTTTTCATTTTTTACTCCTTTAGTTTAGAAAGCCATATACGTTTGAGAAGGTGTTTTAAAACTCTGTGTTACACTTACGATGCAAAG		0.519	TRUE	FALSE
625	Tram2	122	TRAM2_wgs_ref	chr6:52497823;C|T;Family=11788	case	11788	11788.p1	6	52362621	-	C	T	TRAM2	ENST00000182527.3	WGS	ENSG00000065308	CCGCAGGTGGAGAGCCCTGTTCACCTGATAGGGTCTAGCTGTGACAGTAAATATAATACCGCTGTTTCCTTGGGTACAGATTTGAGTGTTCATGTGATGAGACTGTAAACCTCATTTTTC	CCGCAGGTGGAGAGCCCTGTTCACCTGATAGGGTCTAGCTGTGACAGTAAATATAATACCACTGTTTCCTTGGGTACAGATTTGAGTGTTCATGTGATGAGACTGTAAACCTCATTTTTC	AGCCGTGGTATTGTATCGCGCTCTTAAAGTAGTGAATTTCTTGGGATAACGGGTAACTCTAAGAACTTGTTTTGTCGGAGCCACTATCTTGTACTGCATGCGTGAAAGGCGTACACTTCC	0.347	FALSE	FALSE
626	Trim2	42	TRIM2_wgs_ref	chr4:153336200;G|A;Family=11198	case	11198	11198.p1	4	154257352	+	G	A	TRIM2	ENST00000338700.5	WGS	ENSG00000109654	CACATATATATAGCTGAATCTTTGGTGTATTGAAATAGGCAGCACTCTGAAAGACAGAAGCTTCGTCCAGCCACTCTTCAGCACATTCCTTTACTAAGCAGTTTAAAGCCGTCCTAGTGG	CACATATATATAGCTGAATCTTTGGTGTATTGAAATAGGCAGCACTCTGAAAGACAGAAACTTCGTCCAGCCACTCTTCAGCACATTCCTTTACTAAGCAGTTTAAAGCCGTCCTAGTGG		0.27	TRUE	TRUE
627	Trim24	145	TRIM24_wgs_ref	chr7:138588097;A|T;Family=11954	control	11954	11954.s1	7	138272842	+	A	T	TRIM24	ENST00000343526.4	WGS	ENSG00000122779	TTACTACTGCTATATTTTACTACCACATAGTAGTGTAGATGTAGTATAACTTGCTTAGGAATGCTTTCAAAAAGGTTACCTCCATAGTCAAAAAAAGGGGGAGTATACAGCTGATTGTTG	TTACTACTGCTATATTTTACTACCACATAGTAGTGTAGATGTAGTATAACTTGCTTAGGTATGCTTTCAAAAAGGTTACCTCCATAGTCAAAAAAAGGGGGAGTATACAGCTGATTGTTG	ATTTATTAGCGGTGGTACTGTTGTATCAATGCTGAGCGCTAGAGACAGGTTAATATATTAGTCCCGCTTGATTAAAAATTACATTCACGACTTACATTAAAGAAATAGGGTCATAATCGT	0.115	TRUE	FALSE
628	Trim36	451	TRIM36_wgs_ref	chr5:115126066;G|C;Family=14291	case	14291	14291.p1	5	114461763	-	G	C	TRIM36	ENST00000513154.1	WGS	ENSG00000152503	TATCATGTTTATGTCCTAAGAGAAGATATTTTTTAAATGCCTTATGGATAGGAATTAGTACTAAGCAATGTGTCTTGCATTTGTTTTCAATAGGAAAACAAAGTTCTAGATAGGTTAAAA	TATCATGTTTATGTCCTAAGAGAAGATATTTTTTAAATGCCTTATGGATAGGAATTAGTAGTAAGCAATGTGTCTTGCATTTGTTTTCAATAGGAAAACAAAGTTCTAGATAGGTTAAAA		0.659	FALSE	FALSE
629	Trim37	631	TRIM37_wgs_ref	chr17:58998816;G|GTACTCCAAA;Family=13258	control	13258	13258.s1	17	57076177	-	G	GTACTCCAAA	TRIM37	ENST00000262294.7	WGS	ENSG00000108395	GAATAACTGAAGTAACACTAGACTGAATCTCCTTTTTGGAGTATGTATCTTCTCTCACTTGTTCAAGTACAGGCACACTGTTCAACCGCATGGTATCTTTCTGTTGTGTGA	AGAAAGATACCATGCGGTTGAACAGTGTGCCTGTACTTGAACAAGTGAGAGTACTCCAAAAAGATACATACTCCAAAAAGGAGATTCAGTCTAGTGTTACTTCAGTTATTCACATAGTGT	TAAGCATTTTCAGTTCCTAAGACCAGTAGAGGTGACGCTGTATAGAATACAACTCAGAAACAGCTGTAAGACGTCAGTGTTAGAGAGGATAATTACATGTTAATTAACACGCTGAACTCT	0.642	TRUE	TRUE
630	Trpm3	350	TRPM3_wgs_ref	chr9:70532688;A|G;Family=13732	case	13732	13732.p1	9	73147604	-	A	G	TRPM3	ENST00000377110.3	WGS	ENSG00000083067	AAGGAAGTAATAGCTTCGGTTTAATCATCTGCTTCAAAGGTGCCAATTTTTACATACTACTATATGTAATGATTTGTTCTAAATTGCTTGTTCCTTTTGAAAAAAATTTAAGGATGTTTT	AAGGAAGTAATAGCTTCGGTTTAATCATCTGCTTCAAAGGTGCCAATTTTTACATACTACCATATGTAATGATTTGTTCTAAATTGCTTGTTCCTTTTGAAAAAAATTTAAGGATGTTTT		0.453	TRUE	FALSE
631	Tsc22d2	272	TSC22D2_wgs_ref	chr3:150464875;AG|A;Family=13023	case	13023	13023.p1	3	150182662	+	AG	A	TSC22D2	ENST00000361875.3	WGS	ENSG00000196428	GAAAAGTTTACACATTTTTAATACTCTAAGTTGTAGATAATGAAATTGATTTAAATCAAAGTTAACTAGAATAGGATTCATGTGTCATGAATTATATTGTCTATTGTCTCATAAGCAACA	GAAAAGTTTACACATTTTTAATACTCTAAGTTGTAGATAATGAAATTGATTTAAATCAAATTAACTAGAATAGGATTCATGTGTCATGAATTATATTGTCTATTGTCTCATAAGCAACA		0.324	TRUE	TRUE
632	Tslp	323	TSLP.1_wgs_ref	chr5:111076439;G|A;Family=13515	control	13515	13515.s1	5	110412137	+	G	A	TSLP	ENST00000379706.4	WGS	ENSG00000145777	TTTCCCTGAAAAAGGAAAAATATTGAACTCAATGATAGCACCTAAACTTACATTTAAAAGACAGACATTCCTTCTACATGTAATGACACTTCTTGTGTTAAACTAAAAATTTACAAGAGA	TTTCCCTGAAAAAGGAAAAATATTGAACTCAATGATAGCACCTAAACTTACATTTAAAAAACAGACATTCCTTCTACATGTAATGACACTTCTTGTGTTAAACTAAAAATTTACAAGAGA		1.584	FALSE	FALSE
633	Tslp	637	TSLP_wgs_ref	chr5:111076736;T|A;Family=13515	control	13515	13515.s1	5	110412434	+	T	A	TSLP	ENST00000420978.2	WGS	ENSG00000145777	AATATACATATAAATTATAGAATCTACTTTAATTTATTTTGTGAACACTTTTGAAAATGTACATGTTCCTTTGTAATTGACACTATATATTTCTTAAGAAAATAATTCTCAAATTTGTTT	AATATACATATAAATTATAGAATCTACTTTAATTTATTTTGTGAACACTTTTGAAAATGAACATGTTCCTTTGTAATTGACACTATATATTTCTTAAGAAAATAATTCTCAAATTTGTTT	CTATTGACAATTTTCTTTATTATTAGTAAACCTAAATATTTCTAAAGTTTTTAGATGCATTATATAAGATTTAAACTTGTTATTTATAAACAAGTTTTTGTTCACAACAACATTATTATA	1.584	FALSE	FALSE
634	Tspan14	320	TSPAN14_wgs_ref	chr10:80529499;G|C;Family=13505	control	13505	13505.s1	10	82289255	+	G	C	TSPAN14	ENST00000429989.3	WGS	ENSG00000108219	TCAGGGCCCTGGGAGGACTTCATGTGGGAAGCAGACCTCAGGAAGGGCCCTTAGTGATGGTGTGGGCCAGGGTTCTCACCTCCTTAGTCTCCTGTCCTGTCCATCTCCGCAGATCCTAGG	TCAGGGCCCTGGGAGGACTTCATGTGGGAAGCAGACCTCAGGAAGGGCCCTTAGTGATGCTGTGGGCCAGGGTTCTCACCTCCTTAGTCTCCTGTCCTGTCCATCTCCGCAGATCCTAGG		0.292	TRUE	FALSE
635	Ttc39c	459	TTC39C_wgs_ref	chr18:24020189;A|G;Family=14315	case	14315	14315.p1	18	21600153	+	A	G	TTC39C	ENST00000584250.1	WGS	ENSG00000168234	CAGAAATGGTTTAAGGGAACTGGCGGGAAAGACAGGAAACTCATCTGTTGACTTTTTCCATCCTCTTCAACTCAGTGGTGTGTTGGAAAAAGGCATCTTTTTTCCCCCAACTATTACACT	CAGAAATGGTTTAAGGGAACTGGCGGGAAAGACAGGAAACTCATCTGTTGACTTTTTCCGTCCTCTTCAACTCAGTGGTGTGTTGGAAAAAGGCATCTTTTTTCCCCCAACTATTACACT	GTAGCATGCATTGCGCATCAACGTCCATGTTACCCGGCTTCTCGTCGGATTACTTGCGTTTCTATAGTTTTACAAAAACGGTGGCAAAAATCGTCTAAGGAGACATTAATCCAGGTATAT	0.576	TRUE	TRUE
636	Ttl	404	TTL_wgs_ref	chr2:112533293;G|T;Family=14026	control	14026	14026.s1	2	113290870	+	G	T	TTL	ENST00000233336.6	WGS	ENSG00000114999	ATGACACATTCCCAGTGGACTCAGCAGAGATTGCATGGGCAGGGTGCAGGGTGCAGGGTGCAAGCAGACATGGATCCAGGCAGGCACCTACTTAGGACCCTGAGAGTGGACAGGCCCAAA	ATGACACATTCCCAGTGGACTCAGCAGAGATTGCATGGGCAGGGTGCAGGGTGCAGGGTTCAAGCAGACATGGATCCAGGCAGGCACCTACTTAGGACCCTGAGAGTGGACAGGCCCAAA		0.52	TRUE	TRUE
637	Twsg1	504	TWSG1_wgs_ref	chr18:9400089;A|G;Family=14590	control	14590	14590.s1	18	9400087	+	A	G	TWSG1	ENST00000262120.5	WGS	ENSG00000128791	TAAAAATATCATCATAAAAAGCTTAATTTCATCCCTTTTATGTTGGTTTTAAAAGGTAAATGCTTACCATATTTTATAATTGAGAACTCTTACATAGTAGAATCCATTCTATAATACATG	TAAAAATATCATCATAAAAAGCTTAATTTCATCCCTTTTATGTTGGTTTTAAAAGGTAAGTGCTTACCATATTTTATAATTGAGAACTCTTACATAGTAGAATCCATTCTATAATACATG	TTTTCTGACTCATTTATTGAATTATATAAGATATGACATTTATAGACAACTTTATTAGAATTAAAGAAACAACAATCGCGATGCATAAAATCTGTTTATTTCTTACTAAACCATGCTTAT	1.03	TRUE	FALSE
638	U2surp	588	U2SURP_wgs_ref	chr3:143059102;A|AT;Family=11142	control	11142	11142.s1	3	142777944	+	A	AT	U2SURP	ENST00000397933.2	WGS	ENSG00000163714	TGATCTGTTTCTTACCAAAGAGAGACAGACCTATGATGGAAAATGATCACGTCTCTGAATTTTTTCTTTAACGTTATAGTTCCTTATTACAGATAGTAAGCATATGGGAATTTCTGAGC	TGATCTGTTTCTTACCAAAGAGAGACAGACCTATGATGGAAAATGATCACGTCTCTGAATTTTTTTCTTTAACGTTATAGTTCCTTATTACAGATAGTAAGCATATGGGAATTTCTGAGC	TACGTATTGCGCGCCACAGAGCAAAAACGTTGATGTTATCTTGAAATTTTCTTAAGAATCAGTAAGTTCTGATGCCATGTCTTCGAAATATTTCAACATGTATTATGCTAGTTATTGGAT	0.077	TRUE	TRUE
639	Ubap2l	587	UBAP2L_wgs_ref	chr1:154271461;TAAAA|T;Family=11118	case	11118	11118.p1	1	154243937	+	TAAAA	T	UBAP2L	ENST00000433615.1	WGS	ENSG00000143569	AGAAATCACTAAAGAACTCATCCATGTAACCAAACACCACCTGTACCCCAAAAACGAAAGAAAAAAACAAAACCTTGGGGCCCATTCCCCCTAGGAATGGACTACTGTAGTAGTGGCTTC	AGAAATCACTAAAGAACTCATCCATGTAACCAAACACCACCTGTACCCCAAAAACGAAAGAAACAAAACCTTGGGGCCCATTCCCCCTAGGAATGGACTACTGTAGTAGTGGCTTC	GGTTCAAATAACACCCCCAACGTCACAAACAGCATTCACATCACCAGTTTCATTGAAATGCCACGTCCGATCCCGAAAGGTTAATATACATCTCAAACATGAAAAACAGACGGAAACGGA	0.103	TRUE	TRUE
640	Ube2i	462	UBE2I.1_wgs_ref	chr16:1324951;G|A;Family=14321	case	14321	14321.p1	16	1374952	+	G	A	UBE2I	ENST00000403747.2	WGS	ENSG00000103275	GTCACCTGGGGGGGTTGGGCGGGCGCCATCTTCCATTGCCGCCGCGGGTGTGCGGTCTCGATTCGCTGAATTGCCCGTTTCCATACAGGGTCTCTTCCTTCGGTCTTTTGTATTTTTGAT	GTCACCTGGGGGGGTTGGGCGGGCGCCATCTTCCATTGCCGCCGCGGGTGTGCGGTCTCAATTCGCTGAATTGCCCGTTTCCATACAGGGTCTCTTCCTTCGGTCTTTTGTATTTTTGAT	CGATCGTGTCTTGGTGTCGTTTATCCCCGTTACCGGGGATTCTCTTATGGTGCCGTTCGTGGGCCGTCTTCTTCGCATGTGAGGCGGCCTTCGGTTACCTAGTCCGTGACCTGAGGTGTC	0.287	TRUE	TRUE
641	Ube2i	604	UBE2I_wgs_ref	chr16:1324936;C|CGGGTGTGCG;Family=11597	case	11597	11597.p1	16	1374937	+	C	CGGGTGTGCG	UBE2I	ENST00000355803.4	WGS	ENSG00000103275	TGACTAGTCACCTGGGGGGGTTGGGCGGGCGCCATCTTCCATTGCCGCCGCGGGTGTGCGGTCTCGATTCGCTGAATTGCCCGTTTCCATACAGGGTCTCTTCCTTCGGTC	TGACTAGTCACCTGGGGGGGTTGGGCGGGCGCCATCTTCCATTGCCGCCGCGGGTGTGCGGGGTGTGCGGTCTCGATTCGCTGAATTGCCCGTTTCCATACAGGGTCTCTTCCTTCGGTC	CGTTGACCGATGTGCGCTTGCTCTTCGTTGGCGGGTGTGCCGGCCATTGCGCCCCCTTTTGGGGCATGCTTCGGGGTGTGTTGACACCGGGCTGGTGAGTTGCGCGCTTAGACCACCCAT	0.287	TRUE	TRUE
642	Ube2ql1	452	UBE2QL1_wgs_ref	chr5:6493758;C|T;Family=14303	case	14303	14303.p1	5	6493871	+	C	T	UBE2QL1	ENST00000399816.3	WGS	ENSG00000215218	ATTTTAAAAGCAGTAGGAAGTGATGTAAAACTCTACCATTGCTTGGACTGTTAGGAGTGCGGACTCCCTTTCTGGTAGACTCCCTTCGTAGGCAAGCACGGTGGTGCCCAGCCATGGAGG	ATTTTAAAAGCAGTAGGAAGTGATGTAAAACTCTACCATTGCTTGGACTGTTAGGAGTGTGGACTCCCTTTCTGGTAGACTCCCTTCGTAGGCAAGCACGGTGGTGCCCAGCCATGGAGG		0.806	TRUE	FALSE
643	Ube2v2	298	UBE2V2_wgs_ref	chr8:48050420;G|T;Family=13237	control	13237	13237.s1	8	48962980	+	G	T	UBE2V2	ENST00000518360.1	WGS	ENSG00000169139	AGTAGCTGGGATTACAGGCACCTGCCATCATGCCCAGTTAATTTTTGTATTTTTGTAGAGACGGGGTTTCACAATGGCCAGGCTGGTCTCGAACTCCTGACCTTAGTTGATCCGCCCGGC	AGTAGCTGGGATTACAGGCACCTGCCATCATGCCCAGTTAATTTTTGTATTTTTGTAGATACGGGGTTTCACAATGGCCAGGCTGGTCTCGAACTCCTGACCTTAGTTGATCCGCCCGGC		1.246	TRUE	TRUE
644	Ubn2	646	UBN2_wgs_ref	chr7:139307497;T|A;Family=13772	control	13772	13772.s1	7	138992243	+	T	A	UBN2	ENST00000473989.3	WGS	ENSG00000157741	TGGATTTTTGTAAATATACCTGTCTCCCTTTTTTGTATTTTAGTAAAAAAAAAAAAAAAGAAATTTAAAGAAAAGGGGGTGGTGATGACATGTGAATGGGTGCGGGTATGTGTGCGTGTG	TGGATTTTTGTAAATATACCTGTCTCCCTTTTTTGTATTTTAGTAAAAAAAAAAAAAAAAAAATTTAAAGAAAAGGGGGTGGTGATGACATGTGAATGGGTGCGGGTATGTGTGCGTGTG		0.213	TRUE	TRUE
645	Unc79	640	UNC79.1_wgs_ref	chr14:93707611;T|A;Family=13576	case	13576	13576.p1	14	94173957	+	T	A	UNC79	ENST00000553484.1	WGS	ENSG00000133958	CTTTATGATAACCACTTTAGTTTTGTGAATAAGAAATTTTATTCTTTTGTTAATACTTGTATACAATTTAATTGAAAACTGTAGCTTGCACACTGGACCAGATGAGTCCCTCACTGGCAC	CTTTATGATAACCACTTTAGTTTTGTGAATAAGAAATTTTATTCTTTTGTTAATACTTGAATACAATTTAATTGAAAACTGTAGCTTGCACACTGGACCAGATGAGTCCCTCACTGGCAC		0.147	TRUE	TRUE
646	Unc79	639	UNC79_wgs_ref	chr14:93707613;T|TTTAATTG;Family=13576	case	13576	13576.p1	14	94173959	+	T	TTTAATTG	UNC79	ENST00000553484.1	WGS	ENSG00000133958	AACCACTTTAGTTTTGTGAATAAGAAATTTTATTCTTTTGTTAATACTTGTATACAATTTAATTGAAAACTGTAGCTTGCACACTGGACCAGATGAGTCCCTCACTGGCACAG	AACCACTTTAGTTTTGTGAATAAGAAATTTTATTCTTTTGTTAATACTTGTATTTAATTGACAATTTAATTGAAAACTGTAGCTTGCACACTGGACCAGATGAGTCCCTCACTGGCACAG	TGATCATCAAATGATGATAGCAGAGCTCCTAATCATAATGATTTGATAAAATTGTTGATCATACTAGCTCTCCTGTAATTTGTCTATGTTCTAACAAAGCTTCTGGAGCTCATATTTTTA	0.147	TRUE	TRUE
647	Uqcrb	207	UQCRB_wgs_ref	chr8:96229715;A|G;Family=12626	case	12626	12626.p1	8	97241943	-	A	G	UQCRB	ENST00000287022.5	WGS	ENSG00000156467	TTTTTTTTTCCTTTCGCTGGTCGTTATTTTTCTAAACCTATCCTGAAATCATGTCAATTTTCTTTTGTATGGTTGAAGACAACTAGATCACTTGATAATGGTTTTGCTCAGGTCACATTG	TTTTTTTTTCCTTTCGCTGGTCGTTATTTTTCTAAACCTATCCTGAAATCATGTCAATTTCCTTTTGTATGGTTGAAGACAACTAGATCACTTGATAATGGTTTTGCTCAGGTCACATTG	AGTTCTTTTGGCTTTCACGTGTTATGTCATATTCCTATGTCTAAACACTGTACTCATTGTTCATTTATTTCAAGTCAAGTTTATGTTATGCTGCGGATTGTTTTGACCATACTAGTACTT	1.076	TRUE	TRUE
648	Usp15	109	USP15.1_wgs_ref	chr12:62405921;T|G;Family=11653	control	11653	11653.s1	12	62799701	+	T	G	USP15	ENST00000353364.3	WGS	ENSG00000135655	AAAAAATGCATTTGACCAGGATAAATGAGGTATGTTGATCATGGCTTTGCTTTATATCTTGATATTAAAGCTGGTTTATCATCCTGGTATTTTAAAAGCTGCTTTGGGGTTTTTTTTTTC	AAAAAATGCATTTGACCAGGATAAATGAGGTATGTTGATCATGGCTTTGCTTTATATCTGGATATTAAAGCTGGTTTATCATCCTGGTATTTTAAAAGCTGCTTTGGGGTTTTTTTTTTC	TTGGCAGGTAAATGTGGAATGTTAAATGTGTTGTCGTTCAAGGAGTGTTTTTTTTTATGATCCTATTAGATAATTTAACATTTGCTCTTGTGCAACTTGACAGTTCTATTATAGCACTTA	0.211	TRUE	TRUE
649	Usp15	92	USP15_wgs_ref	chr12:62405485;C|G;Family=11556	case	11556	11556.p1	12	62799265	+	C	G	USP15	ENST00000280377.5	WGS	ENSG00000135655	CAGAAGGTAACTTGTTATAAGAGAAATGGCATTTGCATGTTCCAGAGTCAGAACCTGTACAGTATATAAAGCATAAACACCTTGAATTTGATTTTAGTTCACCACATTCAAGGATCCAGG	CAGAAGGTAACTTGTTATAAGAGAAATGGCATTTGCATGTTCCAGAGTCAGAACCTGTAGAGTATATAAAGCATAAACACCTTGAATTTGATTTTAGTTCACCACATTCAAGGATCCAGG	GTGATGTAACAAGAGAAGTACAGAAAGTACACGCGCCCTAATGTATTACAACGTACATCCTTTATTGCATGAGGATGTCCAGTTAATTCGGACAACTTATAAAATTTAATGGTGATCATC	0.211	TRUE	TRUE
650	Usp40	101	USP40_wgs_ref	chr2:233519539;T|C;Family=11597	case	11597	11597.p1	2	234428185	-	T	C	USP40	ENST00000452724.1	WGS	ENSG00000085982	TTTCTTTTCGGTTCTTAGTTTAGCTTAATTTTGGTCTTGAATTGAAGAAAATATAGGAGAATACAAAAAACAGTTTAGGGAGAACTCACATACCTACCACCCAAAATGGACAAATATTAA	TTTCTTTTCGGTTCTTAGTTTAGCTTAATTTTGGTCTTGAATTGAAGAAAATATAGGAGAGTACAAAAAACAGTTTAGGGAGAACTCACATACCTACCACCCAAAATGGACAAATATTAA	AAAATCTTGCTTGTAAGTGAGATACATAGGATTACTTGCCTGATGGATAAATCACATAATTTAATAATCAGATAACTTGTCATAGCATTCGCTTTAAAAAGGGATCCAATCACAATTTGA	0.925	TRUE	TRUE
651	Usp46	523	USP46_wgs_ref	chr4:52596840;C|T;Family=14670	case	14670	14670.p1	4	53463006	-	C	T	USP46	ENST00000451218.2	WGS	ENSG00000109189	AAGTTTCAGGAAAATAACTCTATGTTGTTTATTTTCAGTGACACTTATGTAAGGCCCTGTGAGTTGTATTTATCCTGTATCCGGCACTGCTAAGCTTTTCAAGGTATCTTTCCAATCCTG	AAGTTTCAGGAAAATAACTCTATGTTGTTTATTTTCAGTGACACTTATGTAAGGCCCTGTAAGTTGTATTTATCCTGTATCCGGCACTGCTAAGCTTTTCAAGGTATCTTTCCAATCCTG		0.423	TRUE	TRUE
652	Utp6	270	UTP6_wgs_ref	chr17:31862034;G|A;Family=13001	control	13001	13001.s1	17	30189053	-	G	A	UTP6	ENST00000261708.4	WGS	ENSG00000108651	TGCGAACTCCTGACCTCATGATCCACCCGCCTTGGCCTCCCAAAGTGTTGGGATTACAGGCGTGAACCACTAAGCCTGGCCTGGACTGTCATTTCTAATTTTTTTAAAAATTAGATAAAT	TGCGAACTCCTGACCTCATGATCCACCCGCCTTGGCCTCCCAAAGTGTTGGGATTACAGGTGTGAACCACTAAGCCTGGCCTGGACTGTCATTTCTAATTTTTTTAAAAATTAGATAAAT	CCGTAAACTGGCCCTTATTTAACACTTTGTACATAGCGAAAGACTGGCCTCATTTTCTTAATATCCATTGGCTCGGCAAATACACATTTGGCGCGTGCAAAGCTCGTCTTCCCTAGAGGA	0.668	TRUE	FALSE
653	Vav2	362	VAV2_wgs_ref	chr9:133763665;C|T;Family=13772	control	13772	13772.s1	9	136628787	-	C	T	VAV2	ENST00000406606.3	WGS	ENSG00000160293	TGGCCTTCAGGAGCCTAGGTTTGAACAGCAGATGCTGTCCCAGGAAGGGCTAGGGACATCGGAGGGGACCTGCCCCCACACCCTCTGCTCAGCCCCTGGACTCAGCCTTGCCTGTCTTTT	TGGCCTTCAGGAGCCTAGGTTTGAACAGCAGATGCTGTCCCAGGAAGGGCTAGGGACATCAGAGGGGACCTGCCCCCACACCCTCTGCTCAGCCCCTGGACTCAGCCTTGCCTGTCTTTT	CGGCACGCTGAATGCATCTCGGCTGGATTTAAGGAAGCCTCCAGCCAGCCTGACGCCGCGACGGGCCTCCGCTTTCCTTCTGTATAAGGAGTCTTCAGCCTGTCCCGACACGTTGGGGCA	0.521	FALSE	FALSE
654	Vkorc1l1	70	VKORC1L1_wgs_ref	chr7:65954605;G|A;Family=11404	control	11404	11404.s1	7	65419592	+	G	A	VKORC1L1	ENST00000434382.2	WGS	ENSG00000196715	TTGAAGTGTTTCTGAAATGATAAAATGTAGCCCTAGCCCCCTGCCCTCAATTGTAAAGTGAGCAACCATTGCTAGTAATTCTTTAATGTGTATAAATTCAATTTCAGGTATAACAAATGT	TTGAAGTGTTTCTGAAATGATAAAATGTAGCCCTAGCCCCCTGCCCTCAATTGTAAAGTAAGCAACCATTGCTAGTAATTCTTTAATGTGTATAAATTCAATTTCAGGTATAACAAATGT		0.489	TRUE	TRUE
655	Vnn1	393	VNN1_wgs_ref	chr6:132682546;G|A;Family=13951	case	13951	13951.p1	6	133003685	-	G	A	VNN1	ENST00000367928.4	WGS	ENSG00000112299	AAAATAAGGTCATTAGGATAGACCCTAATTCAATATGACTGATGATCATAAAAGAAGAGGCGAGTAGGGCACAACAGGCACAAAGGGAGACCATAAGGAGACACAGAGGAAGGACAACTC	AAAATAAGGTCATTAGGATAGACCCTAATTCAATATGACTGATGATCATAAAAGAAGAGGTGAGTAGGGCACAACAGGCACAAAGGGAGACCATAAGGAGACACAGAGGAAGGACAACTC		1.041	FALSE	NA
656	Wdfy2	338	WDFY2_wgs_ref	chr13:51760323;C|G;Family=13649	case	13649	13649.p1	13	52334459	+	C	G	WDFY2	ENST00000298125.5	WGS	ENSG00000139668	ATTTATTCCCAGTGTTTCTGCTTTCATGTCCTCCTCAGTGGAGAGATTTGGAAACTCATCATGTGGATTCACCAGCCAGCTGCTGGAATTGCCTGAAGAGCGATTTGTTTGTAATGTCTG	ATTTATTCCCAGTGTTTCTGCTTTCATGTCCTCCTCAGTGGAGAGATTTGGAAACTCATGATGTGGATTCACCAGCCAGCTGCTGGAATTGCCTGAAGAGCGATTTGTTTGTAATGTCTG	ATCTTCGACTAGTTCGGGATCCTTTAGCCATAATTAGGACGAGCGTGTACTGAGTATCTCTTTAATGAGTGGCCGGCCCTACTGCAGTCGCTAGTGTGTCAGATCCTATTTTTTATTAGT	0.994	TRUE	FALSE
657	Wscd1	486	WSCD1_wgs_ref	chr17:6121900;C|T;Family=14502	case	14502	14502.p1	17	6025220	+	C	T	WSCD1	ENST00000574946.1	WGS	ENSG00000179314	TGAGGCTGTGGAGGCCAGGAGGTTCAAGTATGGAGGGTAGGAGTGCAACCCAGGAGCAACGCTCAAGGTGGCCGAGATGCAGGGAGGATTGTGGCGATCCGGTTGCACACTGGCCTCTGT	TGAGGCTGTGGAGGCCAGGAGGTTCAAGTATGGAGGGTAGGAGTGCAACCCAGGAGCAATGCTCAAGGTGGCCGAGATGCAGGGAGGATTGTGGCGATCCGGTTGCACACTGGCCTCTGT		0.679	TRUE	TRUE
658	Xaf1	652	XAF1_wgs_ref	chr17:6773804;G|T;Family=13951	control	13951	13951.s1	17	6677123	+	G	T	XAF1	ENST00000441631.1	WGS	ENSG00000132530	TATACACCAACGACATCCAAGCTGAGAGCCAAATCAAGAATGCAATCCTATTCACAATTGCCACAAAAAGAAGAAAATACCTAGGAATACAGCTAACCAGGGAGATGAAAGATCTCTACA	TATACACCAACGACATCCAAGCTGAGAGCCAAATCAAGAATGCAATCCTATTCACAATTTCCACAAAAAGAAGAAAATACCTAGGAATACAGCTAACCAGGGAGATGAAAGATCTCTACA		1.702	TRUE	FALSE
659	Xkr7	171	XKR7_wgs_ref	chr20:32000279;T|C;Family=12358	case	12358	12358.p1	20	30588082	+	T	C	XKR7	ENST00000562532.2	WGS	ENSG00000260903	TTCATTTCACTGGGATAGAGGAGTCAGATGAGGGAGGGGTCCATCCCCTTGGAGCTGTTTTGTTTTTCTTTCTGTGACACAATCTACCTCAGCCAGTCTCTCCCCTAGCAGAACTGACCC	TTCATTTCACTGGGATAGAGGAGTCAGATGAGGGAGGGGTCCATCCCCTTGGAGCTGTTCTGTTTTTCTTTCTGTGACACAATCTACCTCAGCCAGTCTCTCCCCTAGCAGAACTGACCC		0.382	FALSE	NA
660	Xpo4	29	XPO4_wgs_ref	chr13:20780589;G|C;Family=11089	case	11089	11089.p1	13	21354728	-	G	C	XPO4	ENST00000400602.2	WGS	ENSG00000132953	TAAGAATTTAGTCTTATTTCGTTGTAAACTGTGTATCTAATTATATTACATTACTCTGTTCAGATGGGATGGTTACTACCACTTGTCCATGATTTTCATTTGAAAAGCAAGTATCTATAT	TAAGAATTTAGTCTTATTTCGTTGTAAACTGTGTATCTAATTATATTACATTACTCTGTTGAGATGGGATGGTTACTACCACTTGTCCATGATTTTCATTTGAAAAGCAAGTATCTATAT	TTCAGTTCTTAACTAAACTGAGTTGAGTAAAATACTTTAACCTAGATTTTCGTAGTTAAAGTAATTCAGGTCATTTCTTCGAAGCCTATGTTTGGTTATTTATGTATGCTCTAAATTATC	0.143	TRUE	FALSE
661	Yeats2	265	YEATS2_wgs_ref	chr3:183793329;T|G;Family=12891	case	12891	12891.p1	3	183511117	+	T	G	YEATS2	ENST00000432781.1	WGS	ENSG00000163872	ATTCATATGTAGCTCCACACCAGGCCCCTTGTGTCTTGTTTGGATAGAGAACAAAAAATTAAGGCTGATTATATTTTTCTCTTGATTTCTACCTCCCTGTTAAAATTGACCAACTTCTAG	ATTCATATGTAGCTCCACACCAGGCCCCTTGTGTCTTGTTTGGATAGAGAACAAAAAATGAAGGCTGATTATATTTTTCTCTTGATTTCTACCTCCCTGTTAAAATTGACCAACTTCTAG		0.28	TRUE	TRUE
662	Yipf4	134	YIPF4_wgs_ref	chr2:32307549;T|C;Family=11869	control	11869	11869.s1	2	32532618	+	T	C	YIPF4	ENST00000238831.4	WGS	ENSG00000119820	AAAAGTATTTTAAAATAGCATTTAATCTTGGGAACTATCTTACTTAGGGTTTCTATAAATACAAATTACAATGTTTCGAACTCAACCAGTATCATTTTCGTGTGCTAATGAGCAAAGTAG	AAAAGTATTTTAAAATAGCATTTAATCTTGGGAACTATCTTACTTAGGGTTTCTATAAACACAAATTACAATGTTTCGAACTCAACCAGTATCATTTTCGTGTGCTAATGAGCAAAGTAG		0.768	TRUE	TRUE
663	Ypel5	517	YPEL5_wgs_ref	chr2:30159423;C|T;Family=14652	control	14652	14652.s1	2	30382289	+	C	T	YPEL5	ENST00000379520.3	WGS	ENSG00000119801	GAGATGAACCGTAGCACCAGAGCCCATTCTTCCTTGTCAGTCTTGGCCCAAAGATGTCACCATTCCTAGTTATTTGTCACCACATAATTGGTGTTGATTGGAAACTTTTTCTGAGATGGG	GAGATGAACCGTAGCACCAGAGCCCATTCTTCCTTGTCAGTCTTGGCCCAAAGATGTCATCATTCCTAGTTATTTGTCACCACATAATTGGTGTTGATTGGAAACTTTTTCTGAGATGGG	GACTCAAGTGAATAACGCTCCGAACTTGCTTGGGCAGAGTCCTCTATTCATCGCTAGTCACTCGTAGGGCAGGTAATAATTCCTTAAATCGCGTGGTACAATTTTCTTTGGTTAGTACCT	0.832	TRUE	TRUE
664	Zbed4	509	ZBED4_wgs_ref	chr22:49888231;T|C;Family=14629	case	14629	14629.p1	22	50281879	+	T	C	ZBED4	ENST00000216268.5	WGS	ENSG00000100426	TTTTCAAATCCCAAGGACATCAGAGTGAAGTGTCAGTTGTCAGATGATTTTAAAAGTTATGTCTTCAGAGAAAAAAAGATTCATTTTCTCATTTTAAACCAATTAAATATTCTGAGTGAG	TTTTCAAATCCCAAGGACATCAGAGTGAAGTGTCAGTTGTCAGATGATTTTAAAAGTTACGTCTTCAGAGAAAAAAAGATTCATTTTCTCATTTTAAACCAATTAAATATTCTGAGTGAG		0.405	TRUE	FALSE
665	Zbtb39	140	ZBTB39_wgs_ref	chr12:57001546;T|C;Family=11933	control	11933	11933.s1	12	57395330	-	T	C	ZBTB39	ENST00000300101.2	WGS	ENSG00000166860	GCGCTATTGGATGGCAGCTGGTTCAGGCCCTCCGTGGGTGGCTGCAGAGTGTGCCGGCACAGCCCACGCAGCTGGTTAGCTCCACTCTTACTTGGTTTTCTAAGGGGCTTTGCCCAAAGA	GCGCTATTGGATGGCAGCTGGTTCAGGCCCTCCGTGGGTGGCTGCAGAGTGTGCCGGCACGGCCCACGCAGCTGGTTAGCTCCACTCTTACTTGGTTTTCTAAGGGGCTTTGCCCAAAGA		0.855	FALSE	FALSE
666	Zc3h7b	366	ZC3H7B_wgs_ref	chr22:41358553;C|G;Family=13807	case	13807	13807.p1	22	41754557	+	C	G	ZC3H7B	ENST00000351589.4	WGS	ENSG00000100403	TGTGGGAGGTGGGAAGGGTGAGGGTCTGGGGGAATGCGGAGAAAAGGGAGGCTTGACCCCGGGCACCATGGGCCACTCCAGGATGGGACACGGCCCCTCTTTCTTGGGGACCCAGTATGT	TGTGGGAGGTGGGAAGGGTGAGGGTCTGGGGGAATGCGGAGAAAAGGGAGGCTTGACCCGGGGCACCATGGGCCACTCCAGGATGGGACACGGCCCCTCTTTCTTGGGGACCCAGTATGT		0.323	TRUE	TRUE
667	Zfp169	186	ZNF169_wgs_ref	chr9:94295032;C|T;Family=12493	control	12493	12493.s1	9	97057314	+	C	T	ZNF169	ENST00000480716.1	WGS	ENSG00000175787	TATATAGCTGGTATTACACTATGTAGCAACTGAGTGCTTTTGTCTTTTTAAAAGCATTTCGTTATATAAAAATGGGGTGGGCACAGTGGCTCACGCCTGTAATCCCAGACTTTGAGAGGC	TATATAGCTGGTATTACACTATGTAGCAACTGAGTGCTTTTGTCTTTTTAAAAGCATTTTGTTATATAAAAATGGGGTGGGCACAGTGGCTCACGCCTGTAATCCCAGACTTTGAGAGGC	CATCTTTTCGATAGTTTGAAGCTTTATATAAGATAAATTTGACCCGTAGTTCCTCCAAGTGGAGTATTACCGTGTAAGCGGTTCCTAGCTGACACTGGGGATGACTAGAGTCTTTAGAAG	1.349	TRUE	FALSE
668	Zfp280d	191	ZNF280D_wgs_ref	chr15:56653398;A|C;Family=12572	control	12572	12572.s1	15	56945596	-	A	C	ZNF280D	ENST00000559000.1	WGS	ENSG00000137871	GCCTCAAGAAATCAGATCTTGGGGAGACTCCCTTTCTACATGGCTGGCCTCCCATAAGGCTGATGTTGTTTGGCCAGAGATGGCTTTAAGGCCCACCAAATTGAGCATACTTCCCACTGG	GCCTCAAGAAATCAGATCTTGGGGAGACTCCCTTTCTACATGGCTGGCCTCCCATAAGGCGGATGTTGTTTGGCCAGAGATGGCTTTAAGGCCCACCAAATTGAGCATACTTCCCACTGG	CTCATCTAGTCGCATACTACGTTTATCGGAACCGTGGAGCTAATTAAAGCGCCAGACAGATCATTCTCGATAGCTCCTGTCAGTGTTGCGGGAGTGGAACATCCGCTCGCATTTACCGCG	0.419	TRUE	TRUE
669	Zfp414	150	ZNF414_wgs_ref	chr19:8510789;G|A;Family=12001	control	12001	12001.s1	19	8575673	-	G	A	ZNF414	ENST00000596772.1	WGS	ENSG00000133250	TAAGGCCGAGGAATGCGCGGGTGGAGAGGGGGGCGGGGGCCCAAGGCGCTGAGGCTCAGGCGCCCCCCTCCTCTGCCCCACCCAGATCCGGCCCCGCTTGCACCCAAGGTGTCGCCGCTG	TAAGGCCGAGGAATGCGCGGGTGGAGAGGGGGGCGGGGGCCCAAGGCGCTGAGGCTCAGGTGCCCCCCTCCTCTGCCCCACCCAGATCCGGCCCCGCTTGCACCCAAGGTGTCGCCGCTG	GCGCGCCCGGATGGCCTGTGCGTTGCCGGGCGACGCACCGCGGGCCCGCAAGCGGGTCCTAACCGACGCTCGCAGGGGCTCCCACTAGAACGCGGCCCGGTACGGAGTACTGACGGCGCT	0.787	TRUE	TRUE
670	Zfp592	117	ZNF592_wgs_ref	chr15:84802623;C|T;Family=11729	control	11729	11729.s1	15	85345854	+	C	T	ZNF592	ENST00000299927.3	WGS	ENSG00000166716	ATGTGGGGTCGGCCAGGACCCTCACAGCTCTGAATTTGCTTCTGTTATTTATGGCTTTTCGCTGCTTCTTGGTGCCCCATCTCTTGTCTGTGTCCTTCCAACCCCAAGCTGCTTATGTGG	ATGTGGGGTCGGCCAGGACCCTCACAGCTCTGAATTTGCTTCTGTTATTTATGGCTTTTTGCTGCTTCTTGGTGCCCCATCTCTTGTCTGTGTCCTTCCAACCCCAAGCTGCTTATGTGG	CGCTGTCTCTACATCCTCTCACCTGTGCGGAAACTGAGTGGACTGCTCAGCAATGTCTTGCCGTTTTCTGCTGTCTTGGCCGTCTTACGATGTCTCATTGGTCCACTTCTGGGTGCTTTT	0.133	TRUE	FALSE
671	Zfp629	249	ZNF629_wgs_ref	chr16:30780397;T|G;Family=12829	control	12829	12829.s1	16	30791718	-	T	G	ZNF629	ENST00000262525.4	WGS	ENSG00000102870	CTCCCCAGCCTTCTCCAAGTCATCAGGGCCACAGAATTTCTTAGAAAGCTTTGATTAGCCAGCAACTTGATTTTAAACTTCAGCTATTCATCTTTGTTGGTAGCAAGGCTGCCCCGCAGG	CTCCCCAGCCTTCTCCAAGTCATCAGGGCCACAGAATTTCTTAGAAAGCTTTGATTAGCCCGCAACTTGATTTTAAACTTCAGCTATTCATCTTTGTTGGTAGCAAGGCTGCCCCGCAGG		0.166	TRUE	FALSE
672	Zfp691	356	ZNF691_wgs_ref	chr1:42852068;G|A;Family=13748	control	13748	13748.s1	1	43317739	+	G	A	ZNF691	ENST00000372507.1	WGS	ENSG00000164011	TCCAGGCCAATTTCTCGTGTTGGAAAGTCAGAAGACCCAGTCTTGGCTTTACTTTCTTGGGGTGAAAGAGAAATAGGGTAGGCTCAGAACATGCTCATGTTATTAAGGCAGCAGTCCCCC	TCCAGGCCAATTTCTCGTGTTGGAAAGTCAGAAGACCCAGTCTTGGCTTTACTTTCTTGAGGTGAAAGAGAAATAGGGTAGGCTCAGAACATGCTCATGTTATTAAGGCAGCAGTCCCCC		0.47	TRUE	FALSE
673	Zfp771	71	ZNF771_wgs_ref	chr16:30428911;G|A;Family=11404	case	11404	11404.p1	16	30440232	+	G	A	ZNF771	ENST00000566625.1	WGS	ENSG00000179965	TTTCACACCTCACACCTCTCTCTTCCAGGAGGCTGAGTGCCCCTAGAGGGCAGGGACCCGTGAGTCCTCTCTGCATCCCAACAACAGCAAAGAGCCTAGCAATCAGGAGGGGAAACTGAA	TTTCACACCTCACACCTCTCTCTTCCAGGAGGCTGAGTGCCCCTAGAGGGCAGGGACCCATGAGTCCTCTCTGCATCCCAACAACAGCAAAGAGCCTAGCAATCAGGAGGGGAAACTGAA		1.018	TRUE	TRUE
674	Zfp84	411	ZNF781_wgs_ref	chr19:37668818;A|G;Family=14058	case	14058	14058.p1	19	38159719	-	A	G	ZNF781	ENST00000358582.4	WGS	ENSG00000196381	CTATGAATGTAAAGATTGTAAAAAAGCTTTTCTTTGTTATTCAACATTTATTCAACACTATAGAACTCATACTAATGAGAAACCTATGAATGTCAGGAATGCAGCAAGGCCTTTAAGCAG	CTATGAATGTAAAGATTGTAAAAAAGCTTTTCTTTGTTATTCAACATTTATTCAACACTACAGAACTCATACTAATGAGAAACCTATGAATGTCAGGAATGCAGCAAGGCCTTTAAGCAG		Value Not Reported	TRUE	FALSE
675	Zkscan1	173	ZKSCAN1_wgs_ref	chr7:100037293;C|T;Family=12360	case	12360	12360.p1	7	99634916	+	C	T	ZKSCAN1	ENST00000324306.6	WGS	ENSG00000106261	TTAACCATTAGCATGCTAGTTGTCCTAATGGAAATTTTTGAAGAGTTTTTCAATATATACCCTACCCTTGCCAGGAAGAGAAGTAAAATCCTCAGGTTGTGGGGTATTTGTTTCTACTCC	TTAACCATTAGCATGCTAGTTGTCCTAATGGAAATTTTTGAAGAGTTTTTCAATATATATCCTACCCTTGCCAGGAAGAGAAGTAAAATCCTCAGGTTGTGGGGTATTTGTTTCTACTCC		0.323	TRUE	FALSE
