# Supplementary material for: A Cre-dependent massively parallel reporter assay allows for cell-type specific assessment of the functional effects of non-coding elements in vivo
Source: Commun Biol. 2023 Nov 13;6:1151. doi: 10.1038/s42003-023-05483-w (PMC10641075; doi:10.1038/s42003-023-05483-w)
Supplement: Supplementary file 4 — Supplementary Data 2 [file 42003_2023_5483_MOESM4_ESM.csv]

Experiment		Number of replicates	Reads per replicate (range)	% of barcodes detected [range]	Barcode Count Interquartile Range and (Median)	Expression correlation across replicates [range]	Number hits (ref v shuf) [Abundance]	Corresponding Results Table	Number hits (ref v alt) [Abundance]	Corresponding Results Table	Number hits (ref v shuf) [TE]	Corresponding Results Table	Number hits (ref v alt) [TE]	Corresponding Results Table
N2a barcoded	pDNA	6	5006544-17672539	81.97%-82.30%	390-1849 (902)	NA	NA	NA	NA	NA	NA	NA	NA	NA
	Input RNA	6	35238619-69609178	82.33%-82.65%	1736-7813 (3935)	0.446-0.578	37	Supplemental Table 3, Sheet 1	2	Supplemental Table 4, Sheet 1	NA	NA	NA	NA
	TRAP RNA	6	31610757-44629441	82.40%-82.57%	1525-6937 (3447)	0.502-0.577	NA	NA	NA	NA	6	Supplemental Table 3, Sheet 2	0	Supplemental Table 4, Sheet 2
Vgat barcoded	vDNA	3	1487307-2131033	81.4%-84.7%	42-317 (117)	NA	NA	NA	NA	NA	NA	NA	NA	NA
	RNA	6	972071-8023524	66.2%-78.2%	150-944 (414)	0.590-0.855	97	Supplemental Table 3, Sheet 4	0	Supplemental Table 4, Sheet 4	NA	NA	NA	NA
Vglut barcoded	vDNA	2	4249828-4360722	82.4%-82.5%	181-767 (401)	NA	NA	NA	NA	NA	NA	NA	NA	NA
	RNA	11	2939183-6769059	65.3%-79.3%	175-871 (426)	0.185-0.519	54	Supplemental Table 3, Sheet 3	6	Supplemental Table 4, Sheet 3	NA	NA	NA	NA
N2a barcodeless	pDNA	6	10892639-18120050	97.63%-98.63%	495-9096 (2344)	NA	NA	NA	NA	NA	NA	NA	NA	NA
	RNA	6	9624707-13478090	97.75%-98.44%	214-6572 (1315)	0.958-0.976	149	Supplemental Table 3, Sheet 5	26	Supplemental Table 4, Sheet 5	NA	NA	NA	NA
Vgat barcodeless	vDNA	TBD
	Input RNA	TBD
	TRAP RNA	TBD
Vglut barcodeless	vDNA	TBD
	Input RNA	15
	TRAP RNA	14
