# Supplementary material for: A Cre-dependent massively parallel reporter assay allows for cell-type specific assessment of the functional effects of non-coding elements in vivo
Source: Commun Biol. 2023 Nov 13;6:1151. doi: 10.1038/s42003-023-05483-w (PMC10641075; doi:10.1038/s42003-023-05483-w)
Supplement: Supplementary file 5 — Supplementary Data 3 [file 42003_2023_5483_MOESM5_ESM.xlsx]

## Sheet: Enriched in Low Expression
Query_ID	Target_ID	Optimal_offset	p-value	E-value	q-value	Overlap	Query_consensus	Target_consensus	Orientation	Protein_name	Species
WWDWNWVWHWUDKHCADDNWANDUHWYW	RNCMPT00165	-8	0.000327983	0.0334542	0.0242928	7	UUUUCAAAAUUUUUCAUGAAAUAUAAUA	UUUUUUC	+	TIA1	Homo_sapiens
WWDWNWVWHWUDKHCADDNWANDUHWYW	RNCMPT00079	-8	0.000518611	0.0528983	0.0242928	7	UUUUCAAAAUUUUUCAUGAAAUAUAAUA	UUUUUUC	+	U2AF2	Homo_sapiens
CAUCA	RNCMPT00083	2	0.000255483	0.0260593	0.0254199	5	CAUCA	AACAUCA	+	YBX1	Homo_sapiens
CUAAC	RNCMPT00047	1	0.000255483	0.0260593	0.0259335	5	CUAAC	ACUAACA	+	QKI	Homo_sapiens
CAUCA	RNCMPT00116	2	0.00058126	0.0592885	0.0289169	5	CAUCA	AACAUCA	+	YBX1	Homo_sapiens
CUUCC	RNCMPT00044	1	0.000384886	0.0392584	0.0372982	5	CUUCC	CCUUCCC	+	PCBP2	Homo_sapiens
WWDWNWVWHWUDKHCADDNWANDUHWYW	RNCMPT00167	-8	0.00369209	0.376594	0.09497	7	UUUUCAAAAUUUUUCAUGAAAUAUAAUA	AUUUUUU	+	HNRNPCL1	Homo_sapiens
WWDWNWVWHWUDKHCADDNWANDUHWYW	RNCMPT00025	-8	0.0040549	0.4136	0.09497	7	UUUUCAAAAUUUUUCAUGAAAUAUAAUA	AUUUUUU	+	HNRNPC	Homo_sapiens
CAUCA	RNCMPT00084	2	0.00308963	0.315142	0.10247	5	CAUCA	AACAACA	+	YBX2	Homo_sapiens
UUGUGU	RNCMPT00004	1	0.002717	0.277133	0.123774	6	UUGUGU	UGUGUGU	+	BRUNOL4	Homo_sapiens
UUGUGU	RNCMPT00086	1	0.002717	0.277133	0.123774	6	UUGUGU	UUUGUUU	+	ZC3H14	Homo_sapiens
GSG	RNCMPT00113	4	0.00132301	0.134947	0.130245	3	GGG	GCGCGGG	+	RBM4	Homo_sapiens
UUGUGU	RNCMPT00166	1	0.00447588	0.456539	0.135934	6	UUGUGU	UGUGUGU	+	BRUNOL5	Homo_sapiens
UUGUGU	RNCMPT00112	1	0.00597929	0.609887	0.136195	6	UUGUGU	UUUGUUU	+	HuR	Homo_sapiens
WWDWNWVWHWUDKHCADDNWANDUHWYW	RNCMPT00053	-11	0.00996525	1.01646	0.155598	7	UUUUCAAAAUUUUUCAUGAAAUAUAAUA	AUACAUU	+	RBM41	Homo_sapiens
WWDWNWVWHWUDKHCADDNWANDUHWYW	RNCMPT00158	-8	0.00996525	1.01646	0.155598	7	UUUUCAAAAUUUUUCAUGAAAUAUAAUA	CUUUUUU	+	CPEB4	Homo_sapiens
UUGUGU	RNCMPT00117	1	0.00880631	0.898244	0.160471	6	UUGUGU	UUUGUUU	+	HuR	Homo_sapiens
UUGUGU	RNCMPT00177	1	0.0112451	1.147	0.169266	6	UUGUGU	GUAGUGU	+	SFPQ	Homo_sapiens
UUGUGU	RNCMPT00187	-1	0.0130046	1.32647	0.169266	5	UUGUGU	UGUGGUG	+	BRUNOL6	Homo_sapiens
UUGUGU	RNCMPT00184	-1	0.0157264	1.60409	0.179106	5	UUGUGU	AGUGUGA	+	RBM24	Homo_sapiens
WWDWNWVWHWUDKHCADDNWANDUHWYW	RNCMPT00012	-6	0.0169094	1.72476	0.215987	7	UUUUCAAAAUUUUUCAUGAAAUAUAAUA	CUUUUUU	+	CPEB2	Homo_sapiens
WWDWNWVWHWUDKHCADDNWANDUHWYW	RNCMPT00274	-10	0.0184438	1.88127	0.215987	7	UUUUCAAAAUUUUUCAUGAAAUAUAAUA	UUUUUUU	+	HuR	Homo_sapiens
UUGUGU	RNCMPT00136	1	0.0220339	2.24746	0.223059	6	UUGUGU	UUGGUUU	+	HuR	Homo_sapiens
UUW	RNCMPT00112	0	0.00263338	0.268604	0.236568	3	UUU	UUUGUUU	+	HuR	Homo_sapiens
UUW	RNCMPT00117	0	0.0125508	1.28018	0.236568	3	UUU	UUUGUUU	+	HuR	Homo_sapiens
UUW	RNCMPT00158	4	0.0125508	1.28018	0.236568	3	UUU	CUUUUUU	+	CPEB4	Homo_sapiens
UUW	RNCMPT00165	0	0.0125508	1.28018	0.236568	3	UUU	UUUUUUC	+	TIA1	Homo_sapiens
UUW	RNCMPT00012	2	0.0311618	3.1785	0.236568	3	UUU	CUUUUUU	+	CPEB2	Homo_sapiens
UUW	RNCMPT00025	1	0.0311618	3.1785	0.236568	3	UUU	AUUUUUU	+	HNRNPC	Homo_sapiens
UUW	RNCMPT00077	0	0.0311618	3.1785	0.236568	3	UUU	UUUUUUG	+	TIA1	Homo_sapiens
UUW	RNCMPT00079	0	0.0311618	3.1785	0.236568	3	UUU	UUUUUUC	+	U2AF2	Homo_sapiens
UUW	RNCMPT00159	0	0.0311618	3.1785	0.236568	3	UUU	UUUUUUG	+	RALY	Homo_sapiens
UUW	RNCMPT00167	1	0.0311618	3.1785	0.236568	3	UUU	AUUUUUU	+	HNRNPCL1	Homo_sapiens
UUW	RNCMPT00269	2	0.0311618	3.1785	0.236568	3	UUU	ACUUUCU	+	PTBP1	Homo_sapiens
UUW	RNCMPT00274	0	0.0311618	3.1785	0.236568	3	UUU	UUUUUUU	+	HuR	Homo_sapiens
CUUCC	RNCMPT00038	2	0.0056297	0.574229	0.239936	5	CUUCC	AGCUUGC	+	MBNL1	Homo_sapiens
CUUCC	RNCMPT00186	1	0.00990374	1.01018	0.239936	5	CUUCC	CCUUUCC	+	PCBP1	Homo_sapiens
CUUCC	RNCMPT00269	1	0.00990374	1.01018	0.239936	5	CUUCC	ACUUUCU	+	PTBP1	Homo_sapiens
UUGUGU	RNCMPT00032	0	0.030241	3.08458	0.250481	6	UUGUGU	UUAUUUU	+	HuR	Homo_sapiens
UUGUGU	RNCMPT00158	1	0.030241	3.08458	0.250481	6	UUGUGU	CUUUUUU	+	CPEB4	Homo_sapiens
UUGUGU	RNCMPT00274	1	0.0339291	3.46077	0.25761	6	UUGUGU	UUUUUUU	+	HuR	Homo_sapiens
WWDWNWVWHWUDKHCADDNWANDUHWYW	RNCMPT00159	-8	0.0280887	2.86505	0.263147	7	UUUUCAAAAUUUUUCAUGAAAUAUAAUA	UUUUUUG	+	RALY	Homo_sapiens
WWDWNWVWHWUDKHCADDNWANDUHWYW	RNCMPT00268	-8	0.0280887	2.86505	0.263147	7	UUUUCAAAAUUUUUCAUGAAAUAUAAUA	CUUUUCU	+	PTBP1	Homo_sapiens
UUW	RNCMPT00086	0	0.0439907	4.48705	0.267168	3	UUU	UUUGUUU	+	ZC3H14	Homo_sapiens
UUW	RNCMPT00136	4	0.0439907	4.48705	0.267168	3	UUU	UUGGUUU	+	HuR	Homo_sapiens
UUW	RNCMPT00268	1	0.0439907	4.48705	0.267168	3	UUU	CUUUUCU	+	PTBP1	Homo_sapiens
AGG	RNCMPT00022	2	0.0247247	2.52192	0.270717	3	AGG	UUAGGGA	+	HNRNPA1	Homo_sapiens
AGG	RNCMPT00023	2	0.0247247	2.52192	0.270717	3	AGG	UUAGGGA	+	HNRNPA1L2	Homo_sapiens
AGG	RNCMPT00024	2	0.0247247	2.52192	0.270717	3	AGG	UUAGGGA	+	HNRNPA2B1	Homo_sapiens
AGG	RNCMPT00106	2	0.0247247	2.52192	0.270717	3	AGG	GGAGGAC	+	SRSF1	Homo_sapiens
AGG	RNCMPT00107	2	0.0247247	2.52192	0.270717	3	AGG	GGAGGAA	+	SRSF1	Homo_sapiens
AGG	RNCMPT00160	3	0.0247247	2.52192	0.270717	3	AGG	GGGAGGG	+	HNRNPH2	Homo_sapiens
AGG	RNCMPT00162	3	0.0247247	2.52192	0.270717	3	AGG	CGGAGGA	+	LIN28A	Homo_sapiens
AGG	RNCMPT00072	0	0.0295958	3.01878	0.270717	3	AGG	AGGAGAGG	+	SRSF2	Homo_sapiens
AGG	RNCMPT00110	1	0.0295958	3.01878	0.270717	3	AGG	CAGGACAA	+	SRSF1	Homo_sapiens
AGG	RNCMPT00021	0	0.0416464	4.24793	0.270717	3	AGG	AGGAUGA	+	G3BP2	Homo_sapiens
AGG	RNCMPT00074	0	0.0416464	4.24793	0.270717	3	AGG	AGGAGCA	+	SRSF9	Homo_sapiens
AGG	RNCMPT00108	2	0.0416464	4.24793	0.270717	3	AGG	GGAGGAG	+	SRSF1	Homo_sapiens
AGG	RNCMPT00109	2	0.0416464	4.24793	0.270717	3	AGG	GGAGGAA	+	SRSF1	Homo_sapiens
AGG	RNCMPT00154	2	0.0416464	4.24793	0.270717	3	AGG	GAAGGAG	+	RBM5	Homo_sapiens
GSG	RNCMPT00052	4	0.00597143	0.609086	0.293931	3	GGG	GCGCGGG	+	RBM4	Homo_sapiens
UUW	RNCMPT00032	3	0.0528884	5.39462	0.301132	3	UUU	UUAUUUU	+	HuR	Homo_sapiens
AGG	RNCMPT00013	1	0.0537429	5.48177	0.30568	3	AGG	UAGGUAG	+	DAZAP1	Homo_sapiens
AGG	RNCMPT00055	2	0.0537429	5.48177	0.30568	3	AGG	GAAGGAA	+	RBM5	Homo_sapiens
CCA	RNCMPT00026	0	0.00634576	0.647267	0.320493	3	CCA	CCAACCC	+	HNRNPK	Homo_sapiens
CCA	RNCMPT00170	3	0.00634576	0.647267	0.320493	3	CCA	AAUCCAG	+	RBM6	Homo_sapiens
WWDWNWVWHWUDKHCADDNWANDUHWYW	RNCMPT00269	-7	0.0389055	3.96836	0.331348	7	UUUUCAAAAUUUUUCAUGAAAUAUAAUA	ACUUUCU	+	PTBP1	Homo_sapiens
CUUCC	RNCMPT00170	0	0.0193431	1.973	0.331861	5	CUUCC	AAUCCAG	+	RBM6	Homo_sapiens
CUUCC	RNCMPT00079	2	0.0209326	2.13513	0.331861	5	CUUCC	UUUUUUC	+	U2AF2	Homo_sapiens
CUUCC	RNCMPT00026	1	0.0243945	2.48824	0.331861	5	CUUCC	CCAACCC	+	HNRNPK	Homo_sapiens
CUUCC	RNCMPT00268	1	0.0273962	2.79441	0.331861	5	CUUCC	CUUUUCU	+	PTBP1	Homo_sapiens
GSG	RNCMPT00160	0	0.0105047	1.07148	0.344715	3	GGG	GGGAGGG	+	HNRNPH2	Homo_sapiens
UUGUGU	RNCMPT00159	0	0.0493497	5.03367	0.34587	6	UUGUGU	UUUUUUG	+	RALY	Homo_sapiens
WWDWNWVWHWUDKHCADDNWANDUHWYW	RNCMPT00077	-9	0.0455814	4.64931	0.354972	7	UUUUCAAAAUUUUUCAUGAAAUAUAAUA	UUUUUUG	+	TIA1	Homo_sapiens
WWDWNWVWHWUDKHCADDNWANDUHWYW	RNCMPT00032	-7	0.0492574	5.02425	0.354972	7	UUUUCAAAAUUUUUCAUGAAAUAUAAUA	UUAUUUU	+	HuR	Homo_sapiens
CWC	RNCMPT00071	3	0.0072049	0.734899	0.360245	3	CAC	UUGCACA	+	SNRPA	Homo_sapiens
CWC	RNCMPT00091	1	0.0072049	0.734899	0.360245	3	CAC	ACACAAA	+	HNRNPL	Homo_sapiens
AGG	RNCMPT00163	2	0.0678918	6.92497	0.363442	3	AGG	GGAGGAG	+	SRSF1	Homo_sapiens
UUGUGU	RNCMPT00167	1	0.0619673	6.32066	0.384432	6	UUGUGU	AUUUUUU	+	HNRNPCL1	Homo_sapiens
UUGUGU	RNCMPT00025	1	0.0675101	6.88603	0.384432	6	UUGUGU	AUUUUUU	+	HNRNPC	Homo_sapiens
UUGUGU	RNCMPT00165	0	0.0675101	6.88603	0.384432	6	UUGUGU	UUUUUUC	+	TIA1	Homo_sapiens
UUGUGU	RNCMPT00077	0	0.0728932	7.4351	0.390669	6	UUGUGU	UUUUUUG	+	TIA1	Homo_sapiens
CWC	RNCMPT00178	1	0.0121954	1.24393	0.392433	3	CAC	ACACACA	+	HNRPLL	Homo_sapiens
CWC	RNCMPT00027	1	0.0156973	1.60113	0.392433	3	CAC	ACACACA	+	HNRNPL	Homo_sapiens
UUGUGU	RNCMPT00079	0	0.0896064	9.13986	0.44126	6	UUGUGU	UUUUUUC	+	U2AF2	Homo_sapiens
UUGUGU	RNCMPT00268	1	0.0934814	9.5351	0.44126	6	UUGUGU	CUUUUCU	+	PTBP1	Homo_sapiens
UUGUGU	RNCMPT00012	1	0.0968619	9.87991	0.44126	6	UUGUGU	CUUUUUU	+	CPEB2	Homo_sapiens
GSG	RNCMPT00022	3	0.0317321	3.23667	0.446269	3	GGG	UUAGGGA	+	HNRNPA1	Homo_sapiens
GSG	RNCMPT00023	3	0.0317321	3.23667	0.446269	3	GGG	UUAGGGA	+	HNRNPA1L2	Homo_sapiens
GSG	RNCMPT00024	3	0.0317321	3.23667	0.446269	3	GGG	UUAGGGA	+	HNRNPA2B1	Homo_sapiens
GSG	RNCMPT00150	1	0.0317321	3.23667	0.446269	3	GGG	UGGGGAU	+	ESRP2	Homo_sapiens
UUW	RNCMPT00186	2	0.0851262	8.68287	0.456174	3	UUU	CCUUUCC	+	PCBP1	Homo_sapiens
ACG	RNCMPT00002	2	0.0124053	1.26534	0.462056	3	ACG	AGACGUA	+	ANKHD1	Homo_sapiens
ACG	RNCMPT00241	1	0.0124053	1.26534	0.462056	3	ACG	GACGACA	+	RBM45	Homo_sapiens
ACG	RNCMPT00073	1	0.0148678	1.51651	0.462056	3	ACG	GACGACGG	+	SRSF7	Homo_sapiens
WWDWNWVWHWUDKHCADDNWANDUHWYW	RNCMPT00057	-18	0.0821779	8.38214	0.549912	7	UUUUCAAAAUUUUUCAUGAAAUAUAAUA	AUAUAUA	+	RBMS3	Homo_sapiens
CUAAC	RNCMPT00186	1	0.0113092	1.15354	0.573983	5	CUAAC	CCUUUCC	+	PCBP1	Homo_sapiens
CAUCA	RNCMPT00054	0	0.0296623	3.02555	0.590265	5	CAUCA	AAUCAAU	+	RBM46	Homo_sapiens
CAUCA	RNCMPT00070	0	0.0296623	3.02555	0.590265	5	CAUCA	GAUCAAG	+	SNRNP70	Homo_sapiens
CUUYGG	RNCMPT00117	-1	0.0220326	2.24733	0.614259	5	CUUUGG	UUUGUUU	+	HuR	Homo_sapiens
CUUYGG	RNCMPT00077	1	0.027546	2.80969	0.614259	6	CUUUGG	UUUUUUG	+	TIA1	Homo_sapiens
CUUYGG	RNCMPT00269	1	0.029099	2.96809	0.614259	6	CUUUGG	ACUUUCU	+	PTBP1	Homo_sapiens
CUUYGG	RNCMPT00159	2	0.0361876	3.69114	0.614259	5	CUUUGG	UUUUUUG	+	RALY	Homo_sapiens
CUUYGG	RNCMPT00158	0	0.0396596	4.04528	0.614259	6	CUUUGG	CUUUUUU	+	CPEB4	Homo_sapiens
CUUYGG	RNCMPT00086	-1	0.0443931	4.5281	0.614259	5	CUUUGG	UUUGUUU	+	ZC3H14	Homo_sapiens
CUUYGG	RNCMPT00112	-1	0.0486241	4.95966	0.614259	5	CUUUGG	UUUGUUU	+	HuR	Homo_sapiens
CUUYGG	RNCMPT00023	-1	0.0525974	5.36494	0.614259	5	CUUUGG	UUAGGGA	+	HNRNPA1L2	Homo_sapiens
CUUYGG	RNCMPT00186	1	0.0612386	6.24634	0.614259	6	CUUUGG	CCUUUCC	+	PCBP1	Homo_sapiens
CUUYGG	RNCMPT00044	1	0.068781	7.01566	0.614259	6	CUUUGG	CCUUCCC	+	PCBP2	Homo_sapiens
CUUYGG	RNCMPT00164	0	0.0724892	7.3939	0.614259	6	CUUUGG	UGUUCGU	+	ZNF638	Homo_sapiens
CUUYGG	RNCMPT00012	0	0.0829249	8.45834	0.614259	6	CUUUGG	CUUUUUU	+	CPEB2	Homo_sapiens
CUUYGG	RNCMPT00022	-1	0.0829249	8.45834	0.614259	5	CUUUGG	UUAGGGA	+	HNRNPA1	Homo_sapiens
AGA	RNCMPT00002	0	0.0342996	3.49856	0.627967	3	AGA	AGACGUA	+	ANKHD1	Homo_sapiens
AGA	RNCMPT00019	0	0.0342996	3.49856	0.627967	3	AGA	AGAGAAA	+	SRSF10	Homo_sapiens
AGA	RNCMPT00089	2	0.0342996	3.49856	0.627967	3	AGA	AGAGAAA	+	SRSF10	Homo_sapiens
AGA	RNCMPT00090	0	0.0342996	3.49856	0.627967	3	AGA	AGAGAAA	+	SRSF10	Homo_sapiens
AGA	RNCMPT00149	1	0.0342996	3.49856	0.627967	3	AGA	CAGACAG	+	ENOX1	Homo_sapiens
AGA	RNCMPT00156	3	0.0505046	5.15147	0.627967	3	AGA	GACAGAU	+	CNOT4	Homo_sapiens
AGA	RNCMPT00157	3	0.0505046	5.15147	0.627967	3	AGA	AGAAGAC	+	PABPN1	Homo_sapiens
AGA	RNCMPT00171	0	0.0505046	5.15147	0.627967	3	AGA	AGAAAAU	+	PABPC5	Homo_sapiens
ACG	RNCMPT00050	3	0.0346056	3.52978	0.651412	3	ACG	GAUACGA	+	RBM3	Homo_sapiens
ACG	RNCMPT00020	2	0.0457709	4.66863	0.651412	3	ACG	GGACGGG	+	FXR2	Homo_sapiens
ACG	RNCMPT00091	2	0.0633212	6.45877	0.651412	3	ACG	ACACAAA	+	HNRNPL	Homo_sapiens
ACG	RNCMPT00151	4	0.0743834	7.58711	0.651412	3	ACG	AACUAAG	+	RBM42	Homo_sapiens
ACG	RNCMPT00034	5	0.075496	7.70059	0.651412	3	ACG	GAUAAACG	+	KHDRBS3	Homo_sapiens
ACG	RNCMPT00161	1	0.0822503	8.38953	0.651412	3	ACG	AAUGACAA	+	FXR1	Homo_sapiens
ACG	RNCMPT00071	4	0.0899995	9.17994	0.651412	3	ACG	UUGCACA	+	SNRPA	Homo_sapiens
CUAAC	RNCMPT00151	2	0.0230685	2.35299	0.657472	5	CUAAC	AACUAAG	+	RBM42	Homo_sapiens
CUAAC	RNCMPT00026	0	0.0259083	2.64264	0.657472	5	CUAAC	CCAACCC	+	HNRNPK	Homo_sapiens
CAUCA	RNCMPT00037	0	0.0402369	4.10416	0.658372	5	CAUCA	AAUCUUG	+	MATR3	Homo_sapiens
CAUCA	RNCMPT00168	2	0.0478693	4.88267	0.658372	5	CAUCA	UGCAUGC	+	RBFOX1	Homo_sapiens
CAUCA	RNCMPT00170	0	0.0529357	5.39945	0.658372	5	CAUCA	AAUCCAG	+	RBM6	Homo_sapiens
RWB	RNCMPT00084	0	0.0123668	1.26142	0.659127	3	AAC	AACAACA	+	YBX2	Homo_sapiens
RWB	RNCMPT00047	3	0.0325715	3.3223	0.659127	3	AAC	ACUAACA	+	QKI	Homo_sapiens
RWB	RNCMPT00151	0	0.0325715	3.3223	0.659127	3	AAC	AACUAAG	+	RBM42	Homo_sapiens
RWB	RNCMPT00083	0	0.0385996	3.93716	0.659127	3	AAC	AACAUCA	+	YBX1	Homo_sapiens
RWB	RNCMPT00116	0	0.0459888	4.69086	0.659127	3	AAC	AACAUCA	+	YBX1	Homo_sapiens
RWB	RNCMPT00153	3	0.0459888	4.69086	0.659127	3	AAC	GAAAACC	+	PABPC3	Homo_sapiens
RWB	RNCMPT00034	4	0.0461389	4.70617	0.659127	3	AAC	GAUAAACG	+	KHDRBS3	Homo_sapiens
CUUYGG	RNCMPT00268	0	0.0965701	9.85015	0.664239	6	CUUUGG	CUUUUCU	+	PTBP1	Homo_sapiens
CAUCA	RNCMPT00026	1	0.0652404	6.65452	0.670929	5	CAUCA	CCAACCC	+	HNRNPK	Homo_sapiens
CAUCA	RNCMPT00033	2	0.0674318	6.87804	0.670929	5	CAUCA	ACAAACA	+	IGF2BP2	Homo_sapiens
AUA	RNCMPT00057	2	0.028745	2.93199	0.691447	3	AUA	AUAUAUA	+	RBMS3	Homo_sapiens
AUA	RNCMPT00075	2	0.028745	2.93199	0.691447	3	AUA	CGAUACU	+	TUT1	Homo_sapiens
AUA	RNCMPT00152	1	0.028745	2.93199	0.691447	3	AUA	UAUAUAC	+	RBMS1	Homo_sapiens
AUA	RNCMPT00173	1	0.028745	2.93199	0.691447	3	AUA	UAUAUAG	+	RBMS3	Homo_sapiens
AUA	RNCMPT00034	1	0.0343941	3.5082	0.691447	3	AUA	GAUAAACG	+	KHDRBS3	Homo_sapiens
RWB	RNCMPT00154	1	0.0563457	5.74726	0.704321	3	AAC	GAAGGAG	+	RBM5	Homo_sapiens
AGA	RNCMPT00036	3	0.0645606	6.58519	0.713545	3	AGA	CGGAGAA	+	LIN28A	Homo_sapiens
CUUCC	RNCMPT00047	1	0.0741796	7.56631	0.718853	5	CUUCC	ACUAACA	+	QKI	Homo_sapiens
CUUCC	RNCMPT00158	0	0.0741796	7.56631	0.718853	5	CUUCC	CUUUUUU	+	CPEB4	Homo_sapiens
UGC	RNCMPT00018	0	0.0089406	0.911942	0.724942	3	UGC	UGCGCGC	+	FUS	Homo_sapiens
UGC	RNCMPT00038	4	0.0215263	2.19569	0.724942	3	UGC	AGCUUGC	+	MBNL1	Homo_sapiens
UGC	RNCMPT00071	1	0.0215263	2.19569	0.724942	3	UGC	UUGCACA	+	SNRPA	Homo_sapiens
ACC	RNCMPT00153	4	0.0209515	2.13705	0.730947	3	ACC	GAAAACC	+	PABPC3	Homo_sapiens
ACC	RNCMPT00026	3	0.0265461	2.7077	0.730947	3	ACC	CCAACCC	+	HNRNPK	Homo_sapiens
ACC	RNCMPT00186	4	0.0321028	3.27449	0.730947	3	ACC	CCUUUCC	+	PCBP1	Homo_sapiens
ACC	RNCMPT00047	4	0.0381216	3.8884	0.730947	3	ACC	ACUAACA	+	QKI	Homo_sapiens
ACC	RNCMPT00034	5	0.0409693	4.17887	0.730947	3	ACC	GAUAAACG	+	KHDRBS3	Homo_sapiens
ACC	RNCMPT00241	4	0.0480641	4.90254	0.730947	3	ACC	GACGACA	+	RBM45	Homo_sapiens
ACC	RNCMPT00116	0	0.050897	5.19149	0.730947	3	ACC	AACAUCA	+	YBX1	Homo_sapiens
ACC	RNCMPT00027	4	0.0626602	6.39134	0.731214	3	ACC	ACACACA	+	HNRNPL	Homo_sapiens
ACC	RNCMPT00083	0	0.0654629	6.67721	0.731214	3	ACC	AACAUCA	+	YBX1	Homo_sapiens
RWB	RNCMPT00033	3	0.0661988	6.75227	0.735542	3	AAC	ACAAACA	+	IGF2BP2	Homo_sapiens
AGA	RNCMPT00088	0	0.0741954	7.56793	0.738028	3	AGA	AGAGAGG	+	SRSF10	Homo_sapiens
UGC	RNCMPT00168	0	0.0298504	3.04474	0.753953	3	UGC	UGCAUGC	+	RBFOX1	Homo_sapiens
ACC	RNCMPT00110	4	0.0780319	7.95926	0.784448	3	ACC	CAGGACAA	+	SRSF1	Homo_sapiens
AUA	RNCMPT00169	0	0.047045	4.79859	0.788146	3	AUA	AUAAAAG	+	KHDRBS1	Homo_sapiens
CWC	RNCMPT00172	3	0.0514316	5.24602	0.804163	3	CAC	ACAAACA	+	IGF2BP3	Homo_sapiens
CWC	RNCMPT00110	5	0.0517663	5.28016	0.804163	3	CAC	CAGGACAA	+	SRSF1	Homo_sapiens
CWC	RNCMPT00033	3	0.0790101	8.05903	0.804163	3	CAC	ACAAACA	+	IGF2BP2	Homo_sapiens
CWC	RNCMPT00116	2	0.0790101	8.05903	0.804163	3	CAC	AACAUCA	+	YBX1	Homo_sapiens
CWC	RNCMPT00156	2	0.0834903	8.51601	0.804163	3	CAC	GACAGAU	+	CNOT4	Homo_sapiens
AAA	RNCMPT00043	0	0.0477818	4.87374	0.804746	3	AAA	AAAAAAA	+	PABPC4	Homo_sapiens
AAA	RNCMPT00064	2	0.0477818	4.87374	0.804746	3	AAA	AGAAAAA	+	SART3	Homo_sapiens
AAA	RNCMPT00153	1	0.0477818	4.87374	0.804746	3	AAA	GAAAACC	+	PABPC3	Homo_sapiens
AAA	RNCMPT00155	2	0.0477818	4.87374	0.804746	3	AAA	AGAAAAA	+	PABPC1	Homo_sapiens
AAA	RNCMPT00169	2	0.0477818	4.87374	0.804746	3	AAA	AUAAAAG	+	KHDRBS1	Homo_sapiens
AAA	RNCMPT00171	2	0.0477818	4.87374	0.804746	3	AAA	AGAAAAU	+	PABPC5	Homo_sapiens
CUAAC	RNCMPT00033	1	0.0398691	4.06665	0.809404	5	CUAAC	ACAAACA	+	IGF2BP2	Homo_sapiens
AAA	RNCMPT00034	3	0.0570606	5.82018	0.823732	3	AAA	GAUAAACG	+	KHDRBS3	Homo_sapiens
GSG	RNCMPT00045	0	0.083309	8.49752	0.83398	3	GGG	GCGCGCG	+	PPRC1	Homo_sapiens
GSG	RNCMPT00056	2	0.083309	8.49752	0.83398	3	GGG	GCGCGCG	+	RBM8A	Homo_sapiens
AAA	RNCMPT00185	3	0.0694854	7.08751	0.87771	3	AAA	GAUAAAA	+	KHDRBS2	Homo_sapiens
CAG	RNCMPT00149	4	0.0210062	2.14264	0.877753	3	CAG	CAGACAG	+	ENOX1	Homo_sapiens
CAG	RNCMPT00156	2	0.0210062	2.14264	0.877753	3	CAG	GACAGAU	+	CNOT4	Homo_sapiens
CAG	RNCMPT00085	1	0.0308252	3.14417	0.877753	3	CAG	GCAGCGC	+	ZC3H10	Homo_sapiens
CAG	RNCMPT00170	4	0.0345727	3.52642	0.877753	3	CAG	AAUCCAG	+	RBM6	Homo_sapiens
CUAAC	RNCMPT00172	1	0.0529449	5.40038	0.895718	5	CUAAC	ACAAACA	+	IGF2BP3	Homo_sapiens
AUA	RNCMPT00185	1	0.0632858	6.45515	0.908767	3	AUA	GAUAAAA	+	KHDRBS2	Homo_sapiens
UGG	RNCMPT00150	0	0.0247247	2.52192	0.959763	3	UGG	UGGGGAU	+	ESRP2	Homo_sapiens
UGG	RNCMPT00063	2	0.0581407	5.93036	0.959763	3	UGG	GCUGGAC	+	SAMD4A	Homo_sapiens
UGG	RNCMPT00136	1	0.0740054	7.54856	0.959763	3	UGG	UUGGUUU	+	HuR	Homo_sapiens
UGG	RNCMPT00187	2	0.0865266	8.82571	0.959763	3	UGG	UGUGGUG	+	BRUNOL6	Homo_sapiens
UGG	RNCMPT00177	1	0.0939194	9.57978	0.959763	3	UGG	GUAGUGU	+	SFPQ	Homo_sapiens
AUA	RNCMPT00050	1	0.0786602	8.02334	0.985472	3	AUA	GAUACGA	+	RBM3	Homo_sapiens
UGC	RNCMPT00170	2	0.0618944	6.31322	0.989211	3	UGC	AAUCCAG	+	RBM6	Homo_sapiens
UGC	RNCMPT00056	1	0.0685354	6.99061	0.989211	3	UGC	GCGCGCG	+	RBM8A	Homo_sapiens
UGC	RNCMPT00044	3	0.0966515	9.85846	0.989211	3	UGC	CCUUCCC	+	PCBP2	Homo_sapiens
CCA	RNCMPT00186	0	0.0455765	4.6488	0.990295	3	CCA	CCUUUCC	+	PCBP1	Homo_sapiens
CCA	RNCMPT00085	0	0.048968	4.99474	0.990295	3	CCA	GCAGCGC	+	ZC3H10	Homo_sapiens
CCA	RNCMPT00116	1	0.0509125	5.19307	0.990295	3	CCA	AACAUCA	+	YBX1	Homo_sapiens
CCA	RNCMPT00083	1	0.0655176	6.68279	0.990295	3	CCA	AACAUCA	+	YBX1	Homo_sapiens
CCA	RNCMPT00027	0	0.0791099	8.06921	0.990295	3	CCA	ACACACA	+	HNRNPL	Homo_sapiens
CCA	RNCMPT00044	4	0.0791099	8.06921	0.990295	3	CCA	CCUUCCC	+	PCBP2	Homo_sapiens
CUAAC	RNCMPT00038	2	0.0907722	9.25877	0.995111	5	CUAAC	AGCUUGC	+	MBNL1	Homo_sapiens
CAG	RNCMPT00110	0	0.05697	5.81094	0.995626	3	CAG	CAGGACAA	+	SRSF1	Homo_sapiens
CAG	RNCMPT00016	3	0.0633124	6.45787	0.995626	3	CAG	GGACAAG	+	FMR1	Homo_sapiens
CAG	RNCMPT00020	3	0.0951476	9.70506	0.995626	3	CAG	GGACGGG	+	FXR2	Homo_sapiens
GUA	RNCMPT00049	2	0.0267613	2.72965	0.998332	3	GUA	GAGUAGA	+	RBM28	Homo_sapiens
GUA	RNCMPT00013	3	0.0725908	7.40426	0.998332	3	GUA	UAGGUAG	+	DAZAP1	Homo_sapiens
GUA	RNCMPT00177	0	0.097227	9.91716	0.998332	3	GUA	GUAGUGU	+	SFPQ	Homo_sapiens
UGAU	RNCMPT00136	1	0.0363256	3.70522	0.999315	4	UGAU	UUGGUUU	+	HuR	Homo_sapiens
UGAU	RNCMPT00076	4	0.0624455	6.36944	0.999315	4	UGAU	UGAAUGAG	+	TARDBP	Homo_sapiens
AGC	RNCMPT00085	2	0.0210062	2.14264	0.999937	3	AGC	GCAGCGC	+	ZC3H10	Homo_sapiens
AGC	RNCMPT00074	3	0.041476	4.23055	0.999937	3	AGC	AGGAGCA	+	SRSF9	Homo_sapiens
AGC	RNCMPT00038	0	0.049666	5.06594	0.999937	3	AGC	AGCUUGC	+	MBNL1	Homo_sapiens
AGC	RNCMPT00168	0	0.0776744	7.92278	0.999937	3	AGC	UGCAUGC	+	RBFOX1	Homo_sapiens
CGGUC	RNCMPT00063	1	0.0782541	7.98192	0.999999	5	CGGUC	GCUGGAC	+	SAMD4A	Homo_sapiens
CGGUC	RNCMPT00075	0	0.0782541	7.98192	0.999999	5	CGGUC	CGAUACU	+	TUT1	Homo_sapiens
CGGUC	RNCMPT00164	0	0.0782541	7.98192	0.999999	5	CGGUC	UGUUCGU	+	ZNF638	Homo_sapiens
AAAUG	RNCMPT00076	1	0.0480413	4.90021	0.999999	5	AAAUG	UGAAUGAG	+	TARDBP	Homo_sapiens
AAAUG	RNCMPT00169	2	0.0669163	6.82547	0.999999	5	AAAUG	AUAAAAG	+	KHDRBS1	Homo_sapiens
AAAUG	RNCMPT00001	2	0.0701589	7.15621	0.999999	5	AAAUG	AUAAUUG	+	A1CF	Homo_sapiens

## Sheet: Enriched in High Expression
Query_ID	Target_ID	Optimal_offset	p-value	E-value	q-value	Overlap	Query_consensus	Target_consensus	Orientation	Protein_name	Species
HVV	RNCMPT00186	4	0.000354654	0.0361747	0.0354654	3	ACC	CCUUUCC	+	PCBP1	Homo_sapiens
HVV	RNCMPT00026	4	0.000860884	0.0878101	0.0430442	3	ACC	CCAACCC	+	HNRNPK	Homo_sapiens
CMCSCM	RNCMPT00178	1	0.000742603	0.0757455	0.0722313	6	CACGCA	ACACACA	+	HNRPLL	Homo_sapiens
CHSBGGSSCC	RNCMPT00045	-2	0.00203798	0.207874	0.0964783	7	CCCCGGGCCC	GCGCGCG	+	PPRC1	Homo_sapiens
CHSBGGSSCC	RNCMPT00052	0	0.00216306	0.220632	0.0964783	7	CCCCGGGCCC	GCGCGGG	+	RBM4	Homo_sapiens
CHSBGGSSCC	RNCMPT00113	0	0.00312348	0.318595	0.0964783	7	CCCCGGGCCC	GCGCGGG	+	RBM4	Homo_sapiens
CHSBGGSSCC	RNCMPT00063	-2	0.003981	0.406062	0.0964783	7	CCCCGGGCCC	GCUGGAC	+	SAMD4A	Homo_sapiens
YSGKS	RNCMPT00150	0	0.00148544	0.151515	0.150044	5	UGGGG	UGGGGAU	+	ESRP2	Homo_sapiens
CMCSCM	RNCMPT00027	1	0.00342055	0.348896	0.166355	6	CACGCA	ACACACA	+	HNRNPL	Homo_sapiens
CUSCC	RNCMPT00044	2	0.00174002	0.177482	0.176625	5	CUCCC	CCUUCCC	+	PCBP2	Homo_sapiens
CHSBGGSSCC	RNCMPT00018	-1	0.0109566	1.11758	0.205987	7	CCCCGGGCCC	UGCGCGC	+	FUS	Homo_sapiens
CHSBGGSSCC	RNCMPT00085	-2	0.0127495	1.30045	0.205987	7	CCCCGGGCCC	GCAGCGC	+	ZC3H10	Homo_sapiens
CMCSCM	RNCMPT00091	1	0.00648677	0.661651	0.210318	6	CACGCA	ACACAAA	+	HNRNPL	Homo_sapiens
HVV	RNCMPT00044	3	0.00691624	0.705456	0.230541	3	ACC	CCUUCCC	+	PCBP2	Homo_sapiens
CHSBGGSSCC	RNCMPT00056	-2	0.0171102	1.74524	0.236949	7	CCCCGGGCCC	GCGCGCG	+	RBM8A	Homo_sapiens
AGGUA	RNCMPT00013	1	0.00236259	0.240984	0.238669	5	AGGUA	UAGGUAG	+	DAZAP1	Homo_sapiens
CUUCGC	RNCMPT00044	1	0.00250279	0.255284	0.246176	6	CUUCGC	CCUUCCC	+	PCBP2	Homo_sapiens
UWU	RNCMPT00077	0	0.0159587	1.62779	0.247029	3	UUU	UUUUUUG	+	TIA1	Homo_sapiens
UWU	RNCMPT00165	0	0.0159587	1.62779	0.247029	3	UUU	UUUUUUC	+	TIA1	Homo_sapiens
UWU	RNCMPT00269	2	0.0159587	1.62779	0.247029	3	UUU	ACUUUCU	+	PTBP1	Homo_sapiens
UWU	RNCMPT00274	1	0.0159587	1.62779	0.247029	3	UUU	UUUUUUU	+	HuR	Homo_sapiens
UWU	RNCMPT00012	2	0.0229694	2.34288	0.247029	3	UUU	CUUUUUU	+	CPEB2	Homo_sapiens
UWU	RNCMPT00079	0	0.0229694	2.34288	0.247029	3	UUU	UUUUUUC	+	U2AF2	Homo_sapiens
UWU	RNCMPT00158	1	0.0229694	2.34288	0.247029	3	UUU	CUUUUUU	+	CPEB4	Homo_sapiens
UWU	RNCMPT00159	0	0.0229694	2.34288	0.247029	3	UUU	UUUUUUG	+	RALY	Homo_sapiens
UWU	RNCMPT00025	1	0.0438908	4.47686	0.247029	3	UUU	AUUUUUU	+	HNRNPC	Homo_sapiens
UWU	RNCMPT00086	0	0.0438908	4.47686	0.247029	3	UUU	UUUGUUU	+	ZC3H14	Homo_sapiens
UWU	RNCMPT00112	0	0.0438908	4.47686	0.247029	3	UUU	UUUGUUU	+	HuR	Homo_sapiens
UWU	RNCMPT00117	0	0.0438908	4.47686	0.247029	3	UUU	UUUGUUU	+	HuR	Homo_sapiens
UWU	RNCMPT00136	4	0.0438908	4.47686	0.247029	3	UUU	UUGGUUU	+	HuR	Homo_sapiens
UWU	RNCMPT00167	1	0.0438908	4.47686	0.247029	3	UUU	AUUUUUU	+	HNRNPCL1	Homo_sapiens
UWU	RNCMPT00186	2	0.0438908	4.47686	0.247029	3	UUU	CCUUUCC	+	PCBP1	Homo_sapiens
UWU	RNCMPT00268	2	0.0438908	4.47686	0.247029	3	UUU	CUUUUCU	+	PTBP1	Homo_sapiens
UWU	RNCMPT00032	3	0.0547786	5.58742	0.290173	3	UUU	UUAUUUU	+	HuR	Homo_sapiens
YSGKS	RNCMPT00187	2	0.00602406	0.614454	0.304245	5	UGGGG	UGUGGUG	+	BRUNOL6	Homo_sapiens
ACA	RNCMPT00084	1	0.0146856	1.49793	0.30695	3	ACA	AACAACA	+	YBX2	Homo_sapiens
ACA	RNCMPT00091	0	0.0146856	1.49793	0.30695	3	ACA	ACACAAA	+	HNRNPL	Homo_sapiens
ACA	RNCMPT00149	3	0.0146856	1.49793	0.30695	3	ACA	CAGACAG	+	ENOX1	Homo_sapiens
ACA	RNCMPT00156	1	0.0146856	1.49793	0.30695	3	ACA	GACAGAU	+	CNOT4	Homo_sapiens
ACA	RNCMPT00016	2	0.0236921	2.41659	0.30695	3	ACA	GGACAAG	+	FMR1	Homo_sapiens
ACA	RNCMPT00083	1	0.0236921	2.41659	0.30695	3	ACA	AACAUCA	+	YBX1	Homo_sapiens
ACA	RNCMPT00027	0	0.031764	3.23993	0.30695	3	ACA	ACACACA	+	HNRNPL	Homo_sapiens
ACA	RNCMPT00116	1	0.031764	3.23993	0.30695	3	ACA	AACAUCA	+	YBX1	Homo_sapiens
ACA	RNCMPT00178	0	0.031764	3.23993	0.30695	3	ACA	ACACACA	+	HNRPLL	Homo_sapiens
ACA	RNCMPT00071	4	0.0360678	3.67891	0.30695	3	ACA	UUGCACA	+	SNRPA	Homo_sapiens
ACA	RNCMPT00110	4	0.0379947	3.87546	0.30695	3	ACA	CAGGACAA	+	SRSF1	Homo_sapiens
ACA	RNCMPT00033	4	0.0405174	4.13278	0.30695	3	ACA	ACAAACA	+	IGF2BP2	Homo_sapiens
CMCSCM	RNCMPT00018	2	0.0128787	1.31363	0.313171	5	CACGCA	UGCGCGC	+	FUS	Homo_sapiens
ACA	RNCMPT00172	4	0.0457657	4.6681	0.32004	3	ACA	ACAAACA	+	IGF2BP3	Homo_sapiens
ACA	RNCMPT00047	4	0.0556657	5.6779	0.331211	3	ACA	ACUAACA	+	QKI	Homo_sapiens
ACA	RNCMPT00053	2	0.0556657	5.6779	0.331211	3	ACA	AUACAUU	+	RBM41	Homo_sapiens
ACA	RNCMPT00241	4	0.0582932	5.9459	0.331211	3	ACA	GACGACA	+	RBM45	Homo_sapiens
ACA	RNCMPT00161	4	0.0638701	6.51475	0.341552	3	ACA	AAUGACAA	+	FXR1	Homo_sapiens
HVV	RNCMPT00034	5	0.0155069	1.5817	0.387672	3	ACC	GAUAAACG	+	KHDRBS3	Homo_sapiens
CMCSCM	RNCMPT00168	2	0.0200186	2.04189	0.389432	5	CACGCA	UGCAUGC	+	RBFOX1	Homo_sapiens
ACA	RNCMPT00020	2	0.0835657	8.5237	0.422049	3	ACA	GGACGGG	+	FXR2	Homo_sapiens
ACA	RNCMPT00153	4	0.0929183	9.47766	0.444585	3	ACA	GAAAACC	+	PABPC3	Homo_sapiens
UWU	RNCMPT00053	4	0.0946778	9.65713	0.473664	3	UUU	AUACAUU	+	RBM41	Homo_sapiens
CHSBGGSSCC	RNCMPT00026	-2	0.0411519	4.1975	0.498652	7	CCCCGGGCCC	CCAACCC	+	HNRNPK	Homo_sapiens
RAA	RNCMPT00064	1	0.0117127	1.19469	0.517389	3	AAA	AGAAAAA	+	SART3	Homo_sapiens
RAA	RNCMPT00155	1	0.0117127	1.19469	0.517389	3	AAA	AGAAAAA	+	PABPC1	Homo_sapiens
RAA	RNCMPT00153	0	0.02059	2.10018	0.517389	3	AAA	GAAAACC	+	PABPC3	Homo_sapiens
RAA	RNCMPT00157	1	0.02059	2.10018	0.517389	3	AAA	AGAAGAC	+	PABPN1	Homo_sapiens
CMCSCM	RNCMPT00045	1	0.0330543	3.37154	0.535853	6	CACGCA	GCGCGCG	+	PPRC1	Homo_sapiens
AGCA	RNCMPT00074	3	0.00978949	0.998528	0.541041	4	AGCA	AGGAGCA	+	SRSF9	Homo_sapiens
AGCA	RNCMPT00168	0	0.0219345	2.23732	0.541041	4	AGCA	UGCAUGC	+	RBFOX1	Homo_sapiens
AGCA	RNCMPT00071	1	0.0312951	3.1921	0.541041	4	AGCA	UUGCACA	+	SNRPA	Homo_sapiens
AGCA	RNCMPT00084	0	0.0402884	4.10942	0.541041	4	AGCA	AACAACA	+	YBX2	Homo_sapiens
AGCA	RNCMPT00154	2	0.0595367	6.07274	0.541041	4	AGCA	GAAGGAG	+	RBM5	Homo_sapiens
AGCA	RNCMPT00019	2	0.0813137	8.29399	0.541041	4	AGCA	AGAGAAA	+	SRSF10	Homo_sapiens
AGCA	RNCMPT00067	3	0.0813137	8.29399	0.541041	4	AGCA	GGAAGGA	+	SRSF9	Homo_sapiens
AGCA	RNCMPT00085	2	0.0813137	8.29399	0.541041	4	AGCA	GCAGCGC	+	ZC3H10	Homo_sapiens
AGCA	RNCMPT00021	0	0.09601	9.79302	0.541041	4	AGCA	AGGAUGA	+	G3BP2	Homo_sapiens
AGCA	RNCMPT00171	0	0.09601	9.79302	0.541041	4	AGCA	AGAAAAU	+	PABPC5	Homo_sapiens
AGCA	RNCMPT00072	0	0.0977533	9.97083	0.541041	4	AGCA	AGGAGAGG	+	SRSF2	Homo_sapiens
AGCA	RNCMPT00110	1	0.0977533	9.97083	0.541041	4	AGCA	CAGGACAA	+	SRSF1	Homo_sapiens
AGGUA	RNCMPT00055	2	0.0109628	1.1182	0.553733	5	AGGUA	GAAGGAA	+	RBM5	Homo_sapiens
CMCSCM	RNCMPT00056	1	0.0456552	4.65683	0.597597	6	CACGCA	GCGCGCG	+	RBM8A	Homo_sapiens
CMCSCM	RNCMPT00149	0	0.0552945	5.64004	0.597597	6	CACGCA	CAGACAG	+	ENOX1	Homo_sapiens
CMCSCM	RNCMPT00172	1	0.0552945	5.64004	0.597597	6	CACGCA	ACAAACA	+	IGF2BP3	Homo_sapiens
CMCSCM	RNCMPT00002	1	0.0743475	7.58344	0.605081	6	CACGCA	AGACGUA	+	ANKHD1	Homo_sapiens
CMCSCM	RNCMPT00241	0	0.0786255	8.0198	0.605081	6	CACGCA	GACGACA	+	RBM45	Homo_sapiens
CMCSCM	RNCMPT00033	1	0.0808701	8.24875	0.605081	6	CACGCA	ACAAACA	+	IGF2BP2	Homo_sapiens
CMCSCM	RNCMPT00170	0	0.0808701	8.24875	0.605081	6	CACGCA	AAUCCAG	+	RBM6	Homo_sapiens
AGGUA	RNCMPT00022	2	0.0181594	1.85226	0.611491	5	AGGUA	UUAGGGA	+	HNRNPA1	Homo_sapiens
HVV	RNCMPT00153	4	0.0321075	3.27497	0.64215	3	ACC	GAAAACC	+	PABPC3	Homo_sapiens
UUC	RNCMPT00269	3	0.0242914	2.47773	0.646861	3	UUC	ACUUUCU	+	PTBP1	Homo_sapiens
UUC	RNCMPT00165	4	0.0295295	3.01201	0.646861	3	UUC	UUUUUUC	+	TIA1	Homo_sapiens
UUC	RNCMPT00268	3	0.0295295	3.01201	0.646861	3	UUC	CUUUUCU	+	PTBP1	Homo_sapiens
UUC	RNCMPT00079	4	0.0327344	3.33891	0.646861	3	UUC	UUUUUUC	+	U2AF2	Homo_sapiens
UUC	RNCMPT00164	2	0.0367187	3.74531	0.646861	3	UUC	UGUUCGU	+	ZNF638	Homo_sapiens
UUC	RNCMPT00044	2	0.0388117	3.95879	0.646861	3	UUC	CCUUCCC	+	PCBP2	Homo_sapiens
CHSBGGSSCC	RNCMPT00110	-2	0.0646988	6.59928	0.651856	8	CCCCGGGCCC	CAGGACAA	+	SRSF1	Homo_sapiens
CHSBGGSSCC	RNCMPT00044	-2	0.0672441	6.8589	0.651856	7	CCCCGGGCCC	CCUUCCC	+	PCBP2	Homo_sapiens
CUUCGC	RNCMPT00018	-1	0.0138579	1.4135	0.658934	5	CUUCGC	UGCGCGC	+	FUS	Homo_sapiens
CUUCGC	RNCMPT00085	1	0.0251431	2.56459	0.658934	6	CUUCGC	GCAGCGC	+	ZC3H10	Homo_sapiens
CUUCGC	RNCMPT00186	1	0.0301782	3.07817	0.658934	6	CUUCGC	CCUUUCC	+	PCBP1	Homo_sapiens
CUUCGC	RNCMPT00268	0	0.0350076	3.57077	0.658934	6	CUUCGC	CUUUUCU	+	PTBP1	Homo_sapiens
CUUCGC	RNCMPT00164	1	0.0416171	4.24495	0.658934	6	CUUCGC	UGUUCGU	+	ZNF638	Homo_sapiens
CUUCGC	RNCMPT00045	0	0.0574384	5.85871	0.658934	6	CUUCGC	GCGCGCG	+	PPRC1	Homo_sapiens
CUUCGC	RNCMPT00151	2	0.0574384	5.85871	0.658934	5	CUUCGC	AACUAAG	+	RBM42	Homo_sapiens
CUUCGC	RNCMPT00026	1	0.0698236	7.122	0.658934	6	CUUCGC	CCAACCC	+	HNRNPK	Homo_sapiens
CUUCGC	RNCMPT00056	0	0.0733279	7.47945	0.658934	6	CUUCGC	GCGCGCG	+	RBM8A	Homo_sapiens
CUUCGC	RNCMPT00038	1	0.08039	8.19978	0.658934	6	CUUCGC	AGCUUGC	+	MBNL1	Homo_sapiens
CUUCGC	RNCMPT00116	2	0.08039	8.19978	0.658934	5	CUUCGC	AACAUCA	+	YBX1	Homo_sapiens
AGA	RNCMPT00002	0	0.0296871	3.02808	0.676424	3	AGA	AGACGUA	+	ANKHD1	Homo_sapiens
AGA	RNCMPT00019	0	0.0296871	3.02808	0.676424	3	AGA	AGAGAAA	+	SRSF10	Homo_sapiens
AGA	RNCMPT00089	2	0.0296871	3.02808	0.676424	3	AGA	AGAGAAA	+	SRSF10	Homo_sapiens
AGA	RNCMPT00090	0	0.0296871	3.02808	0.676424	3	AGA	AGAGAAA	+	SRSF10	Homo_sapiens
AGA	RNCMPT00156	3	0.0473497	4.82966	0.676424	3	AGA	GACAGAU	+	CNOT4	Homo_sapiens
AGA	RNCMPT00157	3	0.0473497	4.82966	0.676424	3	AGA	AGAAGAC	+	PABPN1	Homo_sapiens
AGA	RNCMPT00171	0	0.0473497	4.82966	0.676424	3	AGA	AGAAAAU	+	PABPC5	Homo_sapiens
UUC	RNCMPT00186	3	0.0483769	4.93444	0.691099	3	UUC	CCUUUCC	+	PCBP1	Homo_sapiens
RAA	RNCMPT00171	1	0.0347676	3.54629	0.698918	3	AAA	AGAAAAU	+	PABPC5	Homo_sapiens
CUUCGC	RNCMPT00077	2	0.0931328	9.49955	0.704662	5	CUUCGC	UUUUUUG	+	TIA1	Homo_sapiens
UUC	RNCMPT00070	1	0.0576004	5.87524	0.720005	3	UUC	GAUCAAG	+	SNRNP70	Homo_sapiens
AGA	RNCMPT00036	3	0.0629918	6.42516	0.778308	3	AGA	CGGAGAA	+	LIN28A	Homo_sapiens
AGA	RNCMPT00149	1	0.0719549	7.3394	0.778308	3	AGA	CAGACAG	+	ENOX1	Homo_sapiens
AGA	RNCMPT00088	0	0.0793599	8.09471	0.778308	3	AGA	AGAGAGG	+	SRSF10	Homo_sapiens
AGA	RNCMPT00064	0	0.0951775	9.70811	0.778308	3	AGA	AGAAAAA	+	SART3	Homo_sapiens
AGA	RNCMPT00155	0	0.0951775	9.70811	0.778308	3	AGA	AGAAAAA	+	PABPC1	Homo_sapiens
GKA	RNCMPT00049	2	0.0352644	3.59697	0.802745	3	GUA	GAGUAGA	+	RBM28	Homo_sapiens
GKA	RNCMPT00013	3	0.0698465	7.12434	0.802745	3	GUA	UAGGUAG	+	DAZAP1	Homo_sapiens
GKA	RNCMPT00177	0	0.0853263	8.70328	0.802745	3	GUA	GUAGUGU	+	SFPQ	Homo_sapiens
RAA	RNCMPT00043	0	0.0483391	4.93059	0.809783	3	AAA	AAAAAAA	+	PABPC4	Homo_sapiens
UUC	RNCMPT00077	3	0.0804096	8.20178	0.832185	3	UUC	UUUUUUG	+	TIA1	Homo_sapiens
YSGKS	RNCMPT00024	1	0.0397347	4.05294	0.850163	5	UGGGG	UUAGGGA	+	HNRNPA2B1	Homo_sapiens
YSGKS	RNCMPT00022	1	0.0420831	4.29247	0.850163	5	UGGGG	UUAGGGA	+	HNRNPA1	Homo_sapiens
YSGKS	RNCMPT00023	1	0.0420831	4.29247	0.850163	5	UGGGG	UUAGGGA	+	HNRNPA1L2	Homo_sapiens
AGGUA	RNCMPT00024	2	0.034406	3.50941	0.868927	5	AGGUA	UUAGGGA	+	HNRNPA2B1	Homo_sapiens
YSGKS	RNCMPT00052	1	0.0653115	6.66177	0.883303	5	UGGGG	GCGCGGG	+	RBM4	Homo_sapiens
YSGKS	RNCMPT00018	0	0.068563	6.99342	0.883303	5	UGGGG	UGCGCGC	+	FUS	Homo_sapiens
YSGKS	RNCMPT00113	1	0.0702242	7.16287	0.883303	5	UGGGG	GCGCGGG	+	RBM4	Homo_sapiens
YSGKS	RNCMPT00177	1	0.0840574	8.57385	0.883303	5	UGGGG	GUAGUGU	+	SFPQ	Homo_sapiens
HVV	RNCMPT00170	2	0.0532247	5.42892	0.887078	3	ACC	AAUCCAG	+	RBM6	Homo_sapiens
HVV	RNCMPT00047	4	0.0936158	9.54881	0.980392	3	ACC	ACUAACA	+	QKI	Homo_sapiens
AGGUA	RNCMPT00176	1	0.0586005	5.97725	0.982255	5	AGGUA	UAGUUAG	+	MSI1	Homo_sapiens
AGGUA	RNCMPT00023	2	0.0613843	6.2612	0.982255	5	AGGUA	UUAGGGA	+	HNRNPA1L2	Homo_sapiens
AGGUA	RNCMPT00002	2	0.0844144	8.61027	0.982255	5	AGGUA	AGACGUA	+	ANKHD1	Homo_sapiens
AGGUA	RNCMPT00041	1	0.0917978	9.36337	0.982255	5	AGGUA	UAGUUAG	+	MSI1	Homo_sapiens
AGGUA	RNCMPT00107	2	0.0917978	9.36337	0.982255	5	AGGUA	GGAGGAA	+	SRSF1	Homo_sapiens
AGGUA	RNCMPT00109	2	0.0972334	9.9178	0.982255	5	AGGUA	GGAGGAA	+	SRSF1	Homo_sapiens
RAA	RNCMPT00169	3	0.0836324	8.5305	0.98542	3	AAA	AUAAAAG	+	KHDRBS1	Homo_sapiens
CUSCC	RNCMPT00063	1	0.025207	2.57111	0.995172	5	CUCCC	GCUGGAC	+	SAMD4A	Homo_sapiens
CUSCC	RNCMPT00047	1	0.0573679	5.85152	0.995172	5	CUCCC	ACUAACA	+	QKI	Homo_sapiens
CUSCC	RNCMPT00038	2	0.067123	6.84654	0.995172	5	CUCCC	AGCUUGC	+	MBNL1	Homo_sapiens
CUSCC	RNCMPT00056	1	0.0772129	7.87572	0.995172	5	CUCCC	GCGCGCG	+	RBM8A	Homo_sapiens
CUSCC	RNCMPT00018	2	0.0858124	8.75286	0.995172	5	CUCCC	UGCGCGC	+	FUS	Homo_sapiens
UGA	RNCMPT00076	4	0.0530012	5.40613	0.998125	3	UGA	UGAAUGAG	+	TARDBP	Homo_sapiens
UGA	RNCMPT00184	4	0.0622268	6.34714	0.998125	3	UGA	AGUGUGA	+	RBM24	Homo_sapiens
UGA	RNCMPT00021	4	0.0958681	9.77855	0.998125	3	UGA	AGGAUGA	+	G3BP2	Homo_sapiens
CCG	RNCMPT00045	0	0.0305311	3.11417	0.999517	3	CCG	GCGCGCG	+	PPRC1	Homo_sapiens
CCG	RNCMPT00056	2	0.0665406	6.78714	0.999517	3	CCG	GCGCGCG	+	RBM8A	Homo_sapiens
CCG	RNCMPT00162	0	0.0665406	6.78714	0.999517	3	CCG	CGGAGGA	+	LIN28A	Homo_sapiens
CCG	RNCMPT00052	3	0.0788216	8.0398	0.999517	3	CCG	GCGCGGG	+	RBM4	Homo_sapiens
CCG	RNCMPT00085	1	0.0788216	8.0398	0.999517	3	CCG	GCAGCGC	+	ZC3H10	Homo_sapiens
CCG	RNCMPT00113	0	0.0788216	8.0398	0.999517	3	CCG	GCGCGGG	+	RBM4	Homo_sapiens
KGC	RNCMPT00018	0	0.0235847	2.40564	1	3	UGC	UGCGCGC	+	FUS	Homo_sapiens
KGC	RNCMPT00038	4	0.0235847	2.40564	1	3	UGC	AGCUUGC	+	MBNL1	Homo_sapiens
KGC	RNCMPT00071	1	0.0312392	3.1864	1	3	UGC	UUGCACA	+	SNRPA	Homo_sapiens
KGC	RNCMPT00168	4	0.0422152	4.30595	1	3	UGC	UGCAUGC	+	RBFOX1	Homo_sapiens
CUC	RNCMPT00044	1	0.0375318	3.82824	1	3	CUC	CCUUCCC	+	PCBP2	Homo_sapiens

## Sheet: Enriched in Excitatory
Query_ID	Target_ID	Optimal_offset	p-value	E-value	q-value	Overlap	Query_consensus	Target_consensus	Orientation	Protein_name	Species
GGAGS	RNCMPT00162	1	0.00112627	0.11488	0.0408613	5	GGAGC	CGGAGGA	+	LIN28A	Homo_sapiens
GGAGS	RNCMPT00160	1	0.00138634	0.141407	0.0408613	5	GGAGC	GGGAGGG	+	HNRNPH2	Homo_sapiens
GGAGS	RNCMPT00107	0	0.00263362	0.268629	0.0408613	5	GGAGC	GGAGGAA	+	SRSF1	Homo_sapiens
GGAGS	RNCMPT00108	0	0.00263362	0.268629	0.0408613	5	GGAGC	GGAGGAG	+	SRSF1	Homo_sapiens
GGAGS	RNCMPT00109	0	0.00263362	0.268629	0.0408613	5	GGAGC	GGAGGAA	+	SRSF1	Homo_sapiens
GGAGS	RNCMPT00106	0	0.00304483	0.310572	0.0408613	5	GGAGC	GGAGGAC	+	SRSF1	Homo_sapiens
GGAGS	RNCMPT00163	0	0.00304483	0.310572	0.0408613	5	GGAGC	GGAGGAG	+	SRSF1	Homo_sapiens
GGAGS	RNCMPT00074	1	0.00445409	0.454317	0.0523018	5	GGAGC	AGGAGCA	+	SRSF9	Homo_sapiens
GGAGS	RNCMPT00067	1	0.00841115	0.857937	0.0877931	5	GGAGC	GGAAGGA	+	SRSF9	Homo_sapiens
GGAGS	RNCMPT00085	0	0.0157752	1.60907	0.148191	5	GGAGC	GCAGCGC	+	ZC3H10	Homo_sapiens
AMA	RNCMPT00033	0	0.00365149	0.372452	0.149847	3	ACA	ACAAACA	+	IGF2BP2	Homo_sapiens
AMA	RNCMPT00172	0	0.00365149	0.372452	0.149847	3	ACA	ACAAACA	+	IGF2BP3	Homo_sapiens
AMA	RNCMPT00027	4	0.00505733	0.515848	0.149847	3	ACA	ACACACA	+	HNRNPL	Homo_sapiens
CCWCC	RNCMPT00044	1	0.00198965	0.202944	0.181832	5	CCUCC	CCUUCCC	+	PCBP2	Homo_sapiens
CCWCC	RNCMPT00026	1	0.00371485	0.378915	0.181832	5	CCUCC	CCAACCC	+	HNRNPK	Homo_sapiens
AMA	RNCMPT00083	1	0.0300114	3.06116	0.311052	3	ACA	AACAUCA	+	YBX1	Homo_sapiens
AMA	RNCMPT00091	0	0.0300114	3.06116	0.311052	3	ACA	ACACAAA	+	HNRNPL	Homo_sapiens
AMA	RNCMPT00178	2	0.0300114	3.06116	0.311052	3	ACA	ACACACA	+	HNRPLL	Homo_sapiens
AMA	RNCMPT00241	4	0.0300114	3.06116	0.311052	3	ACA	GACGACA	+	RBM45	Homo_sapiens
AMA	RNCMPT00016	2	0.0384926	3.92625	0.311052	3	ACA	GGACAAG	+	FMR1	Homo_sapiens
AMA	RNCMPT00084	1	0.0384926	3.92625	0.311052	3	ACA	AACAACA	+	YBX2	Homo_sapiens
AMA	RNCMPT00149	3	0.0384926	3.92625	0.311052	3	ACA	CAGACAG	+	ENOX1	Homo_sapiens
AMA	RNCMPT00156	1	0.0384926	3.92625	0.311052	3	ACA	GACAGAU	+	CNOT4	Homo_sapiens
AMA	RNCMPT00116	1	0.0445231	4.54135	0.3298	3	ACA	AACAUCA	+	YBX1	Homo_sapiens
AMA	RNCMPT00071	4	0.0491264	5.01089	0.335907	3	ACA	UUGCACA	+	SNRPA	Homo_sapiens
AMA	RNCMPT00090	4	0.0648321	6.61287	0.344639	3	ACA	AGAGAAA	+	SRSF10	Homo_sapiens
AMA	RNCMPT00053	2	0.0672065	6.85507	0.344639	3	ACA	AUACAUU	+	RBM41	Homo_sapiens
AMA	RNCMPT00110	4	0.0685605	6.99317	0.344639	3	ACA	CAGGACAA	+	SRSF1	Homo_sapiens
AMA	RNCMPT00161	4	0.0685605	6.99317	0.344639	3	ACA	AAUGACAA	+	FXR1	Homo_sapiens
AMA	RNCMPT00047	4	0.0697895	7.11853	0.344639	3	ACA	ACUAACA	+	QKI	Homo_sapiens
UGCYC	RNCMPT00018	0	0.00669612	0.683005	0.377484	5	UGCCC	UGCGCGC	+	FUS	Homo_sapiens
UGCYC	RNCMPT00071	1	0.00754968	0.770068	0.377484	5	UGCCC	UUGCACA	+	SNRPA	Homo_sapiens
AMA	RNCMPT00019	4	0.0921262	9.39687	0.402351	3	ACA	AGAGAAA	+	SRSF10	Homo_sapiens
GGAGS	RNCMPT00036	1	0.0481663	4.91296	0.411337	5	GGAGC	CGGAGAA	+	LIN28A	Homo_sapiens
GGAGS	RNCMPT00154	0	0.0541746	5.52581	0.422816	5	GGAGC	GAAGGAG	+	RBM5	Homo_sapiens
GGAGS	RNCMPT00055	0	0.0585122	5.96825	0.422816	5	GGAGC	GAAGGAA	+	RBM5	Homo_sapiens
ACU	RNCMPT00047	0	0.0139472	1.42262	0.467267	3	ACU	ACUAACA	+	QKI	Homo_sapiens
ACU	RNCMPT00075	4	0.0139472	1.42262	0.467267	3	ACU	CGAUACU	+	TUT1	Homo_sapiens
ACU	RNCMPT00151	1	0.0139472	1.42262	0.467267	3	ACU	AACUAAG	+	RBM42	Homo_sapiens
AUC	RNCMPT00037	1	0.0140499	1.43309	0.470709	3	AUC	AAUCUUG	+	MATR3	Homo_sapiens
AUC	RNCMPT00083	3	0.0140499	1.43309	0.470709	3	AUC	AACAUCA	+	YBX1	Homo_sapiens
AUC	RNCMPT00170	1	0.0140499	1.43309	0.470709	3	AUC	AAUCCAG	+	RBM6	Homo_sapiens
CCWCC	RNCMPT00116	1	0.0271647	2.7708	0.498317	5	CCUCC	AACAUCA	+	YBX1	Homo_sapiens
CCWCC	RNCMPT00186	1	0.028546	2.91169	0.498317	5	CCUCC	CCUUUCC	+	PCBP1	Homo_sapiens
CCWCC	RNCMPT00170	0	0.0300108	3.0611	0.498317	5	CCUCC	AAUCCAG	+	RBM6	Homo_sapiens
CCWCC	RNCMPT00085	0	0.0424105	4.32587	0.498317	5	CCUCC	GCAGCGC	+	ZC3H10	Homo_sapiens
CCWCC	RNCMPT00241	2	0.0424105	4.32587	0.498317	5	CCUCC	GACGACA	+	RBM45	Homo_sapiens
CCWCC	RNCMPT00027	2	0.045813	4.67293	0.498317	5	CCUCC	ACACACA	+	HNRNPL	Homo_sapiens
CCWCC	RNCMPT00083	1	0.045813	4.67293	0.498317	5	CCUCC	AACAUCA	+	YBX1	Homo_sapiens
UGCYC	RNCMPT00044	2	0.0165252	1.68557	0.55084	5	UGCCC	CCUUCCC	+	PCBP2	Homo_sapiens
AUC	RNCMPT00116	3	0.0221509	2.25939	0.556584	3	AUC	AACAUCA	+	YBX1	Homo_sapiens
GGAGS	RNCMPT00072	1	0.0854879	8.71976	0.57362	5	GGAGC	AGGAGAGG	+	SRSF2	Homo_sapiens
GGAGS	RNCMPT00088	2	0.0971737	9.91172	0.608563	5	GGAGC	AGAGAGG	+	SRSF10	Homo_sapiens
BSDSCWSNSWGB	RNCMPT00149	-4	0.0127821	1.30377	0.628444	7	GGUCCUGACUGG	CAGACAG	+	ENOX1	Homo_sapiens
BSDSCWSNSWGB	RNCMPT00074	1	0.0150328	1.53335	0.628444	6	GGUCCUGACUGG	AGGAGCA	+	SRSF9	Homo_sapiens
BSDSCWSNSWGB	RNCMPT00163	0	0.0189617	1.93409	0.628444	7	GGUCCUGACUGG	GGAGGAG	+	SRSF1	Homo_sapiens
ACC	RNCMPT00153	4	0.0209818	2.14014	0.641019	3	ACC	GAAAACC	+	PABPC3	Homo_sapiens
ACC	RNCMPT00026	3	0.0233765	2.3844	0.641019	3	ACC	CCAACCC	+	HNRNPK	Homo_sapiens
ACC	RNCMPT00186	4	0.0331206	3.3783	0.641019	3	ACC	CCUUUCC	+	PCBP1	Homo_sapiens
ACC	RNCMPT00047	4	0.0403731	4.11805	0.641019	3	ACC	ACUAACA	+	QKI	Homo_sapiens
ACC	RNCMPT00034	5	0.0409301	4.17487	0.641019	3	ACC	GAUAAACG	+	KHDRBS3	Homo_sapiens
ACC	RNCMPT00116	0	0.044717	4.56114	0.641019	3	ACC	AACAUCA	+	YBX1	Homo_sapiens
ACC	RNCMPT00241	4	0.0461977	4.71216	0.641019	3	ACC	GACGACA	+	RBM45	Homo_sapiens
ACC	RNCMPT00083	0	0.0518329	5.28696	0.641019	3	ACC	AACAUCA	+	YBX1	Homo_sapiens
UGCYC	RNCMPT00063	2	0.0310815	3.17031	0.642968	5	UGCCC	GCUGGAC	+	SAMD4A	Homo_sapiens
UGCYC	RNCMPT00164	0	0.036554	3.72851	0.642968	5	UGCCC	UGUUCGU	+	ZNF638	Homo_sapiens
UGCYC	RNCMPT00056	1	0.0385781	3.93497	0.642968	5	UGCCC	GCGCGCG	+	RBM8A	Homo_sapiens
UUC	RNCMPT00269	3	0.0242914	2.47773	0.646861	3	UUC	ACUUUCU	+	PTBP1	Homo_sapiens
UUC	RNCMPT00165	4	0.0295295	3.01201	0.646861	3	UUC	UUUUUUC	+	TIA1	Homo_sapiens
UUC	RNCMPT00268	3	0.0295295	3.01201	0.646861	3	UUC	CUUUUCU	+	PTBP1	Homo_sapiens
UUC	RNCMPT00079	4	0.0327344	3.33891	0.646861	3	UUC	UUUUUUC	+	U2AF2	Homo_sapiens
UUC	RNCMPT00164	2	0.0367187	3.74531	0.646861	3	UUC	UGUUCGU	+	ZNF638	Homo_sapiens
UUC	RNCMPT00044	2	0.0388117	3.95879	0.646861	3	UUC	CCUUCCC	+	PCBP2	Homo_sapiens
ACC	RNCMPT00027	4	0.0592539	6.04389	0.651372	3	ACC	ACACACA	+	HNRNPL	Homo_sapiens
AGA	RNCMPT00002	0	0.0292604	2.98456	0.670459	3	AGA	AGACGUA	+	ANKHD1	Homo_sapiens
AGA	RNCMPT00019	0	0.0292604	2.98456	0.670459	3	AGA	AGAGAAA	+	SRSF10	Homo_sapiens
AGA	RNCMPT00089	2	0.0292604	2.98456	0.670459	3	AGA	AGAGAAA	+	SRSF10	Homo_sapiens
AGA	RNCMPT00090	0	0.0292604	2.98456	0.670459	3	AGA	AGAGAAA	+	SRSF10	Homo_sapiens
AGA	RNCMPT00156	3	0.0469321	4.78707	0.670459	3	AGA	GACAGAU	+	CNOT4	Homo_sapiens
AGA	RNCMPT00157	3	0.0469321	4.78707	0.670459	3	AGA	AGAAGAC	+	PABPN1	Homo_sapiens
AGA	RNCMPT00171	0	0.0469321	4.78707	0.670459	3	AGA	AGAAAAU	+	PABPC5	Homo_sapiens
BSDSCWSNSWGB	RNCMPT00049	-1	0.0292871	2.98728	0.671286	7	GGUCCUGACUGG	GAGUAGA	+	RBM28	Homo_sapiens
BSDSCWSNSWGB	RNCMPT00016	0	0.0337572	3.44323	0.671286	7	GGUCCUGACUGG	GGACAAG	+	FMR1	Homo_sapiens
AUA	RNCMPT00057	2	0.0319079	3.25461	0.688107	3	AUA	AUAUAUA	+	RBMS3	Homo_sapiens
AUA	RNCMPT00075	2	0.0319079	3.25461	0.688107	3	AUA	CGAUACU	+	TUT1	Homo_sapiens
AUA	RNCMPT00152	1	0.0319079	3.25461	0.688107	3	AUA	UAUAUAC	+	RBMS1	Homo_sapiens
AUA	RNCMPT00173	1	0.0319079	3.25461	0.688107	3	AUA	UAUAUAG	+	RBMS3	Homo_sapiens
AUA	RNCMPT00034	1	0.0381663	3.89296	0.688107	3	AUA	GAUAAACG	+	KHDRBS3	Homo_sapiens
AUA	RNCMPT00169	0	0.0481675	4.91309	0.688107	3	AUA	AUAAAAG	+	KHDRBS1	Homo_sapiens
AUA	RNCMPT00185	1	0.0481675	4.91309	0.688107	3	AUA	GAUAAAA	+	KHDRBS2	Homo_sapiens
UUC	RNCMPT00186	3	0.0483769	4.93444	0.691099	3	UUC	CCUUUCC	+	PCBP1	Homo_sapiens
WGG	RNCMPT00150	0	0.0331329	3.37955	0.697668	3	UGG	UGGGGAU	+	ESRP2	Homo_sapiens
WGG	RNCMPT00067	3	0.0539542	5.50333	0.697668	3	UGG	GGAAGGA	+	SRSF9	Homo_sapiens
WGG	RNCMPT00063	2	0.0614431	6.26719	0.697668	3	UGG	GCUGGAC	+	SAMD4A	Homo_sapiens
WGG	RNCMPT00136	1	0.0936186	9.5491	0.697668	3	UGG	UUGGUUU	+	HuR	Homo_sapiens
AUC	RNCMPT00070	1	0.0370607	3.78019	0.708711	3	AUC	GAUCAAG	+	SNRNP70	Homo_sapiens
AUC	RNCMPT00054	1	0.0423079	4.31541	0.708711	3	AUC	AAUCAAU	+	RBM46	Homo_sapiens
UUC	RNCMPT00070	1	0.0576004	5.87524	0.720005	3	UUC	GAUCAAG	+	SNRNP70	Homo_sapiens
UGCYC	RNCMPT00038	0	0.0527359	5.37906	0.753369	5	UGCCC	AGCUUGC	+	MBNL1	Homo_sapiens
AGA	RNCMPT00036	3	0.0627833	6.4039	0.777672	3	AGA	CGGAGAA	+	LIN28A	Homo_sapiens
AGA	RNCMPT00149	1	0.0717992	7.32351	0.777672	3	AGA	CAGACAG	+	ENOX1	Homo_sapiens
AGA	RNCMPT00088	0	0.0792758	8.08613	0.777672	3	AGA	AGAGAGG	+	SRSF10	Homo_sapiens
AGA	RNCMPT00064	0	0.0951203	9.70227	0.777672	3	AGA	AGAAAAA	+	SART3	Homo_sapiens
AGA	RNCMPT00155	0	0.0951203	9.70227	0.777672	3	AGA	AGAAAAA	+	PABPC1	Homo_sapiens
ACC	RNCMPT00151	0	0.0794697	8.10591	0.786243	3	ACC	AACUAAG	+	RBM42	Homo_sapiens
BSDSCWSNSWGB	RNCMPT00020	0	0.0689765	7.0356	0.798817	7	GGUCCUGACUGG	GGACGGG	+	FXR2	Homo_sapiens
BSDSCWSNSWGB	RNCMPT00184	-5	0.0740678	7.55491	0.798817	7	GGUCCUGACUGG	AGUGUGA	+	RBM24	Homo_sapiens
BSDSCWSNSWGB	RNCMPT00108	0	0.0795123	8.11026	0.798817	7	GGUCCUGACUGG	GGAGGAG	+	SRSF1	Homo_sapiens
BSDSCWSNSWGB	RNCMPT00187	-5	0.0795123	8.11026	0.798817	7	GGUCCUGACUGG	UGUGGUG	+	BRUNOL6	Homo_sapiens
BSDSCWSNSWGB	RNCMPT00085	0	0.0853562	8.70633	0.798817	7	GGUCCUGACUGG	GCAGCGC	+	ZC3H10	Homo_sapiens
BSDSCWSNSWGB	RNCMPT00160	-6	0.0915894	9.34211	0.798817	6	GGUCCUGACUGG	GGGAGGG	+	HNRNPH2	Homo_sapiens
UUC	RNCMPT00077	3	0.0803981	8.20061	0.832178	3	UUC	UUUUUUG	+	TIA1	Homo_sapiens
AUC	RNCMPT00084	3	0.0616642	6.28975	0.842548	3	AUC	AACAACA	+	YBX2	Homo_sapiens
AUC	RNCMPT00057	4	0.0670634	6.84047	0.842548	3	AUC	AUAUAUA	+	RBMS3	Homo_sapiens
ACC	RNCMPT00084	0	0.0943085	9.61947	0.848229	3	ACC	AACAACA	+	YBX2	Homo_sapiens
UCU	RNCMPT00037	2	0.013639	1.39118	0.854987	3	UCU	AAUCUUG	+	MATR3	Homo_sapiens
UCU	RNCMPT00269	4	0.0242914	2.47773	0.854987	3	UCU	ACUUUCU	+	PTBP1	Homo_sapiens
UCU	RNCMPT00268	4	0.0295295	3.01201	0.854987	3	UCU	CUUUUCU	+	PTBP1	Homo_sapiens
UCU	RNCMPT00164	3	0.0770089	7.85491	0.854987	3	UCU	UGUUCGU	+	ZNF638	Homo_sapiens
AUC	RNCMPT00026	2	0.0939426	9.58215	0.892431	3	AUC	CCAACCC	+	HNRNPK	Homo_sapiens
AUC	RNCMPT00152	3	0.0939426	9.58215	0.892431	3	AUC	UAUAUAC	+	RBMS1	Homo_sapiens
ACU	RNCMPT00269	0	0.0387356	3.95103	0.973306	3	ACU	ACUUUCU	+	PTBP1	Homo_sapiens
AUA	RNCMPT00050	1	0.0789669	8.05462	0.980392	3	AUA	GAUACGA	+	RBM3	Homo_sapiens
UGCYC	RNCMPT00079	2	0.0805292	8.21398	0.980392	5	UGCCC	UUUUUUC	+	U2AF2	Homo_sapiens
ACU	RNCMPT00053	2	0.0646784	6.5972	0.981628	3	ACU	AUACAUU	+	RBM41	Homo_sapiens
ACU	RNCMPT00084	4	0.0875339	8.92846	0.981628	3	ACU	AACAACA	+	YBX2	Homo_sapiens
ACU	RNCMPT00050	3	0.0914937	9.33236	0.981628	3	ACU	GAUACGA	+	RBM3	Homo_sapiens
ACU	RNCMPT00087	1	0.092937	9.47958	0.981628	3	ACU	GAAUUAAG	+	ZCRB1	Homo_sapiens
AAGGCCGU	RNCMPT00149	0	0.0349206	3.5619	0.990025	7	AAGGCCGU	CAGACAG	+	ENOX1	Homo_sapiens
AAGGCCGU	RNCMPT00002	-2	0.0693321	7.07187	0.990025	6	AAGGCCGU	AGACGUA	+	ANKHD1	Homo_sapiens
AAGGCCGU	RNCMPT00161	0	0.0775	7.905	0.990025	8	AAGGCCGU	AAUGACAA	+	FXR1	Homo_sapiens
AAGGCCGU	RNCMPT00106	1	0.0782765	7.9842	0.990025	6	AAGGCCGU	GGAGGAC	+	SRSF1	Homo_sapiens
AAGGCCGU	RNCMPT00157	2	0.0972118	9.9156	0.990025	5	AAGGCCGU	AGAAGAC	+	PABPN1	Homo_sapiens
SYH	RNCMPT00044	4	0.00970659	0.990072	0.990072	3	CCC	CCUUCCC	+	PCBP2	Homo_sapiens
UGA	RNCMPT00076	4	0.052635	5.36876	0.998122	3	UGA	UGAAUGAG	+	TARDBP	Homo_sapiens
UGA	RNCMPT00184	4	0.0621435	6.33864	0.998122	3	UGA	AGUGUGA	+	RBM24	Homo_sapiens
UGA	RNCMPT00021	4	0.0956602	9.75734	0.998122	3	UGA	AGGAUGA	+	G3BP2	Homo_sapiens
AUG	RNCMPT00168	3	0.0282036	2.87676	0.999128	3	AUG	UGCAUGC	+	RBFOX1	Homo_sapiens
AUG	RNCMPT00076	3	0.0337481	3.44231	0.999128	3	AUG	UGAAUGAG	+	TARDBP	Homo_sapiens
AUG	RNCMPT00021	3	0.0863826	8.81102	0.999128	3	AUG	AGGAUGA	+	G3BP2	Homo_sapiens
GGWCCC	RNCMPT00110	2	0.0125867	1.28384	0.999986	6	GGUCCC	CAGGACAA	+	SRSF1	Homo_sapiens
GGWCCC	RNCMPT00044	1	0.0512928	5.23187	0.999986	6	GGUCCC	CCUUCCC	+	PCBP2	Homo_sapiens
GGWCCC	RNCMPT00026	1	0.0570977	5.82396	0.999986	6	GGUCCC	CCAACCC	+	HNRNPK	Homo_sapiens
GGWCCC	RNCMPT00074	1	0.0623495	6.35965	0.999986	6	GGUCCC	AGGAGCA	+	SRSF9	Homo_sapiens
SYH	RNCMPT00085	0	0.0408666	4.16839	0.999989	3	CCC	GCAGCGC	+	ZC3H10	Homo_sapiens
SYH	RNCMPT00170	3	0.0561354	5.72581	0.999989	3	CCC	AAUCCAG	+	RBM6	Homo_sapiens
SYH	RNCMPT00026	0	0.0600012	6.12012	0.999989	3	CCC	CCAACCC	+	HNRNPK	Homo_sapiens
SYH	RNCMPT00186	0	0.064156	6.54391	0.999989	3	CCC	CCUUUCC	+	PCBP1	Homo_sapiens
SYH	RNCMPT00063	4	0.0780666	7.96279	0.999989	3	CCC	GCUGGAC	+	SAMD4A	Homo_sapiens
SYH	RNCMPT00071	2	0.0874965	8.92464	0.999989	3	CCC	UUGCACA	+	SNRPA	Homo_sapiens
SYH	RNCMPT00168	1	0.0874965	8.92464	0.999989	3	CCC	UGCAUGC	+	RBFOX1	Homo_sapiens
GCYCM	RNCMPT00071	2	0.0117847	1.20204	0.999992	5	GCCCA	UUGCACA	+	SNRPA	Homo_sapiens
GCYCM	RNCMPT00070	0	0.0699421	7.1341	0.999992	5	GCCCA	GAUCAAG	+	SNRNP70	Homo_sapiens
GCYCM	RNCMPT00110	2	0.0834178	8.50862	0.999992	5	GCCCA	CAGGACAA	+	SRSF1	Homo_sapiens
GCYCM	RNCMPT00016	0	0.0909233	9.27417	0.999992	5	GCCCA	GGACAAG	+	FMR1	Homo_sapiens
AAG	RNCMPT00070	4	0.0299314	3.05301	1	3	AAG	GAUCAAG	+	SNRNP70	Homo_sapiens
AAG	RNCMPT00154	1	0.0474376	4.83863	1	3	AAG	GAAGGAG	+	RBM5	Homo_sapiens
AAG	RNCMPT00157	2	0.0474376	4.83863	1	3	AAG	AGAAGAC	+	PABPN1	Homo_sapiens
AAG	RNCMPT00055	1	0.0630864	6.43482	1	3	AAG	GAAGGAA	+	RBM5	Homo_sapiens
AAG	RNCMPT00151	4	0.0956774	9.75909	1	3	AAG	AACUAAG	+	RBM42	Homo_sapiens
AAG	RNCMPT00169	4	0.0956774	9.75909	1	3	AAG	AUAAAAG	+	KHDRBS1	Homo_sapiens
UCCGU	RNCMPT00164	2	0.021146	2.15689	1	5	UCCGU	UGUUCGU	+	ZNF638	Homo_sapiens
UCCGU	RNCMPT00018	0	0.0903293	9.21359	1	5	UCCGU	UGCGCGC	+	FUS	Homo_sapiens

## Sheet: Enriched in Inhibitory
Query_ID	Target_ID	Optimal_offset	p-value	E-value	q-value	Overlap	Query_consensus	Target_consensus	Orientation	Protein_name	Species
UUUU	RNCMPT00012	2	0.00448624	0.457597	0.0458191	4	UUUU	CUUUUUU	+	CPEB2	Homo_sapiens
UUUU	RNCMPT00025	1	0.00448624	0.457597	0.0458191	4	UUUU	AUUUUUU	+	HNRNPC	Homo_sapiens
UUUU	RNCMPT00077	0	0.00448624	0.457597	0.0458191	4	UUUU	UUUUUUG	+	TIA1	Homo_sapiens
UUUU	RNCMPT00079	0	0.00448624	0.457597	0.0458191	4	UUUU	UUUUUUC	+	U2AF2	Homo_sapiens
UUUU	RNCMPT00158	1	0.00448624	0.457597	0.0458191	4	UUUU	CUUUUUU	+	CPEB4	Homo_sapiens
UUUU	RNCMPT00159	0	0.00448624	0.457597	0.0458191	4	UUUU	UUUUUUG	+	RALY	Homo_sapiens
UUUU	RNCMPT00165	1	0.00448624	0.457597	0.0458191	4	UUUU	UUUUUUC	+	TIA1	Homo_sapiens
UUUU	RNCMPT00167	1	0.00448624	0.457597	0.0458191	4	UUUU	AUUUUUU	+	HNRNPCL1	Homo_sapiens
UUUU	RNCMPT00274	0	0.00448624	0.457597	0.0458191	4	UUUU	UUUUUUU	+	HuR	Homo_sapiens
UUUU	RNCMPT00032	3	0.00679144	0.692727	0.0624263	4	UUUU	UUAUUUU	+	HuR	Homo_sapiens
UUUU	RNCMPT00268	1	0.00831934	0.848573	0.0695189	4	UUUU	CUUUUCU	+	PTBP1	Homo_sapiens
ADVHANA	RNCMPT00084	0	0.00213123	0.217386	0.112387	7	AAGAACA	AACAACA	+	YBX2	Homo_sapiens
ADVHANA	RNCMPT00033	0	0.00298902	0.30488	0.112387	7	AAGAACA	ACAAACA	+	IGF2BP2	Homo_sapiens
ADVHANA	RNCMPT00172	0	0.00353301	0.360367	0.112387	7	AAGAACA	ACAAACA	+	IGF2BP3	Homo_sapiens
UKYYHWNWU	RNCMPT00079	0	0.00211849	0.216086	0.11613	7	UUUUAUCAU	UUUUUUC	+	U2AF2	Homo_sapiens
UKYYHWNWU	RNCMPT00165	0	0.00240269	0.245075	0.11613	7	UUUUAUCAU	UUUUUUC	+	TIA1	Homo_sapiens
ADVHANA	RNCMPT00157	-1	0.0060409	0.616172	0.144123	6	AAGAACA	AGAAGAC	+	PABPN1	Homo_sapiens
GRARG	RNCMPT00055	0	0.00469112	0.478494	0.166023	5	GAAGG	GAAGGAA	+	RBM5	Homo_sapiens
GRARG	RNCMPT00067	1	0.00469112	0.478494	0.166023	5	GAAGG	GGAAGGA	+	SRSF9	Homo_sapiens
GRARG	RNCMPT00106	0	0.0075741	0.772558	0.166023	5	GAAGG	GGAGGAC	+	SRSF1	Homo_sapiens
GRARG	RNCMPT00154	0	0.00989632	1.00943	0.166023	5	GAAGG	GAAGGAG	+	RBM5	Homo_sapiens
GRARG	RNCMPT00107	0	0.0109656	1.11849	0.166023	5	GAAGG	GGAGGAA	+	SRSF1	Homo_sapiens
GRARG	RNCMPT00160	1	0.014148	1.4431	0.166023	5	GAAGG	GGGAGGG	+	HNRNPH2	Homo_sapiens
GRARG	RNCMPT00162	1	0.014148	1.4431	0.166023	5	GAAGG	CGGAGGA	+	LIN28A	Homo_sapiens
GRARG	RNCMPT00163	0	0.014148	1.4431	0.166023	5	GAAGG	GGAGGAG	+	SRSF1	Homo_sapiens
ADVHANA	RNCMPT00064	0	0.012042	1.22829	0.172444	7	AAGAACA	AGAAAAA	+	SART3	Homo_sapiens
ADVHANA	RNCMPT00155	0	0.012042	1.22829	0.172444	7	AAGAACA	AGAAAAA	+	PABPC1	Homo_sapiens
ADVHANA	RNCMPT00043	0	0.0132117	1.3476	0.172444	7	AAGAACA	AAAAAAA	+	PABPC4	Homo_sapiens
ADVHANA	RNCMPT00083	0	0.0144559	1.4745	0.172444	7	AAGAACA	AACAUCA	+	YBX1	Homo_sapiens
UUUU	RNCMPT00269	1	0.023947	2.44259	0.183432	4	UUUU	ACUUUCU	+	PTBP1	Homo_sapiens
GUAGG	RNCMPT00024	0	0.0056422	0.575504	0.185555	5	GUAGG	UUAGGGA	+	HNRNPA2B1	Homo_sapiens
GUAGG	RNCMPT00022	0	0.00725379	0.739887	0.185555	5	GUAGG	UUAGGGA	+	HNRNPA1	Homo_sapiens
GUAGG	RNCMPT00023	0	0.00772955	0.788414	0.185555	5	GUAGG	UUAGGGA	+	HNRNPA1L2	Homo_sapiens
GUAGG	RNCMPT00041	2	0.00797673	0.813627	0.185555	5	GUAGG	UAGUUAG	+	MSI1	Homo_sapiens
GRARG	RNCMPT00108	0	0.0198408	2.02377	0.186261	5	GAAGG	GGAGGAG	+	SRSF1	Homo_sapiens
GRARG	RNCMPT00109	0	0.0198408	2.02377	0.186261	5	GAAGG	GGAGGAA	+	SRSF1	Homo_sapiens
CAAG	RNCMPT00070	3	0.00194913	0.198812	0.195923	4	CAAG	GAUCAAG	+	SNRNP70	Homo_sapiens
UUUU	RNCMPT00086	0	0.0362193	3.69437	0.256096	4	UUUU	UUUGUUU	+	ZC3H14	Homo_sapiens
GUAGG	RNCMPT00176	2	0.0137789	1.40545	0.25642	5	GUAGG	UAGUUAG	+	MSI1	Homo_sapiens
AAAAAAGAA	RNCMPT00043	0	0.00262034	0.267275	0.257918	7	AAAAAAGAA	AAAAAAA	+	PABPC4	Homo_sapiens
GGA	RNCMPT00021	1	0.025854	2.6371	0.265446	3	GGA	AGGAUGA	+	G3BP2	Homo_sapiens
GGA	RNCMPT00036	1	0.025854	2.6371	0.265446	3	GGA	CGGAGAA	+	LIN28A	Homo_sapiens
GGA	RNCMPT00108	0	0.025854	2.6371	0.265446	3	GGA	GGAGGAG	+	SRSF1	Homo_sapiens
GGA	RNCMPT00109	0	0.025854	2.6371	0.265446	3	GGA	GGAGGAA	+	SRSF1	Homo_sapiens
GGA	RNCMPT00160	1	0.025854	2.6371	0.265446	3	GGA	GGGAGGG	+	HNRNPH2	Homo_sapiens
GGA	RNCMPT00162	1	0.025854	2.6371	0.265446	3	GGA	CGGAGGA	+	LIN28A	Homo_sapiens
GGA	RNCMPT00163	3	0.025854	2.6371	0.265446	3	GGA	GGAGGAG	+	SRSF1	Homo_sapiens
GGA	RNCMPT00072	1	0.030944	3.15629	0.265446	3	GGA	AGGAGAGG	+	SRSF2	Homo_sapiens
GGA	RNCMPT00110	2	0.030944	3.15629	0.265446	3	GGA	CAGGACAA	+	SRSF1	Homo_sapiens
GGA	RNCMPT00016	0	0.0421476	4.29905	0.265446	3	GGA	GGACAAG	+	FMR1	Homo_sapiens
GGA	RNCMPT00020	0	0.0421476	4.29905	0.265446	3	GGA	GGACGGG	+	FXR2	Homo_sapiens
GGA	RNCMPT00022	4	0.0421476	4.29905	0.265446	3	GGA	UUAGGGA	+	HNRNPA1	Homo_sapiens
GGA	RNCMPT00024	4	0.0421476	4.29905	0.265446	3	GGA	UUAGGGA	+	HNRNPA2B1	Homo_sapiens
GGA	RNCMPT00107	0	0.0421476	4.29905	0.265446	3	GGA	GGAGGAA	+	SRSF1	Homo_sapiens
GGA	RNCMPT00074	1	0.0539641	5.50434	0.297383	3	GGA	AGGAGCA	+	SRSF9	Homo_sapiens
GGA	RNCMPT00106	3	0.0539641	5.50434	0.297383	3	GGA	GGAGGAC	+	SRSF1	Homo_sapiens
UUUU	RNCMPT00164	0	0.0453682	4.62756	0.297872	4	UUUU	UGUUCGU	+	ZNF638	Homo_sapiens
GGA	RNCMPT00055	3	0.0616428	6.28757	0.299942	3	GGA	GAAGGAA	+	RBM5	Homo_sapiens
GGA	RNCMPT00154	3	0.0616428	6.28757	0.299942	3	GGA	GAAGGAG	+	RBM5	Homo_sapiens
GGA	RNCMPT00067	4	0.0680355	6.93962	0.299942	3	GGA	GGAAGGA	+	SRSF9	Homo_sapiens
GGA	RNCMPT00150	3	0.0680355	6.93962	0.299942	3	GGA	UGGGGAU	+	ESRP2	Homo_sapiens
UUUU	RNCMPT00112	3	0.0505763	5.15879	0.309929	4	UUUU	UUUGUUU	+	HuR	Homo_sapiens
SAG	RNCMPT00085	1	0.00324351	0.330838	0.313294	3	CAG	GCAGCGC	+	ZC3H10	Homo_sapiens
CCA	RNCMPT00026	0	0.00625335	0.637842	0.315826	3	CCA	CCAACCC	+	HNRNPK	Homo_sapiens
CCA	RNCMPT00170	3	0.00625335	0.637842	0.315826	3	CCA	AAUCCAG	+	RBM6	Homo_sapiens
ADVHANA	RNCMPT00116	0	0.0304435	3.10524	0.322807	7	AAGAACA	AACAUCA	+	YBX1	Homo_sapiens
GUAGG	RNCMPT00055	0	0.0404028	4.12109	0.372577	5	GUAGG	GAAGGAA	+	RBM5	Homo_sapiens
GUAGG	RNCMPT00163	0	0.0435415	4.44123	0.372577	5	GUAGG	GGAGGAG	+	SRSF1	Homo_sapiens
GUAGG	RNCMPT00049	2	0.0471058	4.80479	0.372577	5	GUAGG	GAGUAGA	+	RBM28	Homo_sapiens
GUAGG	RNCMPT00108	0	0.0501455	5.11484	0.372577	5	GUAGG	GGAGGAG	+	SRSF1	Homo_sapiens
GUAGG	RNCMPT00109	0	0.0501455	5.11484	0.372577	5	GUAGG	GGAGGAA	+	SRSF1	Homo_sapiens
GUAGG	RNCMPT00162	1	0.0501455	5.11484	0.372577	5	GUAGG	CGGAGGA	+	LIN28A	Homo_sapiens
GUAGG	RNCMPT00160	1	0.0531582	5.42213	0.372577	5	GUAGG	GGGAGGG	+	HNRNPH2	Homo_sapiens
GUAGG	RNCMPT00107	0	0.0560578	5.71789	0.372577	5	GUAGG	GGAGGAA	+	SRSF1	Homo_sapiens
GUAGG	RNCMPT00154	0	0.0560578	5.71789	0.372577	5	GUAGG	GAAGGAG	+	RBM5	Homo_sapiens
GUAGG	RNCMPT00106	0	0.0618325	6.30691	0.38356	5	GUAGG	GGAGGAC	+	SRSF1	Homo_sapiens
ADVHANA	RNCMPT00178	0	0.0455963	4.65082	0.435132	7	AAGAACA	ACACACA	+	HNRPLL	Homo_sapiens
GGG	RNCMPT00022	3	0.0228404	2.32972	0.438108	3	GGG	UUAGGGA	+	HNRNPA1	Homo_sapiens
GGG	RNCMPT00023	3	0.0228404	2.32972	0.438108	3	GGG	UUAGGGA	+	HNRNPA1L2	Homo_sapiens
GGG	RNCMPT00024	3	0.0228404	2.32972	0.438108	3	GGG	UUAGGGA	+	HNRNPA2B1	Homo_sapiens
GGG	RNCMPT00150	1	0.0228404	2.32972	0.438108	3	GGG	UGGGGAU	+	ESRP2	Homo_sapiens
GGG	RNCMPT00160	0	0.0228404	2.32972	0.438108	3	GGG	GGGAGGG	+	HNRNPH2	Homo_sapiens
CCC	RNCMPT00044	4	0.00482017	0.491658	0.452871	3	CCC	CCUUCCC	+	PCBP2	Homo_sapiens
CCC	RNCMPT00026	4	0.00896685	0.914619	0.452871	3	CCC	CCAACCC	+	HNRNPK	Homo_sapiens
AAAAAAGAA	RNCMPT00169	0	0.00925335	0.943841	0.4554	7	AAAAAAGAA	AUAAAAG	+	KHDRBS1	Homo_sapiens
GUAGG	RNCMPT00177	0	0.0789318	8.05104	0.459028	5	GUAGG	GUAGUGU	+	SFPQ	Homo_sapiens
ADVHANA	RNCMPT00027	0	0.0534639	5.45332	0.463831	7	AAGAACA	ACACACA	+	HNRNPL	Homo_sapiens
GUAGG	RNCMPT00067	1	0.0883434	9.01102	0.48354	5	GUAGG	GGAAGGA	+	SRSF9	Homo_sapiens
UKYYHWNWU	RNCMPT00268	1	0.0185125	1.88827	0.523505	6	UUUUAUCAU	CUUUUCU	+	PTBP1	Homo_sapiens
UKYYHWNWU	RNCMPT00159	0	0.0216623	2.20955	0.523505	7	UUUUAUCAU	UUUUUUG	+	RALY	Homo_sapiens
SAG	RNCMPT00156	2	0.0108692	1.10865	0.524931	3	CAG	GACAGAU	+	CNOT4	Homo_sapiens
UKYYHWNWU	RNCMPT00032	-2	0.0274087	2.79568	0.529901	7	UUUUAUCAU	UUAUUUU	+	HuR	Homo_sapiens
UUUU	RNCMPT00037	2	0.0926143	9.44666	0.532064	4	UUUU	AAUCUUG	+	MATR3	Homo_sapiens
AAAAAAGAA	RNCMPT00064	-2	0.0240053	2.44854	0.533484	7	AAAAAAGAA	AGAAAAA	+	SART3	Homo_sapiens
AAAAAAGAA	RNCMPT00155	-2	0.0240053	2.44854	0.533484	7	AAAAAAGAA	AGAAAAA	+	PABPC1	Homo_sapiens
AAAAAAGAA	RNCMPT00019	-3	0.031202	3.18261	0.533484	6	AAAAAAGAA	AGAGAAA	+	SRSF10	Homo_sapiens
AAAAAAGAA	RNCMPT00089	-3	0.0366395	3.73723	0.533484	6	AAAAAAGAA	AGAGAAA	+	SRSF10	Homo_sapiens
AAAAAAGAA	RNCMPT00090	-3	0.0415773	4.24088	0.533484	6	AAAAAAGAA	AGAGAAA	+	SRSF10	Homo_sapiens
AAAAAAGAA	RNCMPT00157	-2	0.0433598	4.4227	0.533484	7	AAAAAAGAA	AGAAGAC	+	PABPN1	Homo_sapiens
GRARG	RNCMPT00076	1	0.0685086	6.98788	0.541111	5	GAAGG	UGAAUGAG	+	TARDBP	Homo_sapiens
GRARG	RNCMPT00088	1	0.069168	7.05514	0.541111	5	GAAGG	AGAGAGG	+	SRSF10	Homo_sapiens
CUK	RNCMPT00037	3	0.0202181	2.06225	0.54236	3	CUU	AAUCUUG	+	MATR3	Homo_sapiens
CUK	RNCMPT00038	2	0.0202181	2.06225	0.54236	3	CUU	AGCUUGC	+	MBNL1	Homo_sapiens
CUK	RNCMPT00158	0	0.0202181	2.06225	0.54236	3	CUU	CUUUUUU	+	CPEB4	Homo_sapiens
CUK	RNCMPT00269	1	0.028516	2.90863	0.54236	3	CUU	ACUUUCU	+	PTBP1	Homo_sapiens
CUK	RNCMPT00268	0	0.0306911	3.13049	0.54236	3	CUU	CUUUUCU	+	PTBP1	Homo_sapiens
CUK	RNCMPT00012	0	0.0358876	3.66054	0.54236	3	CUU	CUUUUUU	+	CPEB2	Homo_sapiens
CUK	RNCMPT00186	1	0.0437782	4.46538	0.54236	3	CUU	CCUUUCC	+	PCBP1	Homo_sapiens
CUK	RNCMPT00044	1	0.0478595	4.88167	0.54236	3	CUU	CCUUCCC	+	PCBP2	Homo_sapiens
CUK	RNCMPT00053	3	0.0498621	5.08594	0.54236	3	CUU	AUACAUU	+	RBM41	Homo_sapiens
GRARG	RNCMPT00157	1	0.076683	7.82167	0.553755	5	GAAGG	AGAAGAC	+	PABPN1	Homo_sapiens
AUUAA	RNCMPT00087	2	0.00558201	0.569365	0.563897	5	AUUAA	GAAUUAAG	+	ZCRB1	Homo_sapiens
UKYYHWNWU	RNCMPT00158	1	0.0377864	3.85422	0.567002	6	UUUUAUCAU	CUUUUUU	+	CPEB4	Homo_sapiens
UKYYHWNWU	RNCMPT00274	0	0.0470131	4.79534	0.567002	7	UUUUAUCAU	UUUUUUU	+	HuR	Homo_sapiens
UKYYHWNWU	RNCMPT00167	1	0.0539252	5.50037	0.567002	6	UUUUAUCAU	AUUUUUU	+	HNRNPCL1	Homo_sapiens
UKYYHWNWU	RNCMPT00077	0	0.0616047	6.28368	0.567002	7	UUUUAUCAU	UUUUUUG	+	TIA1	Homo_sapiens
UKYYHWNWU	RNCMPT00025	1	0.0616047	6.28368	0.567002	6	UUUUAUCAU	AUUUUUU	+	HNRNPC	Homo_sapiens
UKYYHWNWU	RNCMPT00037	-3	0.0703864	7.17941	0.567002	6	UUUUAUCAU	AAUCUUG	+	MATR3	Homo_sapiens
UKYYHWNWU	RNCMPT00012	2	0.0703864	7.17941	0.567002	5	UUUUAUCAU	CUUUUUU	+	CPEB2	Homo_sapiens
ADVHANA	RNCMPT00153	0	0.0730455	7.45064	0.580903	7	AAGAACA	GAAAACC	+	PABPC3	Homo_sapiens
UKYYHWNWU	RNCMPT00269	2	0.080447	8.20559	0.594449	5	UUUUAUCAU	ACUUUCU	+	PTBP1	Homo_sapiens
UKYYHWNWU	RNCMPT00053	-3	0.0860927	8.78145	0.594449	6	UUUUAUCAU	AUACAUU	+	RBM41	Homo_sapiens
AUUAA	RNCMPT00185	1	0.0135113	1.37816	0.60333	5	AUUAA	GAUAAAA	+	KHDRBS2	Homo_sapiens
AUUAA	RNCMPT00169	0	0.0179171	1.82754	0.60333	5	AUUAA	AUAAAAG	+	KHDRBS1	Homo_sapiens
ADVHANA	RNCMPT00074	0	0.0838062	8.54823	0.615212	7	AAGAACA	AGGAGCA	+	SRSF9	Homo_sapiens
CAAG	RNCMPT00016	3	0.0132065	1.34706	0.663745	4	CAAG	GGACAAG	+	FMR1	Homo_sapiens
SAG	RNCMPT00149	4	0.032495	3.31449	0.665454	3	CAG	CAGACAG	+	ENOX1	Homo_sapiens
SAG	RNCMPT00170	4	0.0375418	3.82926	0.665454	3	CAG	AAUCCAG	+	RBM6	Homo_sapiens
SAG	RNCMPT00154	4	0.0519967	5.30366	0.665454	3	CAG	GAAGGAG	+	RBM5	Homo_sapiens
SAG	RNCMPT00162	2	0.0560719	5.71934	0.665454	3	CAG	CGGAGGA	+	LIN28A	Homo_sapiens
SAG	RNCMPT00036	2	0.0781168	7.96791	0.665454	3	CAG	CGGAGAA	+	LIN28A	Homo_sapiens
SAG	RNCMPT00090	1	0.0781168	7.96791	0.665454	3	CAG	AGAGAAA	+	SRSF10	Homo_sapiens
SAG	RNCMPT00160	2	0.0781168	7.96791	0.665454	3	CAG	GGGAGGG	+	HNRNPH2	Homo_sapiens
SAG	RNCMPT00108	1	0.0886693	9.04427	0.665454	3	CAG	GGAGGAG	+	SRSF1	Homo_sapiens
SAG	RNCMPT00109	1	0.0886693	9.04427	0.665454	3	CAG	GGAGGAA	+	SRSF1	Homo_sapiens
SAG	RNCMPT00072	2	0.0929921	9.48519	0.665454	3	CAG	AGGAGAGG	+	SRSF2	Homo_sapiens
SAG	RNCMPT00019	1	0.0964517	9.83808	0.665454	3	CAG	AGAGAAA	+	SRSF10	Homo_sapiens
SAG	RNCMPT00163	4	0.0964517	9.83808	0.665454	3	CAG	GGAGGAG	+	SRSF1	Homo_sapiens
CAAG	RNCMPT00154	0	0.0259761	2.64956	0.684077	4	CAAG	GAAGGAG	+	RBM5	Homo_sapiens
CAAG	RNCMPT00020	3	0.0340275	3.47081	0.684077	4	CAAG	GGACGGG	+	FXR2	Homo_sapiens
CAAG	RNCMPT00091	3	0.0340275	3.47081	0.684077	4	CAAG	ACACAAA	+	HNRNPL	Homo_sapiens
GGG	RNCMPT00052	4	0.0584391	5.96079	0.688832	3	GGG	GCGCGGG	+	RBM4	Homo_sapiens
GGG	RNCMPT00113	4	0.0629647	6.4224	0.688832	3	GGG	GCGCGGG	+	RBM4	Homo_sapiens
GGG	RNCMPT00067	0	0.096986	9.89258	0.688832	3	GGG	GGAAGGA	+	SRSF9	Homo_sapiens
AAAAAAGAA	RNCMPT00171	0	0.0731964	7.46603	0.745794	7	AAAAAAGAA	AGAAAAU	+	PABPC5	Homo_sapiens
AAAAAAGAA	RNCMPT00033	-1	0.076585	7.81167	0.745794	7	AAAAAAGAA	ACAAACA	+	IGF2BP2	Homo_sapiens
AAAAAAGAA	RNCMPT00055	-2	0.0910198	9.28402	0.745794	7	AAAAAAGAA	GAAGGAA	+	RBM5	Homo_sapiens
AAAAAAGAA	RNCMPT00185	1	0.0910198	9.28402	0.745794	6	AAAAAAGAA	GAUAAAA	+	KHDRBS2	Homo_sapiens
CCC	RNCMPT00045	1	0.0327629	3.34181	0.755119	3	CCC	GCGCGCG	+	PPRC1	Homo_sapiens
CCC	RNCMPT00186	4	0.0327629	3.34181	0.755119	3	CCC	CCUUUCC	+	PCBP1	Homo_sapiens
CCC	RNCMPT00056	3	0.0373784	3.81259	0.755119	3	CCC	GCGCGCG	+	RBM8A	Homo_sapiens
CUK	RNCMPT00063	1	0.0777708	7.93262	0.761335	3	CUU	GCUGGAC	+	SAMD4A	Homo_sapiens
AAA	RNCMPT00043	0	0.0477818	4.87374	0.804746	3	AAA	AAAAAAA	+	PABPC4	Homo_sapiens
AAA	RNCMPT00064	2	0.0477818	4.87374	0.804746	3	AAA	AGAAAAA	+	SART3	Homo_sapiens
AAA	RNCMPT00153	1	0.0477818	4.87374	0.804746	3	AAA	GAAAACC	+	PABPC3	Homo_sapiens
AAA	RNCMPT00155	2	0.0477818	4.87374	0.804746	3	AAA	AGAAAAA	+	PABPC1	Homo_sapiens
AAA	RNCMPT00169	2	0.0477818	4.87374	0.804746	3	AAA	AUAAAAG	+	KHDRBS1	Homo_sapiens
AAA	RNCMPT00171	2	0.0477818	4.87374	0.804746	3	AAA	AGAAAAU	+	PABPC5	Homo_sapiens
AAA	RNCMPT00034	3	0.0570606	5.82018	0.823732	3	AAA	GAUAAACG	+	KHDRBS3	Homo_sapiens
CCU	RNCMPT00186	0	0.0161187	1.64411	0.848462	3	CCU	CCUUUCC	+	PCBP1	Homo_sapiens
CCU	RNCMPT00044	0	0.0166365	1.69692	0.848462	3	CCU	CCUUCCC	+	PCBP2	Homo_sapiens
AUUAA	RNCMPT00047	0	0.0345432	3.52341	0.872392	5	AUUAA	ACUAACA	+	QKI	Homo_sapiens
AUUAA	RNCMPT00034	1	0.0437176	4.45919	0.883273	5	AUUAA	GAUAAACG	+	KHDRBS3	Homo_sapiens
AAA	RNCMPT00185	3	0.070381	7.17887	0.889024	3	AAA	GAUAAAA	+	KHDRBS2	Homo_sapiens
AUUAA	RNCMPT00070	1	0.0589251	6.01036	0.951239	5	AUUAA	GAUCAAG	+	SNRNP70	Homo_sapiens
AUUAA	RNCMPT00151	1	0.0659141	6.72324	0.951239	5	AUUAA	AACUAAG	+	RBM42	Homo_sapiens
CAAG	RNCMPT00168	2	0.0777572	7.93123	0.985472	4	CAAG	UGCAUGC	+	RBFOX1	Homo_sapiens
AUUAA	RNCMPT00054	1	0.0780854	7.96471	0.986028	5	AUUAA	AAUCAAU	+	RBM46	Homo_sapiens
CCA	RNCMPT00186	0	0.0455288	4.64394	0.990295	3	CCA	CCUUUCC	+	PCBP1	Homo_sapiens
CCA	RNCMPT00085	0	0.0489422	4.9921	0.990295	3	CCA	GCAGCGC	+	ZC3H10	Homo_sapiens
CCA	RNCMPT00116	1	0.0509136	5.19319	0.990295	3	CCA	AACAUCA	+	YBX1	Homo_sapiens
CCA	RNCMPT00083	1	0.0654848	6.67945	0.990295	3	CCA	AACAUCA	+	YBX1	Homo_sapiens
CCA	RNCMPT00027	0	0.079644	8.12369	0.990295	3	CCA	ACACACA	+	HNRNPL	Homo_sapiens
CCA	RNCMPT00044	4	0.079644	8.12369	0.990295	3	CCA	CCUUCCC	+	PCBP2	Homo_sapiens
UGA	RNCMPT00076	4	0.0506605	5.16737	0.998327	3	UGA	UGAAUGAG	+	TARDBP	Homo_sapiens
UGA	RNCMPT00184	4	0.0617114	6.29457	0.998327	3	UGA	AGUGUGA	+	RBM24	Homo_sapiens
UGA	RNCMPT00021	4	0.0955689	9.74802	0.998327	3	UGA	AGGAUGA	+	G3BP2	Homo_sapiens
KCA	RNCMPT00070	2	0.0278392	2.8396	0.998389	3	UCA	GAUCAAG	+	SNRNP70	Homo_sapiens
KCA	RNCMPT00071	2	0.0454584	4.63676	0.998389	3	UCA	UUGCACA	+	SNRPA	Homo_sapiens
KCA	RNCMPT00168	1	0.0454584	4.63676	0.998389	3	UCA	UGCAUGC	+	RBFOX1	Homo_sapiens
KCA	RNCMPT00083	4	0.066881	6.82187	0.998389	3	UCA	AACAUCA	+	YBX1	Homo_sapiens
KCA	RNCMPT00116	4	0.0738314	7.5308	0.998389	3	UCA	AACAUCA	+	YBX1	Homo_sapiens
KCA	RNCMPT00054	2	0.0841757	8.58592	0.998389	3	UCA	AAUCAAU	+	RBM46	Homo_sapiens
CGU	RNCMPT00002	3	0.023784	2.42597	0.999858	3	CGU	AGACGUA	+	ANKHD1	Homo_sapiens
CGU	RNCMPT00164	4	0.0420983	4.29402	0.999858	3	CGU	UGUUCGU	+	ZNF638	Homo_sapiens
GCU	RNCMPT00038	1	0.0124053	1.26534	0.99986	3	GCU	AGCUUGC	+	MBNL1	Homo_sapiens
GCU	RNCMPT00063	0	0.0296348	3.02275	0.99986	3	GCU	GCUGGAC	+	SAMD4A	Homo_sapiens
GUG	RNCMPT00184	3	0.0251013	2.56033	0.999977	3	GUG	AGUGUGA	+	RBM24	Homo_sapiens
GUG	RNCMPT00187	1	0.0251013	2.56033	0.999977	3	GUG	UGUGGUG	+	BRUNOL6	Homo_sapiens
GUG	RNCMPT00166	1	0.0393976	4.01856	0.999977	3	GUG	UGUGUGU	+	BRUNOL5	Homo_sapiens
GUG	RNCMPT00004	1	0.0472096	4.81538	0.999977	3	GUG	UGUGUGU	+	BRUNOL4	Homo_sapiens
GUG	RNCMPT00177	3	0.0682606	6.96258	0.999977	3	GUG	GUAGUGU	+	SFPQ	Homo_sapiens
GUG	RNCMPT00049	0	0.0908306	9.26472	0.999977	3	GUG	GAGUAGA	+	RBM28	Homo_sapiens
CCU	RNCMPT00012	0	0.044384	4.52717	1	3	CCU	CUUUUUU	+	CPEB2	Homo_sapiens
CCU	RNCMPT00268	0	0.0491966	5.01805	1	3	CCU	CUUUUCU	+	PTBP1	Homo_sapiens
CCU	RNCMPT00038	1	0.056654	5.7787	1	3	CCU	AGCUUGC	+	MBNL1	Homo_sapiens
CCU	RNCMPT00026	0	0.0645142	6.58045	1	3	CCU	CCAACCC	+	HNRNPK	Homo_sapiens
CCU	RNCMPT00269	0	0.0700675	7.14688	1	3	CCU	ACUUUCU	+	PTBP1	Homo_sapiens
CCU	RNCMPT00158	0	0.080561	8.21722	1	3	CCU	CUUUUUU	+	CPEB4	Homo_sapiens
UAU	RNCMPT00057	1	0.0312147	3.1839	1	3	UAU	AUAUAUA	+	RBMS3	Homo_sapiens
UAU	RNCMPT00152	2	0.0312147	3.1839	1	3	UAU	UAUAUAC	+	RBMS1	Homo_sapiens
UAU	RNCMPT00173	2	0.0312147	3.1839	1	3	UAU	UAUAUAG	+	RBMS3	Homo_sapiens
UAU	RNCMPT00032	1	0.0780421	7.9603	1	3	UAU	UUAUUUU	+	HuR	Homo_sapiens
CUC	RNCMPT00044	1	0.0375272	3.82777	1	3	CUC	CCUUCCC	+	PCBP2	Homo_sapiens
CWRYUWGAW	RNCMPT00038	-1	0.0174347	1.77834	1	7	CUAUUUGAU	AGCUUGC	+	MBNL1	Homo_sapiens
CWRYUWGAW	RNCMPT00184	-1	0.0355538	3.62649	1	7	CUAUUUGAU	AGUGUGA	+	RBM24	Homo_sapiens
CWRYUWGAW	RNCMPT00112	-3	0.0478148	4.8771	1	6	CUAUUUGAU	UUUGUUU	+	HuR	Homo_sapiens
CWRYUWGAW	RNCMPT00037	0	0.0794702	8.10596	1	7	CUAUUUGAU	AAUCUUG	+	MATR3	Homo_sapiens
CWRYUWGAW	RNCMPT00117	-3	0.0794702	8.10596	1	6	CUAUUUGAU	UUUGUUU	+	HuR	Homo_sapiens
CWRYUWGAW	RNCMPT00086	-3	0.0835717	8.52431	1	6	CUAUUUGAU	UUUGUUU	+	ZC3H14	Homo_sapiens
