# Supplementary material for: A Cre-dependent massively parallel reporter assay allows for cell-type specific assessment of the functional effects of non-coding elements in vivo
Source: Commun Biol. 2023 Nov 13;6:1151. doi: 10.1038/s42003-023-05483-w (PMC10641075; doi:10.1038/s42003-023-05483-w)
Supplement: Supplementary file 6 — Supplementary Data 4 [file 42003_2023_5483_MOESM6_ESM.xlsx]

## Sheet: N2A 410 - Ref vs Shuf
Element	logFC	pval	fdr	bonferroni	Phenotype	SFARI_GENE_SCORE	LOEUF	Constrained_LOEUF	Expressed_in_Excitatory_Neurons	Expressed_in_Medium_Spiny_Neurons
9-Sep_wgs	Not Tested	Not Tested	Not Tested	Not Tested	control	Value Not Reported	0.252	TRUE	Not Reported	Not Reported
ABCB5_wgs	Not Tested	Not Tested	Not Tested	Not Tested	control	Value Not Reported	1.127	FALSE	FALSE	Not Reported
ABHD2_ssc	-0.07770552	0.321767156	0.489926876	1	case	Value Not Reported	0.431	FALSE	TRUE	TRUE
ABL2_wgs	Not Tested	Not Tested	Not Tested	Not Tested	case	Value Not Reported	0.58	FALSE	TRUE	FALSE
AC010536.1_wgs	0.198100095	0.040800665	0.123626015	1	case	Value Not Reported	Value Not Reported	N/A	Not Reported	Not Reported
AC010547.9_wgs	Not Tested	Not Tested	Not Tested	Not Tested	control	Value Not Reported	Gene not in gnomad dataset	N/A	Not Reported	Not Reported
ACAD11_ssc	-0.759704357	0.001231866	0.018662771	0.373255413	case	Value Not Reported	0.883	FALSE	TRUE	FALSE
ACBD3_wgs	Not Tested	Not Tested	Not Tested	Not Tested	control	Value Not Reported	0.539	FALSE	TRUE	FALSE
ADAM28_wgs	Not Tested	Not Tested	Not Tested	Not Tested	case	Value Not Reported	1.162	FALSE	FALSE	FALSE
ADARB1_wgs	-0.235707709	0.199844674	0.353479909	1	control	Value Not Reported	0.399	FALSE	TRUE	FALSE
AGFG2_wgs	Not Tested	Not Tested	Not Tested	Not Tested	case	Value Not Reported	0.821	FALSE	TRUE	TRUE
AGO4_wgs	-1.264846479	0.188218522	0.345522885	1	case	2	0.218	TRUE	TRUE	FALSE
AGTR1_wgs	-0.321059915	0.108098989	0.23565253	1	control	Value Not Reported	1.347	FALSE	FALSE	Not Reported
AKAP10_wgs	-0.332750878	0.060833911	0.16506358	1	case	Value Not Reported	0.441	FALSE	TRUE	FALSE
AKAP9_wgs	Not Tested	Not Tested	Not Tested	Not Tested	case	2	0.404	FALSE	TRUE	TRUE
AKR1B1_ssc	-0.829719057	0.002645514	0.025801156	0.801590651	control	Value Not Reported	0.997	FALSE	TRUE	TRUE
AKR1C1_wgs	0.062380045	0.541127747	0.66381258	1	case	Value Not Reported	1.588	FALSE	Not Reported	Not Reported
AL117190.3_wgs	Not Tested	Not Tested	Not Tested	Not Tested	control	Value Not Reported	Gene not in gnomad dataset	N/A	Not Reported	Not Reported
AL162407.1_wgs	-0.498377419	0.033450524	0.113734709	1	control	Value Not Reported	1.828	FALSE	Not Reported	Not Reported
ALDH3A2_ssc	Not Tested	Not Tested	Not Tested	Not Tested	control	Value Not Reported	0.825	FALSE	TRUE	FALSE
ALG14_wgs	Not Tested	Not Tested	Not Tested	Not Tested	control	Value Not Reported	1.196	FALSE	TRUE	TRUE
ALX4.1_wgs	-0.034188725	0.687300106	0.771303453	1	control	Value Not Reported	0.519	FALSE	FALSE	Not Reported
ALX4_wgs	0.096716129	0.43901314	0.601904893	1	case	Value Not Reported	0.519	FALSE	FALSE	Not Reported
AMPD2_wgs	0.040233141	0.840684798	0.884470465	1	case	Value Not Reported	0.638	FALSE	TRUE	TRUE
AMZ1.1_wgs	0.548030162	0.335639522	0.50165663	1	control	Value Not Reported	1.939	FALSE	TRUE	TRUE
AMZ1_wgs	-0.20095425	0.063912326	0.169872236	1	case	Value Not Reported	1.939	FALSE	TRUE	TRUE
ANGPTL4_wgs	0.228080545	0.029130673	0.108669415	1	control	Value Not Reported	1.283	FALSE	FALSE	FALSE
ANO8_wgs	Not Tested	Not Tested	Not Tested	Not Tested	case	Value Not Reported	0.317	FALSE	TRUE	FALSE
ANP32E_wgs	0.096663779	0.378275239	0.541654005	1	control	Value Not Reported	0.423	FALSE	TRUE	TRUE
ANTXR2_wgs	0.175405335	0.444861286	0.602188584	1	control	Value Not Reported	0.503	FALSE	FALSE	FALSE
AP3S2_wgs	Not Tested	Not Tested	Not Tested	Not Tested	case	Value Not Reported	1.427	FALSE	TRUE	FALSE
AP4S1_wgs	Not Tested	Not Tested	Not Tested	Not Tested	case	Value Not Reported	1.633	FALSE	TRUE	TRUE
APOBEC3C_wgs	-0.757758939	8.22e-07	8.3e-05	0.000248953	case	Value Not Reported	0.943	FALSE	Not Reported	Not Reported
ARFGAP2_wgs	Not Tested	Not Tested	Not Tested	Not Tested	case	Value Not Reported	0.54	FALSE	TRUE	TRUE
ARHGEF12_wgs	Not Tested	Not Tested	Not Tested	Not Tested	control	Value Not Reported	0.179	TRUE	TRUE	TRUE
ARL3_wgs	Not Tested	Not Tested	Not Tested	Not Tested	control	Value Not Reported	1.097	FALSE	TRUE	TRUE
ARL5B_wgs	Not Tested	Not Tested	Not Tested	Not Tested	case	Value Not Reported	1.048	FALSE	TRUE	FALSE
ARPC4_wgs	Not Tested	Not Tested	Not Tested	Not Tested	control	Value Not Reported	0.265	TRUE	TRUE	TRUE
ARRDC3_wgs	-0.527985698	0.035974234	0.114738871	1	control	Value Not Reported	0.286	FALSE	TRUE	TRUE
ASIC2_wgs	-0.180274565	0.200655262	0.353479909	1	control	Value Not Reported	0.192	TRUE	TRUE	FALSE
ASPH_wgs	Not Tested	Not Tested	Not Tested	Not Tested	case	Value Not Reported	0.821	FALSE	TRUE	TRUE
ATP11B_wgs	Not Tested	Not Tested	Not Tested	Not Tested	case	Value Not Reported	0.406	FALSE	TRUE	FALSE
ATP2B2_wgs	-0.559945951	0.000382336	0.007723184	0.115847764	control	2	0.148	TRUE	TRUE	TRUE
ATP6V1A_wgs	Not Tested	Not Tested	Not Tested	Not Tested	control	Value Not Reported	0.358	FALSE	TRUE	TRUE
ATP8B4_wgs	-0.277846196	0.24387782	0.409581726	1	control	Value Not Reported	1.094	FALSE	FALSE	Not Reported
ATP9A_wgs	Not Tested	Not Tested	Not Tested	Not Tested	case	Value Not Reported	0.205	TRUE	TRUE	TRUE
ATXN7L3_wgs	Not Tested	Not Tested	Not Tested	Not Tested	case	Value Not Reported	0.196	TRUE	TRUE	FALSE
BAG2_wgs	0.170911981	0.568851732	0.681273023	1	case	Value Not Reported	1.151	FALSE	TRUE	FALSE
BAIAP2L1_wgs	0.409561955	0.036504586	0.115217599	1	case	Value Not Reported	0.649	FALSE	FALSE	FALSE
BARX1_wgs	-0.215921903	0.114536462	0.242981941	1	case	Value Not Reported	0.683	FALSE	Not Reported	Not Reported
BAZ1B_wgs	0.262005338	0.477716012	0.619761042	1	case	Value Not Reported	0.109	TRUE	TRUE	TRUE
BAZ2A_wgs	-0.057589294	0.66331307	0.752906727	1	control	Value Not Reported	0.146	TRUE	Not Reported	Not Reported
BCAS1_wgs	Not Tested	Not Tested	Not Tested	Not Tested	control	3	0.86	FALSE	FALSE	FALSE
BCL2_wgs	-0.226512429	0.267326939	0.426316118	1	case	Value Not Reported	0.712	FALSE	TRUE	TRUE
BEND7_wgs	-0.569937185	0.005025805	0.037398251	1	control	Value Not Reported	0.7	FALSE	FALSE	FALSE
BMP3_wgs	Not Tested	Not Tested	Not Tested	Not Tested	case	Value Not Reported	0.654	FALSE	TRUE	Not Reported
BOD1L2_wgs	-0.025091776	0.927265679	0.942823828	1	control	Value Not Reported	1.919	FALSE	TRUE	FALSE
BRD1_wgs	Not Tested	Not Tested	Not Tested	Not Tested	case	Value Not Reported	0.245	TRUE	TRUE	FALSE
BRI3_ssc	Not Tested	Not Tested	Not Tested	Not Tested	case	Value Not Reported	1.814	FALSE	TRUE	TRUE
BRI3_wgs	-0.157297545	0.228717504	0.393757975	1	case	Value Not Reported	1.814	FALSE	TRUE	TRUE
BTBD6_wgs	Not Tested	Not Tested	Not Tested	Not Tested	case	Value Not Reported	1.063	FALSE	TRUE	TRUE
C10orf54_wgs	-0.148143147	0.386274365	0.542915941	1	case	Value Not Reported	0.467	FALSE	Not Reported	Not Reported
C10orf71_wgs	0.023945013	0.810852494	0.862064231	1	case	Value Not Reported	0.804	FALSE	FALSE	Not Reported
C11orf45_wgs	0.063931507	0.351214021	0.516591497	1	control	Value Not Reported	1.701	FALSE	Not Reported	Not Reported
C11orf68_wgs	Not Tested	Not Tested	Not Tested	Not Tested	case	Value Not Reported	0.843	FALSE	TRUE	TRUE
C16orf54_wgs	Not Tested	Not Tested	Not Tested	Not Tested	case	Value Not Reported	1.006	FALSE	FALSE	FALSE
C17orf102_wgs	Not Tested	Not Tested	Not Tested	Not Tested	case	Value Not Reported	1.812	FALSE	Not Reported	Not Reported
C19orf44.1_ssc	0.196933901	0.019241711	0.08603648	1	case	Value Not Reported	1.111	FALSE	TRUE	FALSE
C19orf44_ssc	Not Tested	Not Tested	Not Tested	Not Tested	case	Value Not Reported	1.111	FALSE	TRUE	FALSE
C1orf116_ssc	Not Tested	Not Tested	Not Tested	Not Tested	control	Value Not Reported	0.729	FALSE	FALSE	FALSE
C1orf116_wgs	0.287879091	0.101161466	0.226791071	1	control	Value Not Reported	0.729	FALSE	FALSE	FALSE
C1orf233_wgs	-0.280120538	0.009858841	0.05339082	1	case	Value Not Reported	1.828	FALSE	Not Reported	Not Reported
C21orf33_wgs	-0.253469644	0.006310521	0.040682719	1	control	Value Not Reported	1.376	FALSE	Not Reported	Not Reported
C21orf37_wgs	0.115723456	0.458939244	0.604602569	1	case	Value Not Reported	1.814	FALSE	Not Reported	Not Reported
C21orf49_wgs	Not Tested	Not Tested	Not Tested	Not Tested	case	Value Not Reported	1.68	FALSE	Not Reported	Not Reported
C22orf34_wgs	Not Tested	Not Tested	Not Tested	Not Tested	control	Value Not Reported	1.704	FALSE	Not Reported	Not Reported
C2CD4A_wgs	-0.226551819	0.101644612	0.226791071	1	case	Value Not Reported	1.545	FALSE	Not Reported	Not Reported
C2orf68_wgs	-0.732180595	0.033846633	0.113734709	1	control	Value Not Reported	1.705	FALSE	TRUE	TRUE
C2orf88_wgs	0.345701432	0.266143057	0.426316118	1	control	Value Not Reported	1.939	FALSE	TRUE	FALSE
C3orf52_wgs	-0.355618489	0.002257307	0.02465081	0.683964004	case	Value Not Reported	1.795	FALSE	FALSE	Not Reported
C4orf22_wgs	0.157743747	0.173505376	0.326534963	1	control	Value Not Reported	1.642	FALSE	Not Reported	Not Reported
C4orf32_wgs	-0.300473432	0.187491273	0.345522885	1	case	Value Not Reported	0.852	FALSE	Not Reported	Not Reported
C5orf28_wgs	Not Tested	Not Tested	Not Tested	Not Tested	control	Value Not Reported	1.787	FALSE	Not Reported	Not Reported
C9orf139_wgs	-0.092946467	0.522571218	0.658710175	1	case	Value Not Reported	1.945	FALSE	Not Reported	Not Reported
CACNA2D3_ssc	0.423133798	0.043338669	0.130016007	1	control	1	0.337	FALSE	TRUE	TRUE
CACNG8_wgs	Not Tested	Not Tested	Not Tested	Not Tested	case	Value Not Reported	0.289	FALSE	TRUE	FALSE
CARF_wgs	0.320499466	0.093159172	0.217132532	1	control	Value Not Reported	0.703	FALSE	TRUE	TRUE
CCDC148_wgs	-1.629554881	0.000148265	0.004492436	0.044924356	case	Value Not Reported	1.512	FALSE	TRUE	FALSE
CCDC25_wgs	Not Tested	Not Tested	Not Tested	Not Tested	case	Value Not Reported	0.764	FALSE	TRUE	TRUE
CCDC90B_wgs	Not Tested	Not Tested	Not Tested	Not Tested	case	Value Not Reported	1.099	FALSE	TRUE	TRUE
CCNA2_wgs	Not Tested	Not Tested	Not Tested	Not Tested	control	Value Not Reported	0.132	TRUE	FALSE	FALSE
CCNT1_wgs	Not Tested	Not Tested	Not Tested	Not Tested	case	Value Not Reported	0.498	FALSE	TRUE	TRUE
CD7_wgs	0.04025886	0.676815138	0.762360546	1	control	Value Not Reported	1.073	FALSE	FALSE	Not Reported
CD96_wgs	Not Tested	Not Tested	Not Tested	Not Tested	control	Value Not Reported	0.97	FALSE	FALSE	Not Reported
CDC27_wgs	Not Tested	Not Tested	Not Tested	Not Tested	case	Value Not Reported	0.273	FALSE	TRUE	TRUE
CDC42EP4_wgs	Not Tested	Not Tested	Not Tested	Not Tested	case	Value Not Reported	0.901	FALSE	FALSE	TRUE
CDH5_wgs	Not Tested	Not Tested	Not Tested	Not Tested	case	Value Not Reported	0.404	FALSE	FALSE	FALSE
CDKN2B_wgs	Not Tested	Not Tested	Not Tested	Not Tested	control	Value Not Reported	1.833	FALSE	FALSE	FALSE
CDS2_wgs	0.214421516	0.259456148	0.420402207	1	case	Value Not Reported	0.862	FALSE	TRUE	TRUE
CDYL2.1_wgs	Not Tested	Not Tested	Not Tested	Not Tested	case	Value Not Reported	0.6	FALSE	TRUE	FALSE
CDYL2_wgs	Not Tested	Not Tested	Not Tested	Not Tested	control	Value Not Reported	0.6	FALSE	TRUE	FALSE
CELF6_asc	Not Tested	Not Tested	Not Tested	Not Tested	case	3	0.645	FALSE	TRUE	FALSE
CENPN.1_wgs	0.075895305	0.584152101	0.688568852	1	case	Value Not Reported	0.646	FALSE	FALSE	FALSE
CEP78_wgs	0.070807817	0.463285038	0.607685569	1	case	Value Not Reported	1.018	FALSE	TRUE	FALSE
CHD4_wgs	0.383845072	0.084441505	0.206440784	1	case	Value Not Reported	0.156	TRUE	TRUE	TRUE
CHD5_wgs	0.134079501	0.15150027	0.291221447	1	control	Value Not Reported	0.157	TRUE	TRUE	TRUE
CHD6_wgs	Not Tested	Not Tested	Not Tested	Not Tested	control	Value Not Reported	0.073	TRUE	TRUE	TRUE
CHML_wgs	Not Tested	Not Tested	Not Tested	Not Tested	control	Value Not Reported	0.908	FALSE	TRUE	FALSE
CLIP2_wgs	Not Tested	Not Tested	Not Tested	Not Tested	case	3	0.196	TRUE	TRUE	FALSE
CLSTN2_wgs	Not Tested	Not Tested	Not Tested	Not Tested	case	Value Not Reported	0.594	FALSE	TRUE	FALSE
CMTR1_wgs	Not Tested	Not Tested	Not Tested	Not Tested	control	Value Not Reported	0.289	FALSE	TRUE	FALSE
CNGB1_wgs	Not Tested	Not Tested	Not Tested	Not Tested	case	Value Not Reported	1.153	FALSE	FALSE	FALSE
CNKSR3_wgs	Not Tested	Not Tested	Not Tested	Not Tested	control	Value Not Reported	0.494	FALSE	FALSE	FALSE
CNNM2_wgs	-0.185857258	0.051052118	0.144568146	1	case	Value Not Reported	0.267	TRUE	TRUE	TRUE
CNTF_wgs	-0.019122314	0.844611589	0.885527029	1	control	Value Not Reported	1.743	FALSE	FALSE	Not Reported
CNTLN_wgs	-0.289085133	0.002163766	0.02465081	0.655621011	control	Value Not Reported	1.187	FALSE	TRUE	FALSE
CNTN1_wgs	Not Tested	Not Tested	Not Tested	Not Tested	control	Value Not Reported	0.373	FALSE	TRUE	TRUE
COCH_ssc	Not Tested	Not Tested	Not Tested	Not Tested	control	Value Not Reported	0.913	FALSE	TRUE	TRUE
COG6_wgs	-0.223352173	0.47862734	0.619761042	1	case	Value Not Reported	1.02	FALSE	TRUE	FALSE
COL8A1_wgs	Not Tested	Not Tested	Not Tested	Not Tested	case	Value Not Reported	0.504	FALSE	TRUE	FALSE
CPD_wgs	Not Tested	Not Tested	Not Tested	Not Tested	control	Value Not Reported	0.433	FALSE	TRUE	TRUE
CPEB4_wgs	Not Tested	Not Tested	Not Tested	Not Tested	control	2	0.301	FALSE	TRUE	TRUE
CPLX2_wgs	Not Tested	Not Tested	Not Tested	Not Tested	control	Value Not Reported	0.75	FALSE	TRUE	TRUE
CRIM1_wgs	Not Tested	Not Tested	Not Tested	Not Tested	control	Value Not Reported	0.238	TRUE	TRUE	FALSE
CRTC1_wgs	Not Tested	Not Tested	Not Tested	Not Tested	case	Value Not Reported	0.418	FALSE	TRUE	TRUE
CSK_wgs	Not Tested	Not Tested	Not Tested	Not Tested	case	Value Not Reported	0.168	TRUE	TRUE	TRUE
CTD-2132N18.3_wgs	Not Tested	Not Tested	Not Tested	Not Tested	case	Value Not Reported	0.552	FALSE	Not Reported	Not Reported
CUL3_wgs	Not Tested	Not Tested	Not Tested	Not Tested	case	1	0.228	TRUE	TRUE	TRUE
CUX1_wgs	Not Tested	Not Tested	Not Tested	Not Tested	control	2	0.163	TRUE	TRUE	TRUE
DACT2_wgs	0.085768391	0.255858891	0.419055372	1	case	Value Not Reported	1.263	FALSE	TRUE	FALSE
DCAF4_wgs	-0.525514364	0.019827534	0.087068735	1	control	Value Not Reported	0.741	FALSE	TRUE	FALSE
DCTN5_ssc	0.001730547	0.984684364	0.984684364	1	case	Value Not Reported	0.996	FALSE	TRUE	TRUE
DFFA_wgs	0.155628155	0.711036302	0.790194123	1	case	Value Not Reported	1.161	FALSE	TRUE	FALSE
DHRS7B_wgs	0.082580132	0.535148684	0.660566718	1	case	Value Not Reported	1.495	FALSE	TRUE	TRUE
DIDO1.1_wgs	-0.005093728	0.970903627	0.980612663	1	control	Value Not Reported	0.187	TRUE	TRUE	TRUE
DIDO1_wgs	Not Tested	Not Tested	Not Tested	Not Tested	case	Value Not Reported	0.187	TRUE	TRUE	TRUE
DNAJC10.1_wgs	0.097988957	0.520338611	0.658710175	1	control	Value Not Reported	0.631	FALSE	TRUE	TRUE
DNAJC10_wgs	Not Tested	Not Tested	Not Tested	Not Tested	case	Value Not Reported	0.631	FALSE	TRUE	TRUE
DNAJC8_wgs	0.018508687	0.883838018	0.91602999	1	control	Value Not Reported	0.587	FALSE	TRUE	TRUE
DNM3_wgs	-0.35997983	0.015579388	0.073758667	1	control	Value Not Reported	0.483	FALSE	TRUE	TRUE
DPY19L3_wgs	Not Tested	Not Tested	Not Tested	Not Tested	control	Value Not Reported	0.657	FALSE	TRUE	TRUE
DSE_wgs	Not Tested	Not Tested	Not Tested	Not Tested	control	Value Not Reported	0.377	FALSE	FALSE	FALSE
DSTYK_wgs	Not Tested	Not Tested	Not Tested	Not Tested	case	Value Not Reported	0.371	FALSE	TRUE	TRUE
DTX3L_wgs	Not Tested	Not Tested	Not Tested	Not Tested	case	Value Not Reported	0.783	FALSE	FALSE	FALSE
ECE2_wgs	0.207201529	0.111189425	0.240258245	1	case	Value Not Reported	1.008	FALSE	Not Reported	FALSE
EIF4E3_wgs	Not Tested	Not Tested	Not Tested	Not Tested	control	Value Not Reported	0.811	FALSE	TRUE	FALSE
EIF4E_wgs	-0.249914017	0.081330532	0.201993044	1	control	3	0.354	FALSE	TRUE	TRUE
EIF5A2_wgs	-0.180862258	0.080810732	0.201993044	1	control	Value Not Reported	1.601	FALSE	TRUE	FALSE
ELF5_wgs	Not Tested	Not Tested	Not Tested	Not Tested	case	Value Not Reported	0.801	FALSE	FALSE	FALSE
ELMO1_wgs	-0.288258394	0.230206593	0.394082473	1	case	Value Not Reported	0.333	FALSE	TRUE	TRUE
ELOVL6.1_wgs	-0.251836725	0.022690163	0.096832667	1	control	Value Not Reported	0.319	FALSE	TRUE	TRUE
ELOVL6_wgs	-1.054296384	0.002262964	0.02465081	0.685678172	control	Value Not Reported	0.319	FALSE	TRUE	TRUE
EMC3_wgs	Not Tested	Not Tested	Not Tested	Not Tested	control	Value Not Reported	0.547	FALSE	TRUE	TRUE
EMILIN2_wgs	Not Tested	Not Tested	Not Tested	Not Tested	control	Value Not Reported	1.051	FALSE	FALSE	FALSE
ENPP5_wgs	Not Tested	Not Tested	Not Tested	Not Tested	control	Value Not Reported	1.473	FALSE	TRUE	TRUE
EPB41L1_wgs	0.12140848	0.4954748	0.636139256	1	control	Value Not Reported	0.343	FALSE	TRUE	TRUE
EPB41L5_wgs	-0.187463868	0.490076608	0.63188601	1	case	Value Not Reported	0.426	FALSE	TRUE	FALSE
EPM2AIP1_wgs	Not Tested	Not Tested	Not Tested	Not Tested	case	Value Not Reported	0.452	FALSE	TRUE	TRUE
EPX_wgs	0.198978307	0.281142252	0.443589928	1	case	Value Not Reported	1.226	FALSE	FALSE	Not Reported
ERICH1_wgs	Not Tested	Not Tested	Not Tested	Not Tested	control	Value Not Reported	1.639	FALSE	TRUE	FALSE
ERO1LB_wgs	0.042494381	0.911321707	0.938947671	1	control	Value Not Reported	0.853	FALSE	Not Reported	Not Reported
ETF1_wgs	-0.345903482	0.058973442	0.163935347	1	control	Value Not Reported	0.251	TRUE	TRUE	TRUE
ETV3_wgs	Not Tested	Not Tested	Not Tested	Not Tested	control	Value Not Reported	0.299	FALSE	TRUE	FALSE
EXOC6_wgs	Not Tested	Not Tested	Not Tested	Not Tested	control	3	0.593	FALSE	TRUE	FALSE
F2RL1_wgs	Not Tested	Not Tested	Not Tested	Not Tested	case	Value Not Reported	1.327	FALSE	FALSE	Not Reported
F2RL3_wgs	Not Tested	Not Tested	Not Tested	Not Tested	case	Value Not Reported	1.63	FALSE	FALSE	Not Reported
FAM101B_wgs	-0.509595651	0.000511846	0.009693087	0.155089396	case	Value Not Reported	1.271	FALSE	Not Reported	Not Reported
FAM127A_ssc	Not Tested	Not Tested	Not Tested	Not Tested	control	Value Not Reported	1.532	FALSE	Not Reported	Not Reported
FAM26E_wgs	Not Tested	Not Tested	Not Tested	Not Tested	case	Value Not Reported	1.174	FALSE	Not Reported	Not Reported
FAM57A_wgs	Not Tested	Not Tested	Not Tested	Not Tested	case	Value Not Reported	0.649	FALSE	Not Reported	Not Reported
FAM69A_wgs	Not Tested	Not Tested	Not Tested	Not Tested	control	Value Not Reported	0.494	FALSE	Not Reported	Not Reported
FAM83F_wgs	0.241771179	0.038915796	0.119105921	1	control	Value Not Reported	1.434	FALSE	FALSE	Not Reported
FANCC_wgs	-0.751331541	0.000926472	0.01559561	0.280720973	case	Value Not Reported	1.043	FALSE	FALSE	FALSE
FANCM_wgs	Not Tested	Not Tested	Not Tested	Not Tested	case	Value Not Reported	0.593	FALSE	TRUE	FALSE
FARP2_wgs	Not Tested	Not Tested	Not Tested	Not Tested	case	Value Not Reported	1.183	FALSE	FALSE	FALSE
FAXC_wgs	-0.250750058	0.118028579	0.244949723	1	control	Value Not Reported	0.36	FALSE	TRUE	FALSE
FBRSL1_wgs	-0.694246834	0.244667632	0.409581726	1	control	Value Not Reported	0.571	FALSE	TRUE	TRUE
FBXO31_wgs	Not Tested	Not Tested	Not Tested	Not Tested	control	Value Not Reported	0.457	FALSE	TRUE	TRUE
FBXO44_wgs	0.309136639	0.035284035	0.113734709	1	case	Value Not Reported	1.139	FALSE	TRUE	TRUE
FER_wgs	Not Tested	Not Tested	Not Tested	Not Tested	case	Value Not Reported	0.357	FALSE	TRUE	TRUE
FGD4_wgs	-0.694642067	0.012716396	0.064217802	1	control	Value Not Reported	0.462	FALSE	TRUE	TRUE
FIGN.1_wgs	-0.342955119	0.023581734	0.097962418	1	control	Value Not Reported	0.281	FALSE	TRUE	FALSE
FIGN_wgs	-0.193893583	0.273328424	0.433604777	1	control	Value Not Reported	0.281	FALSE	TRUE	FALSE
FKTN_wgs	Not Tested	Not Tested	Not Tested	Not Tested	control	Value Not Reported	0.842	FALSE	TRUE	TRUE
FLI1_wgs	Not Tested	Not Tested	Not Tested	Not Tested	case	Value Not Reported	0.28	FALSE	FALSE	FALSE
FLJ14816_wgs	-0.049774238	0.526475475	0.658710175	1	control	Value Not Reported	Gene not in gnomad dataset	N/A	Not Reported	Not Reported
FLVCR1_wgs	Not Tested	Not Tested	Not Tested	Not Tested	case	Value Not Reported	0.668	FALSE	TRUE	FALSE
FMN2_wgs	Not Tested	Not Tested	Not Tested	Not Tested	control	Value Not Reported	0.274	FALSE	TRUE	TRUE
FNBP1L_wgs	-0.032693086	0.758250069	0.820534896	1	control	Value Not Reported	0.371	FALSE	TRUE	TRUE
FOSL2_wgs	0.203725605	0.007741189	0.044256231	1	control	Value Not Reported	0.241	TRUE	TRUE	FALSE
FRAS1.1_wgs	-0.305894762	0.02864381	0.108669415	1	case	Value Not Reported	0.658	FALSE	TRUE	TRUE
FRAS1_wgs	0.888812729	0.32917034	0.498693065	1	case	Value Not Reported	0.658	FALSE	TRUE	TRUE
FRK.1_wgs	-0.098670387	0.387029186	0.542915941	1	case	3	1.084	FALSE	FALSE	FALSE
FRK_wgs	-1.263973891	0.002849632	0.026164806	0.863438611	control	3	1.084	FALSE	FALSE	FALSE
FRMD3_wgs	Not Tested	Not Tested	Not Tested	Not Tested	control	Value Not Reported	0.442	FALSE	TRUE	FALSE
FSD1L_wgs	Not Tested	Not Tested	Not Tested	Not Tested	case	Value Not Reported	0.477	FALSE	TRUE	FALSE
FST_wgs	Not Tested	Not Tested	Not Tested	Not Tested	case	Value Not Reported	0.29	FALSE	TRUE	FALSE
FTO_wgs	Not Tested	Not Tested	Not Tested	Not Tested	case	Value Not Reported	0.85	FALSE	TRUE	TRUE
FXYD3_wgs	Not Tested	Not Tested	Not Tested	Not Tested	control	Value Not Reported	1.313	FALSE	FALSE	FALSE
GABPB2_wgs	Not Tested	Not Tested	Not Tested	Not Tested	control	Value Not Reported	0.879	FALSE	TRUE	FALSE
GALNT11_wgs	-0.195569464	0.07117226	0.185906852	1	control	Value Not Reported	0.646	FALSE	TRUE	TRUE
GDNF_wgs	0.085068948	0.52880797	0.658710175	1	control	Value Not Reported	0.918	FALSE	FALSE	FALSE
GDPD4_ssc	Not Tested	Not Tested	Not Tested	Not Tested	case	Value Not Reported	1.109	FALSE	FALSE	Not Reported
GET4_wgs	Not Tested	Not Tested	Not Tested	Not Tested	case	Value Not Reported	0.502	FALSE	TRUE	TRUE
GFOD1_wgs	0.22166391	0.023601507	0.097962418	1	control	Value Not Reported	0.791	FALSE	TRUE	FALSE
GJA1_wgs	-0.654544058	0.192047944	0.348395349	1	case	Value Not Reported	0.624	FALSE	FALSE	Not Reported
GJA3_wgs	Not Tested	Not Tested	Not Tested	Not Tested	control	Value Not Reported	1.488	FALSE	FALSE	Not Reported
GLCCI1_wgs	Not Tested	Not Tested	Not Tested	Not Tested	case	Value Not Reported	0.575	FALSE	TRUE	FALSE
GLYAT_wgs	-0.086636395	0.526135197	0.658710175	1	case	Value Not Reported	1.714	FALSE	FALSE	Not Reported
GMPS_wgs	Not Tested	Not Tested	Not Tested	Not Tested	case	Value Not Reported	0.244	TRUE	TRUE	TRUE
GNB1L_wgs	Not Tested	Not Tested	Not Tested	Not Tested	control	3	1.049	FALSE	FALSE	FALSE
GNB4_wgs	0.132331025	0.28255068	0.443589928	1	control	Value Not Reported	0.698	FALSE	TRUE	TRUE
GPR132_wgs	Not Tested	Not Tested	Not Tested	Not Tested	control	Value Not Reported	1.558	FALSE	Not Reported	Not Reported
GPR85_wgs	-0.114969565	0.582371374	0.688568852	1	case	3	0.513	FALSE	TRUE	TRUE
GPR88_wgs	-0.466549852	0.034701092	0.113734709	1	case	Value Not Reported	0.528	FALSE	TRUE	TRUE
GPR98_wgs	Not Tested	Not Tested	Not Tested	Not Tested	control	Value Not Reported	0.516	FALSE	Not Reported	Not Reported
GRAMD2_ssc	Not Tested	Not Tested	Not Tested	Not Tested	case	Value Not Reported	1.357	FALSE	Not Reported	Not Reported
GRIK2_wgs	0.313387466	0.18452838	0.343019012	1	case	2	0.262	TRUE	TRUE	TRUE
GRK4_wgs	0.084482448	0.26445926	0.426229552	1	control	Value Not Reported	1.087	FALSE	TRUE	FALSE
GRM6_wgs	-0.064283315	0.706592329	0.790027585	1	case	Value Not Reported	1.17	FALSE	FALSE	Not Reported
GRXCR1_wgs	Not Tested	Not Tested	Not Tested	Not Tested	control	Value Not Reported	1.702	FALSE	Not Reported	Not Reported
GSG1L_wgs	0.036037863	0.7184874	0.791642481	1	case	Value Not Reported	0.464	FALSE	TRUE	TRUE
GSKIP_wgs	0.044669884	0.82136298	0.868055384	1	control	Value Not Reported	0.974	FALSE	TRUE	TRUE
GSPT1_wgs	Not Tested	Not Tested	Not Tested	Not Tested	control	Value Not Reported	0.16	TRUE	TRUE	TRUE
GSTA1_ssc	-0.763742391	0.111803342	0.240258245	1	control	Value Not Reported	1.633	FALSE	Not Reported	Not Reported
GSTA2_wgs	1.100320337	0.005183916	0.037398251	1	case	Value Not Reported	1.677	FALSE	Not Reported	Not Reported
GTF2H1_wgs	Not Tested	Not Tested	Not Tested	Not Tested	case	Value Not Reported	0.291	FALSE	TRUE	TRUE
GTPBP2_wgs	Not Tested	Not Tested	Not Tested	Not Tested	control	Value Not Reported	0.433	FALSE	TRUE	TRUE
GTPBP6_ssc	Not Tested	Not Tested	Not Tested	Not Tested	case	Value Not Reported	1.549	FALSE	TRUE	TRUE
GUCY1A2_wgs	Not Tested	Not Tested	Not Tested	Not Tested	case	3	0.434	FALSE	TRUE	FALSE
GUCY1B3_wgs	2.072764271	0.001383099	0.018804825	0.419079051	control	Value Not Reported	0.675	FALSE	Not Reported	Not Reported
GXYLT1.1_wgs	Not Tested	Not Tested	Not Tested	Not Tested	control	Value Not Reported	0.519	FALSE	TRUE	FALSE
GXYLT1_wgs	Not Tested	Not Tested	Not Tested	Not Tested	case	Value Not Reported	0.519	FALSE	TRUE	FALSE
GYPA_wgs	1.320489847	0.000277074	0.006457948	0.08395332	control	Value Not Reported	1.16	FALSE	FALSE	Not Reported
HAP1_wgs	Not Tested	Not Tested	Not Tested	Not Tested	case	Value Not Reported	1.637	FALSE	TRUE	TRUE
HDGFRP3_wgs	1.438581929	0.425513712	0.591425021	1	control	Value Not Reported	0.266	TRUE	Not Reported	Not Reported
HECA_wgs	-0.094561456	0.711957081	0.790194123	1	case	Value Not Reported	0.484	FALSE	TRUE	FALSE
HELLS_wgs	0.290234621	0.553776901	0.66850359	1	case	Value Not Reported	0.239	TRUE	FALSE	FALSE
HERC3_wgs	Not Tested	Not Tested	Not Tested	Not Tested	case	Value Not Reported	0.388	FALSE	TRUE	FALSE
HHAT_wgs	-0.285243286	0.172100684	0.32591567	1	case	Value Not Reported	0.837	FALSE	FALSE	FALSE
HIST1H2BJ_wgs	-0.366427645	0.005962667	0.040682719	1	control	3	1.833	FALSE	Not Reported	Not Reported
HIST1H2BN_wgs	Not Tested	Not Tested	Not Tested	Not Tested	control	Value Not Reported	1.942	FALSE	Not Reported	Not Reported
HK2_wgs	Not Tested	Not Tested	Not Tested	Not Tested	control	Value Not Reported	0.485	FALSE	FALSE	FALSE
HLF_wgs	-0.003753636	0.955133831	0.967911541	1	case	Value Not Reported	0.313	FALSE	TRUE	TRUE
HMGB1_wgs	Not Tested	Not Tested	Not Tested	Not Tested	case	Value Not Reported	0.473	FALSE	TRUE	TRUE
HNRNPUL1_wgs	Not Tested	Not Tested	Not Tested	Not Tested	case	Value Not Reported	0.186	TRUE	TRUE	TRUE
HOXC11_wgs	0.156929471	0.257859445	0.420061353	1	control	Value Not Reported	1.136	FALSE	Not Reported	Not Reported
HS3ST1_wgs	-0.296119948	0.007262229	0.043146187	1	case	Value Not Reported	1.113	FALSE	TRUE	FALSE
HSF2BP_wgs	-0.763954886	0.006147436	0.040682719	1	control	Value Not Reported	1.812	FALSE	FALSE	FALSE
ICMT_wgs	Not Tested	Not Tested	Not Tested	Not Tested	case	Value Not Reported	0.45	FALSE	TRUE	FALSE
ICOSLG_wgs	Not Tested	Not Tested	Not Tested	Not Tested	control	Value Not Reported	0.919	FALSE	FALSE	FALSE
IDE_wgs	Not Tested	Not Tested	Not Tested	Not Tested	control	Value Not Reported	0.414	FALSE	TRUE	TRUE
IFNE_wgs	Not Tested	Not Tested	Not Tested	Not Tested	control	Value Not Reported	1.621	FALSE	FALSE	Not Reported
IFNLR1_wgs	-0.175712908	0.10044565	0.226791071	1	case	Value Not Reported	0.763	FALSE	FALSE	Not Reported
IGF1R_wgs	Not Tested	Not Tested	Not Tested	Not Tested	control	Value Not Reported	0.306	FALSE	TRUE	TRUE
IGF1_wgs	Not Tested	Not Tested	Not Tested	Not Tested	case	3	0.806	FALSE	FALSE	FALSE
IGFBP4_wgs	-0.303836848	0.000889256	0.01559561	0.269444706	case	Value Not Reported	0.98	FALSE	TRUE	TRUE
IKBKAP_wgs	-0.280982018	0.072206305	0.186995815	1	control	Value Not Reported	0.735	FALSE	Not Reported	Not Reported
IKBKB_wgs	-0.317023604	0.00986761	0.05339082	1	case	Value Not Reported	0.29	FALSE	TRUE	TRUE
IKZF4_wgs	-0.07008048	0.788223071	0.843927881	1	case	Value Not Reported	0.377	FALSE	Not Reported	Not Reported
IL10_wgs	0.346201291	0.243660106	0.409581726	1	control	Value Not Reported	1.039	FALSE	FALSE	Not Reported
IL17A_wgs	-0.266733341	0.002724875	0.025801156	0.825636988	case	Value Not Reported	1.141	FALSE	Not Reported	Not Reported
IL17RA_wgs	Not Tested	Not Tested	Not Tested	Not Tested	control	Value Not Reported	0.632	FALSE	TRUE	FALSE
IL20RB_wgs	0.778716179	0.254897937	0.419055372	1	control	Value Not Reported	1.298	FALSE	FALSE	FALSE
INHBA_wgs	-0.404373552	0.022195545	0.096075002	1	case	Value Not Reported	0.251	TRUE	TRUE	FALSE
INO80C_wgs	-0.058761907	0.766321325	0.826074159	1	case	Value Not Reported	1.416	FALSE	TRUE	FALSE
INPP4A_wgs	Not Tested	Not Tested	Not Tested	Not Tested	control	Value Not Reported	0.249	TRUE	TRUE	TRUE
INPP5F_wgs	0.06544763	0.614909916	0.711136277	1	case	Value Not Reported	0.524	FALSE	TRUE	TRUE
INSL4_wgs	Not Tested	Not Tested	Not Tested	Not Tested	control	Value Not Reported	1.932	FALSE	Not Reported	Not Reported
INSR_wgs	Not Tested	Not Tested	Not Tested	Not Tested	case	Value Not Reported	0.453	FALSE	TRUE	FALSE
IP6K1_wgs	-0.10593396	0.301224525	0.465668525	1	case	Value Not Reported	0.367	FALSE	TRUE	TRUE
IPO5_wgs	Not Tested	Not Tested	Not Tested	Not Tested	control	Value Not Reported	0.122	TRUE	TRUE	FALSE
IRGQ.1_wgs	Not Tested	Not Tested	Not Tested	Not Tested	case	Value Not Reported	0.75	FALSE	TRUE	FALSE
IRGQ_wgs	-0.680928349	0.002432105	0.025411301	0.73692774	case	Value Not Reported	0.75	FALSE	TRUE	FALSE
IRS1_wgs	0.024579969	0.822217476	0.868055384	1	control	Value Not Reported	0.502	FALSE	TRUE	FALSE
ITGA9_wgs	Not Tested	Not Tested	Not Tested	Not Tested	case	Value Not Reported	0.421	FALSE	FALSE	TRUE
ITGAV_wgs	Not Tested	Not Tested	Not Tested	Not Tested	case	Value Not Reported	0.443	FALSE	TRUE	TRUE
ITGB6_wgs	Not Tested	Not Tested	Not Tested	Not Tested	control	Value Not Reported	1.234	FALSE	FALSE	Not Reported
ITGB8_wgs	-0.139286191	0.359874538	0.521731986	1	case	Value Not Reported	0.264	TRUE	TRUE	TRUE
KBTBD11_wgs	Not Tested	Not Tested	Not Tested	Not Tested	control	Value Not Reported	1.005	FALSE	TRUE	TRUE
KCNC4_ssc	Not Tested	Not Tested	Not Tested	Not Tested	control	Value Not Reported	0.732	FALSE	TRUE	FALSE
KCNJ12_wgs	Not Tested	Not Tested	Not Tested	Not Tested	case	Value Not Reported	1.053	FALSE	TRUE	FALSE
KCNK1_wgs	Not Tested	Not Tested	Not Tested	Not Tested	control	Value Not Reported	0.905	FALSE	TRUE	TRUE
KCNK3_wgs	Not Tested	Not Tested	Not Tested	Not Tested	case	Value Not Reported	0.401	FALSE	TRUE	FALSE
KCNMA1.1_wgs	Not Tested	Not Tested	Not Tested	Not Tested	case	3	0.276	FALSE	TRUE	TRUE
KCNMA1_wgs	Not Tested	Not Tested	Not Tested	Not Tested	case	3	0.276	FALSE	TRUE	TRUE
KCNMB4_wgs	Not Tested	Not Tested	Not Tested	Not Tested	control	Value Not Reported	0.338	FALSE	TRUE	FALSE
KCNS1_wgs	-0.121497778	0.42484064	0.591425021	1	control	Value Not Reported	0.67	FALSE	TRUE	FALSE
KCTD20_wgs	0.253577466	0.213736625	0.3700697	1	control	Value Not Reported	0.792	FALSE	TRUE	TRUE
KDSR_wgs	0.728306703	0.037095702	0.115876266	1	case	Value Not Reported	0.578	FALSE	TRUE	TRUE
KIAA0226_ssc	-0.101771002	0.253104604	0.419055372	1	case	Value Not Reported	0.787	FALSE	Not Reported	Not Reported
KIAA0247_wgs	Not Tested	Not Tested	Not Tested	Not Tested	control	Value Not Reported	0.532	FALSE	Not Reported	Not Reported
KIAA0319L_wgs	Not Tested	Not Tested	Not Tested	Not Tested	case	Value Not Reported	0.449	FALSE	TRUE	TRUE
KIAA0930_wgs	-0.258914081	0.033115663	0.113734709	1	control	Value Not Reported	0.844	FALSE	TRUE	TRUE
KIAA1377_wgs	0.174924917	0.457855374	0.604602569	1	control	Value Not Reported	0.962	FALSE	Not Reported	Not Reported
KIAA1456_wgs	-0.643608217	8.68e-06	0.000436915	0.002628997	control	Value Not Reported	1.945	FALSE	Not Reported	Not Reported
KIAA1522_wgs	-0.383549677	0.384522613	0.542915941	1	case	Value Not Reported	0.53	FALSE	TRUE	FALSE
KIAA1751.1_ssc	0.008037787	0.922912549	0.941557247	1	case	Value Not Reported	Gene not in gnomad dataset	N/A	Not Reported	Not Reported
KIAA1751.2_ssc	Not Tested	Not Tested	Not Tested	Not Tested	case	Value Not Reported	Gene not in gnomad dataset	N/A	Not Reported	Not Reported
KIAA1751.3_ssc	-0.292494211	0.027419847	0.107898879	1	case	Value Not Reported	Gene not in gnomad dataset	N/A	Not Reported	Not Reported
KIAA1751_ssc	-0.092545614	0.456744526	0.604602569	1	control	Value Not Reported	Gene not in gnomad dataset	N/A	Not Reported	Not Reported
KIAA1755_wgs	0.092401679	0.508574451	0.65020278	1	control	Value Not Reported	1.033	FALSE	FALSE	FALSE
KIT_wgs	0.306530081	0.242132226	0.409581726	1	control	Value Not Reported	0.305	FALSE	TRUE	FALSE
KLF2_wgs	Not Tested	Not Tested	Not Tested	Not Tested	case	Value Not Reported	0.71	FALSE	TRUE	TRUE
KLF5_wgs	2.745852423	0.101794012	0.226791071	1	case	Value Not Reported	0.437	FALSE	TRUE	FALSE
KLHL3_wgs	Not Tested	Not Tested	Not Tested	Not Tested	control	Value Not Reported	0.337	FALSE	TRUE	TRUE
KNCN_ssc	Not Tested	Not Tested	Not Tested	Not Tested	case	Value Not Reported	1.961	FALSE	FALSE	FALSE
KNDC1_wgs	-0.027956069	0.793368155	0.846445602	1	case	Value Not Reported	0.398	FALSE	TRUE	FALSE
L1TD1_wgs	-1.452998019	0.144081425	0.283731058	1	case	Value Not Reported	1.328	FALSE	FALSE	Not Reported
LAMB3_wgs	-0.256037898	0.038881196	0.119105921	1	control	Value Not Reported	0.738	FALSE	FALSE	FALSE
LAPTM5_wgs	-0.189525	0.030484819	0.108669415	1	control	Value Not Reported	0.4	FALSE	FALSE	TRUE
LASP1_wgs	-0.234248429	0.046344171	0.13502196	1	control	Value Not Reported	0.283	FALSE	TRUE	TRUE
LENG8.1_wgs	0.034139029	0.768821495	0.826074159	1	case	Value Not Reported	0.248	TRUE	TRUE	TRUE
LENG8_wgs	0.041989959	0.581696222	0.688568852	1	case	Value Not Reported	0.248	TRUE	TRUE	TRUE
LGSN_wgs	-0.169693824	0.150902501	0.291221447	1	control	Value Not Reported	1.557	FALSE	Not Reported	Not Reported
LHFPL2_wgs	-0.074445516	0.550993692	0.668070618	1	case	Value Not Reported	1.041	FALSE	TRUE	FALSE
LHX3_wgs	0.0288202	0.650933509	0.747094141	1	case	Value Not Reported	0.742	FALSE	FALSE	Not Reported
LILRA6_wgs	-0.36606575	0.11612829	0.242981941	1	control	Value Not Reported	0.911	FALSE	Not Reported	Not Reported
LIN7C_wgs	Not Tested	Not Tested	Not Tested	Not Tested	case	Value Not Reported	0.8	FALSE	TRUE	TRUE
LIN9_wgs	Not Tested	Not Tested	Not Tested	Not Tested	control	Value Not Reported	0.258	TRUE	TRUE	FALSE
LMBRD2_wgs	Not Tested	Not Tested	Not Tested	Not Tested	case	Value Not Reported	0.547	FALSE	TRUE	TRUE
LMX1B_wgs	Not Tested	Not Tested	Not Tested	Not Tested	control	2	0.415	FALSE	FALSE	Not Reported
LONP2_wgs	-1.280325749	0.004323717	0.033591958	1	control	Value Not Reported	1.349	FALSE	TRUE	TRUE
LPGAT1_wgs	-0.064795616	0.583023386	0.688568852	1	control	Value Not Reported	0.302	FALSE	TRUE	TRUE
LPXN_wgs	0.998904838	0.445508967	0.602188584	1	control	Value Not Reported	0.994	FALSE	FALSE	FALSE
LRCH1_wgs	0.564659024	0.047251859	0.136355365	1	control	Value Not Reported	0.279	FALSE	TRUE	FALSE
LRP2BP_wgs	Not Tested	Not Tested	Not Tested	Not Tested	control	Value Not Reported	0.97	FALSE	FALSE	Not Reported
LRRC15_wgs	1.140670548	1.39e-07	2.7e-05	4.2e-05	control	Value Not Reported	1.414	FALSE	FALSE	Not Reported
LRRC8C_wgs	Not Tested	Not Tested	Not Tested	Not Tested	case	Value Not Reported	0.639	FALSE	TRUE	FALSE
LSMEM2_wgs	-0.041420346	0.61320798	0.711136277	1	case	Value Not Reported	1.767	FALSE	Not Reported	Not Reported
LTN1_wgs	Not Tested	Not Tested	Not Tested	Not Tested	case	Value Not Reported	0.366	FALSE	TRUE	TRUE
LUZP2_wgs	0.820480752	0.007096332	0.04300377	1	case	Value Not Reported	1.222	FALSE	TRUE	TRUE
LYRM2_wgs	Not Tested	Not Tested	Not Tested	Not Tested	control	Value Not Reported	1.868	FALSE	TRUE	TRUE
LYRM7_wgs	Not Tested	Not Tested	Not Tested	Not Tested	case	Value Not Reported	1.437	FALSE	TRUE	FALSE
MAK_ssc	0.154432804	0.058013514	0.162760136	1	case	Value Not Reported	1.205	FALSE	TRUE	FALSE
MAP1B_wgs	Not Tested	Not Tested	Not Tested	Not Tested	case	Value Not Reported	0.133	TRUE	TRUE	TRUE
MAP2K3_wgs	0.140941259	0.151858048	0.291221447	1	control	Value Not Reported	0.663	FALSE	TRUE	FALSE
MAP4_wgs	Not Tested	Not Tested	Not Tested	Not Tested	control	Value Not Reported	0.349	FALSE	TRUE	TRUE
MAPKAP1.1_wgs	0.303784837	0.00513247	0.037398251	1	case	Value Not Reported	0.153	TRUE	TRUE	TRUE
MAPKAP1_wgs	Not Tested	Not Tested	Not Tested	Not Tested	case	Value Not Reported	0.153	TRUE	TRUE	TRUE
MARVELD2_wgs	Not Tested	Not Tested	Not Tested	Not Tested	control	Value Not Reported	1.18	FALSE	FALSE	FALSE
MAST3_wgs	0.12490585	0.213045092	0.3700697	1	case	Value Not Reported	0.224	TRUE	TRUE	TRUE
MAVS_wgs	0.194690164	0.094279607	0.218066573	1	case	Value Not Reported	1.296	FALSE	FALSE	FALSE
MBOAT2_wgs	Not Tested	Not Tested	Not Tested	Not Tested	control	Value Not Reported	0.42	FALSE	TRUE	TRUE
MCF2L2_wgs	Not Tested	Not Tested	Not Tested	Not Tested	control	Value Not Reported	0.904	FALSE	Not Reported	Not Reported
MCF2L_wgs	-0.307211466	0.131863776	0.268152511	1	control	Value Not Reported	0.504	FALSE	TRUE	TRUE
MED13_wgs	Not Tested	Not Tested	Not Tested	Not Tested	case	1	0.03	TRUE	TRUE	TRUE
MEGF9_wgs	Not Tested	Not Tested	Not Tested	Not Tested	control	Value Not Reported	0.267	TRUE	TRUE	TRUE
MFN2_wgs	Not Tested	Not Tested	Not Tested	Not Tested	case	Value Not Reported	0.282	FALSE	TRUE	TRUE
MGAT1_wgs	Not Tested	Not Tested	Not Tested	Not Tested	case	Value Not Reported	0.221	TRUE	TRUE	FALSE
MGAT3_wgs	0.168259763	0.089513923	0.21189624	1	control	Value Not Reported	0.631	FALSE	TRUE	FALSE
MICB_wgs	-0.107930304	0.369535573	0.533187041	1	case	Value Not Reported	1.074	FALSE	Not Reported	Not Reported
MINK1_ssc	Not Tested	Not Tested	Not Tested	Not Tested	control	Value Not Reported	0.132	TRUE	TRUE	TRUE
MKX_wgs	Not Tested	Not Tested	Not Tested	Not Tested	case	1	0.398	FALSE	TRUE	FALSE
MLXIP_wgs	Not Tested	Not Tested	Not Tested	Not Tested	control	Value Not Reported	0.294	FALSE	TRUE	FALSE
MOBP_wgs	-1.2459603	0.086379771	0.20867809	1	case	Value Not Reported	1.203	FALSE	TRUE	FALSE
MPV17L_wgs	Not Tested	Not Tested	Not Tested	Not Tested	case	Value Not Reported	1.767	FALSE	TRUE	TRUE
MRPL17_wgs	Not Tested	Not Tested	Not Tested	Not Tested	control	Value Not Reported	1.323	FALSE	TRUE	TRUE
MRPL54_ssc	-0.203770665	0.144206544	0.283731058	1	case	Value Not Reported	1.436	FALSE	TRUE	TRUE
MSL2_wgs	0.264706572	0.332321493	0.50096225	1	control	Value Not Reported	0.481	FALSE	TRUE	FALSE
MTMR6_wgs	Not Tested	Not Tested	Not Tested	Not Tested	case	Value Not Reported	0.756	FALSE	TRUE	TRUE
MTR_wgs	Not Tested	Not Tested	Not Tested	Not Tested	case	Value Not Reported	0.627	FALSE	TRUE	FALSE
MUC2_ssc	Not Tested	Not Tested	Not Tested	Not Tested	case	Value Not Reported	0.426	FALSE	Not Reported	Not Reported
MUC2_wgs	-0.048437951	0.451107619	0.604602569	1	case	Value Not Reported	0.426	FALSE	Not Reported	Not Reported
MYCBP2_wgs	-0.30324064	0.148603321	0.290495523	1	control	Value Not Reported	0.115	TRUE	TRUE	TRUE
MYO9B_wgs	Not Tested	Not Tested	Not Tested	Not Tested	case	2	0.177	TRUE	TRUE	TRUE
MYRF_wgs	Not Tested	Not Tested	Not Tested	Not Tested	case	Value Not Reported	0.117	TRUE	FALSE	FALSE
MYT1_wgs	Not Tested	Not Tested	Not Tested	Not Tested	control	Value Not Reported	0.304	FALSE	TRUE	FALSE
NAA50_wgs	Not Tested	Not Tested	Not Tested	Not Tested	control	Value Not Reported	0.545	FALSE	TRUE	TRUE
NDNL2_wgs	Not Tested	Not Tested	Not Tested	Not Tested	control	3	1.041	FALSE	Not Reported	Not Reported
NEDD1_wgs	Not Tested	Not Tested	Not Tested	Not Tested	control	Value Not Reported	0.416	FALSE	Not Reported	Not Reported
NFAM1_wgs	Not Tested	Not Tested	Not Tested	Not Tested	case	Value Not Reported	1.223	FALSE	FALSE	FALSE
NHLRC2_wgs	Not Tested	Not Tested	Not Tested	Not Tested	case	Value Not Reported	0.684	FALSE	TRUE	FALSE
NINJ2_wgs	Not Tested	Not Tested	Not Tested	Not Tested	control	Value Not Reported	1.554	FALSE	FALSE	FALSE
NIPA1_wgs	0.291344204	0.087465734	0.20867809	1	case	3	1.04	FALSE	TRUE	TRUE
NME9_wgs	Not Tested	Not Tested	Not Tested	Not Tested	control	Value Not Reported	1.303	FALSE	FALSE	Not Reported
NR2F2_wgs	Not Tested	Not Tested	Not Tested	Not Tested	case	Value Not Reported	0.217	TRUE	TRUE	FALSE
NRARP_wgs	-0.510575703	0.001427429	0.018804825	0.432510974	control	Value Not Reported	1.501	FALSE	FALSE	TRUE
NRXN1_wgs	-0.376046692	0.44707851	0.602188584	1	case	1	0.254	TRUE	TRUE	TRUE
NSL1_wgs	-0.337936615	0.049962926	0.142818552	1	control	Value Not Reported	0.89	FALSE	FALSE	FALSE
NT5DC3_wgs	Not Tested	Not Tested	Not Tested	Not Tested	case	Value Not Reported	0.808	FALSE	TRUE	FALSE
NTN1_wgs	Not Tested	Not Tested	Not Tested	Not Tested	control	Value Not Reported	0.222	TRUE	FALSE	FALSE
NUDT12_wgs	0.130902521	0.380178284	0.541654005	1	case	Value Not Reported	1.329	FALSE	FALSE	FALSE
NUDT14_ssc	Not Tested	Not Tested	Not Tested	Not Tested	case	Value Not Reported	1.639	FALSE	TRUE	FALSE
NUDT3_wgs	-0.023879157	0.881267276	0.91602999	1	case	Value Not Reported	0.656	FALSE	TRUE	TRUE
NUPL1_wgs	Not Tested	Not Tested	Not Tested	Not Tested	case	Value Not Reported	0.346	FALSE	Not Reported	Not Reported
NXN_wgs	Not Tested	Not Tested	Not Tested	Not Tested	case	Value Not Reported	0.218	TRUE	FALSE	FALSE
OLFM3_wgs	Not Tested	Not Tested	Not Tested	Not Tested	control	Value Not Reported	0.688	FALSE	TRUE	TRUE
OLFML2A_wgs	Not Tested	Not Tested	Not Tested	Not Tested	case	Value Not Reported	0.996	FALSE	FALSE	FALSE
OR2H1_wgs	Not Tested	Not Tested	Not Tested	Not Tested	control	Value Not Reported	0.74	FALSE	Not Reported	Not Reported
ORMDL1_wgs	Not Tested	Not Tested	Not Tested	Not Tested	case	Value Not Reported	1.158	FALSE	Not Reported	Not Reported
OSCAR.1_wgs	Not Tested	Not Tested	Not Tested	Not Tested	control	Value Not Reported	1.475	FALSE	FALSE	Not Reported
OSCAR_wgs	Not Tested	Not Tested	Not Tested	Not Tested	control	Value Not Reported	1.475	FALSE	FALSE	Not Reported
OTUB2_wgs	Not Tested	Not Tested	Not Tested	Not Tested	control	Value Not Reported	1.856	FALSE	TRUE	FALSE
OXR1_wgs	0.056207941	0.662196993	0.752906727	1	case	Value Not Reported	0.344	FALSE	TRUE	TRUE
P2RX3_ssc	Not Tested	Not Tested	Not Tested	Not Tested	case	Value Not Reported	0.932	FALSE	FALSE	Not Reported
P2RX7_wgs	-0.676431885	0.063172607	0.169392036	1	control	Value Not Reported	0.916	FALSE	FALSE	FALSE
PABPN1L_wgs	Not Tested	Not Tested	Not Tested	Not Tested	control	Value Not Reported	1.872	FALSE	FALSE	Not Reported
PAEP_wgs	Not Tested	Not Tested	Not Tested	Not Tested	case	Value Not Reported	1.735	FALSE	Not Reported	Not Reported
PALM2-AKAP2_wgs	0.155775563	0.291689193	0.453240131	1	control	Value Not Reported	0.527	FALSE	Not Reported	Not Reported
PAQR9_wgs	Not Tested	Not Tested	Not Tested	Not Tested	case	Value Not Reported	0.783	FALSE	TRUE	TRUE
PARK7_wgs	Not Tested	Not Tested	Not Tested	Not Tested	control	Value Not Reported	0.529	FALSE	TRUE	TRUE
PARP15_wgs	-1.952351713	0.356275001	0.518996756	1	control	Value Not Reported	0.961	FALSE	Not Reported	Not Reported
PARVB_wgs	Not Tested	Not Tested	Not Tested	Not Tested	control	Value Not Reported	1.278	FALSE	TRUE	FALSE
PAX5.1_wgs	Not Tested	Not Tested	Not Tested	Not Tested	case	1	0.165	TRUE	FALSE	Not Reported
PAX5_wgs	-0.437066409	0.010665848	0.055719862	1	control	1	0.165	TRUE	FALSE	Not Reported
PCBP3_wgs	-0.107552765	0.339727792	0.504595691	1	control	Value Not Reported	0.386	FALSE	TRUE	FALSE
PCDH10_wgs	Not Tested	Not Tested	Not Tested	Not Tested	control	3	0.352	FALSE	TRUE	TRUE
PCDH17_wgs	0.311372402	0.14331919	0.283731058	1	control	Value Not Reported	0.401	FALSE	TRUE	TRUE
PCDH7_wgs	-0.553505916	0.0610136	0.16506358	1	case	Value Not Reported	0.42	FALSE	TRUE	TRUE
PCDHA6_ssc	Not Tested	Not Tested	Not Tested	Not Tested	case	3	1.067	FALSE	FALSE	Not Reported
PCDHB4_wgs	Not Tested	Not Tested	Not Tested	Not Tested	case	Value Not Reported	1.374	FALSE	TRUE	FALSE
PCMT1_ssc	-0.286205211	0.005683275	0.040047263	1	case	Value Not Reported	0.455	FALSE	TRUE	TRUE
PDCD1_wgs	0.208201022	0.103037083	0.227884934	1	case	3	0.662	FALSE	FALSE	Not Reported
PDCD5_wgs	1.070767351	0.024690345	0.099843171	1	control	Value Not Reported	1.167	FALSE	TRUE	TRUE
PDE7A_wgs	Not Tested	Not Tested	Not Tested	Not Tested	control	Value Not Reported	0.585	FALSE	TRUE	FALSE
PDE9A_ssc	-0.047548592	0.516534054	0.657604279	1	control	Value Not Reported	0.485	FALSE	TRUE	FALSE
PDIK1L_wgs	-0.33727434	0.029609475	0.108669415	1	control	Value Not Reported	0.643	FALSE	TRUE	FALSE
PEX2.1_wgs	Not Tested	Not Tested	Not Tested	Not Tested	control	Value Not Reported	1.198	FALSE	TRUE	TRUE
PEX2_wgs	Not Tested	Not Tested	Not Tested	Not Tested	case	Value Not Reported	1.198	FALSE	TRUE	TRUE
PGR.1_wgs	Not Tested	Not Tested	Not Tested	Not Tested	case	Value Not Reported	0.47	FALSE	TRUE	FALSE
PGR_wgs	-1.023219021	0.030236141	0.108669415	1	case	Value Not Reported	0.47	FALSE	TRUE	FALSE
PHF12_wgs	Not Tested	Not Tested	Not Tested	Not Tested	case	1	0.135	TRUE	TRUE	FALSE
PHF17_wgs	Not Tested	Not Tested	Not Tested	Not Tested	case	Value Not Reported	Gene not in gnomad dataset	N/A	Not Reported	Not Reported
PHF21B_wgs	Not Tested	Not Tested	Not Tested	Not Tested	case	Value Not Reported	0.294	FALSE	TRUE	FALSE
PIGK_wgs	Not Tested	Not Tested	Not Tested	Not Tested	case	Value Not Reported	0.774	FALSE	TRUE	TRUE
PIGP_wgs	-0.324198397	0.311947206	0.479796971	1	case	Value Not Reported	1.368	FALSE	TRUE	TRUE
PIGV_wgs	-0.458377042	0.592805971	0.690846958	1	case	Value Not Reported	1.238	FALSE	FALSE	FALSE
PIK3C2A_wgs	Not Tested	Not Tested	Not Tested	Not Tested	control	Value Not Reported	0.359	FALSE	TRUE	FALSE
PIRT_wgs	0.244994436	0.008382369	0.047034404	1	control	Value Not Reported	1.085	FALSE	FALSE	Not Reported
PKD1L2_wgs	Not Tested	Not Tested	Not Tested	Not Tested	case	Value Not Reported	1.763	FALSE	FALSE	Not Reported
PKHD1_wgs	Not Tested	Not Tested	Not Tested	Not Tested	case	Value Not Reported	0.681	FALSE	FALSE	Not Reported
PKP2_wgs	-0.065910341	0.551071375	0.668070618	1	control	Value Not Reported	1.059	FALSE	TRUE	FALSE
PLA2R1_wgs	0.310467689	0.717836919	0.791642481	1	case	Value Not Reported	0.868	FALSE	FALSE	FALSE
PLEKHA5_wgs	-0.004587427	0.978735149	0.981975994	1	case	Value Not Reported	0.098	TRUE	TRUE	TRUE
PLEKHA6_wgs	0.130352233	0.253269696	0.419055372	1	case	Value Not Reported	0.422	FALSE	TRUE	FALSE
PLEKHG3_wgs	0.16628536	0.189296366	0.345522885	1	control	Value Not Reported	0.651	FALSE	FALSE	FALSE
PLEKHG4B_wgs	0.147142131	0.433658977	0.599993927	1	control	Value Not Reported	1.224	FALSE	Not Reported	Not Reported
PLIN4_wgs	-0.205286165	0.116278486	0.242981941	1	control	Value Not Reported	1.597	FALSE	FALSE	FALSE
PLK5_wgs	0.785745236	1.78e-07	2.7e-05	5.4e-05	case	Value Not Reported	1.149	FALSE	TRUE	TRUE
POLI_wgs	Not Tested	Not Tested	Not Tested	Not Tested	case	Value Not Reported	0.93	FALSE	TRUE	FALSE
POLR3D_ssc	0.35900485	0.002107561	0.02465081	0.638590889	case	Value Not Reported	1.246	FALSE	TRUE	TRUE
POLR3D_wgs	Not Tested	Not Tested	Not Tested	Not Tested	case	Value Not Reported	1.246	FALSE	TRUE	TRUE
PPA2.1_ssc	Not Tested	Not Tested	Not Tested	Not Tested	control	Value Not Reported	1.275	FALSE	TRUE	TRUE
PPA2_ssc	Not Tested	Not Tested	Not Tested	Not Tested	control	Value Not Reported	1.275	FALSE	TRUE	TRUE
PPAP2B_wgs	Not Tested	Not Tested	Not Tested	Not Tested	control	Value Not Reported	0.383	FALSE	Not Reported	Not Reported
PPARGC1A_wgs	-0.404220066	7.52e-05	0.002530395	0.022773557	control	Value Not Reported	0.267	TRUE	TRUE	TRUE
PPHLN1_wgs	0.011822583	0.914156974	0.938947671	1	case	Value Not Reported	0.836	FALSE	FALSE	FALSE
PPP1R3B_wgs	Not Tested	Not Tested	Not Tested	Not Tested	case	Value Not Reported	0.991	FALSE	FALSE	FALSE
PPP1R9A_wgs	Not Tested	Not Tested	Not Tested	Not Tested	case	Value Not Reported	0.476	FALSE	TRUE	TRUE
PPP2R2B_wgs	0.13069422	0.44716974	0.602188584	1	case	Value Not Reported	0.293	FALSE	TRUE	TRUE
PPP3CB_wgs	-0.583178785	0.006845969	0.04300377	1	control	Value Not Reported	0.098	TRUE	TRUE	TRUE
PPP4R2.1_wgs	2.418628259	0.003458416	0.028986158	1	control	Value Not Reported	0.16	TRUE	Not Reported	Not Reported
PPP4R2_wgs	Not Tested	Not Tested	Not Tested	Not Tested	case	Value Not Reported	0.16	TRUE	Not Reported	Not Reported
PRDM5_wgs	-0.30320701	0.108104626	0.23565253	1	control	Value Not Reported	0.839	FALSE	FALSE	FALSE
PRKAR1A.1_wgs	0.241875266	0.663452462	0.752906727	1	case	Value Not Reported	0.119	TRUE	TRUE	TRUE
PRKAR1A_wgs	-0.345817231	0.033631781	0.113734709	1	case	Value Not Reported	0.119	TRUE	TRUE	TRUE
PRKG2_wgs	-2.101642473	0.177331804	0.331676152	1	case	Value Not Reported	0.366	FALSE	TRUE	FALSE
PRPF40A_wgs	Not Tested	Not Tested	Not Tested	Not Tested	case	Value Not Reported	0.4	FALSE	TRUE	TRUE
PRSS23_wgs	0.482568543	0.024713656	0.099843171	1	case	Value Not Reported	1.003	FALSE	TRUE	FALSE
PSAPL1_wgs	-0.274562913	0.087323068	0.20867809	1	case	Value Not Reported	Value Not Reported	N/A	FALSE	Not Reported
PTEN_asc	Not Tested	Not Tested	Not Tested	Not Tested	case	1	0.507	FALSE	TRUE	TRUE
PTGDR2_wgs	0.183475564	0.019308517	0.08603648	1	control	Value Not Reported	1.715	FALSE	FALSE	Not Reported
PTPLAD1.1_wgs	Not Tested	Not Tested	Not Tested	Not Tested	case	Value Not Reported	0.593	FALSE	Not Reported	Not Reported
PTPLAD1_wgs	-0.248479767	0.001344035	0.018804825	0.407242458	case	Value Not Reported	0.593	FALSE	Not Reported	Not Reported
PTPN21_wgs	Not Tested	Not Tested	Not Tested	Not Tested	case	Value Not Reported	0.656	FALSE	TRUE	FALSE
PTPRC_wgs	0.052886293	0.747690172	0.817643499	1	control	3	0.207	TRUE	FALSE	FALSE
PTPRJ_wgs	Not Tested	Not Tested	Not Tested	Not Tested	case	Value Not Reported	0.634	FALSE	TRUE	TRUE
PUM2_wgs	0.547756674	0.010070259	0.053531374	1	control	Value Not Reported	0.284	FALSE	TRUE	TRUE
PURB_wgs	Not Tested	Not Tested	Not Tested	Not Tested	case	Value Not Reported	0.643	FALSE	TRUE	TRUE
QSOX1_wgs	0.015649995	0.856124183	0.894502163	1	case	Value Not Reported	0.624	FALSE	TRUE	FALSE
RAB22A_wgs	Not Tested	Not Tested	Not Tested	Not Tested	control	Value Not Reported	0.682	FALSE	TRUE	FALSE
RAB6B_wgs	-0.35367695	0.002690023	0.025801156	0.815076832	case	Value Not Reported	0.33	FALSE	TRUE	TRUE
RABGAP1L_wgs	-0.044700711	0.750181164	0.817643499	1	case	Value Not Reported	0.509	FALSE	TRUE	TRUE
RAD18_wgs	Not Tested	Not Tested	Not Tested	Not Tested	control	Value Not Reported	0.991	FALSE	TRUE	FALSE
RAET1G_wgs	0.074604312	0.287983475	0.449788624	1	control	Value Not Reported	1.384	FALSE	Not Reported	Not Reported
RANBP10.1_wgs	Not Tested	Not Tested	Not Tested	Not Tested	control	Value Not Reported	0.321	FALSE	TRUE	TRUE
RANBP10_wgs	Not Tested	Not Tested	Not Tested	Not Tested	control	Value Not Reported	0.321	FALSE	TRUE	TRUE
RANBP6_wgs	Not Tested	Not Tested	Not Tested	Not Tested	case	Value Not Reported	0.597	FALSE	TRUE	FALSE
RAP1A_wgs	-0.139892266	0.122741069	0.252996898	1	case	Value Not Reported	0.537	FALSE	TRUE	TRUE
RBFOX1_wgs	Not Tested	Not Tested	Not Tested	Not Tested	case	2	0.336	FALSE	TRUE	TRUE
RBFOX2_wgs	Not Tested	Not Tested	Not Tested	Not Tested	case	Value Not Reported	0.194	TRUE	TRUE	TRUE
RBM28.1_wgs	Not Tested	Not Tested	Not Tested	Not Tested	case	Value Not Reported	0.815	FALSE	TRUE	TRUE
RBM28_wgs	Not Tested	Not Tested	Not Tested	Not Tested	control	Value Not Reported	0.815	FALSE	TRUE	TRUE
RBM41_ssc	Not Tested	Not Tested	Not Tested	Not Tested	case	Value Not Reported	0.319	FALSE	FALSE	FALSE
RBM4_wgs	Not Tested	Not Tested	Not Tested	Not Tested	case	Value Not Reported	0.216	TRUE	TRUE	FALSE
REEP1_wgs	-0.178429769	0.077543787	0.197443423	1	case	Value Not Reported	0.23	TRUE	TRUE	TRUE
REM2_wgs	Not Tested	Not Tested	Not Tested	Not Tested	case	Value Not Reported	1.304	FALSE	TRUE	TRUE
RFX3_wgs	-0.832672837	0.007640868	0.044256231	1	control	1	0.104	TRUE	TRUE	TRUE
RFX7_wgs	-0.216219516	0.35543688	0.518996756	1	control	Value Not Reported	0.132	TRUE	TRUE	FALSE
RGS17_wgs	-0.231842046	0.012956231	0.064356363	1	control	Value Not Reported	0.641	FALSE	TRUE	TRUE
RIMS3_wgs	-0.280056461	0.034371343	0.113734709	1	case	3	1.06	FALSE	TRUE	FALSE
RNF130_wgs	Not Tested	Not Tested	Not Tested	Not Tested	case	Value Not Reported	0.801	FALSE	TRUE	TRUE
RNF150_wgs	Not Tested	Not Tested	Not Tested	Not Tested	control	Value Not Reported	0.822	FALSE	TRUE	TRUE
RNF219_wgs	Not Tested	Not Tested	Not Tested	Not Tested	control	Value Not Reported	0.866	FALSE	Not Reported	Not Reported
RNF44_wgs	-0.226613133	0.078938454	0.199319597	1	case	Value Not Reported	0.502	FALSE	TRUE	TRUE
ROR1_wgs	Not Tested	Not Tested	Not Tested	Not Tested	control	Value Not Reported	0.267	TRUE	FALSE	FALSE
RP11-219B4.5_wgs	Not Tested	Not Tested	Not Tested	Not Tested	control	Value Not Reported	1.937	FALSE	Not Reported	Not Reported
RUNX1T1_wgs	-0.485868523	0.003580288	0.028986158	1	control	Value Not Reported	0.312	FALSE	TRUE	TRUE
RYR3_wgs	Not Tested	Not Tested	Not Tested	Not Tested	case	Value Not Reported	0.279	FALSE	TRUE	TRUE
SAMD5_wgs	Not Tested	Not Tested	Not Tested	Not Tested	control	Value Not Reported	1.695	FALSE	TRUE	FALSE
SAR1B_wgs	-0.175029879	0.028712971	0.108669415	1	case	Value Not Reported	0.989	FALSE	TRUE	TRUE
SBF1_wgs	0.389144897	0.001119912	0.017859652	0.339333382	case	2	0.265	TRUE	TRUE	FALSE
SCAI_wgs	Not Tested	Not Tested	Not Tested	Not Tested	case	Value Not Reported	0.243	TRUE	TRUE	TRUE
SCARB2.1_wgs	Not Tested	Not Tested	Not Tested	Not Tested	case	Value Not Reported	0.724	FALSE	TRUE	TRUE
SCARB2_wgs	Not Tested	Not Tested	Not Tested	Not Tested	control	Value Not Reported	0.724	FALSE	TRUE	TRUE
SCN1A_wgs	Not Tested	Not Tested	Not Tested	Not Tested	case	1	0.071	TRUE	TRUE	TRUE
SCN9A_wgs	0.836003845	0.003635228	0.028986158	1	control	2	0.708	FALSE	FALSE	FALSE
SCUBE1_wgs	0.537144104	0.43575757	0.600157017	1	control	Value Not Reported	0.313	FALSE	TRUE	FALSE
SDC2_wgs	Not Tested	Not Tested	Not Tested	Not Tested	control	3	0.672	FALSE	TRUE	TRUE
SEMA3D_wgs	Not Tested	Not Tested	Not Tested	Not Tested	control	Value Not Reported	0.657	FALSE	FALSE	FALSE
SERAC1_wgs	-0.141344206	0.380766677	0.541654005	1	control	Value Not Reported	0.626	FALSE	TRUE	FALSE
SERBP1_wgs	0.335728474	0.031544847	0.111140564	1	control	Value Not Reported	0.181	TRUE	TRUE	TRUE
SF3B3_wgs	-0.462643469	0.084484017	0.206440784	1	case	Value Not Reported	0.178	TRUE	TRUE	TRUE
SFXN2_wgs	-0.328175073	0.02818988	0.108669415	1	control	Value Not Reported	0.778	FALSE	TRUE	FALSE
SH2B3_wgs	-0.743534836	0.000242776	0.006130085	0.073561018	case	Value Not Reported	0.803	FALSE	TRUE	FALSE
SH3PXD2A_wgs	-0.148255877	0.06942498	0.182919729	1	control	Value Not Reported	0.296	FALSE	TRUE	FALSE
SH3RF3_wgs	Not Tested	Not Tested	Not Tested	Not Tested	control	3	0.527	FALSE	TRUE	FALSE
SHISA6_wgs	Not Tested	Not Tested	Not Tested	Not Tested	case	Value Not Reported	0.398	FALSE	TRUE	FALSE
SHISA9_wgs	-0.061353732	0.588571497	0.688568852	1	case	Value Not Reported	0.405	FALSE	TRUE	TRUE
SIRPB1_wgs	-0.266825393	0.015270603	0.073444327	1	case	Value Not Reported	1.633	FALSE	TRUE	TRUE
SLC22A2_wgs	Not Tested	Not Tested	Not Tested	Not Tested	case	Value Not Reported	1.154	FALSE	FALSE	Not Reported
SLC26A3_wgs	Not Tested	Not Tested	Not Tested	Not Tested	control	Value Not Reported	0.955	FALSE	FALSE	Not Reported
SLC2A13_wgs	Not Tested	Not Tested	Not Tested	Not Tested	case	Value Not Reported	0.377	FALSE	TRUE	TRUE
SLC34A2_wgs	0.01343294	0.91750581	0.939203582	1	case	Value Not Reported	1.091	FALSE	FALSE	Not Reported
SLC36A2_wgs	0.1714518	0.044354786	0.131759805	1	case	Value Not Reported	1.263	FALSE	FALSE	FALSE
SLC39A9_ssc	Not Tested	Not Tested	Not Tested	Not Tested	control	Value Not Reported	0.483	FALSE	TRUE	FALSE
SLC4A4_wgs	Not Tested	Not Tested	Not Tested	Not Tested	control	Value Not Reported	0.273	FALSE	TRUE	TRUE
SLC6A1_asc	-0.110279339	0.075790149	0.194613688	1	case	1	0.15	TRUE	TRUE	TRUE
SLCO2A1_wgs	Not Tested	Not Tested	Not Tested	Not Tested	case	Value Not Reported	1.053	FALSE	FALSE	FALSE
SMAD9_wgs	Not Tested	Not Tested	Not Tested	Not Tested	case	Value Not Reported	0.852	FALSE	Not Reported	Not Reported
SMIM14_wgs	Not Tested	Not Tested	Not Tested	Not Tested	case	Value Not Reported	0.576	FALSE	TRUE	TRUE
SMYD5_wgs	Not Tested	Not Tested	Not Tested	Not Tested	case	Value Not Reported	0.571	FALSE	TRUE	TRUE
SNX13_wgs	-1.270440065	0.099797263	0.226791071	1	control	Value Not Reported	0.364	FALSE	TRUE	FALSE
SNX16_wgs	-0.523077752	0.013579157	0.066362652	1	control	Value Not Reported	1.624	FALSE	TRUE	TRUE
SNX29.1_wgs	Not Tested	Not Tested	Not Tested	Not Tested	control	Value Not Reported	0.741	FALSE	TRUE	TRUE
SNX29.2_wgs	0.082292123	0.194319518	0.348395349	1	control	Value Not Reported	0.741	FALSE	TRUE	TRUE
SNX29_wgs	Not Tested	Not Tested	Not Tested	Not Tested	case	Value Not Reported	0.741	FALSE	TRUE	TRUE
SOCS4_wgs	Not Tested	Not Tested	Not Tested	Not Tested	case	Value Not Reported	1.047	FALSE	TRUE	FALSE
SORCS2_wgs	0.097773694	0.193537987	0.348395349	1	case	Value Not Reported	0.428	FALSE	TRUE	TRUE
SORCS3_wgs	Not Tested	Not Tested	Not Tested	Not Tested	case	2	0.465	FALSE	TRUE	FALSE
SORD_ssc	Not Tested	Not Tested	Not Tested	Not Tested	case	Value Not Reported	1.275	FALSE	TRUE	FALSE
SOX21_wgs	Not Tested	Not Tested	Not Tested	Not Tested	case	Value Not Reported	0.726	FALSE	FALSE	FALSE
SP7_wgs	Not Tested	Not Tested	Not Tested	Not Tested	case	Value Not Reported	0.558	FALSE	FALSE	FALSE
SPATS2_wgs	Not Tested	Not Tested	Not Tested	Not Tested	control	Value Not Reported	0.319	FALSE	TRUE	FALSE
SPOCK1_wgs	-0.234586717	0.012309777	0.063218006	1	case	Value Not Reported	0.392	FALSE	TRUE	TRUE
SPRED3_wgs	Not Tested	Not Tested	Not Tested	Not Tested	control	Value Not Reported	0.687	FALSE	TRUE	FALSE
SPRR3_wgs	Not Tested	Not Tested	Not Tested	Not Tested	case	Value Not Reported	Value Not Reported	N/A	Not Reported	Not Reported
SPRR4_wgs	-0.154196652	0.04562785	0.134225618	1	control	Value Not Reported	1.77	FALSE	Not Reported	Not Reported
SRRM4_wgs	Not Tested	Not Tested	Not Tested	Not Tested	control	Value Not Reported	0.41	FALSE	TRUE	FALSE
STAU2_wgs	-0.351240521	0.157581376	0.300296584	1	case	Value Not Reported	0.318	FALSE	TRUE	TRUE
STK24_wgs	Not Tested	Not Tested	Not Tested	Not Tested	case	Value Not Reported	0.58	FALSE	TRUE	FALSE
STMN1_wgs	Not Tested	Not Tested	Not Tested	Not Tested	control	Value Not Reported	0.944	FALSE	TRUE	TRUE
STON1_ssc	Not Tested	Not Tested	Not Tested	Not Tested	case	Value Not Reported	1.121	FALSE	FALSE	FALSE
STON1_wgs	Not Tested	Not Tested	Not Tested	Not Tested	case	Value Not Reported	1.121	FALSE	FALSE	FALSE
STX7_wgs	Not Tested	Not Tested	Not Tested	Not Tested	control	Value Not Reported	1.023	FALSE	TRUE	TRUE
SURF4_wgs	-0.44602028	0.000361961	0.007723184	0.109674164	case	Value Not Reported	0.546	FALSE	TRUE	TRUE
SYNGR3_wgs	Not Tested	Not Tested	Not Tested	Not Tested	case	Value Not Reported	0.746	FALSE	TRUE	TRUE
SYNJ1_wgs	Not Tested	Not Tested	Not Tested	Not Tested	case	3	0.33	FALSE	TRUE	TRUE
SYT3_wgs	Not Tested	Not Tested	Not Tested	Not Tested	case	Value Not Reported	0.398	FALSE	TRUE	FALSE
TACR2_wgs	0.034927956	0.631418491	0.727451721	1	control	Value Not Reported	1.157	FALSE	FALSE	Not Reported
TBPL1_wgs	Not Tested	Not Tested	Not Tested	Not Tested	case	Value Not Reported	0.693	FALSE	TRUE	TRUE
TBX18_wgs	Not Tested	Not Tested	Not Tested	Not Tested	case	Value Not Reported	0.193	TRUE	FALSE	FALSE
TDRP_wgs	Not Tested	Not Tested	Not Tested	Not Tested	case	Value Not Reported	1.863	FALSE	TRUE	FALSE
TEKT1_wgs	0.327094438	0.536301692	0.660566718	1	control	Value Not Reported	1.085	FALSE	FALSE	FALSE
TFEC_wgs	-2.817504274	0.006284664	0.040682719	1	case	Value Not Reported	1.135	FALSE	FALSE	Not Reported
THRB_wgs	0.067616915	0.885797977	0.91602999	1	case	Value Not Reported	0.223	TRUE	TRUE	TRUE
TIMP3_wgs	Not Tested	Not Tested	Not Tested	Not Tested	case	Value Not Reported	0.533	FALSE	TRUE	TRUE
TIRAP_ssc	Not Tested	Not Tested	Not Tested	Not Tested	control	Value Not Reported	1.656	FALSE	FALSE	FALSE
TLK1.1_wgs	-1.002396174	1.66e-06	0.000125636	0.000502545	case	Value Not Reported	0.165	TRUE	TRUE	TRUE
TLK1_wgs	-1.274801235	0.207231119	0.362953926	1	control	Value Not Reported	0.165	TRUE	TRUE	TRUE
TLL2_wgs	0.082803535	0.456458533	0.604602569	1	control	Value Not Reported	1.151	FALSE	FALSE	Not Reported
TMEM106B_wgs	-0.359517081	0.035055649	0.113734709	1	control	Value Not Reported	0.604	FALSE	TRUE	TRUE
TMEM178B_wgs	Not Tested	Not Tested	Not Tested	Not Tested	case	Value Not Reported	0.336	FALSE	TRUE	TRUE
TMEM196_wgs	0.371886909	0.198602172	0.353479909	1	case	Value Not Reported	1.757	FALSE	Not Reported	Not Reported
TMEM200C.2_wgs	Not Tested	Not Tested	Not Tested	Not Tested	control	Value Not Reported	1.241	FALSE	TRUE	FALSE
TMEM200C.3_wgs	Not Tested	Not Tested	Not Tested	Not Tested	control	Value Not Reported	1.241	FALSE	TRUE	FALSE
TMEM200C_wgs	Not Tested	Not Tested	Not Tested	Not Tested	control	Value Not Reported	1.241	FALSE	TRUE	FALSE
TMEM55A_wgs	Not Tested	Not Tested	Not Tested	Not Tested	control	Value Not Reported	0.894	FALSE	Not Reported	Not Reported
TMEM63B_wgs	Not Tested	Not Tested	Not Tested	Not Tested	case	Value Not Reported	0.168	TRUE	TRUE	TRUE
TMEM86A_wgs	0.058967965	0.671631772	0.759344877	1	case	Value Not Reported	1.031	FALSE	TRUE	TRUE
TMEM95_wgs	Not Tested	Not Tested	Not Tested	Not Tested	case	Value Not Reported	1.551	FALSE	FALSE	Not Reported
TMEM98_wgs	Not Tested	Not Tested	Not Tested	Not Tested	control	Value Not Reported	0.886	FALSE	FALSE	FALSE
TMTC2_wgs	Not Tested	Not Tested	Not Tested	Not Tested	case	Value Not Reported	0.477	FALSE	Not Reported	Not Reported
TNRC6B_wgs	-0.039871389	0.756419388	0.820534896	1	case	2	0.173	TRUE	TRUE	TRUE
TOLLIP_wgs	-0.307525641	0.000231429	0.006130085	0.070123134	control	Value Not Reported	0.719	FALSE	TRUE	TRUE
TPGS1_wgs	Not Tested	Not Tested	Not Tested	Not Tested	control	Value Not Reported	1.562	FALSE	TRUE	TRUE
TPGS2_wgs	0.123215309	0.588578656	0.688568852	1	control	Value Not Reported	1.063	FALSE	TRUE	TRUE
TRAF3_wgs	-0.229504178	0.007060202	0.04300377	1	case	Value Not Reported	0.224	TRUE	TRUE	FALSE
TRAK1_wgs	Not Tested	Not Tested	Not Tested	Not Tested	case	Value Not Reported	0.519	FALSE	TRUE	FALSE
TRAM2_wgs	-0.305619965	0.018303603	0.08532295	1	case	Value Not Reported	0.347	FALSE	FALSE	FALSE
TRIM24_wgs	0.091057161	0.34801713	0.514386295	1	control	Value Not Reported	0.115	TRUE	TRUE	FALSE
TRIM2_wgs	Not Tested	Not Tested	Not Tested	Not Tested	case	Value Not Reported	0.27	FALSE	TRUE	TRUE
TRIM36_wgs	Not Tested	Not Tested	Not Tested	Not Tested	case	Value Not Reported	0.659	FALSE	FALSE	FALSE
TRIM37_wgs	-0.380875469	0.135045298	0.272791501	1	control	Value Not Reported	0.642	FALSE	TRUE	TRUE
TRPM3_wgs	Not Tested	Not Tested	Not Tested	Not Tested	case	Value Not Reported	0.453	FALSE	TRUE	FALSE
TSC22D2_wgs	Not Tested	Not Tested	Not Tested	Not Tested	case	Value Not Reported	0.324	FALSE	TRUE	TRUE
TSLP.1_wgs	Not Tested	Not Tested	Not Tested	Not Tested	control	Value Not Reported	1.584	FALSE	FALSE	FALSE
TSLP_wgs	-0.944801529	0.317230446	0.485458713	1	control	Value Not Reported	1.584	FALSE	FALSE	FALSE
TSPAN14_wgs	Not Tested	Not Tested	Not Tested	Not Tested	control	Value Not Reported	0.292	FALSE	TRUE	FALSE
TSSC1_wgs	0.26749228	0.138365783	0.277647896	1	control	Value Not Reported	0.569	FALSE	Not Reported	Not Reported
TTC39C_wgs	-0.641956396	1.01e-05	0.000436915	0.003058405	case	Value Not Reported	0.576	FALSE	TRUE	TRUE
TTL_wgs	Not Tested	Not Tested	Not Tested	Not Tested	control	Value Not Reported	0.52	FALSE	TRUE	TRUE
TWSG1_wgs	-1.004129026	0.128082104	0.262222146	1	control	Value Not Reported	1.03	FALSE	TRUE	FALSE
U2SURP_wgs	-0.165240488	0.475145533	0.619761042	1	control	Value Not Reported	0.077	TRUE	TRUE	TRUE
UBAP2L_wgs	-0.470898501	2.08e-05	0.000788048	0.006304386	case	Value Not Reported	0.103	TRUE	TRUE	TRUE
UBE2I.1_wgs	0.862330087	2.99e-06	0.000180916	0.00090458	case	Value Not Reported	0.287	FALSE	TRUE	TRUE
UBE2I_wgs	-0.4940088	0.019239045	0.08603648	1	case	Value Not Reported	0.287	FALSE	TRUE	TRUE
UBE2QL1_wgs	Not Tested	Not Tested	Not Tested	Not Tested	case	Value Not Reported	0.806	FALSE	TRUE	FALSE
UBE2V2_wgs	Not Tested	Not Tested	Not Tested	Not Tested	control	Value Not Reported	1.246	FALSE	TRUE	TRUE
UBN2_wgs	Not Tested	Not Tested	Not Tested	Not Tested	control	2	0.213	TRUE	TRUE	TRUE
UNC79.1_wgs	Not Tested	Not Tested	Not Tested	Not Tested	case	2	0.147	TRUE	TRUE	TRUE
UNC79_wgs	0.297074501	0.092555679	0.217132532	1	case	2	0.147	TRUE	TRUE	TRUE
UQCRB_wgs	-0.795601162	0.115831413	0.242981941	1	case	Value Not Reported	1.076	FALSE	TRUE	TRUE
USP15.1_wgs	0.85991786	0.060890119	0.16506358	1	control	2	0.211	TRUE	TRUE	TRUE
USP15_wgs	-0.224783585	0.748640383	0.817643499	1	case	2	0.211	TRUE	TRUE	TRUE
USP40_wgs	0.968151997	0.002277963	0.02465081	0.690222673	case	Value Not Reported	0.925	FALSE	TRUE	TRUE
USP46_wgs	Not Tested	Not Tested	Not Tested	Not Tested	case	Value Not Reported	0.423	FALSE	TRUE	TRUE
UTP6_wgs	0.089123215	0.551213381	0.668070618	1	control	Value Not Reported	0.668	FALSE	TRUE	FALSE
VAV2_wgs	-0.249437779	0.026234163	0.104591466	1	control	Value Not Reported	0.521	FALSE	FALSE	FALSE
VKORC1L1_wgs	Not Tested	Not Tested	Not Tested	Not Tested	control	Value Not Reported	0.489	FALSE	TRUE	TRUE
VNN1_wgs	Not Tested	Not Tested	Not Tested	Not Tested	case	Value Not Reported	1.041	FALSE	FALSE	Not Reported
WDFY2_wgs	-0.0042717	0.974444855	0.980919572	1	case	Value Not Reported	0.994	FALSE	TRUE	FALSE
WDR52_wgs	Not Tested	Not Tested	Not Tested	Not Tested	control	Value Not Reported	0.561	FALSE	Not Reported	Not Reported
WSCD1_wgs	Not Tested	Not Tested	Not Tested	Not Tested	case	Value Not Reported	0.679	FALSE	TRUE	TRUE
XAF1_wgs	Not Tested	Not Tested	Not Tested	Not Tested	control	Value Not Reported	1.702	FALSE	TRUE	FALSE
XKR7_wgs	Not Tested	Not Tested	Not Tested	Not Tested	case	Value Not Reported	0.382	FALSE	FALSE	Not Reported
XPO4_wgs	Not Tested	Not Tested	Not Tested	Not Tested	case	Value Not Reported	0.143	TRUE	TRUE	FALSE
YEATS2_wgs	Not Tested	Not Tested	Not Tested	Not Tested	case	3	0.28	FALSE	TRUE	TRUE
YIPF4_wgs	Not Tested	Not Tested	Not Tested	Not Tested	control	Value Not Reported	0.768	FALSE	TRUE	TRUE
YPEL5_wgs	-0.096338853	0.530446478	0.658710175	1	control	Value Not Reported	0.832	FALSE	TRUE	TRUE
ZBED4_wgs	Not Tested	Not Tested	Not Tested	Not Tested	case	Value Not Reported	0.405	FALSE	TRUE	FALSE
ZBTB39_wgs	Not Tested	Not Tested	Not Tested	Not Tested	control	Value Not Reported	0.855	FALSE	FALSE	FALSE
ZC3H7B_wgs	Not Tested	Not Tested	Not Tested	Not Tested	case	Value Not Reported	0.323	FALSE	TRUE	TRUE
ZCCHC11_wgs	Not Tested	Not Tested	Not Tested	Not Tested	control	Value Not Reported	0.107	TRUE	Not Reported	Not Reported
ZKSCAN1_wgs	Not Tested	Not Tested	Not Tested	Not Tested	case	Value Not Reported	0.323	FALSE	TRUE	FALSE
ZNF169_wgs	-0.162526002	0.336093386	0.50165663	1	control	Value Not Reported	1.349	FALSE	TRUE	FALSE
ZNF208_wgs	Not Tested	Not Tested	Not Tested	Not Tested	control	Value Not Reported	1.855	FALSE	Not Reported	Not Reported
ZNF234_wgs	Not Tested	Not Tested	Not Tested	Not Tested	control	Value Not Reported	1.252	FALSE	Not Reported	Not Reported
ZNF280D_wgs	-0.28494507	0.030013521	0.108669415	1	control	Value Not Reported	0.419	FALSE	TRUE	TRUE
ZNF414_wgs	0.121597026	0.003565318	0.028986158	1	control	Value Not Reported	0.787	FALSE	TRUE	TRUE
ZNF493_wgs	0.134527521	0.562407431	0.676227983	1	case	Value Not Reported	1.905	FALSE	Not Reported	Not Reported
ZNF544_wgs	Not Tested	Not Tested	Not Tested	Not Tested	control	Value Not Reported	1.577	FALSE	Not Reported	Not Reported
ZNF592_wgs	-0.317127111	0.003145883	0.028035367	0.953202463	control	Value Not Reported	0.133	TRUE	TRUE	FALSE
ZNF626_wgs	Not Tested	Not Tested	Not Tested	Not Tested	control	3	0.923	FALSE	Not Reported	Not Reported
ZNF629_wgs	Not Tested	Not Tested	Not Tested	Not Tested	control	Value Not Reported	0.166	TRUE	TRUE	FALSE
ZNF691_wgs	Not Tested	Not Tested	Not Tested	Not Tested	control	Value Not Reported	0.47	FALSE	TRUE	FALSE
ZNF771_wgs	Not Tested	Not Tested	Not Tested	Not Tested	case	Value Not Reported	1.018	FALSE	TRUE	TRUE
ZNF781_wgs	Not Tested	Not Tested	Not Tested	Not Tested	case	Value Not Reported	Value Not Reported	N/A	TRUE	FALSE

## Sheet: N2A 410 - TE Ref vs Shuf
Element	logFC	pval	fdr	bonferroni	Phenotype	SFARI_GENE_SCORE	LOEUF	Constrained_LOEUF	Expressed_in_Excitatory_Neurons	Expressed_in_Medium_Spiny_Neurons
9-Sep_wgs	Not Tested	Not Tested	Not Tested	Not Tested	control	Value Not Reported	0.252	TRUE	Not Reported	Not Reported
ABCB5_wgs	Not Tested	Not Tested	Not Tested	Not Tested	control	Value Not Reported	1.127	FALSE	FALSE	Not Reported
ABHD2_ssc	-0.125567358	0.0004102	0.008286046	0.124290686	case	Value Not Reported	0.431	FALSE	TRUE	TRUE
ABL2_wgs	Not Tested	Not Tested	Not Tested	Not Tested	case	Value Not Reported	0.58	FALSE	TRUE	FALSE
AC010536.1_wgs	0.040897739	0.306719746	0.507847449	1	case	Value Not Reported	Value Not Reported	N/A	Not Reported	Not Reported
AC010547.9_wgs	Not Tested	Not Tested	Not Tested	Not Tested	control	Value Not Reported	Gene not in gnomad dataset	N/A	Not Reported	Not Reported
ACAD11_ssc	-0.058725674	0.372239915	0.58359822	1	case	Value Not Reported	0.883	FALSE	TRUE	FALSE
ACBD3_wgs	Not Tested	Not Tested	Not Tested	Not Tested	control	Value Not Reported	0.539	FALSE	TRUE	FALSE
ADAM28_wgs	Not Tested	Not Tested	Not Tested	Not Tested	case	Value Not Reported	1.162	FALSE	FALSE	FALSE
ADARB1_wgs	0.067789537	0.222908679	0.422133311	1	control	Value Not Reported	0.399	FALSE	TRUE	FALSE
AGFG2_wgs	Not Tested	Not Tested	Not Tested	Not Tested	case	Value Not Reported	0.821	FALSE	TRUE	TRUE
AGO4_wgs	-0.19285273	0.00091379	0.014165779	0.276878227	case	2	0.218	TRUE	TRUE	FALSE
AGTR1_wgs	-0.043374404	0.603848001	0.717513507	1	control	Value Not Reported	1.347	FALSE	FALSE	Not Reported
AKAP10_wgs	0.011946657	0.861237817	0.90295868	1	case	Value Not Reported	0.441	FALSE	TRUE	FALSE
AKAP9_wgs	Not Tested	Not Tested	Not Tested	Not Tested	case	2	0.404	FALSE	TRUE	TRUE
AKR1B1_ssc	0.098175781	0.072843639	0.208222854	1	control	Value Not Reported	0.997	FALSE	TRUE	TRUE
AKR1C1_wgs	-0.045171009	0.293755889	0.50102899	1	case	Value Not Reported	1.588	FALSE	Not Reported	Not Reported
AL117190.3_wgs	Not Tested	Not Tested	Not Tested	Not Tested	control	Value Not Reported	Gene not in gnomad dataset	N/A	Not Reported	Not Reported
AL162407.1_wgs	0.082218166	0.410733466	0.603543809	1	control	Value Not Reported	1.828	FALSE	Not Reported	Not Reported
ALDH3A2_ssc	Not Tested	Not Tested	Not Tested	Not Tested	control	Value Not Reported	0.825	FALSE	TRUE	FALSE
ALG14_wgs	Not Tested	Not Tested	Not Tested	Not Tested	control	Value Not Reported	1.196	FALSE	TRUE	TRUE
ALX4.1_wgs	-0.195358055	1.37e-06	8.3e-05	0.000415232	control	Value Not Reported	0.519	FALSE	FALSE	Not Reported
ALX4_wgs	0.059573382	0.055480708	0.171537292	1	case	Value Not Reported	0.519	FALSE	FALSE	Not Reported
AMPD2_wgs	-0.13570214	0.024724404	0.105988558	1	case	Value Not Reported	0.638	FALSE	TRUE	TRUE
AMZ1.1_wgs	-0.046884056	0.188038176	0.384970049	1	control	Value Not Reported	1.939	FALSE	TRUE	TRUE
AMZ1_wgs	0.046672496	0.11555293	0.280100303	1	case	Value Not Reported	1.939	FALSE	TRUE	TRUE
ANGPTL4_wgs	-0.124188064	0.01013402	0.073109717	1	control	Value Not Reported	1.283	FALSE	FALSE	FALSE
ANO8_wgs	Not Tested	Not Tested	Not Tested	Not Tested	case	Value Not Reported	0.317	FALSE	TRUE	FALSE
ANP32E_wgs	0.084203039	0.214577871	0.416930705	1	control	Value Not Reported	0.423	FALSE	TRUE	TRUE
ANTXR2_wgs	-0.229745273	0.207790108	0.414213175	1	control	Value Not Reported	0.503	FALSE	FALSE	FALSE
AP3S2_wgs	Not Tested	Not Tested	Not Tested	Not Tested	case	Value Not Reported	1.427	FALSE	TRUE	FALSE
AP4S1_wgs	Not Tested	Not Tested	Not Tested	Not Tested	case	Value Not Reported	1.633	FALSE	TRUE	TRUE
APOBEC3C_wgs	0.02791109	0.468871968	0.639740286	1	case	Value Not Reported	0.943	FALSE	Not Reported	Not Reported
ARFGAP2_wgs	Not Tested	Not Tested	Not Tested	Not Tested	case	Value Not Reported	0.54	FALSE	TRUE	TRUE
ARHGEF12_wgs	Not Tested	Not Tested	Not Tested	Not Tested	control	Value Not Reported	0.179	TRUE	TRUE	TRUE
ARL3_wgs	Not Tested	Not Tested	Not Tested	Not Tested	control	Value Not Reported	1.097	FALSE	TRUE	TRUE
ARL5B_wgs	Not Tested	Not Tested	Not Tested	Not Tested	case	Value Not Reported	1.048	FALSE	TRUE	FALSE
ARPC4_wgs	Not Tested	Not Tested	Not Tested	Not Tested	control	Value Not Reported	0.265	TRUE	TRUE	TRUE
ARRDC3_wgs	0.065168474	0.249262075	0.454978366	1	control	Value Not Reported	0.286	FALSE	TRUE	TRUE
ASIC2_wgs	-0.006308868	0.833653721	0.879106437	1	control	Value Not Reported	0.192	TRUE	TRUE	FALSE
ASPH_wgs	Not Tested	Not Tested	Not Tested	Not Tested	case	Value Not Reported	0.821	FALSE	TRUE	TRUE
ATP11B_wgs	Not Tested	Not Tested	Not Tested	Not Tested	case	Value Not Reported	0.406	FALSE	TRUE	FALSE
ATP2B2_wgs	0.046767699	0.136924908	0.318326603	1	control	2	0.148	TRUE	TRUE	TRUE
ATP6V1A_wgs	Not Tested	Not Tested	Not Tested	Not Tested	control	Value Not Reported	0.358	FALSE	TRUE	TRUE
ATP8B4_wgs	-0.013177167	0.796320975	0.861733055	1	control	Value Not Reported	1.094	FALSE	FALSE	Not Reported
ATP9A_wgs	Not Tested	Not Tested	Not Tested	Not Tested	case	Value Not Reported	0.205	TRUE	TRUE	TRUE
ATXN7L3_wgs	Not Tested	Not Tested	Not Tested	Not Tested	case	Value Not Reported	0.196	TRUE	TRUE	FALSE
BAG2_wgs	0.085339817	0.132253106	0.310641015	1	case	Value Not Reported	1.151	FALSE	TRUE	FALSE
BAIAP2L1_wgs	-0.127123729	0.361704438	0.573803375	1	case	Value Not Reported	0.649	FALSE	FALSE	FALSE
BARX1_wgs	-0.141376057	0.025061716	0.105988558	1	case	Value Not Reported	0.683	FALSE	Not Reported	Not Reported
BAZ1B_wgs	-0.25492343	0.001045581	0.014194061	0.316811103	case	Value Not Reported	0.109	TRUE	TRUE	TRUE
BAZ2A_wgs	0.154798727	2.76e-05	0.000696093	0.008353113	control	Value Not Reported	0.146	TRUE	Not Reported	Not Reported
BCAS1_wgs	Not Tested	Not Tested	Not Tested	Not Tested	control	3	0.86	FALSE	FALSE	FALSE
BCL2_wgs	0.157852854	0.002092839	0.021137675	0.634130248	case	Value Not Reported	0.712	FALSE	TRUE	TRUE
BEND7_wgs	-0.05872716	0.530198898	0.673431321	1	control	Value Not Reported	0.7	FALSE	FALSE	FALSE
BMP3_wgs	Not Tested	Not Tested	Not Tested	Not Tested	case	Value Not Reported	0.654	FALSE	TRUE	Not Reported
BOD1L2_wgs	-0.221822037	0.102986778	0.260041615	1	control	Value Not Reported	1.919	FALSE	TRUE	FALSE
BRD1_wgs	Not Tested	Not Tested	Not Tested	Not Tested	case	Value Not Reported	0.245	TRUE	TRUE	FALSE
BRI3_ssc	Not Tested	Not Tested	Not Tested	Not Tested	case	Value Not Reported	1.814	FALSE	TRUE	TRUE
BRI3_wgs	-0.102149586	0.041363755	0.139257974	1	case	Value Not Reported	1.814	FALSE	TRUE	TRUE
BTBD6_wgs	Not Tested	Not Tested	Not Tested	Not Tested	case	Value Not Reported	1.063	FALSE	TRUE	TRUE
C10orf54_wgs	-0.07691243	0.003215868	0.029339953	0.974408097	case	Value Not Reported	0.467	FALSE	Not Reported	Not Reported
C10orf71_wgs	-0.135333041	0.000108339	0.002344766	0.032826728	case	Value Not Reported	0.804	FALSE	FALSE	Not Reported
C11orf45_wgs	-0.090718055	0.015712397	0.08982748	1	control	Value Not Reported	1.701	FALSE	Not Reported	Not Reported
C11orf68_wgs	Not Tested	Not Tested	Not Tested	Not Tested	case	Value Not Reported	0.843	FALSE	TRUE	TRUE
C16orf54_wgs	Not Tested	Not Tested	Not Tested	Not Tested	case	Value Not Reported	1.006	FALSE	FALSE	FALSE
C17orf102_wgs	Not Tested	Not Tested	Not Tested	Not Tested	case	Value Not Reported	1.812	FALSE	Not Reported	Not Reported
C19orf44.1_ssc	-0.118364063	0.000552997	0.010472383	0.167558129	case	Value Not Reported	1.111	FALSE	TRUE	FALSE
C19orf44_ssc	Not Tested	Not Tested	Not Tested	Not Tested	case	Value Not Reported	1.111	FALSE	TRUE	FALSE
C1orf116_ssc	Not Tested	Not Tested	Not Tested	Not Tested	control	Value Not Reported	0.729	FALSE	FALSE	FALSE
C1orf116_wgs	-0.063623795	0.121947744	0.29325529	1	control	Value Not Reported	0.729	FALSE	FALSE	FALSE
C1orf233_wgs	-0.003540071	0.895807778	0.929553961	1	case	Value Not Reported	1.828	FALSE	Not Reported	Not Reported
C21orf33_wgs	-0.118408151	0.019186409	0.096891363	1	control	Value Not Reported	1.376	FALSE	Not Reported	Not Reported
C21orf37_wgs	-0.344072057	0.013514847	0.087127629	1	case	Value Not Reported	1.814	FALSE	Not Reported	Not Reported
C21orf49_wgs	Not Tested	Not Tested	Not Tested	Not Tested	case	Value Not Reported	1.68	FALSE	Not Reported	Not Reported
C22orf34_wgs	Not Tested	Not Tested	Not Tested	Not Tested	control	Value Not Reported	1.704	FALSE	Not Reported	Not Reported
C2CD4A_wgs	-0.116788387	0.026908277	0.106066658	1	case	Value Not Reported	1.545	FALSE	Not Reported	Not Reported
C2orf68_wgs	0.251926573	0.330600254	0.538558479	1	control	Value Not Reported	1.705	FALSE	TRUE	TRUE
C2orf88_wgs	-0.080894509	0.451411907	0.633304787	1	control	Value Not Reported	1.939	FALSE	TRUE	FALSE
C3orf52_wgs	0.051568589	0.216829724	0.416930705	1	case	Value Not Reported	1.795	FALSE	FALSE	Not Reported
C4orf22_wgs	-0.010287565	0.683716503	0.781758869	1	control	Value Not Reported	1.642	FALSE	Not Reported	Not Reported
C4orf32_wgs	0.093739745	0.1038623	0.260084934	1	case	Value Not Reported	0.852	FALSE	Not Reported	Not Reported
C5orf28_wgs	Not Tested	Not Tested	Not Tested	Not Tested	control	Value Not Reported	1.787	FALSE	Not Reported	Not Reported
C9orf139_wgs	-0.040191186	0.24877821	0.454978366	1	case	Value Not Reported	1.945	FALSE	Not Reported	Not Reported
CACNA2D3_ssc	0.075851468	0.473580534	0.639740286	1	control	1	0.337	FALSE	TRUE	TRUE
CACNG8_wgs	Not Tested	Not Tested	Not Tested	Not Tested	case	Value Not Reported	0.289	FALSE	TRUE	FALSE
CARF_wgs	-0.195578715	0.040662123	0.138680811	1	control	Value Not Reported	0.703	FALSE	TRUE	TRUE
CCDC148_wgs	0.334345142	0.075973998	0.213149271	1	case	Value Not Reported	1.512	FALSE	TRUE	FALSE
CCDC25_wgs	Not Tested	Not Tested	Not Tested	Not Tested	case	Value Not Reported	0.764	FALSE	TRUE	TRUE
CCDC90B_wgs	Not Tested	Not Tested	Not Tested	Not Tested	case	Value Not Reported	1.099	FALSE	TRUE	TRUE
CCNA2_wgs	Not Tested	Not Tested	Not Tested	Not Tested	control	Value Not Reported	0.132	TRUE	FALSE	FALSE
CCNT1_wgs	Not Tested	Not Tested	Not Tested	Not Tested	case	Value Not Reported	0.498	FALSE	TRUE	TRUE
CD7_wgs	0.038597816	0.333495092	0.540369052	1	control	Value Not Reported	1.073	FALSE	FALSE	Not Reported
CD96_wgs	Not Tested	Not Tested	Not Tested	Not Tested	control	Value Not Reported	0.97	FALSE	FALSE	Not Reported
CDC27_wgs	Not Tested	Not Tested	Not Tested	Not Tested	case	Value Not Reported	0.273	FALSE	TRUE	TRUE
CDC42EP4_wgs	Not Tested	Not Tested	Not Tested	Not Tested	case	Value Not Reported	0.901	FALSE	FALSE	TRUE
CDH5_wgs	Not Tested	Not Tested	Not Tested	Not Tested	case	Value Not Reported	0.404	FALSE	FALSE	FALSE
CDKN2B_wgs	Not Tested	Not Tested	Not Tested	Not Tested	control	Value Not Reported	1.833	FALSE	FALSE	FALSE
CDS2_wgs	0.146249951	0.001120933	0.014194061	0.339642816	case	Value Not Reported	0.862	FALSE	TRUE	TRUE
CDYL2.1_wgs	Not Tested	Not Tested	Not Tested	Not Tested	case	Value Not Reported	0.6	FALSE	TRUE	FALSE
CDYL2_wgs	Not Tested	Not Tested	Not Tested	Not Tested	control	Value Not Reported	0.6	FALSE	TRUE	FALSE
CELF6_asc	Not Tested	Not Tested	Not Tested	Not Tested	case	3	0.645	FALSE	TRUE	FALSE
CENPN.1_wgs	0.032973587	0.521556092	0.67247445	1	case	Value Not Reported	0.646	FALSE	FALSE	FALSE
CEP78_wgs	0.040359613	0.389558017	0.587244175	1	case	Value Not Reported	1.018	FALSE	TRUE	FALSE
CHD4_wgs	-0.009063325	0.957905282	0.961855989	1	case	Value Not Reported	0.156	TRUE	TRUE	TRUE
CHD5_wgs	-0.175167379	3.95e-05	0.000920425	0.011965526	control	Value Not Reported	0.157	TRUE	TRUE	TRUE
CHD6_wgs	Not Tested	Not Tested	Not Tested	Not Tested	control	Value Not Reported	0.073	TRUE	TRUE	TRUE
CHML_wgs	Not Tested	Not Tested	Not Tested	Not Tested	control	Value Not Reported	0.908	FALSE	TRUE	FALSE
CLIP2_wgs	Not Tested	Not Tested	Not Tested	Not Tested	case	3	0.196	TRUE	TRUE	FALSE
CLSTN2_wgs	Not Tested	Not Tested	Not Tested	Not Tested	case	Value Not Reported	0.594	FALSE	TRUE	FALSE
CMTR1_wgs	Not Tested	Not Tested	Not Tested	Not Tested	control	Value Not Reported	0.289	FALSE	TRUE	FALSE
CNGB1_wgs	Not Tested	Not Tested	Not Tested	Not Tested	case	Value Not Reported	1.153	FALSE	FALSE	FALSE
CNKSR3_wgs	Not Tested	Not Tested	Not Tested	Not Tested	control	Value Not Reported	0.494	FALSE	FALSE	FALSE
CNNM2_wgs	0.032179406	0.187201472	0.384970049	1	case	Value Not Reported	0.267	TRUE	TRUE	TRUE
CNTF_wgs	0.088727352	0.046752736	0.152077513	1	control	Value Not Reported	1.743	FALSE	FALSE	Not Reported
CNTLN_wgs	-0.10654694	0.026954233	0.106066658	1	control	Value Not Reported	1.187	FALSE	TRUE	FALSE
CNTN1_wgs	Not Tested	Not Tested	Not Tested	Not Tested	control	Value Not Reported	0.373	FALSE	TRUE	TRUE
COCH_ssc	Not Tested	Not Tested	Not Tested	Not Tested	control	Value Not Reported	0.913	FALSE	TRUE	TRUE
COG6_wgs	-0.017158732	0.920350302	0.948524291	1	case	Value Not Reported	1.02	FALSE	TRUE	FALSE
COL8A1_wgs	Not Tested	Not Tested	Not Tested	Not Tested	case	Value Not Reported	0.504	FALSE	TRUE	FALSE
CPD_wgs	Not Tested	Not Tested	Not Tested	Not Tested	control	Value Not Reported	0.433	FALSE	TRUE	TRUE
CPEB4_wgs	Not Tested	Not Tested	Not Tested	Not Tested	control	2	0.301	FALSE	TRUE	TRUE
CPLX2_wgs	Not Tested	Not Tested	Not Tested	Not Tested	control	Value Not Reported	0.75	FALSE	TRUE	TRUE
CRIM1_wgs	Not Tested	Not Tested	Not Tested	Not Tested	control	Value Not Reported	0.238	TRUE	TRUE	FALSE
CRTC1_wgs	Not Tested	Not Tested	Not Tested	Not Tested	case	Value Not Reported	0.418	FALSE	TRUE	TRUE
CSK_wgs	Not Tested	Not Tested	Not Tested	Not Tested	case	Value Not Reported	0.168	TRUE	TRUE	TRUE
CTD-2132N18.3_wgs	Not Tested	Not Tested	Not Tested	Not Tested	case	Value Not Reported	0.552	FALSE	Not Reported	Not Reported
CUL3_wgs	Not Tested	Not Tested	Not Tested	Not Tested	case	1	0.228	TRUE	TRUE	TRUE
CUX1_wgs	Not Tested	Not Tested	Not Tested	Not Tested	control	2	0.163	TRUE	TRUE	TRUE
DACT2_wgs	-0.016735724	0.589662467	0.711823616	1	case	Value Not Reported	1.263	FALSE	TRUE	FALSE
DCAF4_wgs	-0.071101875	0.503444377	0.663233245	1	control	Value Not Reported	0.741	FALSE	TRUE	FALSE
DCTN5_ssc	-0.070981907	0.137626353	0.318326603	1	case	Value Not Reported	0.996	FALSE	TRUE	TRUE
DFFA_wgs	-0.210443049	0.006225142	0.049637316	1	case	Value Not Reported	1.161	FALSE	TRUE	FALSE
DHRS7B_wgs	-0.374548518	6.51e-06	0.000247532	0.001973317	case	Value Not Reported	1.495	FALSE	TRUE	TRUE
DIDO1.1_wgs	-0.02686855	0.736146591	0.817041821	1	control	Value Not Reported	0.187	TRUE	TRUE	TRUE
DIDO1_wgs	Not Tested	Not Tested	Not Tested	Not Tested	case	Value Not Reported	0.187	TRUE	TRUE	TRUE
DNAJC10.1_wgs	0.053620523	0.124528195	0.297102703	1	control	Value Not Reported	0.631	FALSE	TRUE	TRUE
DNAJC10_wgs	Not Tested	Not Tested	Not Tested	Not Tested	case	Value Not Reported	0.631	FALSE	TRUE	TRUE
DNAJC8_wgs	0.109505309	0.003292272	0.029339953	0.997558403	control	Value Not Reported	0.587	FALSE	TRUE	TRUE
DNM3_wgs	0.008701969	0.927753807	0.952913232	1	control	Value Not Reported	0.483	FALSE	TRUE	TRUE
DPY19L3_wgs	Not Tested	Not Tested	Not Tested	Not Tested	control	Value Not Reported	0.657	FALSE	TRUE	TRUE
DSE_wgs	Not Tested	Not Tested	Not Tested	Not Tested	control	Value Not Reported	0.377	FALSE	FALSE	FALSE
DSTYK_wgs	Not Tested	Not Tested	Not Tested	Not Tested	case	Value Not Reported	0.371	FALSE	TRUE	TRUE
DTX3L_wgs	Not Tested	Not Tested	Not Tested	Not Tested	case	Value Not Reported	0.783	FALSE	FALSE	FALSE
ECE2_wgs	0.012235747	0.67186705	0.774052153	1	case	Value Not Reported	1.008	FALSE	Not Reported	FALSE
EIF4E3_wgs	Not Tested	Not Tested	Not Tested	Not Tested	control	Value Not Reported	0.811	FALSE	TRUE	FALSE
EIF4E_wgs	-0.074699939	0.026584616	0.106066658	1	control	3	0.354	FALSE	TRUE	TRUE
EIF5A2_wgs	0.059371251	0.279813326	0.492926964	1	control	Value Not Reported	1.601	FALSE	TRUE	FALSE
ELF5_wgs	Not Tested	Not Tested	Not Tested	Not Tested	case	Value Not Reported	0.801	FALSE	FALSE	FALSE
ELMO1_wgs	0.077849303	0.661999659	0.765595026	1	case	Value Not Reported	0.333	FALSE	TRUE	TRUE
ELOVL6.1_wgs	-0.113621253	0.158916866	0.348926163	1	control	Value Not Reported	0.319	FALSE	TRUE	TRUE
ELOVL6_wgs	0.089618305	0.263476444	0.475198587	1	control	Value Not Reported	0.319	FALSE	TRUE	TRUE
EMC3_wgs	Not Tested	Not Tested	Not Tested	Not Tested	control	Value Not Reported	0.547	FALSE	TRUE	TRUE
EMILIN2_wgs	Not Tested	Not Tested	Not Tested	Not Tested	control	Value Not Reported	1.051	FALSE	FALSE	FALSE
ENPP5_wgs	Not Tested	Not Tested	Not Tested	Not Tested	control	Value Not Reported	1.473	FALSE	TRUE	TRUE
EPB41L1_wgs	-0.040645207	0.173929766	0.373763965	1	control	Value Not Reported	0.343	FALSE	TRUE	TRUE
EPB41L5_wgs	0.085021522	0.021984299	0.104081917	1	case	Value Not Reported	0.426	FALSE	TRUE	FALSE
EPM2AIP1_wgs	Not Tested	Not Tested	Not Tested	Not Tested	case	Value Not Reported	0.452	FALSE	TRUE	TRUE
EPX_wgs	0.031431796	0.373431181	0.58359822	1	case	Value Not Reported	1.226	FALSE	FALSE	Not Reported
ERICH1_wgs	Not Tested	Not Tested	Not Tested	Not Tested	control	Value Not Reported	1.639	FALSE	TRUE	FALSE
ERO1LB_wgs	0.137152948	0.558164649	0.690301586	1	control	Value Not Reported	0.853	FALSE	Not Reported	Not Reported
ETF1_wgs	-0.001521368	0.979006235	0.979006235	1	control	Value Not Reported	0.251	TRUE	TRUE	TRUE
ETV3_wgs	Not Tested	Not Tested	Not Tested	Not Tested	control	Value Not Reported	0.299	FALSE	TRUE	FALSE
EXOC6_wgs	Not Tested	Not Tested	Not Tested	Not Tested	control	3	0.593	FALSE	TRUE	FALSE
F2RL1_wgs	Not Tested	Not Tested	Not Tested	Not Tested	case	Value Not Reported	1.327	FALSE	FALSE	Not Reported
F2RL3_wgs	Not Tested	Not Tested	Not Tested	Not Tested	case	Value Not Reported	1.63	FALSE	FALSE	Not Reported
FAM101B_wgs	-0.067316652	0.241224319	0.447545652	1	case	Value Not Reported	1.271	FALSE	Not Reported	Not Reported
FAM127A_ssc	Not Tested	Not Tested	Not Tested	Not Tested	control	Value Not Reported	1.532	FALSE	Not Reported	Not Reported
FAM26E_wgs	Not Tested	Not Tested	Not Tested	Not Tested	case	Value Not Reported	1.174	FALSE	Not Reported	Not Reported
FAM57A_wgs	Not Tested	Not Tested	Not Tested	Not Tested	case	Value Not Reported	0.649	FALSE	Not Reported	Not Reported
FAM69A_wgs	Not Tested	Not Tested	Not Tested	Not Tested	control	Value Not Reported	0.494	FALSE	Not Reported	Not Reported
FAM83F_wgs	0.033876389	0.311490739	0.512943989	1	control	Value Not Reported	1.434	FALSE	FALSE	Not Reported
FANCC_wgs	-0.145472212	0.02191559	0.104081917	1	case	Value Not Reported	1.043	FALSE	FALSE	FALSE
FANCM_wgs	Not Tested	Not Tested	Not Tested	Not Tested	case	Value Not Reported	0.593	FALSE	TRUE	FALSE
FARP2_wgs	Not Tested	Not Tested	Not Tested	Not Tested	case	Value Not Reported	1.183	FALSE	FALSE	FALSE
FAXC_wgs	-0.002819223	0.952759704	0.961855989	1	control	Value Not Reported	0.36	FALSE	TRUE	FALSE
FBRSL1_wgs	-0.190083282	0.384427498	0.586117318	1	control	Value Not Reported	0.571	FALSE	TRUE	TRUE
FBXO31_wgs	Not Tested	Not Tested	Not Tested	Not Tested	control	Value Not Reported	0.457	FALSE	TRUE	TRUE
FBXO44_wgs	-0.023271956	0.658616089	0.765595026	1	case	Value Not Reported	1.139	FALSE	TRUE	TRUE
FER_wgs	Not Tested	Not Tested	Not Tested	Not Tested	case	Value Not Reported	0.357	FALSE	TRUE	TRUE
FGD4_wgs	0.042734216	0.386876117	0.586117318	1	control	Value Not Reported	0.462	FALSE	TRUE	TRUE
FIGN.1_wgs	-0.109763561	0.028589166	0.109652118	1	control	Value Not Reported	0.281	FALSE	TRUE	FALSE
FIGN_wgs	-0.081908835	0.0251854	0.105988558	1	control	Value Not Reported	0.281	FALSE	TRUE	FALSE
FKTN_wgs	Not Tested	Not Tested	Not Tested	Not Tested	control	Value Not Reported	0.842	FALSE	TRUE	TRUE
FLI1_wgs	Not Tested	Not Tested	Not Tested	Not Tested	case	Value Not Reported	0.28	FALSE	FALSE	FALSE
FLJ14816_wgs	-0.012336521	0.72059366	0.811672413	1	control	Value Not Reported	Gene not in gnomad dataset	N/A	Not Reported	Not Reported
FLVCR1_wgs	Not Tested	Not Tested	Not Tested	Not Tested	case	Value Not Reported	0.668	FALSE	TRUE	FALSE
FMN2_wgs	Not Tested	Not Tested	Not Tested	Not Tested	control	Value Not Reported	0.274	FALSE	TRUE	TRUE
FNBP1L_wgs	-0.029194292	0.691026512	0.787146742	1	control	Value Not Reported	0.371	FALSE	TRUE	TRUE
FOSL2_wgs	0.107069871	0.01880371	0.096568206	1	control	Value Not Reported	0.241	TRUE	TRUE	FALSE
FRAS1.1_wgs	0.069056344	0.070447614	0.206535164	1	case	Value Not Reported	0.658	FALSE	TRUE	TRUE
FRAS1_wgs	0.147161328	0.412322008	0.603543809	1	case	Value Not Reported	0.658	FALSE	TRUE	TRUE
FRK.1_wgs	-0.016990006	0.424616533	0.61559239	1	case	3	1.084	FALSE	FALSE	FALSE
FRK_wgs	-0.303772227	0.002661945	0.026018361	0.806569205	control	3	1.084	FALSE	FALSE	FALSE
FRMD3_wgs	Not Tested	Not Tested	Not Tested	Not Tested	control	Value Not Reported	0.442	FALSE	TRUE	FALSE
FSD1L_wgs	Not Tested	Not Tested	Not Tested	Not Tested	case	Value Not Reported	0.477	FALSE	TRUE	FALSE
FST_wgs	Not Tested	Not Tested	Not Tested	Not Tested	case	Value Not Reported	0.29	FALSE	TRUE	FALSE
FTO_wgs	Not Tested	Not Tested	Not Tested	Not Tested	case	Value Not Reported	0.85	FALSE	TRUE	TRUE
FXYD3_wgs	Not Tested	Not Tested	Not Tested	Not Tested	control	Value Not Reported	1.313	FALSE	FALSE	FALSE
GABPB2_wgs	Not Tested	Not Tested	Not Tested	Not Tested	control	Value Not Reported	0.879	FALSE	TRUE	FALSE
GALNT11_wgs	-0.040798133	0.469387764	0.639740286	1	control	Value Not Reported	0.646	FALSE	TRUE	TRUE
GDNF_wgs	0.026683013	0.779863568	0.849995184	1	control	Value Not Reported	0.918	FALSE	FALSE	FALSE
GDPD4_ssc	Not Tested	Not Tested	Not Tested	Not Tested	case	Value Not Reported	1.109	FALSE	FALSE	Not Reported
GET4_wgs	Not Tested	Not Tested	Not Tested	Not Tested	case	Value Not Reported	0.502	FALSE	TRUE	TRUE
GFOD1_wgs	-0.013696354	0.677997334	0.778156032	1	control	Value Not Reported	0.791	FALSE	TRUE	FALSE
GJA1_wgs	0.121360572	0.139767194	0.32082924	1	case	Value Not Reported	0.624	FALSE	FALSE	Not Reported
GJA3_wgs	Not Tested	Not Tested	Not Tested	Not Tested	control	Value Not Reported	1.488	FALSE	FALSE	Not Reported
GLCCI1_wgs	Not Tested	Not Tested	Not Tested	Not Tested	case	Value Not Reported	0.575	FALSE	TRUE	FALSE
GLYAT_wgs	0.053659386	0.193948802	0.389182033	1	case	Value Not Reported	1.714	FALSE	FALSE	Not Reported
GMPS_wgs	Not Tested	Not Tested	Not Tested	Not Tested	case	Value Not Reported	0.244	TRUE	TRUE	TRUE
GNB1L_wgs	Not Tested	Not Tested	Not Tested	Not Tested	control	3	1.049	FALSE	FALSE	FALSE
GNB4_wgs	-0.112369067	0.108729663	0.267846243	1	control	Value Not Reported	0.698	FALSE	TRUE	TRUE
GPR132_wgs	Not Tested	Not Tested	Not Tested	Not Tested	control	Value Not Reported	1.558	FALSE	Not Reported	Not Reported
GPR85_wgs	-0.085642125	0.607308001	0.718805954	1	case	3	0.513	FALSE	TRUE	TRUE
GPR88_wgs	-0.007669082	0.891475254	0.928237121	1	case	Value Not Reported	0.528	FALSE	TRUE	TRUE
GPR98_wgs	Not Tested	Not Tested	Not Tested	Not Tested	control	Value Not Reported	0.516	FALSE	Not Reported	Not Reported
GRAMD2_ssc	Not Tested	Not Tested	Not Tested	Not Tested	case	Value Not Reported	1.357	FALSE	Not Reported	Not Reported
GRIK2_wgs	-0.198747236	0.148761213	0.336377967	1	case	2	0.262	TRUE	TRUE	TRUE
GRK4_wgs	-0.031959997	0.342405304	0.548935488	1	control	Value Not Reported	1.087	FALSE	TRUE	FALSE
GRM6_wgs	0.026370293	0.535633493	0.673431321	1	case	Value Not Reported	1.17	FALSE	FALSE	Not Reported
GRXCR1_wgs	Not Tested	Not Tested	Not Tested	Not Tested	control	Value Not Reported	1.702	FALSE	Not Reported	Not Reported
GSG1L_wgs	0.043027754	0.461824799	0.639740286	1	case	Value Not Reported	0.464	FALSE	TRUE	TRUE
GSKIP_wgs	-0.098956664	0.29766985	0.503876896	1	control	Value Not Reported	0.974	FALSE	TRUE	TRUE
GSPT1_wgs	Not Tested	Not Tested	Not Tested	Not Tested	control	Value Not Reported	0.16	TRUE	TRUE	TRUE
GSTA1_ssc	-0.573589356	0.056470434	0.172833753	1	control	Value Not Reported	1.633	FALSE	Not Reported	Not Reported
GSTA2_wgs	0.256631474	0.303191504	0.504763878	1	case	Value Not Reported	1.677	FALSE	Not Reported	Not Reported
GTF2H1_wgs	Not Tested	Not Tested	Not Tested	Not Tested	case	Value Not Reported	0.291	FALSE	TRUE	TRUE
GTPBP2_wgs	Not Tested	Not Tested	Not Tested	Not Tested	control	Value Not Reported	0.433	FALSE	TRUE	TRUE
GTPBP6_ssc	Not Tested	Not Tested	Not Tested	Not Tested	case	Value Not Reported	1.549	FALSE	TRUE	TRUE
GUCY1A2_wgs	Not Tested	Not Tested	Not Tested	Not Tested	case	3	0.434	FALSE	TRUE	FALSE
GUCY1B3_wgs	-0.02845221	0.835586317	0.879106437	1	control	Value Not Reported	0.675	FALSE	Not Reported	Not Reported
GXYLT1.1_wgs	Not Tested	Not Tested	Not Tested	Not Tested	control	Value Not Reported	0.519	FALSE	TRUE	FALSE
GXYLT1_wgs	Not Tested	Not Tested	Not Tested	Not Tested	case	Value Not Reported	0.519	FALSE	TRUE	FALSE
GYPA_wgs	-1.160545643	0.027861654	0.108231811	1	control	Value Not Reported	1.16	FALSE	FALSE	Not Reported
HAP1_wgs	Not Tested	Not Tested	Not Tested	Not Tested	case	Value Not Reported	1.637	FALSE	TRUE	TRUE
HDGFRP3_wgs	0.660229569	0.060232998	0.180698993	1	control	Value Not Reported	0.266	TRUE	Not Reported	Not Reported
HECA_wgs	-0.269297923	0.016830872	0.092722805	1	case	Value Not Reported	0.484	FALSE	TRUE	FALSE
HELLS_wgs	-0.135192217	0.418693794	0.609924133	1	case	Value Not Reported	0.239	TRUE	FALSE	FALSE
HERC3_wgs	Not Tested	Not Tested	Not Tested	Not Tested	case	Value Not Reported	0.388	FALSE	TRUE	FALSE
HHAT_wgs	-0.103121975	0.040734628	0.138680811	1	case	Value Not Reported	0.837	FALSE	FALSE	FALSE
HIST1H2BJ_wgs	-0.133525871	0.000767949	0.012927146	0.232688626	control	3	1.833	FALSE	Not Reported	Not Reported
HIST1H2BN_wgs	Not Tested	Not Tested	Not Tested	Not Tested	control	Value Not Reported	1.942	FALSE	Not Reported	Not Reported
HK2_wgs	Not Tested	Not Tested	Not Tested	Not Tested	control	Value Not Reported	0.485	FALSE	FALSE	FALSE
HLF_wgs	0.023526887	0.475054668	0.639740286	1	case	Value Not Reported	0.313	FALSE	TRUE	TRUE
HMGB1_wgs	Not Tested	Not Tested	Not Tested	Not Tested	case	Value Not Reported	0.473	FALSE	TRUE	TRUE
HNRNPUL1_wgs	Not Tested	Not Tested	Not Tested	Not Tested	case	Value Not Reported	0.186	TRUE	TRUE	TRUE
HOXC11_wgs	-0.065825804	0.015355558	0.089475656	1	control	Value Not Reported	1.136	FALSE	Not Reported	Not Reported
HS3ST1_wgs	-0.422641296	2e-06	0.000101173	0.000607037	case	Value Not Reported	1.113	FALSE	TRUE	FALSE
HSF2BP_wgs	0.058471023	0.24223593	0.447545652	1	control	Value Not Reported	1.812	FALSE	FALSE	FALSE
ICMT_wgs	Not Tested	Not Tested	Not Tested	Not Tested	case	Value Not Reported	0.45	FALSE	TRUE	FALSE
ICOSLG_wgs	Not Tested	Not Tested	Not Tested	Not Tested	control	Value Not Reported	0.919	FALSE	FALSE	FALSE
IDE_wgs	Not Tested	Not Tested	Not Tested	Not Tested	control	Value Not Reported	0.414	FALSE	TRUE	TRUE
IFNE_wgs	Not Tested	Not Tested	Not Tested	Not Tested	control	Value Not Reported	1.621	FALSE	FALSE	Not Reported
IFNLR1_wgs	0.030832704	0.082797151	0.226013845	1	case	Value Not Reported	0.763	FALSE	FALSE	Not Reported
IGF1R_wgs	Not Tested	Not Tested	Not Tested	Not Tested	control	Value Not Reported	0.306	FALSE	TRUE	TRUE
IGF1_wgs	Not Tested	Not Tested	Not Tested	Not Tested	case	3	0.806	FALSE	FALSE	FALSE
IGFBP4_wgs	0.09272007	0.033566607	0.122538335	1	case	Value Not Reported	0.98	FALSE	TRUE	TRUE
IKBKAP_wgs	-0.085854849	0.217272181	0.416930705	1	control	Value Not Reported	0.735	FALSE	Not Reported	Not Reported
IKBKB_wgs	-0.129094385	0.015160127	0.089475656	1	case	Value Not Reported	0.29	FALSE	TRUE	TRUE
IKZF4_wgs	0.052070876	0.444953831	0.632962491	1	case	Value Not Reported	0.377	FALSE	Not Reported	Not Reported
IL10_wgs	-0.009662468	0.810736956	0.874211023	1	control	Value Not Reported	1.039	FALSE	FALSE	Not Reported
IL17A_wgs	-0.166919045	0.023245251	0.105988558	1	case	Value Not Reported	1.141	FALSE	Not Reported	Not Reported
IL17RA_wgs	Not Tested	Not Tested	Not Tested	Not Tested	control	Value Not Reported	0.632	FALSE	TRUE	FALSE
IL20RB_wgs	-0.209487248	0.026349991	0.106066658	1	control	Value Not Reported	1.298	FALSE	FALSE	FALSE
INHBA_wgs	-0.024874466	0.514272805	0.669688718	1	case	Value Not Reported	0.251	TRUE	TRUE	FALSE
INO80C_wgs	-0.01956355	0.574314584	0.70278717	1	case	Value Not Reported	1.416	FALSE	TRUE	FALSE
INPP4A_wgs	Not Tested	Not Tested	Not Tested	Not Tested	control	Value Not Reported	0.249	TRUE	TRUE	TRUE
INPP5F_wgs	-0.04436137	0.185994524	0.384970049	1	case	Value Not Reported	0.524	FALSE	TRUE	TRUE
INSL4_wgs	Not Tested	Not Tested	Not Tested	Not Tested	control	Value Not Reported	1.932	FALSE	Not Reported	Not Reported
INSR_wgs	Not Tested	Not Tested	Not Tested	Not Tested	case	Value Not Reported	0.453	FALSE	TRUE	FALSE
IP6K1_wgs	-0.020070156	0.435317632	0.627167698	1	case	Value Not Reported	0.367	FALSE	TRUE	TRUE
IPO5_wgs	Not Tested	Not Tested	Not Tested	Not Tested	control	Value Not Reported	0.122	TRUE	TRUE	FALSE
IRGQ.1_wgs	Not Tested	Not Tested	Not Tested	Not Tested	case	Value Not Reported	0.75	FALSE	TRUE	FALSE
IRGQ_wgs	0.369840237	6.54e-06	0.000247532	0.001980259	case	Value Not Reported	0.75	FALSE	TRUE	FALSE
IRS1_wgs	0.01012297	0.814052009	0.874672904	1	control	Value Not Reported	0.502	FALSE	TRUE	FALSE
ITGA9_wgs	Not Tested	Not Tested	Not Tested	Not Tested	case	Value Not Reported	0.421	FALSE	FALSE	TRUE
ITGAV_wgs	Not Tested	Not Tested	Not Tested	Not Tested	case	Value Not Reported	0.443	FALSE	TRUE	TRUE
ITGB6_wgs	Not Tested	Not Tested	Not Tested	Not Tested	control	Value Not Reported	1.234	FALSE	FALSE	Not Reported
ITGB8_wgs	0.206615884	0.088390474	0.234932575	1	case	Value Not Reported	0.264	TRUE	TRUE	TRUE
KBTBD11_wgs	Not Tested	Not Tested	Not Tested	Not Tested	control	Value Not Reported	1.005	FALSE	TRUE	TRUE
KCNC4_ssc	Not Tested	Not Tested	Not Tested	Not Tested	control	Value Not Reported	0.732	FALSE	TRUE	FALSE
KCNJ12_wgs	Not Tested	Not Tested	Not Tested	Not Tested	case	Value Not Reported	1.053	FALSE	TRUE	FALSE
KCNK1_wgs	Not Tested	Not Tested	Not Tested	Not Tested	control	Value Not Reported	0.905	FALSE	TRUE	TRUE
KCNK3_wgs	Not Tested	Not Tested	Not Tested	Not Tested	case	Value Not Reported	0.401	FALSE	TRUE	FALSE
KCNMA1.1_wgs	Not Tested	Not Tested	Not Tested	Not Tested	case	3	0.276	FALSE	TRUE	TRUE
KCNMA1_wgs	Not Tested	Not Tested	Not Tested	Not Tested	case	3	0.276	FALSE	TRUE	TRUE
KCNMB4_wgs	Not Tested	Not Tested	Not Tested	Not Tested	control	Value Not Reported	0.338	FALSE	TRUE	FALSE
KCNS1_wgs	-0.039227135	0.406268747	0.601441681	1	control	Value Not Reported	0.67	FALSE	TRUE	FALSE
KCTD20_wgs	-0.132887558	0.035793543	0.127047512	1	control	Value Not Reported	0.792	FALSE	TRUE	TRUE
KDSR_wgs	-0.469953909	0.008337454	0.061615822	1	case	Value Not Reported	0.578	FALSE	TRUE	TRUE
KIAA0226_ssc	-0.036673863	0.529024061	0.673431321	1	case	Value Not Reported	0.787	FALSE	Not Reported	Not Reported
KIAA0247_wgs	Not Tested	Not Tested	Not Tested	Not Tested	control	Value Not Reported	0.532	FALSE	Not Reported	Not Reported
KIAA0319L_wgs	Not Tested	Not Tested	Not Tested	Not Tested	case	Value Not Reported	0.449	FALSE	TRUE	TRUE
KIAA0930_wgs	-0.13779349	0.108433834	0.267846243	1	control	Value Not Reported	0.844	FALSE	TRUE	TRUE
KIAA1377_wgs	0.051466358	0.577537971	0.70278717	1	control	Value Not Reported	0.962	FALSE	Not Reported	Not Reported
KIAA1456_wgs	-0.106548158	0.084932953	0.229773972	1	control	Value Not Reported	1.945	FALSE	Not Reported	Not Reported
KIAA1522_wgs	0.949259341	0.03605969	0.127047512	1	case	Value Not Reported	0.53	FALSE	TRUE	FALSE
KIAA1751.1_ssc	-0.216870719	1.64e-07	1.66e-05	4.97e-05	case	Value Not Reported	Gene not in gnomad dataset	N/A	Not Reported	Not Reported
KIAA1751.2_ssc	Not Tested	Not Tested	Not Tested	Not Tested	case	Value Not Reported	Gene not in gnomad dataset	N/A	Not Reported	Not Reported
KIAA1751.3_ssc	-0.087326021	0.033133748	0.122433238	1	case	Value Not Reported	Gene not in gnomad dataset	N/A	Not Reported	Not Reported
KIAA1751_ssc	-0.082901148	0.015155985	0.089475656	1	control	Value Not Reported	Gene not in gnomad dataset	N/A	Not Reported	Not Reported
KIAA1755_wgs	-0.011751316	0.489368019	0.650344341	1	control	Value Not Reported	1.033	FALSE	FALSE	FALSE
KIT_wgs	0.085854458	0.049269829	0.157144823	1	control	Value Not Reported	0.305	FALSE	TRUE	FALSE
KLF2_wgs	Not Tested	Not Tested	Not Tested	Not Tested	case	Value Not Reported	0.71	FALSE	TRUE	TRUE
KLF5_wgs	-0.1301581	0.450724177	0.633304787	1	case	Value Not Reported	0.437	FALSE	TRUE	FALSE
KLHL3_wgs	Not Tested	Not Tested	Not Tested	Not Tested	control	Value Not Reported	0.337	FALSE	TRUE	TRUE
KNCN_ssc	Not Tested	Not Tested	Not Tested	Not Tested	case	Value Not Reported	1.961	FALSE	FALSE	FALSE
KNDC1_wgs	0.089928539	0.001124282	0.014194061	0.340657476	case	Value Not Reported	0.398	FALSE	TRUE	FALSE
L1TD1_wgs	-0.148243748	0.097394908	0.250090315	1	case	Value Not Reported	1.328	FALSE	FALSE	Not Reported
LAMB3_wgs	-0.114380412	0.023879812	0.105988558	1	control	Value Not Reported	0.738	FALSE	FALSE	FALSE
LAPTM5_wgs	0.052159628	0.20991838	0.414522596	1	control	Value Not Reported	0.4	FALSE	FALSE	TRUE
LASP1_wgs	-0.037271437	0.528609206	0.673431321	1	control	Value Not Reported	0.283	FALSE	TRUE	TRUE
LENG8.1_wgs	0.046410745	0.068896973	0.204664537	1	case	Value Not Reported	0.248	TRUE	TRUE	TRUE
LENG8_wgs	0.010067063	0.730879365	0.817041821	1	case	Value Not Reported	0.248	TRUE	TRUE	TRUE
LGSN_wgs	0.008372647	0.821145188	0.879106437	1	control	Value Not Reported	1.557	FALSE	Not Reported	Not Reported
LHFPL2_wgs	-0.026235955	0.535552795	0.673431321	1	case	Value Not Reported	1.041	FALSE	TRUE	FALSE
LHX3_wgs	0.042502685	0.01803497	0.095870102	1	case	Value Not Reported	0.742	FALSE	FALSE	Not Reported
LILRA6_wgs	-0.070168938	0.46477449	0.639740286	1	control	Value Not Reported	0.911	FALSE	Not Reported	Not Reported
LIN7C_wgs	Not Tested	Not Tested	Not Tested	Not Tested	case	Value Not Reported	0.8	FALSE	TRUE	TRUE
LIN9_wgs	Not Tested	Not Tested	Not Tested	Not Tested	control	Value Not Reported	0.258	TRUE	TRUE	FALSE
LMBRD2_wgs	Not Tested	Not Tested	Not Tested	Not Tested	case	Value Not Reported	0.547	FALSE	TRUE	TRUE
LMX1B_wgs	Not Tested	Not Tested	Not Tested	Not Tested	control	2	0.415	FALSE	FALSE	Not Reported
LONP2_wgs	0.03017712	0.594887962	0.712454753	1	control	Value Not Reported	1.349	FALSE	TRUE	TRUE
LPGAT1_wgs	-0.157553821	0.01212708	0.083511481	1	control	Value Not Reported	0.302	FALSE	TRUE	TRUE
LPXN_wgs	0.107753028	0.472292749	0.639740286	1	control	Value Not Reported	0.994	FALSE	FALSE	FALSE
LRCH1_wgs	-0.206227304	0.301154816	0.504763878	1	control	Value Not Reported	0.279	FALSE	TRUE	FALSE
LRP2BP_wgs	Not Tested	Not Tested	Not Tested	Not Tested	control	Value Not Reported	0.97	FALSE	FALSE	Not Reported
LRRC15_wgs	-0.160922665	1.13e-06	8.3e-05	0.000341579	control	Value Not Reported	1.414	FALSE	FALSE	Not Reported
LRRC8C_wgs	Not Tested	Not Tested	Not Tested	Not Tested	case	Value Not Reported	0.639	FALSE	TRUE	FALSE
LSMEM2_wgs	-0.050666171	0.021815829	0.104081917	1	case	Value Not Reported	1.767	FALSE	Not Reported	Not Reported
LTN1_wgs	Not Tested	Not Tested	Not Tested	Not Tested	case	Value Not Reported	0.366	FALSE	TRUE	TRUE
LUZP2_wgs	-0.53209033	0.004318762	0.03634958	1	case	Value Not Reported	1.222	FALSE	TRUE	TRUE
LYRM2_wgs	Not Tested	Not Tested	Not Tested	Not Tested	control	Value Not Reported	1.868	FALSE	TRUE	TRUE
LYRM7_wgs	Not Tested	Not Tested	Not Tested	Not Tested	case	Value Not Reported	1.437	FALSE	TRUE	FALSE
MAK_ssc	-0.015432719	0.53130839	0.673431321	1	case	Value Not Reported	1.205	FALSE	TRUE	FALSE
MAP1B_wgs	Not Tested	Not Tested	Not Tested	Not Tested	case	Value Not Reported	0.133	TRUE	TRUE	TRUE
MAP2K3_wgs	-0.024413467	0.384889255	0.586117318	1	control	Value Not Reported	0.663	FALSE	TRUE	FALSE
MAP4_wgs	Not Tested	Not Tested	Not Tested	Not Tested	control	Value Not Reported	0.349	FALSE	TRUE	TRUE
MAPKAP1.1_wgs	-0.03903284	0.179415905	0.380160973	1	case	Value Not Reported	0.153	TRUE	TRUE	TRUE
MAPKAP1_wgs	Not Tested	Not Tested	Not Tested	Not Tested	case	Value Not Reported	0.153	TRUE	TRUE	TRUE
MARVELD2_wgs	Not Tested	Not Tested	Not Tested	Not Tested	control	Value Not Reported	1.18	FALSE	FALSE	FALSE
MAST3_wgs	0.031558719	0.272390988	0.483446105	1	case	Value Not Reported	0.224	TRUE	TRUE	TRUE
MAVS_wgs	-0.063045817	0.024885395	0.105988558	1	case	Value Not Reported	1.296	FALSE	FALSE	FALSE
MBOAT2_wgs	Not Tested	Not Tested	Not Tested	Not Tested	control	Value Not Reported	0.42	FALSE	TRUE	TRUE
MCF2L2_wgs	Not Tested	Not Tested	Not Tested	Not Tested	control	Value Not Reported	0.904	FALSE	Not Reported	Not Reported
MCF2L_wgs	0.204300801	0.172353952	0.373023196	1	control	Value Not Reported	0.504	FALSE	TRUE	TRUE
MED13_wgs	Not Tested	Not Tested	Not Tested	Not Tested	case	1	0.03	TRUE	TRUE	TRUE
MEGF9_wgs	Not Tested	Not Tested	Not Tested	Not Tested	control	Value Not Reported	0.267	TRUE	TRUE	TRUE
MFN2_wgs	Not Tested	Not Tested	Not Tested	Not Tested	case	Value Not Reported	0.282	FALSE	TRUE	TRUE
MGAT1_wgs	Not Tested	Not Tested	Not Tested	Not Tested	case	Value Not Reported	0.221	TRUE	TRUE	FALSE
MGAT3_wgs	0.013803289	0.650414474	0.763858859	1	control	Value Not Reported	0.631	FALSE	TRUE	FALSE
MICB_wgs	-0.021167464	0.610667572	0.719969939	1	case	Value Not Reported	1.074	FALSE	Not Reported	Not Reported
MINK1_ssc	Not Tested	Not Tested	Not Tested	Not Tested	control	Value Not Reported	0.132	TRUE	TRUE	TRUE
MKX_wgs	Not Tested	Not Tested	Not Tested	Not Tested	case	1	0.398	FALSE	TRUE	FALSE
MLXIP_wgs	Not Tested	Not Tested	Not Tested	Not Tested	control	Value Not Reported	0.294	FALSE	TRUE	FALSE
MOBP_wgs	-0.055800825	0.402328962	0.600520569	1	case	Value Not Reported	1.203	FALSE	TRUE	FALSE
MPV17L_wgs	Not Tested	Not Tested	Not Tested	Not Tested	case	Value Not Reported	1.767	FALSE	TRUE	TRUE
MRPL17_wgs	Not Tested	Not Tested	Not Tested	Not Tested	control	Value Not Reported	1.323	FALSE	TRUE	TRUE
MRPL54_ssc	-0.015440156	0.659922603	0.765595026	1	case	Value Not Reported	1.436	FALSE	TRUE	TRUE
MSL2_wgs	0.084959023	0.270062122	0.483446105	1	control	Value Not Reported	0.481	FALSE	TRUE	FALSE
MTMR6_wgs	Not Tested	Not Tested	Not Tested	Not Tested	case	Value Not Reported	0.756	FALSE	TRUE	TRUE
MTR_wgs	Not Tested	Not Tested	Not Tested	Not Tested	case	Value Not Reported	0.627	FALSE	TRUE	FALSE
MUC2_ssc	Not Tested	Not Tested	Not Tested	Not Tested	case	Value Not Reported	0.426	FALSE	Not Reported	Not Reported
MUC2_wgs	-0.020433034	0.439901442	0.628727061	1	case	Value Not Reported	0.426	FALSE	Not Reported	Not Reported
MYCBP2_wgs	0.085298945	0.485469853	0.648006016	1	control	Value Not Reported	0.115	TRUE	TRUE	TRUE
MYO9B_wgs	Not Tested	Not Tested	Not Tested	Not Tested	case	2	0.177	TRUE	TRUE	TRUE
MYRF_wgs	Not Tested	Not Tested	Not Tested	Not Tested	case	Value Not Reported	0.117	TRUE	FALSE	FALSE
MYT1_wgs	Not Tested	Not Tested	Not Tested	Not Tested	control	Value Not Reported	0.304	FALSE	TRUE	FALSE
NAA50_wgs	Not Tested	Not Tested	Not Tested	Not Tested	control	Value Not Reported	0.545	FALSE	TRUE	TRUE
NDNL2_wgs	Not Tested	Not Tested	Not Tested	Not Tested	control	3	1.041	FALSE	Not Reported	Not Reported
NEDD1_wgs	Not Tested	Not Tested	Not Tested	Not Tested	control	Value Not Reported	0.416	FALSE	Not Reported	Not Reported
NFAM1_wgs	Not Tested	Not Tested	Not Tested	Not Tested	case	Value Not Reported	1.223	FALSE	FALSE	FALSE
NHLRC2_wgs	Not Tested	Not Tested	Not Tested	Not Tested	case	Value Not Reported	0.684	FALSE	TRUE	FALSE
NINJ2_wgs	Not Tested	Not Tested	Not Tested	Not Tested	control	Value Not Reported	1.554	FALSE	FALSE	FALSE
NIPA1_wgs	-0.100848992	0.029285957	0.110920564	1	case	3	1.04	FALSE	TRUE	TRUE
NME9_wgs	Not Tested	Not Tested	Not Tested	Not Tested	control	Value Not Reported	1.303	FALSE	FALSE	Not Reported
NR2F2_wgs	Not Tested	Not Tested	Not Tested	Not Tested	case	Value Not Reported	0.217	TRUE	TRUE	FALSE
NRARP_wgs	0.053691341	0.557780321	0.690301586	1	control	Value Not Reported	1.501	FALSE	FALSE	TRUE
NRXN1_wgs	0.112220915	0.241585733	0.447545652	1	case	1	0.254	TRUE	TRUE	TRUE
NSL1_wgs	-0.176774212	0.095899668	0.248355551	1	control	Value Not Reported	0.89	FALSE	FALSE	FALSE
NT5DC3_wgs	Not Tested	Not Tested	Not Tested	Not Tested	case	Value Not Reported	0.808	FALSE	TRUE	FALSE
NTN1_wgs	Not Tested	Not Tested	Not Tested	Not Tested	control	Value Not Reported	0.222	TRUE	FALSE	FALSE
NUDT12_wgs	-0.118867766	0.329355242	0.538558479	1	case	Value Not Reported	1.329	FALSE	FALSE	FALSE
NUDT14_ssc	Not Tested	Not Tested	Not Tested	Not Tested	case	Value Not Reported	1.639	FALSE	TRUE	FALSE
NUDT3_wgs	0.019645669	0.729333493	0.817041821	1	case	Value Not Reported	0.656	FALSE	TRUE	TRUE
NUPL1_wgs	Not Tested	Not Tested	Not Tested	Not Tested	case	Value Not Reported	0.346	FALSE	Not Reported	Not Reported
NXN_wgs	Not Tested	Not Tested	Not Tested	Not Tested	case	Value Not Reported	0.218	TRUE	FALSE	FALSE
OLFM3_wgs	Not Tested	Not Tested	Not Tested	Not Tested	control	Value Not Reported	0.688	FALSE	TRUE	TRUE
OLFML2A_wgs	Not Tested	Not Tested	Not Tested	Not Tested	case	Value Not Reported	0.996	FALSE	FALSE	FALSE
OR2H1_wgs	Not Tested	Not Tested	Not Tested	Not Tested	control	Value Not Reported	0.74	FALSE	Not Reported	Not Reported
ORMDL1_wgs	Not Tested	Not Tested	Not Tested	Not Tested	case	Value Not Reported	1.158	FALSE	Not Reported	Not Reported
OSCAR.1_wgs	Not Tested	Not Tested	Not Tested	Not Tested	control	Value Not Reported	1.475	FALSE	FALSE	Not Reported
OSCAR_wgs	Not Tested	Not Tested	Not Tested	Not Tested	control	Value Not Reported	1.475	FALSE	FALSE	Not Reported
OTUB2_wgs	Not Tested	Not Tested	Not Tested	Not Tested	control	Value Not Reported	1.856	FALSE	TRUE	FALSE
OXR1_wgs	-0.056559649	0.382809993	0.586117318	1	case	Value Not Reported	0.344	FALSE	TRUE	TRUE
P2RX3_ssc	Not Tested	Not Tested	Not Tested	Not Tested	case	Value Not Reported	0.932	FALSE	FALSE	Not Reported
P2RX7_wgs	0.081534048	0.57543025	0.70278717	1	control	Value Not Reported	0.916	FALSE	FALSE	FALSE
PABPN1L_wgs	Not Tested	Not Tested	Not Tested	Not Tested	control	Value Not Reported	1.872	FALSE	FALSE	Not Reported
PAEP_wgs	Not Tested	Not Tested	Not Tested	Not Tested	case	Value Not Reported	1.735	FALSE	Not Reported	Not Reported
PALM2-AKAP2_wgs	0.013452513	0.831974235	0.879106437	1	control	Value Not Reported	0.527	FALSE	Not Reported	Not Reported
PAQR9_wgs	Not Tested	Not Tested	Not Tested	Not Tested	case	Value Not Reported	0.783	FALSE	TRUE	TRUE
PARK7_wgs	Not Tested	Not Tested	Not Tested	Not Tested	control	Value Not Reported	0.529	FALSE	TRUE	TRUE
PARP15_wgs	0.137439929	0.517185347	0.669688718	1	control	Value Not Reported	0.961	FALSE	Not Reported	Not Reported
PARVB_wgs	Not Tested	Not Tested	Not Tested	Not Tested	control	Value Not Reported	1.278	FALSE	TRUE	FALSE
PAX5.1_wgs	Not Tested	Not Tested	Not Tested	Not Tested	case	1	0.165	TRUE	FALSE	Not Reported
PAX5_wgs	-0.03536245	0.436740542	0.627167698	1	control	1	0.165	TRUE	FALSE	Not Reported
PCBP3_wgs	-0.175436461	7.84e-06	0.000263979	0.002375809	control	Value Not Reported	0.386	FALSE	TRUE	FALSE
PCDH10_wgs	Not Tested	Not Tested	Not Tested	Not Tested	control	3	0.352	FALSE	TRUE	TRUE
PCDH17_wgs	-0.206585692	0.210681452	0.414522596	1	control	Value Not Reported	0.401	FALSE	TRUE	TRUE
PCDH7_wgs	-0.215812583	0.055253716	0.171537292	1	case	Value Not Reported	0.42	FALSE	TRUE	TRUE
PCDHA6_ssc	Not Tested	Not Tested	Not Tested	Not Tested	case	3	1.067	FALSE	FALSE	Not Reported
PCDHB4_wgs	Not Tested	Not Tested	Not Tested	Not Tested	case	Value Not Reported	1.374	FALSE	TRUE	FALSE
PCMT1_ssc	0.137241538	0.034223485	0.123449	1	case	Value Not Reported	0.455	FALSE	TRUE	TRUE
PDCD1_wgs	0.039804539	0.287992621	0.500327552	1	case	3	0.662	FALSE	FALSE	Not Reported
PDCD5_wgs	-0.05182622	0.655170957	0.765595026	1	control	Value Not Reported	1.167	FALSE	TRUE	TRUE
PDE7A_wgs	Not Tested	Not Tested	Not Tested	Not Tested	control	Value Not Reported	0.585	FALSE	TRUE	FALSE
PDE9A_ssc	0.040300485	0.283333045	0.496242269	1	control	Value Not Reported	0.485	FALSE	TRUE	FALSE
PDIK1L_wgs	-0.166748209	0.219861796	0.418981913	1	control	Value Not Reported	0.643	FALSE	TRUE	FALSE
PEX2.1_wgs	Not Tested	Not Tested	Not Tested	Not Tested	control	Value Not Reported	1.198	FALSE	TRUE	TRUE
PEX2_wgs	Not Tested	Not Tested	Not Tested	Not Tested	case	Value Not Reported	1.198	FALSE	TRUE	TRUE
PGR.1_wgs	Not Tested	Not Tested	Not Tested	Not Tested	case	Value Not Reported	0.47	FALSE	TRUE	FALSE
PGR_wgs	-0.022050152	0.932922118	0.954984465	1	case	Value Not Reported	0.47	FALSE	TRUE	FALSE
PHF12_wgs	Not Tested	Not Tested	Not Tested	Not Tested	case	1	0.135	TRUE	TRUE	FALSE
PHF17_wgs	Not Tested	Not Tested	Not Tested	Not Tested	case	Value Not Reported	Gene not in gnomad dataset	N/A	Not Reported	Not Reported
PHF21B_wgs	Not Tested	Not Tested	Not Tested	Not Tested	case	Value Not Reported	0.294	FALSE	TRUE	FALSE
PIGK_wgs	Not Tested	Not Tested	Not Tested	Not Tested	case	Value Not Reported	0.774	FALSE	TRUE	TRUE
PIGP_wgs	0.070629291	0.549470921	0.687973922	1	case	Value Not Reported	1.368	FALSE	TRUE	TRUE
PIGV_wgs	0.242402321	0.373656946	0.58359822	1	case	Value Not Reported	1.238	FALSE	FALSE	FALSE
PIK3C2A_wgs	Not Tested	Not Tested	Not Tested	Not Tested	control	Value Not Reported	0.359	FALSE	TRUE	FALSE
PIRT_wgs	-0.045937237	0.071785896	0.207153586	1	control	Value Not Reported	1.085	FALSE	FALSE	Not Reported
PKD1L2_wgs	Not Tested	Not Tested	Not Tested	Not Tested	case	Value Not Reported	1.763	FALSE	FALSE	Not Reported
PKHD1_wgs	Not Tested	Not Tested	Not Tested	Not Tested	case	Value Not Reported	0.681	FALSE	FALSE	Not Reported
PKP2_wgs	-0.065501786	0.56045182	0.690312608	1	control	Value Not Reported	1.059	FALSE	TRUE	FALSE
PLA2R1_wgs	-0.281593987	0.031744897	0.118749429	1	case	Value Not Reported	0.868	FALSE	FALSE	FALSE
PLEKHA5_wgs	0.114369696	0.006110554	0.049637316	1	case	Value Not Reported	0.098	TRUE	TRUE	TRUE
PLEKHA6_wgs	-0.027269772	0.451464799	0.633304787	1	case	Value Not Reported	0.422	FALSE	TRUE	FALSE
PLEKHG3_wgs	0.00349813	0.949585798	0.961855989	1	control	Value Not Reported	0.651	FALSE	FALSE	FALSE
PLEKHG4B_wgs	-0.097368943	0.153465815	0.343584187	1	control	Value Not Reported	1.224	FALSE	Not Reported	Not Reported
PLIN4_wgs	0.07205439	0.001272298	0.014809425	0.385506243	control	Value Not Reported	1.597	FALSE	FALSE	FALSE
PLK5_wgs	-0.230974476	0.001021439	0.014194061	0.309495961	case	Value Not Reported	1.149	FALSE	TRUE	TRUE
POLI_wgs	Not Tested	Not Tested	Not Tested	Not Tested	case	Value Not Reported	0.93	FALSE	TRUE	FALSE
POLR3D_ssc	0.008721613	0.748780842	0.825020346	1	case	Value Not Reported	1.246	FALSE	TRUE	TRUE
POLR3D_wgs	Not Tested	Not Tested	Not Tested	Not Tested	case	Value Not Reported	1.246	FALSE	TRUE	TRUE
PPA2.1_ssc	Not Tested	Not Tested	Not Tested	Not Tested	control	Value Not Reported	1.275	FALSE	TRUE	TRUE
PPA2_ssc	Not Tested	Not Tested	Not Tested	Not Tested	control	Value Not Reported	1.275	FALSE	TRUE	TRUE
PPAP2B_wgs	Not Tested	Not Tested	Not Tested	Not Tested	control	Value Not Reported	0.383	FALSE	Not Reported	Not Reported
PPARGC1A_wgs	0.051469052	0.131725201	0.310641015	1	control	Value Not Reported	0.267	TRUE	TRUE	TRUE
PPHLN1_wgs	-0.109645148	0.086698712	0.232475308	1	case	Value Not Reported	0.836	FALSE	FALSE	FALSE
PPP1R3B_wgs	Not Tested	Not Tested	Not Tested	Not Tested	case	Value Not Reported	0.991	FALSE	FALSE	FALSE
PPP1R9A_wgs	Not Tested	Not Tested	Not Tested	Not Tested	case	Value Not Reported	0.476	FALSE	TRUE	TRUE
PPP2R2B_wgs	-0.487613944	2.05e-05	0.000590405	0.006222388	case	Value Not Reported	0.293	FALSE	TRUE	TRUE
PPP3CB_wgs	0.047884345	0.746002335	0.824958787	1	control	Value Not Reported	0.098	TRUE	TRUE	TRUE
PPP4R2.1_wgs	-0.93066473	0.021625723	0.104081917	1	control	Value Not Reported	0.16	TRUE	Not Reported	Not Reported
PPP4R2_wgs	Not Tested	Not Tested	Not Tested	Not Tested	case	Value Not Reported	0.16	TRUE	Not Reported	Not Reported
PRDM5_wgs	0.011168231	0.829406418	0.879106437	1	control	Value Not Reported	0.839	FALSE	FALSE	FALSE
PRKAR1A.1_wgs	-0.040842365	0.594255333	0.712454753	1	case	Value Not Reported	0.119	TRUE	TRUE	TRUE
PRKAR1A_wgs	-0.058188962	0.162454344	0.354127094	1	case	Value Not Reported	0.119	TRUE	TRUE	TRUE
PRKG2_wgs	0.121083562	0.229943803	0.432751381	1	case	Value Not Reported	0.366	FALSE	TRUE	FALSE
PRPF40A_wgs	Not Tested	Not Tested	Not Tested	Not Tested	case	Value Not Reported	0.4	FALSE	TRUE	TRUE
PRSS23_wgs	0.147073735	0.27283592	0.483446105	1	case	Value Not Reported	1.003	FALSE	TRUE	FALSE
PSAPL1_wgs	0.001658399	0.958681547	0.961855989	1	case	Value Not Reported	Value Not Reported	N/A	FALSE	Not Reported
PTEN_asc	Not Tested	Not Tested	Not Tested	Not Tested	case	1	0.507	FALSE	TRUE	TRUE
PTGDR2_wgs	-0.245862214	1.31e-07	1.66e-05	3.96e-05	control	Value Not Reported	1.715	FALSE	FALSE	Not Reported
PTPLAD1.1_wgs	Not Tested	Not Tested	Not Tested	Not Tested	case	Value Not Reported	0.593	FALSE	Not Reported	Not Reported
PTPLAD1_wgs	-0.058977534	0.050923715	0.160727976	1	case	Value Not Reported	0.593	FALSE	Not Reported	Not Reported
PTPN21_wgs	Not Tested	Not Tested	Not Tested	Not Tested	case	Value Not Reported	0.656	FALSE	TRUE	FALSE
PTPRC_wgs	-0.170474422	0.193334192	0.389182033	1	control	3	0.207	TRUE	FALSE	FALSE
PTPRJ_wgs	Not Tested	Not Tested	Not Tested	Not Tested	case	Value Not Reported	0.634	FALSE	TRUE	TRUE
PUM2_wgs	0.071388035	0.338672901	0.545839836	1	control	Value Not Reported	0.284	FALSE	TRUE	TRUE
PURB_wgs	Not Tested	Not Tested	Not Tested	Not Tested	case	Value Not Reported	0.643	FALSE	TRUE	TRUE
QSOX1_wgs	0.028701439	0.459125778	0.639740286	1	case	Value Not Reported	0.624	FALSE	TRUE	FALSE
RAB22A_wgs	Not Tested	Not Tested	Not Tested	Not Tested	control	Value Not Reported	0.682	FALSE	TRUE	FALSE
RAB6B_wgs	-0.113111617	0.001407967	0.014809425	0.42661387	case	Value Not Reported	0.33	FALSE	TRUE	TRUE
RABGAP1L_wgs	-0.167371701	0.187347317	0.384970049	1	case	Value Not Reported	0.509	FALSE	TRUE	TRUE
RAD18_wgs	Not Tested	Not Tested	Not Tested	Not Tested	control	Value Not Reported	0.991	FALSE	TRUE	FALSE
RAET1G_wgs	0.105448716	0.007243176	0.056273905	1	control	Value Not Reported	1.384	FALSE	Not Reported	Not Reported
RANBP10.1_wgs	Not Tested	Not Tested	Not Tested	Not Tested	control	Value Not Reported	0.321	FALSE	TRUE	TRUE
RANBP10_wgs	Not Tested	Not Tested	Not Tested	Not Tested	control	Value Not Reported	0.321	FALSE	TRUE	TRUE
RANBP6_wgs	Not Tested	Not Tested	Not Tested	Not Tested	case	Value Not Reported	0.597	FALSE	TRUE	FALSE
RAP1A_wgs	-0.094753538	0.003018209	0.028578668	0.914517362	case	Value Not Reported	0.537	FALSE	TRUE	TRUE
RBFOX1_wgs	Not Tested	Not Tested	Not Tested	Not Tested	case	2	0.336	FALSE	TRUE	TRUE
RBFOX2_wgs	Not Tested	Not Tested	Not Tested	Not Tested	case	Value Not Reported	0.194	TRUE	TRUE	TRUE
RBM28.1_wgs	Not Tested	Not Tested	Not Tested	Not Tested	case	Value Not Reported	0.815	FALSE	TRUE	TRUE
RBM28_wgs	Not Tested	Not Tested	Not Tested	Not Tested	control	Value Not Reported	0.815	FALSE	TRUE	TRUE
RBM41_ssc	Not Tested	Not Tested	Not Tested	Not Tested	case	Value Not Reported	0.319	FALSE	FALSE	FALSE
RBM4_wgs	Not Tested	Not Tested	Not Tested	Not Tested	case	Value Not Reported	0.216	TRUE	TRUE	FALSE
REEP1_wgs	0.251285092	2.14e-05	0.000590405	0.006494452	case	Value Not Reported	0.23	TRUE	TRUE	TRUE
REM2_wgs	Not Tested	Not Tested	Not Tested	Not Tested	case	Value Not Reported	1.304	FALSE	TRUE	TRUE
RFX3_wgs	-0.359077867	0.217409411	0.416930705	1	control	1	0.104	TRUE	TRUE	TRUE
RFX7_wgs	-0.066202877	0.251929453	0.457093558	1	control	Value Not Reported	0.132	TRUE	TRUE	FALSE
RGS17_wgs	-0.075310256	0.018604819	0.096568206	1	control	Value Not Reported	0.641	FALSE	TRUE	TRUE
RIMS3_wgs	-0.110787293	0.026105679	0.106066658	1	case	3	1.06	FALSE	TRUE	FALSE
RNF130_wgs	Not Tested	Not Tested	Not Tested	Not Tested	case	Value Not Reported	0.801	FALSE	TRUE	TRUE
RNF150_wgs	Not Tested	Not Tested	Not Tested	Not Tested	control	Value Not Reported	0.822	FALSE	TRUE	TRUE
RNF219_wgs	Not Tested	Not Tested	Not Tested	Not Tested	control	Value Not Reported	0.866	FALSE	Not Reported	Not Reported
RNF44_wgs	-0.025785917	0.598316745	0.713740054	1	case	Value Not Reported	0.502	FALSE	TRUE	TRUE
ROR1_wgs	Not Tested	Not Tested	Not Tested	Not Tested	control	Value Not Reported	0.267	TRUE	FALSE	FALSE
RP11-219B4.5_wgs	Not Tested	Not Tested	Not Tested	Not Tested	control	Value Not Reported	1.937	FALSE	Not Reported	Not Reported
RUNX1T1_wgs	0.026437074	0.480911245	0.644761536	1	control	Value Not Reported	0.312	FALSE	TRUE	TRUE
RYR3_wgs	Not Tested	Not Tested	Not Tested	Not Tested	case	Value Not Reported	0.279	FALSE	TRUE	TRUE
SAMD5_wgs	Not Tested	Not Tested	Not Tested	Not Tested	control	Value Not Reported	1.695	FALSE	TRUE	FALSE
SAR1B_wgs	-0.043419738	0.147845053	0.336377967	1	case	Value Not Reported	0.989	FALSE	TRUE	TRUE
SBF1_wgs	-0.115844868	0.001371713	0.014809425	0.415629017	case	2	0.265	TRUE	TRUE	FALSE
SCAI_wgs	Not Tested	Not Tested	Not Tested	Not Tested	case	Value Not Reported	0.243	TRUE	TRUE	TRUE
SCARB2.1_wgs	Not Tested	Not Tested	Not Tested	Not Tested	case	Value Not Reported	0.724	FALSE	TRUE	TRUE
SCARB2_wgs	Not Tested	Not Tested	Not Tested	Not Tested	control	Value Not Reported	0.724	FALSE	TRUE	TRUE
SCN1A_wgs	Not Tested	Not Tested	Not Tested	Not Tested	case	1	0.071	TRUE	TRUE	TRUE
SCN9A_wgs	-0.036295238	0.789865474	0.857810891	1	control	2	0.708	FALSE	FALSE	FALSE
SCUBE1_wgs	0.10348501	0.582404135	0.705873812	1	control	Value Not Reported	0.313	FALSE	TRUE	FALSE
SDC2_wgs	Not Tested	Not Tested	Not Tested	Not Tested	control	3	0.672	FALSE	TRUE	TRUE
SEMA3D_wgs	Not Tested	Not Tested	Not Tested	Not Tested	control	Value Not Reported	0.657	FALSE	FALSE	FALSE
SERAC1_wgs	0.142687343	0.04435724	0.146089605	1	control	Value Not Reported	0.626	FALSE	TRUE	FALSE
SERBP1_wgs	-0.247346494	0.042408193	0.141205303	1	control	Value Not Reported	0.181	TRUE	TRUE	TRUE
SF3B3_wgs	0.014144573	0.734068378	0.817041821	1	case	Value Not Reported	0.178	TRUE	TRUE	TRUE
SFXN2_wgs	0.102764543	0.017182374	0.092968914	1	control	Value Not Reported	0.778	FALSE	TRUE	FALSE
SH2B3_wgs	-0.262535655	0.014946896	0.089475656	1	case	Value Not Reported	0.803	FALSE	TRUE	FALSE
SH3PXD2A_wgs	-0.072435833	0.011878377	0.083511481	1	control	Value Not Reported	0.296	FALSE	TRUE	FALSE
SH3RF3_wgs	Not Tested	Not Tested	Not Tested	Not Tested	control	3	0.527	FALSE	TRUE	FALSE
SHISA6_wgs	Not Tested	Not Tested	Not Tested	Not Tested	case	Value Not Reported	0.398	FALSE	TRUE	FALSE
SHISA9_wgs	0.025371376	0.378830134	0.586117318	1	case	Value Not Reported	0.405	FALSE	TRUE	TRUE
SIRPB1_wgs	0.055165415	0.076949141	0.213904492	1	case	Value Not Reported	1.633	FALSE	TRUE	TRUE
SLC22A2_wgs	Not Tested	Not Tested	Not Tested	Not Tested	case	Value Not Reported	1.154	FALSE	FALSE	Not Reported
SLC26A3_wgs	Not Tested	Not Tested	Not Tested	Not Tested	control	Value Not Reported	0.955	FALSE	FALSE	Not Reported
SLC2A13_wgs	Not Tested	Not Tested	Not Tested	Not Tested	case	Value Not Reported	0.377	FALSE	TRUE	TRUE
SLC34A2_wgs	-0.06311624	0.493348456	0.652771101	1	case	Value Not Reported	1.091	FALSE	FALSE	Not Reported
SLC36A2_wgs	0.061654797	0.057983541	0.175690131	1	case	Value Not Reported	1.263	FALSE	FALSE	FALSE
SLC39A9_ssc	Not Tested	Not Tested	Not Tested	Not Tested	control	Value Not Reported	0.483	FALSE	TRUE	FALSE
SLC4A4_wgs	Not Tested	Not Tested	Not Tested	Not Tested	control	Value Not Reported	0.273	FALSE	TRUE	TRUE
SLC6A1_asc	0.13509258	0.001417404	0.014809425	0.42947333	case	1	0.15	TRUE	TRUE	TRUE
SLCO2A1_wgs	Not Tested	Not Tested	Not Tested	Not Tested	case	Value Not Reported	1.053	FALSE	FALSE	FALSE
SMAD9_wgs	Not Tested	Not Tested	Not Tested	Not Tested	case	Value Not Reported	0.852	FALSE	Not Reported	Not Reported
SMIM14_wgs	Not Tested	Not Tested	Not Tested	Not Tested	case	Value Not Reported	0.576	FALSE	TRUE	TRUE
SMYD5_wgs	Not Tested	Not Tested	Not Tested	Not Tested	case	Value Not Reported	0.571	FALSE	TRUE	TRUE
SNX13_wgs	-0.101909344	0.406915989	0.601441681	1	control	Value Not Reported	0.364	FALSE	TRUE	FALSE
SNX16_wgs	-0.122951108	0.186695163	0.384970049	1	control	Value Not Reported	1.624	FALSE	TRUE	TRUE
SNX29.1_wgs	Not Tested	Not Tested	Not Tested	Not Tested	control	Value Not Reported	0.741	FALSE	TRUE	TRUE
SNX29.2_wgs	-0.046574675	0.047179163	0.152077513	1	control	Value Not Reported	0.741	FALSE	TRUE	TRUE
SNX29_wgs	Not Tested	Not Tested	Not Tested	Not Tested	case	Value Not Reported	0.741	FALSE	TRUE	TRUE
SOCS4_wgs	Not Tested	Not Tested	Not Tested	Not Tested	case	Value Not Reported	1.047	FALSE	TRUE	FALSE
SORCS2_wgs	-0.027755559	0.294333862	0.50102899	1	case	Value Not Reported	0.428	FALSE	TRUE	TRUE
SORCS3_wgs	Not Tested	Not Tested	Not Tested	Not Tested	case	2	0.465	FALSE	TRUE	FALSE
SORD_ssc	Not Tested	Not Tested	Not Tested	Not Tested	case	Value Not Reported	1.275	FALSE	TRUE	FALSE
SOX21_wgs	Not Tested	Not Tested	Not Tested	Not Tested	case	Value Not Reported	0.726	FALSE	FALSE	FALSE
SP7_wgs	Not Tested	Not Tested	Not Tested	Not Tested	case	Value Not Reported	0.558	FALSE	FALSE	FALSE
SPATS2_wgs	Not Tested	Not Tested	Not Tested	Not Tested	control	Value Not Reported	0.319	FALSE	TRUE	FALSE
SPOCK1_wgs	0.074109858	0.112753393	0.275518372	1	case	Value Not Reported	0.392	FALSE	TRUE	TRUE
SPRED3_wgs	Not Tested	Not Tested	Not Tested	Not Tested	control	Value Not Reported	0.687	FALSE	TRUE	FALSE
SPRR3_wgs	Not Tested	Not Tested	Not Tested	Not Tested	case	Value Not Reported	Value Not Reported	N/A	Not Reported	Not Reported
SPRR4_wgs	0.099574113	0.003789425	0.032805593	1	control	Value Not Reported	1.77	FALSE	Not Reported	Not Reported
SRRM4_wgs	Not Tested	Not Tested	Not Tested	Not Tested	control	Value Not Reported	0.41	FALSE	TRUE	FALSE
STAU2_wgs	-0.097825251	0.008052916	0.061000835	1	case	Value Not Reported	0.318	FALSE	TRUE	TRUE
STK24_wgs	Not Tested	Not Tested	Not Tested	Not Tested	case	Value Not Reported	0.58	FALSE	TRUE	FALSE
STMN1_wgs	Not Tested	Not Tested	Not Tested	Not Tested	control	Value Not Reported	0.944	FALSE	TRUE	TRUE
STON1_ssc	Not Tested	Not Tested	Not Tested	Not Tested	case	Value Not Reported	1.121	FALSE	FALSE	FALSE
STON1_wgs	Not Tested	Not Tested	Not Tested	Not Tested	case	Value Not Reported	1.121	FALSE	FALSE	FALSE
STX7_wgs	Not Tested	Not Tested	Not Tested	Not Tested	control	Value Not Reported	1.023	FALSE	TRUE	TRUE
SURF4_wgs	-0.078083023	0.155183062	0.343584187	1	case	Value Not Reported	0.546	FALSE	TRUE	TRUE
SYNGR3_wgs	Not Tested	Not Tested	Not Tested	Not Tested	case	Value Not Reported	0.746	FALSE	TRUE	TRUE
SYNJ1_wgs	Not Tested	Not Tested	Not Tested	Not Tested	case	3	0.33	FALSE	TRUE	TRUE
SYT3_wgs	Not Tested	Not Tested	Not Tested	Not Tested	case	Value Not Reported	0.398	FALSE	TRUE	FALSE
TACR2_wgs	0.028226311	0.302328236	0.504763878	1	control	Value Not Reported	1.157	FALSE	FALSE	Not Reported
TBPL1_wgs	Not Tested	Not Tested	Not Tested	Not Tested	case	Value Not Reported	0.693	FALSE	TRUE	TRUE
TBX18_wgs	Not Tested	Not Tested	Not Tested	Not Tested	case	Value Not Reported	0.193	TRUE	FALSE	FALSE
TDRP_wgs	Not Tested	Not Tested	Not Tested	Not Tested	case	Value Not Reported	1.863	FALSE	TRUE	FALSE
TEKT1_wgs	-0.167985889	0.155349946	0.343584187	1	control	Value Not Reported	1.085	FALSE	FALSE	FALSE
TFEC_wgs	0.897665472	0.023196595	0.105988558	1	case	Value Not Reported	1.135	FALSE	FALSE	Not Reported
THRB_wgs	-0.397098388	0.013237937	0.087127629	1	case	Value Not Reported	0.223	TRUE	TRUE	TRUE
TIMP3_wgs	Not Tested	Not Tested	Not Tested	Not Tested	case	Value Not Reported	0.533	FALSE	TRUE	TRUE
TIRAP_ssc	Not Tested	Not Tested	Not Tested	Not Tested	control	Value Not Reported	1.656	FALSE	FALSE	FALSE
TLK1.1_wgs	-0.221965021	0.000655043	0.011675182	0.198478086	case	Value Not Reported	0.165	TRUE	TRUE	TRUE
TLK1_wgs	-0.092930386	0.397282978	0.595924467	1	control	Value Not Reported	0.165	TRUE	TRUE	TRUE
TLL2_wgs	-0.009034231	0.825798354	0.879106437	1	control	Value Not Reported	1.151	FALSE	FALSE	Not Reported
TMEM106B_wgs	-0.122870513	0.102646774	0.260041615	1	control	Value Not Reported	0.604	FALSE	TRUE	TRUE
TMEM178B_wgs	Not Tested	Not Tested	Not Tested	Not Tested	case	Value Not Reported	0.336	FALSE	TRUE	TRUE
TMEM196_wgs	0.261503645	0.0901437	0.237509053	1	case	Value Not Reported	1.757	FALSE	Not Reported	Not Reported
TMEM200C.2_wgs	Not Tested	Not Tested	Not Tested	Not Tested	control	Value Not Reported	1.241	FALSE	TRUE	FALSE
TMEM200C.3_wgs	Not Tested	Not Tested	Not Tested	Not Tested	control	Value Not Reported	1.241	FALSE	TRUE	FALSE
TMEM200C_wgs	Not Tested	Not Tested	Not Tested	Not Tested	control	Value Not Reported	1.241	FALSE	TRUE	FALSE
TMEM55A_wgs	Not Tested	Not Tested	Not Tested	Not Tested	control	Value Not Reported	0.894	FALSE	Not Reported	Not Reported
TMEM63B_wgs	Not Tested	Not Tested	Not Tested	Not Tested	case	Value Not Reported	0.168	TRUE	TRUE	TRUE
TMEM86A_wgs	0.025475165	0.515867254	0.669688718	1	case	Value Not Reported	1.031	FALSE	TRUE	TRUE
TMEM95_wgs	Not Tested	Not Tested	Not Tested	Not Tested	case	Value Not Reported	1.551	FALSE	FALSE	Not Reported
TMEM98_wgs	Not Tested	Not Tested	Not Tested	Not Tested	control	Value Not Reported	0.886	FALSE	FALSE	FALSE
TMTC2_wgs	Not Tested	Not Tested	Not Tested	Not Tested	case	Value Not Reported	0.477	FALSE	Not Reported	Not Reported
TNRC6B_wgs	0.071582807	0.385183548	0.586117318	1	case	2	0.173	TRUE	TRUE	TRUE
TOLLIP_wgs	-0.062054786	0.023575418	0.105988558	1	control	Value Not Reported	0.719	FALSE	TRUE	TRUE
TPGS1_wgs	Not Tested	Not Tested	Not Tested	Not Tested	control	Value Not Reported	1.562	FALSE	TRUE	TRUE
TPGS2_wgs	0.015335925	0.759662725	0.833977557	1	control	Value Not Reported	1.063	FALSE	TRUE	TRUE
TRAF3_wgs	-0.014389862	0.552804922	0.689299965	1	case	Value Not Reported	0.224	TRUE	TRUE	FALSE
TRAK1_wgs	Not Tested	Not Tested	Not Tested	Not Tested	case	Value Not Reported	0.519	FALSE	TRUE	FALSE
TRAM2_wgs	0.14651558	0.074856679	0.211977326	1	case	Value Not Reported	0.347	FALSE	FALSE	FALSE
TRIM24_wgs	-0.036632454	0.694609425	0.788264629	1	control	Value Not Reported	0.115	TRUE	TRUE	FALSE
TRIM2_wgs	Not Tested	Not Tested	Not Tested	Not Tested	case	Value Not Reported	0.27	FALSE	TRUE	TRUE
TRIM36_wgs	Not Tested	Not Tested	Not Tested	Not Tested	case	Value Not Reported	0.659	FALSE	FALSE	FALSE
TRIM37_wgs	-0.028391771	0.701399707	0.793000414	1	control	Value Not Reported	0.642	FALSE	TRUE	TRUE
TRPM3_wgs	Not Tested	Not Tested	Not Tested	Not Tested	case	Value Not Reported	0.453	FALSE	TRUE	FALSE
TSC22D2_wgs	Not Tested	Not Tested	Not Tested	Not Tested	case	Value Not Reported	0.324	FALSE	TRUE	TRUE
TSLP.1_wgs	Not Tested	Not Tested	Not Tested	Not Tested	control	Value Not Reported	1.584	FALSE	FALSE	FALSE
TSLP_wgs	0.026999842	0.943034015	0.958856734	1	control	Value Not Reported	1.584	FALSE	FALSE	FALSE
TSPAN14_wgs	Not Tested	Not Tested	Not Tested	Not Tested	control	Value Not Reported	0.292	FALSE	TRUE	FALSE
TSSC1_wgs	-0.13329624	0.516544397	0.669688718	1	control	Value Not Reported	0.569	FALSE	Not Reported	Not Reported
TTC39C_wgs	-0.014605879	0.776252584	0.849113838	1	case	Value Not Reported	0.576	FALSE	TRUE	TRUE
TTL_wgs	Not Tested	Not Tested	Not Tested	Not Tested	control	Value Not Reported	0.52	FALSE	TRUE	TRUE
TWSG1_wgs	-0.892588378	0.038933441	0.135595779	1	control	Value Not Reported	1.03	FALSE	TRUE	FALSE
U2SURP_wgs	-0.03385382	0.464499573	0.639740286	1	control	Value Not Reported	0.077	TRUE	TRUE	TRUE
UBAP2L_wgs	-0.005709685	0.885827558	0.92553707	1	case	Value Not Reported	0.103	TRUE	TRUE	TRUE
UBE2I.1_wgs	-0.24953199	7.06e-09	2.14e-06	2.14e-06	case	Value Not Reported	0.287	FALSE	TRUE	TRUE
UBE2I_wgs	-0.262957248	0.000935035	0.014165779	0.283315583	case	Value Not Reported	0.287	FALSE	TRUE	TRUE
UBE2QL1_wgs	Not Tested	Not Tested	Not Tested	Not Tested	case	Value Not Reported	0.806	FALSE	TRUE	FALSE
UBE2V2_wgs	Not Tested	Not Tested	Not Tested	Not Tested	control	Value Not Reported	1.246	FALSE	TRUE	TRUE
UBN2_wgs	Not Tested	Not Tested	Not Tested	Not Tested	control	2	0.213	TRUE	TRUE	TRUE
UNC79.1_wgs	Not Tested	Not Tested	Not Tested	Not Tested	case	2	0.147	TRUE	TRUE	TRUE
UNC79_wgs	-0.157277701	0.082701062	0.226013845	1	case	2	0.147	TRUE	TRUE	TRUE
UQCRB_wgs	0.225647951	0.014878099	0.089475656	1	case	Value Not Reported	1.076	FALSE	TRUE	TRUE
USP15.1_wgs	-0.140555107	0.177507671	0.378766368	1	control	2	0.211	TRUE	TRUE	TRUE
USP15_wgs	0.116750771	0.09509339	0.248355551	1	case	2	0.211	TRUE	TRUE	TRUE
USP40_wgs	-0.093206082	0.293815967	0.50102899	1	case	Value Not Reported	0.925	FALSE	TRUE	TRUE
USP46_wgs	Not Tested	Not Tested	Not Tested	Not Tested	case	Value Not Reported	0.423	FALSE	TRUE	TRUE
UTP6_wgs	-0.166387304	0.016644461	0.092722805	1	control	Value Not Reported	0.668	FALSE	TRUE	FALSE
VAV2_wgs	-0.018773022	0.356919611	0.569192854	1	control	Value Not Reported	0.521	FALSE	FALSE	FALSE
VKORC1L1_wgs	Not Tested	Not Tested	Not Tested	Not Tested	control	Value Not Reported	0.489	FALSE	TRUE	TRUE
VNN1_wgs	Not Tested	Not Tested	Not Tested	Not Tested	case	Value Not Reported	1.041	FALSE	FALSE	Not Reported
WDFY2_wgs	0.216009532	0.288968058	0.500327552	1	case	Value Not Reported	0.994	FALSE	TRUE	FALSE
WDR52_wgs	Not Tested	Not Tested	Not Tested	Not Tested	control	Value Not Reported	0.561	FALSE	Not Reported	Not Reported
WSCD1_wgs	Not Tested	Not Tested	Not Tested	Not Tested	case	Value Not Reported	0.679	FALSE	TRUE	TRUE
XAF1_wgs	Not Tested	Not Tested	Not Tested	Not Tested	control	Value Not Reported	1.702	FALSE	TRUE	FALSE
XKR7_wgs	Not Tested	Not Tested	Not Tested	Not Tested	case	Value Not Reported	0.382	FALSE	FALSE	Not Reported
XPO4_wgs	Not Tested	Not Tested	Not Tested	Not Tested	case	Value Not Reported	0.143	TRUE	TRUE	FALSE
YEATS2_wgs	Not Tested	Not Tested	Not Tested	Not Tested	case	3	0.28	FALSE	TRUE	TRUE
YIPF4_wgs	Not Tested	Not Tested	Not Tested	Not Tested	control	Value Not Reported	0.768	FALSE	TRUE	TRUE
YPEL5_wgs	-0.002350751	0.941782476	0.958856734	1	control	Value Not Reported	0.832	FALSE	TRUE	TRUE
ZBED4_wgs	Not Tested	Not Tested	Not Tested	Not Tested	case	Value Not Reported	0.405	FALSE	TRUE	FALSE
ZBTB39_wgs	Not Tested	Not Tested	Not Tested	Not Tested	control	Value Not Reported	0.855	FALSE	FALSE	FALSE
ZC3H7B_wgs	Not Tested	Not Tested	Not Tested	Not Tested	case	Value Not Reported	0.323	FALSE	TRUE	TRUE
ZCCHC11_wgs	Not Tested	Not Tested	Not Tested	Not Tested	control	Value Not Reported	0.107	TRUE	Not Reported	Not Reported
ZKSCAN1_wgs	Not Tested	Not Tested	Not Tested	Not Tested	case	Value Not Reported	0.323	FALSE	TRUE	FALSE
ZNF169_wgs	-0.011472061	0.901966113	0.932749939	1	control	Value Not Reported	1.349	FALSE	TRUE	FALSE
ZNF208_wgs	Not Tested	Not Tested	Not Tested	Not Tested	control	Value Not Reported	1.855	FALSE	Not Reported	Not Reported
ZNF234_wgs	Not Tested	Not Tested	Not Tested	Not Tested	control	Value Not Reported	1.252	FALSE	Not Reported	Not Reported
ZNF280D_wgs	-0.063448719	0.192542215	0.389182033	1	control	Value Not Reported	0.419	FALSE	TRUE	TRUE
ZNF414_wgs	-0.094646428	0.012712906	0.085600234	1	control	Value Not Reported	0.787	FALSE	TRUE	TRUE
ZNF493_wgs	-0.07654939	0.070889957	0.206535164	1	case	Value Not Reported	1.905	FALSE	Not Reported	Not Reported
ZNF544_wgs	Not Tested	Not Tested	Not Tested	Not Tested	control	Value Not Reported	1.577	FALSE	Not Reported	Not Reported
ZNF592_wgs	-0.135256283	0.001246198	0.014809425	0.377597878	control	Value Not Reported	0.133	TRUE	TRUE	FALSE
ZNF626_wgs	Not Tested	Not Tested	Not Tested	Not Tested	control	3	0.923	FALSE	Not Reported	Not Reported
ZNF629_wgs	Not Tested	Not Tested	Not Tested	Not Tested	control	Value Not Reported	0.166	TRUE	TRUE	FALSE
ZNF691_wgs	Not Tested	Not Tested	Not Tested	Not Tested	control	Value Not Reported	0.47	FALSE	TRUE	FALSE
ZNF771_wgs	Not Tested	Not Tested	Not Tested	Not Tested	case	Value Not Reported	1.018	FALSE	TRUE	TRUE
ZNF781_wgs	Not Tested	Not Tested	Not Tested	Not Tested	case	Value Not Reported	Value Not Reported	N/A	TRUE	FALSE

## Sheet: Vglut 410 - Ref vs Shuf
Element	logFC	pval	fdr	bonferroni	Phenotype	SFARI_GENE_SCORE	LOEUF	Constrained_LOEUF	Expressed_in_Excitatory_Neurons	Expressed_in_Medium_Spiny_Neurons
9-Sep_wgs	Not Tested	Not Tested	Not Tested	Not Tested	control	Value Not Reported	0.252	TRUE	Not Reported	Not Reported
ABCB5_wgs	Not Tested	Not Tested	Not Tested	Not Tested	control	Value Not Reported	1.127	FALSE	FALSE	Not Reported
ABHD2_ssc	-0.832435316397574	0.00663720105260351	0.0512255773547091	1	case	Value Not Reported	0.431	FALSE	TRUE	TRUE
ABL2_wgs	Not Tested	Not Tested	Not Tested	Not Tested	case	Value Not Reported	0.58	FALSE	TRUE	FALSE
AC010536.1_wgs	0.156426865402602	0.511956830233002	0.696618892076181	1	case	Value Not Reported	Value Not Reported	N/A	Not Reported	Not Reported
AC010547.9_wgs	Not Tested	Not Tested	Not Tested	Not Tested	control	Value Not Reported	Gene not in gnomad dataset	N/A	Not Reported	Not Reported
ACAD11_ssc	0.335765411423084	0.478989569206084	0.684796709123615	1	case	Value Not Reported	0.883	FALSE	TRUE	FALSE
ACBD3_wgs	Not Tested	Not Tested	Not Tested	Not Tested	control	Value Not Reported	0.539	FALSE	TRUE	FALSE
ADAM28_wgs	Not Tested	Not Tested	Not Tested	Not Tested	case	Value Not Reported	1.162	FALSE	FALSE	FALSE
ADARB1_wgs	0.0506048124959647	0.912855758758191	0.950033002489348	1	control	Value Not Reported	0.399	FALSE	TRUE	FALSE
AGFG2_wgs	Not Tested	Not Tested	Not Tested	Not Tested	case	Value Not Reported	0.821	FALSE	TRUE	TRUE
AGO4_wgs	0.123456627269225	0.754198160281214	0.875137802786595	1	case	2	0.218	TRUE	TRUE	FALSE
AGTR1_wgs	1.7294905167227	0.052699435128836	0.199295741584157	1	control	Value Not Reported	1.347	FALSE	FALSE	Not Reported
AKAP10_wgs	-0.52675353543098	0.182104009793855	0.391523621056789	1	case	Value Not Reported	0.441	FALSE	TRUE	FALSE
AKAP9_wgs	Not Tested	Not Tested	Not Tested	Not Tested	case	2	0.404	FALSE	TRUE	TRUE
AKR1B1_ssc	-0.253653041946723	0.494572133536818	0.690577958475966	1	control	Value Not Reported	0.997	FALSE	TRUE	TRUE
AKR1C1_wgs	0.565699721207902	0.137400946168062	0.328396607178289	1	case	Value Not Reported	1.588	FALSE	Not Reported	Not Reported
AL117190.3_wgs	Not Tested	Not Tested	Not Tested	Not Tested	control	Value Not Reported	Gene not in gnomad dataset	N/A	Not Reported	Not Reported
AL162407.1_wgs	-0.402420580256988	0.669028890195855	0.813243487469617	1	control	Value Not Reported	1.828	FALSE	Not Reported	Not Reported
ALDH3A2_ssc	Not Tested	Not Tested	Not Tested	Not Tested	control	Value Not Reported	0.825	FALSE	TRUE	FALSE
ALG14_wgs	Not Tested	Not Tested	Not Tested	Not Tested	control	Value Not Reported	1.196	FALSE	TRUE	TRUE
ALX4.1_wgs	-0.065205437437664	0.682300429342305	0.821489716928135	1	control	Value Not Reported	0.519	FALSE	FALSE	Not Reported
ALX4_wgs	-0.915919834522483	0.000801852087765294	0.0142726089263763	0.241357478417354	case	Value Not Reported	0.519	FALSE	FALSE	Not Reported
AMPD2_wgs	-0.531157580964137	0.0947003335605027	0.259134549106467	1	case	Value Not Reported	0.638	FALSE	TRUE	TRUE
AMZ1.1_wgs	0.752015631179638	0.065723869006877	0.219184747353041	1	control	Value Not Reported	1.939	FALSE	TRUE	TRUE
AMZ1_wgs	0.0264115114225018	0.927088211030743	0.952629095622324	1	case	Value Not Reported	1.939	FALSE	TRUE	TRUE
ANGPTL4_wgs	-0.000228810558077198	0.995398294557739	0.995398294557739	1	control	Value Not Reported	1.283	FALSE	FALSE	FALSE
ANO8_wgs	Not Tested	Not Tested	Not Tested	Not Tested	case	Value Not Reported	0.317	FALSE	TRUE	FALSE
ANP32E_wgs	0.374734366637907	0.355737072828052	0.585119447657069	1	control	Value Not Reported	0.423	FALSE	TRUE	TRUE
ANTXR2_wgs	-1.74002963645098	0.0271409461677941	0.127647262445407	1	control	Value Not Reported	0.503	FALSE	FALSE	FALSE
AP3S2_wgs	Not Tested	Not Tested	Not Tested	Not Tested	case	Value Not Reported	1.427	FALSE	TRUE	FALSE
AP4S1_wgs	Not Tested	Not Tested	Not Tested	Not Tested	case	Value Not Reported	1.633	FALSE	TRUE	TRUE
APOBEC3C_wgs	-1.09675587867451	1.01191046975541e-05	0.000507641752327296	0.00304585051396378	case	Value Not Reported	0.943	FALSE	Not Reported	Not Reported
ARFGAP2_wgs	Not Tested	Not Tested	Not Tested	Not Tested	case	Value Not Reported	0.54	FALSE	TRUE	TRUE
ARHGEF12_wgs	Not Tested	Not Tested	Not Tested	Not Tested	control	Value Not Reported	0.179	TRUE	TRUE	TRUE
ARL3_wgs	Not Tested	Not Tested	Not Tested	Not Tested	control	Value Not Reported	1.097	FALSE	TRUE	TRUE
ARL5B_wgs	Not Tested	Not Tested	Not Tested	Not Tested	case	Value Not Reported	1.048	FALSE	TRUE	FALSE
ARPC4_wgs	Not Tested	Not Tested	Not Tested	Not Tested	control	Value Not Reported	0.265	TRUE	TRUE	TRUE
ARRDC3_wgs	0.487514190036869	0.16194229626944	0.353221965051461	1	control	Value Not Reported	0.286	FALSE	TRUE	TRUE
ASIC2_wgs	0.00224135553076852	0.992161699397895	0.995398294557739	1	control	Value Not Reported	0.192	TRUE	TRUE	FALSE
ASPH_wgs	Not Tested	Not Tested	Not Tested	Not Tested	case	Value Not Reported	0.821	FALSE	TRUE	TRUE
ATP11B_wgs	Not Tested	Not Tested	Not Tested	Not Tested	case	Value Not Reported	0.406	FALSE	TRUE	FALSE
ATP2B2_wgs	-1.54220367639252	0.00360464136711107	0.0339061578593885	1	control	2	0.148	TRUE	TRUE	TRUE
ATP6V1A_wgs	Not Tested	Not Tested	Not Tested	Not Tested	control	Value Not Reported	0.358	FALSE	TRUE	TRUE
ATP8B4_wgs	0.177375834424851	0.546538070280697	0.731146485131066	1	control	Value Not Reported	1.094	FALSE	FALSE	Not Reported
ATP9A_wgs	Not Tested	Not Tested	Not Tested	Not Tested	case	Value Not Reported	0.205	TRUE	TRUE	TRUE
ATXN7L3_wgs	Not Tested	Not Tested	Not Tested	Not Tested	case	Value Not Reported	0.196	TRUE	TRUE	FALSE
BAG2_wgs	0.464425069803844	0.480040218023531	0.684796709123615	1	case	Value Not Reported	1.151	FALSE	TRUE	FALSE
BAIAP2L1_wgs	-0.431310987873207	0.419973698024987	0.635236598520206	1	case	Value Not Reported	0.649	FALSE	FALSE	FALSE
BARX1_wgs	0.00834693784929419	0.977790678914245	0.987634209238885	1	case	Value Not Reported	0.683	FALSE	Not Reported	Not Reported
BAZ1B_wgs	-2.20017649088695	0.0605926035251809	0.211784508530161	1	case	Value Not Reported	0.109	TRUE	TRUE	TRUE
BAZ2A_wgs	0.626734723708737	0.00141175702809176	0.0202351840693152	0.42493886545562	control	Value Not Reported	0.146	TRUE	Not Reported	Not Reported
BCAS1_wgs	Not Tested	Not Tested	Not Tested	Not Tested	control	3	0.86	FALSE	FALSE	FALSE
BCL2_wgs	0.287052572321807	0.469580305075563	0.678829384624254	1	case	Value Not Reported	0.712	FALSE	TRUE	TRUE
BEND7_wgs	-1.66934833685836	0.00832874434312667	0.0583012104018867	1	control	Value Not Reported	0.7	FALSE	FALSE	FALSE
BMP3_wgs	Not Tested	Not Tested	Not Tested	Not Tested	case	Value Not Reported	0.654	FALSE	TRUE	Not Reported
BOD1L2_wgs	-1.27382432770907	0.200353228434244	0.424692406751462	1	control	Value Not Reported	1.919	FALSE	TRUE	FALSE
BRD1_wgs	Not Tested	Not Tested	Not Tested	Not Tested	case	Value Not Reported	0.245	TRUE	TRUE	FALSE
BRI3_ssc	Not Tested	Not Tested	Not Tested	Not Tested	case	Value Not Reported	1.814	FALSE	TRUE	TRUE
BRI3_wgs	0.20105868202618	0.607363672304643	0.768136409091166	1	case	Value Not Reported	1.814	FALSE	TRUE	TRUE
BTBD6_wgs	Not Tested	Not Tested	Not Tested	Not Tested	case	Value Not Reported	1.063	FALSE	TRUE	TRUE
C10orf54_wgs	-0.0811086458741707	0.837773719624215	0.933962554099588	1	case	Value Not Reported	0.467	FALSE	Not Reported	Not Reported
C10orf71_wgs	-0.968648838617708	1.26400711988506e-06	0.000190233071542701	0.000380466143085402	case	Value Not Reported	0.804	FALSE	FALSE	Not Reported
C11orf45_wgs	-1.36344243218486	5.76809466887588e-05	0.00173619649533164	0.0173619649533164	control	Value Not Reported	1.701	FALSE	Not Reported	Not Reported
C11orf68_wgs	Not Tested	Not Tested	Not Tested	Not Tested	case	Value Not Reported	0.843	FALSE	TRUE	TRUE
C16orf54_wgs	Not Tested	Not Tested	Not Tested	Not Tested	case	Value Not Reported	1.006	FALSE	FALSE	FALSE
C17orf102_wgs	Not Tested	Not Tested	Not Tested	Not Tested	case	Value Not Reported	1.812	FALSE	Not Reported	Not Reported
C19orf44.1_ssc	-0.396090353396978	0.251457803654445	0.485063967976005	1	case	Value Not Reported	1.111	FALSE	TRUE	FALSE
C19orf44_ssc	Not Tested	Not Tested	Not Tested	Not Tested	case	Value Not Reported	1.111	FALSE	TRUE	FALSE
C1orf116_ssc	Not Tested	Not Tested	Not Tested	Not Tested	control	Value Not Reported	0.729	FALSE	FALSE	FALSE
C1orf116_wgs	-0.508570905682389	0.124776969381968	0.305696331905443	1	control	Value Not Reported	0.729	FALSE	FALSE	FALSE
C1orf233_wgs	0.0911755068855554	0.639367900856282	0.79112239588846	1	case	Value Not Reported	1.828	FALSE	Not Reported	Not Reported
C21orf33_wgs	-0.842051085482218	0.00789558545245444	0.0574357773901614	1	control	Value Not Reported	1.376	FALSE	Not Reported	Not Reported
C21orf37_wgs	-0.115050046177428	0.875054367807775	0.950033002489348	1	case	Value Not Reported	1.814	FALSE	Not Reported	Not Reported
C21orf49_wgs	Not Tested	Not Tested	Not Tested	Not Tested	case	Value Not Reported	1.68	FALSE	Not Reported	Not Reported
C22orf34_wgs	Not Tested	Not Tested	Not Tested	Not Tested	control	Value Not Reported	1.704	FALSE	Not Reported	Not Reported
C2CD4A_wgs	-0.00153070173511402	0.992470402921546	0.995398294557739	1	case	Value Not Reported	1.545	FALSE	Not Reported	Not Reported
C2orf68_wgs	-1.2907711177596	0.090379322688	0.249971753348399	1	control	Value Not Reported	1.705	FALSE	TRUE	TRUE
C2orf88_wgs	0.345328571548964	0.578414593054321	0.756968663084132	1	control	Value Not Reported	1.939	FALSE	TRUE	FALSE
C3orf52_wgs	-0.966209413389425	0.0251369268917376	0.122035725716339	1	case	Value Not Reported	1.795	FALSE	FALSE	Not Reported
C4orf22_wgs	0.664768682865932	0.0729912669016566	0.231923949916385	1	control	Value Not Reported	1.642	FALSE	Not Reported	Not Reported
C4orf32_wgs	-0.0955380992829834	0.88291695756067	0.950033002489348	1	case	Value Not Reported	0.852	FALSE	Not Reported	Not Reported
C5orf28_wgs	Not Tested	Not Tested	Not Tested	Not Tested	control	Value Not Reported	1.787	FALSE	Not Reported	Not Reported
C9orf139_wgs	-0.477813195860836	0.0302345496246845	0.133832344662206	1	case	Value Not Reported	1.945	FALSE	Not Reported	Not Reported
CACNA2D3_ssc	-0.764869708673919	0.0587373336784835	0.210475445681233	1	control	1	0.337	FALSE	TRUE	TRUE
CACNG8_wgs	Not Tested	Not Tested	Not Tested	Not Tested	case	Value Not Reported	0.289	FALSE	TRUE	FALSE
CARF_wgs	-0.324977396081894	0.150392344709508	0.340361622237309	1	control	Value Not Reported	0.703	FALSE	TRUE	TRUE
CCDC148_wgs	-3.30300195166892	0.0416873512431506	0.171888941427237	1	case	Value Not Reported	1.512	FALSE	TRUE	FALSE
CCDC25_wgs	Not Tested	Not Tested	Not Tested	Not Tested	case	Value Not Reported	0.764	FALSE	TRUE	TRUE
CCDC90B_wgs	Not Tested	Not Tested	Not Tested	Not Tested	case	Value Not Reported	1.099	FALSE	TRUE	TRUE
CCNA2_wgs	Not Tested	Not Tested	Not Tested	Not Tested	control	Value Not Reported	0.132	TRUE	FALSE	FALSE
CCNT1_wgs	Not Tested	Not Tested	Not Tested	Not Tested	case	Value Not Reported	0.498	FALSE	TRUE	TRUE
CD7_wgs	0.0435317789014226	0.900900855252158	0.950033002489348	1	control	Value Not Reported	1.073	FALSE	FALSE	Not Reported
CD96_wgs	Not Tested	Not Tested	Not Tested	Not Tested	control	Value Not Reported	0.97	FALSE	FALSE	Not Reported
CDC27_wgs	Not Tested	Not Tested	Not Tested	Not Tested	case	Value Not Reported	0.273	FALSE	TRUE	TRUE
CDC42EP4_wgs	Not Tested	Not Tested	Not Tested	Not Tested	case	Value Not Reported	0.901	FALSE	FALSE	TRUE
CDH5_wgs	Not Tested	Not Tested	Not Tested	Not Tested	case	Value Not Reported	0.404	FALSE	FALSE	FALSE
CDKN2B_wgs	Not Tested	Not Tested	Not Tested	Not Tested	control	Value Not Reported	1.833	FALSE	FALSE	FALSE
CDS2_wgs	-0.083117097965938	0.802476841373968	0.911492563220997	1	case	Value Not Reported	0.862	FALSE	TRUE	TRUE
CDYL2.1_wgs	Not Tested	Not Tested	Not Tested	Not Tested	case	Value Not Reported	0.6	FALSE	TRUE	FALSE
CDYL2_wgs	Not Tested	Not Tested	Not Tested	Not Tested	control	Value Not Reported	0.6	FALSE	TRUE	FALSE
CELF6_asc	Not Tested	Not Tested	Not Tested	Not Tested	case	3	0.645	FALSE	TRUE	FALSE
CENPN.1_wgs	-0.287064283231053	0.416581153322865	0.633845218605704	1	case	Value Not Reported	0.646	FALSE	FALSE	FALSE
CEP78_wgs	0.780175499952495	0.0486839017710024	0.192813874119365	1	case	Value Not Reported	1.018	FALSE	TRUE	FALSE
CHD4_wgs	-0.680565373288216	0.105652574569207	0.276534129959404	1	case	Value Not Reported	0.156	TRUE	TRUE	TRUE
CHD5_wgs	-0.0325247822227161	0.888507378544087	0.950033002489348	1	control	Value Not Reported	0.157	TRUE	TRUE	TRUE
CHD6_wgs	Not Tested	Not Tested	Not Tested	Not Tested	control	Value Not Reported	0.073	TRUE	TRUE	TRUE
CHML_wgs	Not Tested	Not Tested	Not Tested	Not Tested	control	Value Not Reported	0.908	FALSE	TRUE	FALSE
CLIP2_wgs	Not Tested	Not Tested	Not Tested	Not Tested	case	3	0.196	TRUE	TRUE	FALSE
CLSTN2_wgs	Not Tested	Not Tested	Not Tested	Not Tested	case	Value Not Reported	0.594	FALSE	TRUE	FALSE
CMTR1_wgs	Not Tested	Not Tested	Not Tested	Not Tested	control	Value Not Reported	0.289	FALSE	TRUE	FALSE
CNGB1_wgs	Not Tested	Not Tested	Not Tested	Not Tested	case	Value Not Reported	1.153	FALSE	FALSE	FALSE
CNKSR3_wgs	Not Tested	Not Tested	Not Tested	Not Tested	control	Value Not Reported	0.494	FALSE	FALSE	FALSE
CNNM2_wgs	-0.432724812755219	0.0344290163568289	0.150190346716022	1	case	Value Not Reported	0.267	TRUE	TRUE	TRUE
CNTF_wgs	0.254726695097365	0.226877188315186	0.458322373710544	1	control	Value Not Reported	1.743	FALSE	FALSE	Not Reported
CNTLN_wgs	-0.113468742139607	0.784538725337265	0.894493016388321	1	control	Value Not Reported	1.187	FALSE	TRUE	FALSE
CNTN1_wgs	Not Tested	Not Tested	Not Tested	Not Tested	control	Value Not Reported	0.373	FALSE	TRUE	TRUE
COCH_ssc	Not Tested	Not Tested	Not Tested	Not Tested	control	Value Not Reported	0.913	FALSE	TRUE	TRUE
COG6_wgs	1.1431298459121	0.175785716071295	0.380658277247913	1	case	Value Not Reported	1.02	FALSE	TRUE	FALSE
COL8A1_wgs	Not Tested	Not Tested	Not Tested	Not Tested	case	Value Not Reported	0.504	FALSE	TRUE	FALSE
CPD_wgs	Not Tested	Not Tested	Not Tested	Not Tested	control	Value Not Reported	0.433	FALSE	TRUE	TRUE
CPEB4_wgs	Not Tested	Not Tested	Not Tested	Not Tested	control	2	0.301	FALSE	TRUE	TRUE
CPLX2_wgs	Not Tested	Not Tested	Not Tested	Not Tested	control	Value Not Reported	0.75	FALSE	TRUE	TRUE
CRIM1_wgs	Not Tested	Not Tested	Not Tested	Not Tested	control	Value Not Reported	0.238	TRUE	TRUE	FALSE
CRTC1_wgs	Not Tested	Not Tested	Not Tested	Not Tested	case	Value Not Reported	0.418	FALSE	TRUE	TRUE
CSK_wgs	Not Tested	Not Tested	Not Tested	Not Tested	case	Value Not Reported	0.168	TRUE	TRUE	TRUE
CTD-2132N18.3_wgs	Not Tested	Not Tested	Not Tested	Not Tested	case	Value Not Reported	0.552	FALSE	Not Reported	Not Reported
CUL3_wgs	Not Tested	Not Tested	Not Tested	Not Tested	case	1	0.228	TRUE	TRUE	TRUE
CUX1_wgs	Not Tested	Not Tested	Not Tested	Not Tested	control	2	0.163	TRUE	TRUE	TRUE
DACT2_wgs	-0.302583722043688	0.49556424927179	0.690577958475966	1	case	Value Not Reported	1.263	FALSE	TRUE	FALSE
DCAF4_wgs	-0.991231682116776	0.0133483924311583	0.0772666561880507	1	control	Value Not Reported	0.741	FALSE	TRUE	FALSE
DCTN5_ssc	-0.592330230199056	0.149509438270803	0.340361622237309	1	case	Value Not Reported	0.996	FALSE	TRUE	TRUE
DFFA_wgs	-0.868747573119207	0.05689180713817	0.208834560348649	1	case	Value Not Reported	1.161	FALSE	TRUE	FALSE
DHRS7B_wgs	-0.219903577767161	0.425522468879948	0.637912409148502	1	case	Value Not Reported	1.495	FALSE	TRUE	TRUE
DIDO1.1_wgs	-0.511607687521156	0.239558495846169	0.474388863484849	1	control	Value Not Reported	0.187	TRUE	TRUE	TRUE
DIDO1_wgs	Not Tested	Not Tested	Not Tested	Not Tested	case	Value Not Reported	0.187	TRUE	TRUE	TRUE
DNAJC10.1_wgs	-0.334038099902627	0.396019230164185	0.624093132352983	1	control	Value Not Reported	0.631	FALSE	TRUE	TRUE
DNAJC10_wgs	Not Tested	Not Tested	Not Tested	Not Tested	case	Value Not Reported	0.631	FALSE	TRUE	TRUE
DNAJC8_wgs	0.165444459644306	0.59334441544152	0.766956515719869	1	control	Value Not Reported	0.587	FALSE	TRUE	TRUE
DNM3_wgs	0.730601764260207	0.274629651928395	0.507719068144739	1	control	Value Not Reported	0.483	FALSE	TRUE	TRUE
DPY19L3_wgs	Not Tested	Not Tested	Not Tested	Not Tested	control	Value Not Reported	0.657	FALSE	TRUE	TRUE
DSE_wgs	Not Tested	Not Tested	Not Tested	Not Tested	control	Value Not Reported	0.377	FALSE	FALSE	FALSE
DSTYK_wgs	Not Tested	Not Tested	Not Tested	Not Tested	case	Value Not Reported	0.371	FALSE	TRUE	TRUE
DTX3L_wgs	Not Tested	Not Tested	Not Tested	Not Tested	case	Value Not Reported	0.783	FALSE	FALSE	FALSE
ECE2_wgs	0.932288692433745	0.0121057032440826	0.072876333529377	1	case	Value Not Reported	1.008	FALSE	Not Reported	FALSE
EIF4E3_wgs	Not Tested	Not Tested	Not Tested	Not Tested	control	Value Not Reported	0.811	FALSE	TRUE	FALSE
EIF4E_wgs	0.0390176319102252	0.909565363591316	0.950033002489348	1	control	3	0.354	FALSE	TRUE	TRUE
EIF5A2_wgs	-0.52284272307519	0.107705570946617	0.27757349629857	1	control	Value Not Reported	1.601	FALSE	TRUE	FALSE
ELF5_wgs	Not Tested	Not Tested	Not Tested	Not Tested	case	Value Not Reported	0.801	FALSE	FALSE	FALSE
ELMO1_wgs	-0.413517730969449	0.29808273313655	0.527271111001447	1	case	Value Not Reported	0.333	FALSE	TRUE	TRUE
ELOVL6.1_wgs	-1.60119232747743	3.40352141120668e-05	0.00128816152623365	0.0102445994477321	control	Value Not Reported	0.319	FALSE	TRUE	TRUE
ELOVL6_wgs	0.292422323279731	0.912717428474317	0.950033002489348	1	control	Value Not Reported	0.319	FALSE	TRUE	TRUE
EMC3_wgs	Not Tested	Not Tested	Not Tested	Not Tested	control	Value Not Reported	0.547	FALSE	TRUE	TRUE
EMILIN2_wgs	Not Tested	Not Tested	Not Tested	Not Tested	control	Value Not Reported	1.051	FALSE	FALSE	FALSE
ENPP5_wgs	Not Tested	Not Tested	Not Tested	Not Tested	control	Value Not Reported	1.473	FALSE	TRUE	TRUE
EPB41L1_wgs	-0.0866917667708417	0.752320699889115	0.875137802786595	1	control	Value Not Reported	0.343	FALSE	TRUE	TRUE
EPB41L5_wgs	0.458574288608322	0.25824200341251	0.488873226585947	1	case	Value Not Reported	0.426	FALSE	TRUE	FALSE
EPM2AIP1_wgs	Not Tested	Not Tested	Not Tested	Not Tested	case	Value Not Reported	0.452	FALSE	TRUE	TRUE
EPX_wgs	0.743841569847302	0.0349410313652781	0.150246434870696	1	case	Value Not Reported	1.226	FALSE	FALSE	Not Reported
ERICH1_wgs	Not Tested	Not Tested	Not Tested	Not Tested	control	Value Not Reported	1.639	FALSE	TRUE	FALSE
ERO1LB_wgs	-0.0794380277912556	0.910774778692886	0.950033002489348	1	control	Value Not Reported	0.853	FALSE	Not Reported	Not Reported
ETF1_wgs	0.31075545960135	0.219264955988265	0.452046244879917	1	control	Value Not Reported	0.251	TRUE	TRUE	TRUE
ETV3_wgs	Not Tested	Not Tested	Not Tested	Not Tested	control	Value Not Reported	0.299	FALSE	TRUE	FALSE
EXOC6_wgs	Not Tested	Not Tested	Not Tested	Not Tested	control	3	0.593	FALSE	TRUE	FALSE
F2RL1_wgs	Not Tested	Not Tested	Not Tested	Not Tested	case	Value Not Reported	1.327	FALSE	FALSE	Not Reported
F2RL3_wgs	Not Tested	Not Tested	Not Tested	Not Tested	case	Value Not Reported	1.63	FALSE	FALSE	Not Reported
FAM101B_wgs	-0.464106966356721	0.22501957442445	0.458322373710544	1	case	Value Not Reported	1.271	FALSE	Not Reported	Not Reported
FAM127A_ssc	Not Tested	Not Tested	Not Tested	Not Tested	control	Value Not Reported	1.532	FALSE	Not Reported	Not Reported
FAM26E_wgs	Not Tested	Not Tested	Not Tested	Not Tested	case	Value Not Reported	1.174	FALSE	Not Reported	Not Reported
FAM57A_wgs	Not Tested	Not Tested	Not Tested	Not Tested	case	Value Not Reported	0.649	FALSE	Not Reported	Not Reported
FAM69A_wgs	Not Tested	Not Tested	Not Tested	Not Tested	control	Value Not Reported	0.494	FALSE	Not Reported	Not Reported
FAM83F_wgs	-0.869333199629762	0.00217300356445053	0.0276011341738854	0.654074072899608	control	Value Not Reported	1.434	FALSE	FALSE	Not Reported
FANCC_wgs	-0.051174476832396	0.952008820865405	0.971371712137243	1	case	Value Not Reported	1.043	FALSE	FALSE	FALSE
FANCM_wgs	Not Tested	Not Tested	Not Tested	Not Tested	case	Value Not Reported	0.593	FALSE	TRUE	FALSE
FARP2_wgs	Not Tested	Not Tested	Not Tested	Not Tested	case	Value Not Reported	1.183	FALSE	FALSE	FALSE
FAXC_wgs	0.26619299644349	0.610440518359241	0.768797472912684	1	control	Value Not Reported	0.36	FALSE	TRUE	FALSE
FBRSL1_wgs	1.23393424035831	0.158060821622021	0.34997632757391	1	control	Value Not Reported	0.571	FALSE	TRUE	TRUE
FBXO31_wgs	Not Tested	Not Tested	Not Tested	Not Tested	control	Value Not Reported	0.457	FALSE	TRUE	TRUE
FBXO44_wgs	0.387499206433295	0.247583056823002	0.483912338335867	1	case	Value Not Reported	1.139	FALSE	TRUE	TRUE
FER_wgs	Not Tested	Not Tested	Not Tested	Not Tested	case	Value Not Reported	0.357	FALSE	TRUE	TRUE
FGD4_wgs	-0.0489365655670972	0.927310049891498	0.952629095622324	1	control	Value Not Reported	0.462	FALSE	TRUE	TRUE
FIGN.1_wgs	0.427688590436544	0.497888650588686	0.690619741139146	1	control	Value Not Reported	0.281	FALSE	TRUE	FALSE
FIGN_wgs	-0.553005600341772	0.0771869302947914	0.237074143048288	1	control	Value Not Reported	0.281	FALSE	TRUE	FALSE
FKTN_wgs	Not Tested	Not Tested	Not Tested	Not Tested	control	Value Not Reported	0.842	FALSE	TRUE	TRUE
FLI1_wgs	Not Tested	Not Tested	Not Tested	Not Tested	case	Value Not Reported	0.28	FALSE	FALSE	FALSE
FLJ14816_wgs	-0.145058055897496	0.471346649124482	0.678829384624254	1	control	Value Not Reported	Gene not in gnomad dataset	N/A	Not Reported	Not Reported
FLVCR1_wgs	Not Tested	Not Tested	Not Tested	Not Tested	case	Value Not Reported	0.668	FALSE	TRUE	FALSE
FMN2_wgs	Not Tested	Not Tested	Not Tested	Not Tested	control	Value Not Reported	0.274	FALSE	TRUE	TRUE
FNBP1L_wgs	-0.762761485282839	0.00479697459938041	0.0424673339533383	1	control	Value Not Reported	0.371	FALSE	TRUE	TRUE
FOSL2_wgs	0.0957469567481546	0.733479559912135	0.869202155643907	1	control	Value Not Reported	0.241	TRUE	TRUE	FALSE
FRAS1.1_wgs	-0.668023699496703	0.0662651561765007	0.219184747353041	1	case	Value Not Reported	0.658	FALSE	TRUE	TRUE
FRAS1_wgs	-0.189304369164185	0.6439368338627	0.79112239588846	1	case	Value Not Reported	0.658	FALSE	TRUE	TRUE
FRK.1_wgs	0.501293676558329	0.0179249182798362	0.0999148222635314	1	case	3	1.084	FALSE	FALSE	FALSE
FRK_wgs	-1.93443069544813	0.00473874294680145	0.0424673339533383	1	control	3	1.084	FALSE	FALSE	FALSE
FRMD3_wgs	Not Tested	Not Tested	Not Tested	Not Tested	control	Value Not Reported	0.442	FALSE	TRUE	FALSE
FSD1L_wgs	Not Tested	Not Tested	Not Tested	Not Tested	case	Value Not Reported	0.477	FALSE	TRUE	FALSE
FST_wgs	Not Tested	Not Tested	Not Tested	Not Tested	case	Value Not Reported	0.29	FALSE	TRUE	FALSE
FTO_wgs	Not Tested	Not Tested	Not Tested	Not Tested	case	Value Not Reported	0.85	FALSE	TRUE	TRUE
FXYD3_wgs	Not Tested	Not Tested	Not Tested	Not Tested	control	Value Not Reported	1.313	FALSE	FALSE	FALSE
GABPB2_wgs	Not Tested	Not Tested	Not Tested	Not Tested	control	Value Not Reported	0.879	FALSE	TRUE	FALSE
GALNT11_wgs	-0.23637541206816	0.285444258317355	0.515501857095363	1	control	Value Not Reported	0.646	FALSE	TRUE	TRUE
GDNF_wgs	-1.01976155887163	0.0743346647429126	0.233070146746007	1	control	Value Not Reported	0.918	FALSE	FALSE	FALSE
GDPD4_ssc	Not Tested	Not Tested	Not Tested	Not Tested	case	Value Not Reported	1.109	FALSE	FALSE	Not Reported
GET4_wgs	Not Tested	Not Tested	Not Tested	Not Tested	case	Value Not Reported	0.502	FALSE	TRUE	TRUE
GFOD1_wgs	0.572029325864619	0.0101105046081135	0.0638345351029959	1	control	Value Not Reported	0.791	FALSE	TRUE	FALSE
GJA1_wgs	0.342262174015627	0.555334719571109	0.739627215003999	1	case	Value Not Reported	0.624	FALSE	FALSE	Not Reported
GJA3_wgs	Not Tested	Not Tested	Not Tested	Not Tested	control	Value Not Reported	1.488	FALSE	FALSE	Not Reported
GLCCI1_wgs	Not Tested	Not Tested	Not Tested	Not Tested	case	Value Not Reported	0.575	FALSE	TRUE	FALSE
GLYAT_wgs	0.297785819320015	0.458298292981817	0.669649447512266	1	case	Value Not Reported	1.714	FALSE	FALSE	Not Reported
GMPS_wgs	Not Tested	Not Tested	Not Tested	Not Tested	case	Value Not Reported	0.244	TRUE	TRUE	TRUE
GNB1L_wgs	Not Tested	Not Tested	Not Tested	Not Tested	control	3	1.049	FALSE	FALSE	FALSE
GNB4_wgs	0.207438987972305	0.562558444073785	0.745947540379777	1	control	Value Not Reported	0.698	FALSE	TRUE	TRUE
GPR132_wgs	Not Tested	Not Tested	Not Tested	Not Tested	control	Value Not Reported	1.558	FALSE	Not Reported	Not Reported
GPR85_wgs	0.348363957977842	0.669396715756796	0.813243487469617	1	case	3	0.513	FALSE	TRUE	TRUE
GPR88_wgs	1.57047904537888	0.00645396586186376	0.0511222032742366	1	case	Value Not Reported	0.528	FALSE	TRUE	TRUE
GPR98_wgs	Not Tested	Not Tested	Not Tested	Not Tested	control	Value Not Reported	0.516	FALSE	Not Reported	Not Reported
GRAMD2_ssc	Not Tested	Not Tested	Not Tested	Not Tested	case	Value Not Reported	1.357	FALSE	Not Reported	Not Reported
GRIK2_wgs	0.420080422660285	0.68167211313077	0.821489716928135	1	case	2	0.262	TRUE	TRUE	TRUE
GRK4_wgs	-0.395704012660897	0.0803016769709179	0.237639935743241	1	control	Value Not Reported	1.087	FALSE	TRUE	FALSE
GRM6_wgs	0.010766667933238	0.975596414280157	0.987634209238885	1	case	Value Not Reported	1.17	FALSE	FALSE	Not Reported
GRXCR1_wgs	Not Tested	Not Tested	Not Tested	Not Tested	control	Value Not Reported	1.702	FALSE	Not Reported	Not Reported
GSG1L_wgs	-0.150450512091018	0.569695662746983	0.748813949724201	1	case	Value Not Reported	0.464	FALSE	TRUE	TRUE
GSKIP_wgs	-0.668433176468755	0.052968967862899	0.199295741584157	1	control	Value Not Reported	0.974	FALSE	TRUE	TRUE
GSPT1_wgs	Not Tested	Not Tested	Not Tested	Not Tested	control	Value Not Reported	0.16	TRUE	TRUE	TRUE
GSTA1_ssc	-0.90531507108189	0.278317761607581	0.507719068144739	1	control	Value Not Reported	1.633	FALSE	Not Reported	Not Reported
GSTA2_wgs	0.882816796011541	0.0794626789144955	0.237639935743241	1	case	Value Not Reported	1.677	FALSE	Not Reported	Not Reported
GTF2H1_wgs	Not Tested	Not Tested	Not Tested	Not Tested	case	Value Not Reported	0.291	FALSE	TRUE	TRUE
GTPBP2_wgs	Not Tested	Not Tested	Not Tested	Not Tested	control	Value Not Reported	0.433	FALSE	TRUE	TRUE
GTPBP6_ssc	Not Tested	Not Tested	Not Tested	Not Tested	case	Value Not Reported	1.549	FALSE	TRUE	TRUE
GUCY1A2_wgs	Not Tested	Not Tested	Not Tested	Not Tested	case	3	0.434	FALSE	TRUE	FALSE
GUCY1B3_wgs	2.03604464552276	0.0114428779968669	0.0702919648378968	1	control	Value Not Reported	0.675	FALSE	Not Reported	Not Reported
GXYLT1.1_wgs	Not Tested	Not Tested	Not Tested	Not Tested	control	Value Not Reported	0.519	FALSE	TRUE	FALSE
GXYLT1_wgs	Not Tested	Not Tested	Not Tested	Not Tested	case	Value Not Reported	0.519	FALSE	TRUE	FALSE
GYPA_wgs	-0.236800548257622	0.878030755153807	0.950033002489348	1	control	Value Not Reported	1.16	FALSE	FALSE	Not Reported
HAP1_wgs	Not Tested	Not Tested	Not Tested	Not Tested	case	Value Not Reported	1.637	FALSE	TRUE	TRUE
HDGFRP3_wgs	0.12098037829124	0.850342121902697	0.94100359813497	1	control	Value Not Reported	0.266	TRUE	Not Reported	Not Reported
HECA_wgs	-2.85082397187961	0.0399754013068725	0.167119386019009	1	case	Value Not Reported	0.484	FALSE	TRUE	FALSE
HELLS_wgs	-0.968419928837665	0.0520072659403517	0.199295741584157	1	case	Value Not Reported	0.239	TRUE	FALSE	FALSE
HERC3_wgs	Not Tested	Not Tested	Not Tested	Not Tested	case	Value Not Reported	0.388	FALSE	TRUE	FALSE
HHAT_wgs	0.098272532384327	0.753370111006153	0.875137802786595	1	case	Value Not Reported	0.837	FALSE	FALSE	FALSE
HIST1H2BJ_wgs	-0.844189018292182	0.0823956397682664	0.239846986016138	1	control	3	1.833	FALSE	Not Reported	Not Reported
HIST1H2BN_wgs	Not Tested	Not Tested	Not Tested	Not Tested	control	Value Not Reported	1.942	FALSE	Not Reported	Not Reported
HK2_wgs	Not Tested	Not Tested	Not Tested	Not Tested	control	Value Not Reported	0.485	FALSE	FALSE	FALSE
HLF_wgs	0.133838282473815	0.670047790340415	0.813243487469617	1	case	Value Not Reported	0.313	FALSE	TRUE	TRUE
HMGB1_wgs	Not Tested	Not Tested	Not Tested	Not Tested	case	Value Not Reported	0.473	FALSE	TRUE	TRUE
HNRNPUL1_wgs	Not Tested	Not Tested	Not Tested	Not Tested	case	Value Not Reported	0.186	TRUE	TRUE	TRUE
HOXC11_wgs	-0.559593825019277	0.0144384223876705	0.0819993422394116	1	control	Value Not Reported	1.136	FALSE	Not Reported	Not Reported
HS3ST1_wgs	0.210097464120541	0.567728394961097	0.748813949724201	1	case	Value Not Reported	1.113	FALSE	TRUE	FALSE
HSF2BP_wgs	0.0125293803419394	0.908979976231865	0.950033002489348	1	control	Value Not Reported	1.812	FALSE	FALSE	FALSE
ICMT_wgs	Not Tested	Not Tested	Not Tested	Not Tested	case	Value Not Reported	0.45	FALSE	TRUE	FALSE
ICOSLG_wgs	Not Tested	Not Tested	Not Tested	Not Tested	control	Value Not Reported	0.919	FALSE	FALSE	FALSE
IDE_wgs	Not Tested	Not Tested	Not Tested	Not Tested	control	Value Not Reported	0.414	FALSE	TRUE	TRUE
IFNE_wgs	Not Tested	Not Tested	Not Tested	Not Tested	control	Value Not Reported	1.621	FALSE	FALSE	Not Reported
IFNLR1_wgs	0.11829776974706	0.517845091006848	0.696618892076181	1	case	Value Not Reported	0.763	FALSE	FALSE	Not Reported
IGF1R_wgs	Not Tested	Not Tested	Not Tested	Not Tested	control	Value Not Reported	0.306	FALSE	TRUE	TRUE
IGF1_wgs	Not Tested	Not Tested	Not Tested	Not Tested	case	3	0.806	FALSE	FALSE	FALSE
IGFBP4_wgs	-1.6214948670852	5.05831007009609e-06	0.000380637832774731	0.00152255133109892	case	Value Not Reported	0.98	FALSE	TRUE	TRUE
IKBKAP_wgs	0.733204675073172	0.113348303986763	0.288810760613237	1	control	Value Not Reported	0.735	FALSE	Not Reported	Not Reported
IKBKB_wgs	-0.471426999704281	0.226329379352732	0.458322373710544	1	case	Value Not Reported	0.29	FALSE	TRUE	TRUE
IKZF4_wgs	0.350778373593479	0.511587887919476	0.696618892076181	1	case	Value Not Reported	0.377	FALSE	Not Reported	Not Reported
IL10_wgs	-0.435697406334512	0.307649060914015	0.535273799624962	1	control	Value Not Reported	1.039	FALSE	FALSE	Not Reported
IL17A_wgs	-1.01274418041121	0.0542431544981505	0.201570240789423	1	case	Value Not Reported	1.141	FALSE	Not Reported	Not Reported
IL17RA_wgs	Not Tested	Not Tested	Not Tested	Not Tested	control	Value Not Reported	0.632	FALSE	TRUE	FALSE
IL20RB_wgs	-0.0167238015831612	0.971148831169206	0.987553372236253	1	control	Value Not Reported	1.298	FALSE	FALSE	FALSE
INHBA_wgs	0.455682388473724	0.142569699335125	0.337901413384824	1	case	Value Not Reported	0.251	TRUE	TRUE	FALSE
INO80C_wgs	-0.124205778367043	0.598636598363908	0.766956515719869	1	case	Value Not Reported	1.416	FALSE	TRUE	FALSE
INPP4A_wgs	Not Tested	Not Tested	Not Tested	Not Tested	control	Value Not Reported	0.249	TRUE	TRUE	TRUE
INPP5F_wgs	-0.572769580711316	0.235773496317054	0.47065111499983	1	case	Value Not Reported	0.524	FALSE	TRUE	TRUE
INSL4_wgs	Not Tested	Not Tested	Not Tested	Not Tested	control	Value Not Reported	1.932	FALSE	Not Reported	Not Reported
INSR_wgs	Not Tested	Not Tested	Not Tested	Not Tested	case	Value Not Reported	0.453	FALSE	TRUE	FALSE
IP6K1_wgs	-1.40350871102184	2.21643886228104e-06	0.000222382699182197	0.000667148097546592	case	Value Not Reported	0.367	FALSE	TRUE	TRUE
IPO5_wgs	Not Tested	Not Tested	Not Tested	Not Tested	control	Value Not Reported	0.122	TRUE	TRUE	FALSE
IRGQ.1_wgs	Not Tested	Not Tested	Not Tested	Not Tested	case	Value Not Reported	0.75	FALSE	TRUE	FALSE
IRGQ_wgs	-1.25174154171279	0.0243440988074428	0.120124159689185	1	case	Value Not Reported	0.75	FALSE	TRUE	FALSE
IRS1_wgs	0.38777319951121	0.274954765568877	0.507719068144739	1	control	Value Not Reported	0.502	FALSE	TRUE	FALSE
ITGA9_wgs	Not Tested	Not Tested	Not Tested	Not Tested	case	Value Not Reported	0.421	FALSE	FALSE	TRUE
ITGAV_wgs	Not Tested	Not Tested	Not Tested	Not Tested	case	Value Not Reported	0.443	FALSE	TRUE	TRUE
ITGB6_wgs	Not Tested	Not Tested	Not Tested	Not Tested	control	Value Not Reported	1.234	FALSE	FALSE	Not Reported
ITGB8_wgs	0.118554323287849	0.777167542361933	0.892852787217335	1	case	Value Not Reported	0.264	TRUE	TRUE	TRUE
KBTBD11_wgs	Not Tested	Not Tested	Not Tested	Not Tested	control	Value Not Reported	1.005	FALSE	TRUE	TRUE
KCNC4_ssc	Not Tested	Not Tested	Not Tested	Not Tested	control	Value Not Reported	0.732	FALSE	TRUE	FALSE
KCNJ12_wgs	Not Tested	Not Tested	Not Tested	Not Tested	case	Value Not Reported	1.053	FALSE	TRUE	FALSE
KCNK1_wgs	Not Tested	Not Tested	Not Tested	Not Tested	control	Value Not Reported	0.905	FALSE	TRUE	TRUE
KCNK3_wgs	Not Tested	Not Tested	Not Tested	Not Tested	case	Value Not Reported	0.401	FALSE	TRUE	FALSE
KCNMA1.1_wgs	Not Tested	Not Tested	Not Tested	Not Tested	case	3	0.276	FALSE	TRUE	TRUE
KCNMA1_wgs	Not Tested	Not Tested	Not Tested	Not Tested	case	3	0.276	FALSE	TRUE	TRUE
KCNMB4_wgs	Not Tested	Not Tested	Not Tested	Not Tested	control	Value Not Reported	0.338	FALSE	TRUE	FALSE
KCNS1_wgs	1.12277312127707	0.00149366485764125	0.0204360510068189	0.449593122150015	control	Value Not Reported	0.67	FALSE	TRUE	FALSE
KCTD20_wgs	-0.478294170276017	0.33188374189062	0.55808383412892	1	control	Value Not Reported	0.792	FALSE	TRUE	TRUE
KDSR_wgs	2.95965444058288	0.039657268451136	0.167119386019009	1	case	Value Not Reported	0.578	FALSE	TRUE	TRUE
KIAA0226_ssc	-1.06995584264636	0.00917767552491399	0.0613884518444247	1	case	Value Not Reported	0.787	FALSE	Not Reported	Not Reported
KIAA0247_wgs	Not Tested	Not Tested	Not Tested	Not Tested	control	Value Not Reported	0.532	FALSE	Not Reported	Not Reported
KIAA0319L_wgs	Not Tested	Not Tested	Not Tested	Not Tested	case	Value Not Reported	0.449	FALSE	TRUE	TRUE
KIAA0930_wgs	0.78504559485975	0.147696067452453	0.340361622237309	1	control	Value Not Reported	0.844	FALSE	TRUE	TRUE
KIAA1377_wgs	0.686332700243902	0.407510823153778	0.632570667243377	1	control	Value Not Reported	0.962	FALSE	Not Reported	Not Reported
KIAA1456_wgs	0.616336490368635	0.316911641662698	0.54775248597689	1	control	Value Not Reported	1.945	FALSE	Not Reported	Not Reported
KIAA1522_wgs	Not Tested	Not Tested	Not Tested	Not Tested	case	Value Not Reported	0.53	FALSE	TRUE	FALSE
KIAA1751.1_ssc	-1.00078224664474	0.00012210097483286	0.00306269945205756	0.0367523934246907	case	Value Not Reported	Gene not in gnomad dataset	N/A	Not Reported	Not Reported
KIAA1751.2_ssc	Not Tested	Not Tested	Not Tested	Not Tested	case	Value Not Reported	Gene not in gnomad dataset	N/A	Not Reported	Not Reported
KIAA1751.3_ssc	-0.0409435765002185	0.82033958187319	0.924797104442249	1	case	Value Not Reported	Gene not in gnomad dataset	N/A	Not Reported	Not Reported
KIAA1751_ssc	-0.883755397669556	0.0234374047826212	0.11757764732615	1	control	Value Not Reported	Gene not in gnomad dataset	N/A	Not Reported	Not Reported
KIAA1755_wgs	-0.377299162163726	0.218322046489111	0.452046244879917	1	control	Value Not Reported	1.033	FALSE	FALSE	FALSE
KIT_wgs	-0.707377620498298	0.067845371160001	0.221972355643047	1	control	Value Not Reported	0.305	FALSE	TRUE	FALSE
KLF2_wgs	Not Tested	Not Tested	Not Tested	Not Tested	case	Value Not Reported	0.71	FALSE	TRUE	TRUE
KLF5_wgs	1.8418917492899	0.147785248754428	0.340361622237309	1	case	Value Not Reported	0.437	FALSE	TRUE	FALSE
KLHL3_wgs	Not Tested	Not Tested	Not Tested	Not Tested	control	Value Not Reported	0.337	FALSE	TRUE	TRUE
KNCN_ssc	Not Tested	Not Tested	Not Tested	Not Tested	case	Value Not Reported	1.961	FALSE	FALSE	FALSE
KNDC1_wgs	-0.673722315041245	0.000398016186360107	0.00798685813962615	0.119802872094392	case	Value Not Reported	0.398	FALSE	TRUE	FALSE
L1TD1_wgs	-0.825690049819522	0.0613545679492429	0.211784508530161	1	case	Value Not Reported	1.328	FALSE	FALSE	Not Reported
LAMB3_wgs	-0.734715846834895	0.0805291476605003	0.237639935743241	1	control	Value Not Reported	0.738	FALSE	FALSE	FALSE
LAPTM5_wgs	-0.426224083842992	0.0828707194208583	0.239846986016138	1	control	Value Not Reported	0.4	FALSE	FALSE	TRUE
LASP1_wgs	0.111322667702893	0.698952840524464	0.831560494062702	1	control	Value Not Reported	0.283	FALSE	TRUE	TRUE
LENG8.1_wgs	-0.453020177451212	0.0129048326333751	0.076163816130312	1	case	Value Not Reported	0.248	TRUE	TRUE	TRUE
LENG8_wgs	-0.56801003415625	0.00758227027702542	0.0570565838346163	1	case	Value Not Reported	0.248	TRUE	TRUE	TRUE
LGSN_wgs	0.599463597356735	0.147647076971845	0.340361622237309	1	control	Value Not Reported	1.557	FALSE	Not Reported	Not Reported
LHFPL2_wgs	-0.974476652816411	0.00222995229601521	0.0276011341738854	0.671215641100578	case	Value Not Reported	1.041	FALSE	TRUE	FALSE
LHX3_wgs	0.364253342605345	0.0620452019557614	0.211784508530161	1	case	Value Not Reported	0.742	FALSE	FALSE	Not Reported
LILRA6_wgs	0.243157651760098	0.441497800415312	0.648247989878092	1	control	Value Not Reported	0.911	FALSE	Not Reported	Not Reported
LIN7C_wgs	Not Tested	Not Tested	Not Tested	Not Tested	case	Value Not Reported	0.8	FALSE	TRUE	TRUE
LIN9_wgs	Not Tested	Not Tested	Not Tested	Not Tested	control	Value Not Reported	0.258	TRUE	TRUE	FALSE
LMBRD2_wgs	Not Tested	Not Tested	Not Tested	Not Tested	case	Value Not Reported	0.547	FALSE	TRUE	TRUE
LMX1B_wgs	Not Tested	Not Tested	Not Tested	Not Tested	control	2	0.415	FALSE	FALSE	Not Reported
LONP2_wgs	1.23042746307963	0.00280727863209081	0.030187161571072	0.844990868259334	control	Value Not Reported	1.349	FALSE	TRUE	TRUE
LPGAT1_wgs	0.647453432963004	0.098856912077759	0.265677951208977	1	control	Value Not Reported	0.302	FALSE	TRUE	TRUE
LPXN_wgs	-0.212815030104111	0.598877552965851	0.766956515719869	1	control	Value Not Reported	0.994	FALSE	FALSE	FALSE
LRCH1_wgs	-0.563682746259024	0.291944394467601	0.519971968844663	1	control	Value Not Reported	0.279	FALSE	TRUE	FALSE
LRP2BP_wgs	Not Tested	Not Tested	Not Tested	Not Tested	control	Value Not Reported	0.97	FALSE	FALSE	Not Reported
LRRC15_wgs	-0.251958380572113	0.600794097312683	0.766956515719869	1	control	Value Not Reported	1.414	FALSE	FALSE	Not Reported
LRRC8C_wgs	Not Tested	Not Tested	Not Tested	Not Tested	case	Value Not Reported	0.639	FALSE	TRUE	FALSE
LSMEM2_wgs	-1.46042902598223	7.9161446862554e-06	0.000476551910112575	0.00238275955056288	case	Value Not Reported	1.767	FALSE	Not Reported	Not Reported
LTN1_wgs	Not Tested	Not Tested	Not Tested	Not Tested	case	Value Not Reported	0.366	FALSE	TRUE	TRUE
LUZP2_wgs	0.134537512081778	0.823407388672833	0.924797104442249	1	case	Value Not Reported	1.222	FALSE	TRUE	TRUE
LYRM2_wgs	Not Tested	Not Tested	Not Tested	Not Tested	control	Value Not Reported	1.868	FALSE	TRUE	TRUE
LYRM7_wgs	Not Tested	Not Tested	Not Tested	Not Tested	case	Value Not Reported	1.437	FALSE	TRUE	FALSE
MAK_ssc	-1.08198513662899	0.104377424985717	0.276534129959404	1	case	Value Not Reported	1.205	FALSE	TRUE	FALSE
MAP1B_wgs	Not Tested	Not Tested	Not Tested	Not Tested	case	Value Not Reported	0.133	TRUE	TRUE	TRUE
MAP2K3_wgs	-0.410636662562917	0.299546046449327	0.527271111001447	1	control	Value Not Reported	0.663	FALSE	TRUE	FALSE
MAP4_wgs	Not Tested	Not Tested	Not Tested	Not Tested	control	Value Not Reported	0.349	FALSE	TRUE	TRUE
MAPKAP1.1_wgs	-0.723065997496974	0.0289811586224306	0.133832344662206	1	case	Value Not Reported	0.153	TRUE	TRUE	TRUE
MAPKAP1_wgs	Not Tested	Not Tested	Not Tested	Not Tested	case	Value Not Reported	0.153	TRUE	TRUE	TRUE
MARVELD2_wgs	Not Tested	Not Tested	Not Tested	Not Tested	control	Value Not Reported	1.18	FALSE	FALSE	FALSE
MAST3_wgs	0.186312887926118	0.33140416782275	0.55808383412892	1	case	Value Not Reported	0.224	TRUE	TRUE	TRUE
MAVS_wgs	-0.637461401456852	0.000978079807557397	0.0154948432670935	0.294402022074776	case	Value Not Reported	1.296	FALSE	FALSE	FALSE
MBOAT2_wgs	Not Tested	Not Tested	Not Tested	Not Tested	control	Value Not Reported	0.42	FALSE	TRUE	TRUE
MCF2L2_wgs	Not Tested	Not Tested	Not Tested	Not Tested	control	Value Not Reported	0.904	FALSE	Not Reported	Not Reported
MCF2L_wgs	0.903236350976287	0.374226222693569	0.602364133854354	1	control	Value Not Reported	0.504	FALSE	TRUE	TRUE
MED13_wgs	Not Tested	Not Tested	Not Tested	Not Tested	case	1	0.03	TRUE	TRUE	TRUE
MEGF9_wgs	Not Tested	Not Tested	Not Tested	Not Tested	control	Value Not Reported	0.267	TRUE	TRUE	TRUE
MFN2_wgs	Not Tested	Not Tested	Not Tested	Not Tested	case	Value Not Reported	0.282	FALSE	TRUE	TRUE
MGAT1_wgs	Not Tested	Not Tested	Not Tested	Not Tested	case	Value Not Reported	0.221	TRUE	TRUE	FALSE
MGAT3_wgs	-0.21488059699429	0.485597396556664	0.689456680960169	1	control	Value Not Reported	0.631	FALSE	TRUE	FALSE
MICB_wgs	1.25127859363239	0.00349080163263734	0.0338945577878657	1	case	Value Not Reported	1.074	FALSE	Not Reported	Not Reported
MINK1_ssc	Not Tested	Not Tested	Not Tested	Not Tested	control	Value Not Reported	0.132	TRUE	TRUE	TRUE
MKX_wgs	Not Tested	Not Tested	Not Tested	Not Tested	case	1	0.398	FALSE	TRUE	FALSE
MLXIP_wgs	Not Tested	Not Tested	Not Tested	Not Tested	control	Value Not Reported	0.294	FALSE	TRUE	FALSE
MOBP_wgs	-0.103452463435751	0.752013012564038	0.875137802786595	1	case	Value Not Reported	1.203	FALSE	TRUE	FALSE
MPV17L_wgs	Not Tested	Not Tested	Not Tested	Not Tested	case	Value Not Reported	1.767	FALSE	TRUE	TRUE
MRPL17_wgs	Not Tested	Not Tested	Not Tested	Not Tested	control	Value Not Reported	1.323	FALSE	TRUE	TRUE
MRPL54_ssc	-1.41567155015663	0.0101795936376871	0.0638345351029959	1	case	Value Not Reported	1.436	FALSE	TRUE	TRUE
MSL2_wgs	0.374612474889217	0.506425960758419	0.696046640129151	1	control	Value Not Reported	0.481	FALSE	TRUE	FALSE
MTMR6_wgs	Not Tested	Not Tested	Not Tested	Not Tested	case	Value Not Reported	0.756	FALSE	TRUE	TRUE
MTR_wgs	Not Tested	Not Tested	Not Tested	Not Tested	case	Value Not Reported	0.627	FALSE	TRUE	FALSE
MUC2_ssc	Not Tested	Not Tested	Not Tested	Not Tested	case	Value Not Reported	0.426	FALSE	Not Reported	Not Reported
MUC2_wgs	-0.756832371683137	0.00229245300447554	0.0276011341738854	0.690028354347136	case	Value Not Reported	0.426	FALSE	Not Reported	Not Reported
MYCBP2_wgs	-0.946907131709637	0.253006787283165	0.485063967976005	1	control	Value Not Reported	0.115	TRUE	TRUE	TRUE
MYO9B_wgs	Not Tested	Not Tested	Not Tested	Not Tested	case	2	0.177	TRUE	TRUE	TRUE
MYRF_wgs	Not Tested	Not Tested	Not Tested	Not Tested	case	Value Not Reported	0.117	TRUE	FALSE	FALSE
MYT1_wgs	Not Tested	Not Tested	Not Tested	Not Tested	control	Value Not Reported	0.304	FALSE	TRUE	FALSE
NAA50_wgs	Not Tested	Not Tested	Not Tested	Not Tested	control	Value Not Reported	0.545	FALSE	TRUE	TRUE
NDNL2_wgs	Not Tested	Not Tested	Not Tested	Not Tested	control	3	1.041	FALSE	Not Reported	Not Reported
NEDD1_wgs	Not Tested	Not Tested	Not Tested	Not Tested	control	Value Not Reported	0.416	FALSE	Not Reported	Not Reported
NFAM1_wgs	Not Tested	Not Tested	Not Tested	Not Tested	case	Value Not Reported	1.223	FALSE	FALSE	FALSE
NHLRC2_wgs	Not Tested	Not Tested	Not Tested	Not Tested	case	Value Not Reported	0.684	FALSE	TRUE	FALSE
NINJ2_wgs	Not Tested	Not Tested	Not Tested	Not Tested	control	Value Not Reported	1.554	FALSE	FALSE	FALSE
NIPA1_wgs	0.0428051722332529	0.897830003618824	0.950033002489348	1	case	3	1.04	FALSE	TRUE	TRUE
NME9_wgs	Not Tested	Not Tested	Not Tested	Not Tested	control	Value Not Reported	1.303	FALSE	FALSE	Not Reported
NR2F2_wgs	Not Tested	Not Tested	Not Tested	Not Tested	case	Value Not Reported	0.217	TRUE	TRUE	FALSE
NRARP_wgs	-1.1385911831129	0.198454970805915	0.423652100798443	1	control	Value Not Reported	1.501	FALSE	FALSE	TRUE
NRXN1_wgs	-0.454953541472307	0.39036422952413	0.61841912150928	1	case	1	0.254	TRUE	TRUE	TRUE
NSL1_wgs	-0.966824501252449	0.203366772977709	0.428065724939093	1	control	Value Not Reported	0.89	FALSE	FALSE	FALSE
NT5DC3_wgs	Not Tested	Not Tested	Not Tested	Not Tested	case	Value Not Reported	0.808	FALSE	TRUE	FALSE
NTN1_wgs	Not Tested	Not Tested	Not Tested	Not Tested	control	Value Not Reported	0.222	TRUE	FALSE	FALSE
NUDT12_wgs	0.858436578000223	0.603882705068469	0.766956515719869	1	case	Value Not Reported	1.329	FALSE	FALSE	FALSE
NUDT14_ssc	Not Tested	Not Tested	Not Tested	Not Tested	case	Value Not Reported	1.639	FALSE	TRUE	FALSE
NUDT3_wgs	-0.388366872999923	0.426016733641441	0.637912409148502	1	case	Value Not Reported	0.656	FALSE	TRUE	TRUE
NUPL1_wgs	Not Tested	Not Tested	Not Tested	Not Tested	case	Value Not Reported	0.346	FALSE	Not Reported	Not Reported
NXN_wgs	Not Tested	Not Tested	Not Tested	Not Tested	case	Value Not Reported	0.218	TRUE	FALSE	FALSE
OLFM3_wgs	Not Tested	Not Tested	Not Tested	Not Tested	control	Value Not Reported	0.688	FALSE	TRUE	TRUE
OLFML2A_wgs	Not Tested	Not Tested	Not Tested	Not Tested	case	Value Not Reported	0.996	FALSE	FALSE	FALSE
OR2H1_wgs	Not Tested	Not Tested	Not Tested	Not Tested	control	Value Not Reported	0.74	FALSE	Not Reported	Not Reported
ORMDL1_wgs	Not Tested	Not Tested	Not Tested	Not Tested	case	Value Not Reported	1.158	FALSE	Not Reported	Not Reported
OSCAR.1_wgs	Not Tested	Not Tested	Not Tested	Not Tested	control	Value Not Reported	1.475	FALSE	FALSE	Not Reported
OSCAR_wgs	Not Tested	Not Tested	Not Tested	Not Tested	control	Value Not Reported	1.475	FALSE	FALSE	Not Reported
OTUB2_wgs	Not Tested	Not Tested	Not Tested	Not Tested	control	Value Not Reported	1.856	FALSE	TRUE	FALSE
OXR1_wgs	-0.427977914066666	0.302931335987979	0.530129837978964	1	case	Value Not Reported	0.344	FALSE	TRUE	TRUE
P2RX3_ssc	Not Tested	Not Tested	Not Tested	Not Tested	case	Value Not Reported	0.932	FALSE	FALSE	Not Reported
P2RX7_wgs	-0.227670156453545	0.630847956548617	0.787905539091841	1	control	Value Not Reported	0.916	FALSE	FALSE	FALSE
PABPN1L_wgs	Not Tested	Not Tested	Not Tested	Not Tested	control	Value Not Reported	1.872	FALSE	FALSE	Not Reported
PAEP_wgs	Not Tested	Not Tested	Not Tested	Not Tested	case	Value Not Reported	1.735	FALSE	Not Reported	Not Reported
PALM2-AKAP2_wgs	-0.0431353615905006	0.90326016704192	0.950033002489348	1	control	Value Not Reported	0.527	FALSE	Not Reported	Not Reported
PAQR9_wgs	Not Tested	Not Tested	Not Tested	Not Tested	case	Value Not Reported	0.783	FALSE	TRUE	TRUE
PARK7_wgs	Not Tested	Not Tested	Not Tested	Not Tested	control	Value Not Reported	0.529	FALSE	TRUE	TRUE
PARP15_wgs	-1.66690340103616	0.0800893187913066	0.237639935743241	1	control	Value Not Reported	0.961	FALSE	Not Reported	Not Reported
PARVB_wgs	Not Tested	Not Tested	Not Tested	Not Tested	control	Value Not Reported	1.278	FALSE	TRUE	FALSE
PAX5.1_wgs	Not Tested	Not Tested	Not Tested	Not Tested	case	1	0.165	TRUE	FALSE	Not Reported
PAX5_wgs	-2.64922294050484	3.55418934140191e-05	0.00128816152623365	0.0106981099176197	control	1	0.165	TRUE	FALSE	Not Reported
PCBP3_wgs	0.0968405736458336	0.416948017554583	0.633845218605704	1	control	Value Not Reported	0.386	FALSE	TRUE	FALSE
PCDH10_wgs	Not Tested	Not Tested	Not Tested	Not Tested	control	3	0.352	FALSE	TRUE	TRUE
PCDH17_wgs	2.52502404938006	0.0298701894705763	0.133832344662206	1	control	Value Not Reported	0.401	FALSE	TRUE	TRUE
PCDH7_wgs	-0.062597190846187	0.843622967149024	0.937012963512385	1	case	Value Not Reported	0.42	FALSE	TRUE	TRUE
PCDHA6_ssc	Not Tested	Not Tested	Not Tested	Not Tested	case	3	1.067	FALSE	FALSE	Not Reported
PCDHB4_wgs	Not Tested	Not Tested	Not Tested	Not Tested	case	Value Not Reported	1.374	FALSE	TRUE	FALSE
PCMT1_ssc	0.710868724991551	0.0731985888440418	0.231923949916385	1	case	Value Not Reported	0.455	FALSE	TRUE	TRUE
PDCD1_wgs	-0.98985986574974	0.00567738073764514	0.0478981664157475	1	case	3	0.662	FALSE	FALSE	Not Reported
PDCD5_wgs	-0.478181056292254	0.694303053092765	0.831560494062702	1	control	Value Not Reported	1.167	FALSE	TRUE	TRUE
PDE7A_wgs	Not Tested	Not Tested	Not Tested	Not Tested	control	Value Not Reported	0.585	FALSE	TRUE	FALSE
PDE9A_ssc	0.73679848184325	0.00307935590422006	0.0308962042390079	0.926886127170237	control	Value Not Reported	0.485	FALSE	TRUE	FALSE
PDIK1L_wgs	-0.0556876792805182	0.931090757140244	0.953259584691203	1	control	Value Not Reported	0.643	FALSE	TRUE	FALSE
PEX2.1_wgs	Not Tested	Not Tested	Not Tested	Not Tested	control	Value Not Reported	1.198	FALSE	TRUE	TRUE
PEX2_wgs	Not Tested	Not Tested	Not Tested	Not Tested	case	Value Not Reported	1.198	FALSE	TRUE	TRUE
PGR.1_wgs	Not Tested	Not Tested	Not Tested	Not Tested	case	Value Not Reported	0.47	FALSE	TRUE	FALSE
PGR_wgs	1.41702644185219	0.325538206632856	0.556744319298237	1	case	Value Not Reported	0.47	FALSE	TRUE	FALSE
PHF12_wgs	Not Tested	Not Tested	Not Tested	Not Tested	case	1	0.135	TRUE	TRUE	FALSE
PHF17_wgs	Not Tested	Not Tested	Not Tested	Not Tested	case	Value Not Reported	Gene not in gnomad dataset	N/A	Not Reported	Not Reported
PHF21B_wgs	Not Tested	Not Tested	Not Tested	Not Tested	case	Value Not Reported	0.294	FALSE	TRUE	FALSE
PIGK_wgs	Not Tested	Not Tested	Not Tested	Not Tested	case	Value Not Reported	0.774	FALSE	TRUE	TRUE
PIGP_wgs	0.613999206167672	0.619989458794809	0.777570112905157	1	case	Value Not Reported	1.368	FALSE	TRUE	TRUE
PIGV_wgs	-0.14629907157147	0.895898518299652	0.950033002489348	1	case	Value Not Reported	1.238	FALSE	FALSE	FALSE
PIK3C2A_wgs	Not Tested	Not Tested	Not Tested	Not Tested	control	Value Not Reported	0.359	FALSE	TRUE	FALSE
PIRT_wgs	0.427162149607059	0.072027547185923	0.231923949916385	1	control	Value Not Reported	1.085	FALSE	FALSE	Not Reported
PKD1L2_wgs	Not Tested	Not Tested	Not Tested	Not Tested	case	Value Not Reported	1.763	FALSE	FALSE	Not Reported
PKHD1_wgs	Not Tested	Not Tested	Not Tested	Not Tested	case	Value Not Reported	0.681	FALSE	FALSE	Not Reported
PKP2_wgs	0.49722840585211	0.432339307196991	0.637912409148502	1	control	Value Not Reported	1.059	FALSE	TRUE	FALSE
PLA2R1_wgs	-0.447246481353701	0.318460747660982	0.54775248597689	1	case	Value Not Reported	0.868	FALSE	FALSE	FALSE
PLEKHA5_wgs	-0.762199273596978	0.0224655858511055	0.114612565104793	1	case	Value Not Reported	0.098	TRUE	TRUE	TRUE
PLEKHA6_wgs	0.723830522357278	0.0506356235542672	0.197939255712135	1	case	Value Not Reported	0.422	FALSE	TRUE	FALSE
PLEKHG3_wgs	0.311689150252482	0.369561442312433	0.598053731914207	1	control	Value Not Reported	0.651	FALSE	FALSE	FALSE
PLEKHG4B_wgs	0.435178652810831	0.415255997525843	0.633845218605704	1	control	Value Not Reported	1.224	FALSE	Not Reported	Not Reported
PLIN4_wgs	0.11165525790398	0.464853274574864	0.675946065927701	1	control	Value Not Reported	1.597	FALSE	FALSE	FALSE
PLK5_wgs	-0.0300085319903007	0.907875247342686	0.950033002489348	1	case	Value Not Reported	1.149	FALSE	TRUE	TRUE
POLI_wgs	Not Tested	Not Tested	Not Tested	Not Tested	case	Value Not Reported	0.93	FALSE	TRUE	FALSE
POLR3D_ssc	-0.389487088811993	0.159363909555943	0.350135304936779	1	case	Value Not Reported	1.246	FALSE	TRUE	TRUE
POLR3D_wgs	Not Tested	Not Tested	Not Tested	Not Tested	case	Value Not Reported	1.246	FALSE	TRUE	TRUE
PPA2.1_ssc	Not Tested	Not Tested	Not Tested	Not Tested	control	Value Not Reported	1.275	FALSE	TRUE	TRUE
PPA2_ssc	Not Tested	Not Tested	Not Tested	Not Tested	control	Value Not Reported	1.275	FALSE	TRUE	TRUE
PPAP2B_wgs	Not Tested	Not Tested	Not Tested	Not Tested	control	Value Not Reported	0.383	FALSE	Not Reported	Not Reported
PPARGC1A_wgs	-0.0471930084669058	0.863997500283366	0.950033002489348	1	control	Value Not Reported	0.267	TRUE	TRUE	TRUE
PPHLN1_wgs	-0.20818500237018	0.518414059219484	0.696618892076181	1	case	Value Not Reported	0.836	FALSE	FALSE	FALSE
PPP1R3B_wgs	Not Tested	Not Tested	Not Tested	Not Tested	case	Value Not Reported	0.991	FALSE	FALSE	FALSE
PPP1R9A_wgs	Not Tested	Not Tested	Not Tested	Not Tested	case	Value Not Reported	0.476	FALSE	TRUE	TRUE
PPP2R2B_wgs	-0.157856853278727	0.780948918051668	0.89378564385381	1	case	Value Not Reported	0.293	FALSE	TRUE	TRUE
PPP3CB_wgs	-0.88361043020223	0.0197348083582539	0.106074594925615	1	control	Value Not Reported	0.098	TRUE	TRUE	TRUE
PPP4R2.1_wgs	Not Tested	Not Tested	Not Tested	Not Tested	control	Value Not Reported	0.16	TRUE	Not Reported	Not Reported
PPP4R2_wgs	Not Tested	Not Tested	Not Tested	Not Tested	case	Value Not Reported	0.16	TRUE	Not Reported	Not Reported
PRDM5_wgs	0.0638309044261244	0.755932985795729	0.875137802786595	1	control	Value Not Reported	0.839	FALSE	FALSE	FALSE
PRKAR1A.1_wgs	0.780061828458199	0.114180998381977	0.288810760613237	1	case	Value Not Reported	0.119	TRUE	TRUE	TRUE
PRKAR1A_wgs	0.33117412986191	0.495052049409653	0.690577958475966	1	case	Value Not Reported	0.119	TRUE	TRUE	TRUE
PRKG2_wgs	-1.64168167355605	0.0843400533588781	0.241774819628784	1	case	Value Not Reported	0.366	FALSE	TRUE	FALSE
PRPF40A_wgs	Not Tested	Not Tested	Not Tested	Not Tested	case	Value Not Reported	0.4	FALSE	TRUE	TRUE
PRSS23_wgs	1.08050872931095	0.0622063653772815	0.211784508530161	1	case	Value Not Reported	1.003	FALSE	TRUE	FALSE
PSAPL1_wgs	-0.81938091687248	0.000222750204856701	0.00515752397398977	0.067047811661867	case	Value Not Reported	Value Not Reported	N/A	FALSE	Not Reported
PTEN_asc	Not Tested	Not Tested	Not Tested	Not Tested	case	1	0.507	FALSE	TRUE	TRUE
PTGDR2_wgs	0.216545036005218	0.502006640347497	0.693137608920168	1	control	Value Not Reported	1.715	FALSE	FALSE	Not Reported
PTPLAD1.1_wgs	Not Tested	Not Tested	Not Tested	Not Tested	case	Value Not Reported	0.593	FALSE	Not Reported	Not Reported
PTPLAD1_wgs	-0.479321208401949	0.149192756816711	0.340361622237309	1	case	Value Not Reported	0.593	FALSE	Not Reported	Not Reported
PTPN21_wgs	Not Tested	Not Tested	Not Tested	Not Tested	case	Value Not Reported	0.656	FALSE	TRUE	FALSE
PTPRC_wgs	1.22800222815853	0.378678680578577	0.606288738585914	1	control	3	0.207	TRUE	FALSE	FALSE
PTPRJ_wgs	Not Tested	Not Tested	Not Tested	Not Tested	case	Value Not Reported	0.634	FALSE	TRUE	TRUE
PUM2_wgs	0.865465731683394	0.260970493083444	0.490098594898463	1	control	Value Not Reported	0.284	FALSE	TRUE	TRUE
PURB_wgs	Not Tested	Not Tested	Not Tested	Not Tested	case	Value Not Reported	0.643	FALSE	TRUE	TRUE
QSOX1_wgs	0.290838603712199	0.0581244454577573	0.210475445681233	1	case	Value Not Reported	0.624	FALSE	TRUE	FALSE
RAB22A_wgs	Not Tested	Not Tested	Not Tested	Not Tested	control	Value Not Reported	0.682	FALSE	TRUE	FALSE
RAB6B_wgs	-0.918195223914213	0.019718572096804	0.106074594925615	1	case	Value Not Reported	0.33	FALSE	TRUE	TRUE
RABGAP1L_wgs	-0.756820819847211	0.117627073933929	0.295047910450939	1	case	Value Not Reported	0.509	FALSE	TRUE	TRUE
RAD18_wgs	-1.11948665527203	0.517298275681198	0.696618892076181	1	control	Value Not Reported	0.991	FALSE	TRUE	FALSE
RAET1G_wgs	0.196073963526588	0.0905213326078922	0.249971753348399	1	control	Value Not Reported	1.384	FALSE	Not Reported	Not Reported
RANBP10.1_wgs	Not Tested	Not Tested	Not Tested	Not Tested	control	Value Not Reported	0.321	FALSE	TRUE	TRUE
RANBP10_wgs	Not Tested	Not Tested	Not Tested	Not Tested	control	Value Not Reported	0.321	FALSE	TRUE	TRUE
RANBP6_wgs	Not Tested	Not Tested	Not Tested	Not Tested	case	Value Not Reported	0.597	FALSE	TRUE	FALSE
RAP1A_wgs	-0.274148327245531	0.0971421273103689	0.263421444328117	1	case	Value Not Reported	0.537	FALSE	TRUE	TRUE
RBFOX1_wgs	Not Tested	Not Tested	Not Tested	Not Tested	case	2	0.336	FALSE	TRUE	TRUE
RBFOX2_wgs	Not Tested	Not Tested	Not Tested	Not Tested	case	Value Not Reported	0.194	TRUE	TRUE	TRUE
RBM28.1_wgs	Not Tested	Not Tested	Not Tested	Not Tested	case	Value Not Reported	0.815	FALSE	TRUE	TRUE
RBM28_wgs	Not Tested	Not Tested	Not Tested	Not Tested	control	Value Not Reported	0.815	FALSE	TRUE	TRUE
RBM41_ssc	Not Tested	Not Tested	Not Tested	Not Tested	case	Value Not Reported	0.319	FALSE	FALSE	FALSE
RBM4_wgs	Not Tested	Not Tested	Not Tested	Not Tested	case	Value Not Reported	0.216	TRUE	TRUE	FALSE
REEP1_wgs	-0.264904378463956	0.327911734783989	0.55763520999989	1	case	Value Not Reported	0.23	TRUE	TRUE	TRUE
REM2_wgs	Not Tested	Not Tested	Not Tested	Not Tested	case	Value Not Reported	1.304	FALSE	TRUE	TRUE
RFX3_wgs	-0.654893631033563	0.4313724662005	0.637912409148502	1	control	1	0.104	TRUE	TRUE	TRUE
RFX7_wgs	0.499968265011161	0.236107369983304	0.47065111499983	1	control	Value Not Reported	0.132	TRUE	TRUE	FALSE
RGS17_wgs	-0.338494630246581	0.342034160752369	0.571957124369239	1	control	Value Not Reported	0.641	FALSE	TRUE	TRUE
RIMS3_wgs	-2.55780114329342	0.000265125512931583	0.00570019852802905	0.0798027793924066	case	3	1.06	FALSE	TRUE	FALSE
RNF130_wgs	Not Tested	Not Tested	Not Tested	Not Tested	case	Value Not Reported	0.801	FALSE	TRUE	TRUE
RNF150_wgs	Not Tested	Not Tested	Not Tested	Not Tested	control	Value Not Reported	0.822	FALSE	TRUE	TRUE
RNF219_wgs	Not Tested	Not Tested	Not Tested	Not Tested	control	Value Not Reported	0.866	FALSE	Not Reported	Not Reported
RNF44_wgs	-0.73051551073793	0.0301413967859309	0.133832344662206	1	case	Value Not Reported	0.502	FALSE	TRUE	TRUE
ROR1_wgs	Not Tested	Not Tested	Not Tested	Not Tested	control	Value Not Reported	0.267	TRUE	FALSE	FALSE
RP11-219B4.5_wgs	Not Tested	Not Tested	Not Tested	Not Tested	control	Value Not Reported	1.937	FALSE	Not Reported	Not Reported
RUNX1T1_wgs	-0.338670401750857	0.386461896421435	0.615476353560063	1	control	Value Not Reported	0.312	FALSE	TRUE	TRUE
RYR3_wgs	Not Tested	Not Tested	Not Tested	Not Tested	case	Value Not Reported	0.279	FALSE	TRUE	TRUE
SAMD5_wgs	Not Tested	Not Tested	Not Tested	Not Tested	control	Value Not Reported	1.695	FALSE	TRUE	FALSE
SAR1B_wgs	0.144829412017277	0.428988885614841	0.637912409148502	1	case	Value Not Reported	0.989	FALSE	TRUE	TRUE
SBF1_wgs	0.479840969918427	0.107894016833663	0.27757349629857	1	case	2	0.265	TRUE	TRUE	FALSE
SCAI_wgs	Not Tested	Not Tested	Not Tested	Not Tested	case	Value Not Reported	0.243	TRUE	TRUE	TRUE
SCARB2.1_wgs	Not Tested	Not Tested	Not Tested	Not Tested	case	Value Not Reported	0.724	FALSE	TRUE	TRUE
SCARB2_wgs	Not Tested	Not Tested	Not Tested	Not Tested	control	Value Not Reported	0.724	FALSE	TRUE	TRUE
SCN1A_wgs	Not Tested	Not Tested	Not Tested	Not Tested	case	1	0.071	TRUE	TRUE	TRUE
SCN9A_wgs	1.1597403918491	0.290881650241341	0.519971968844663	1	control	2	0.708	FALSE	FALSE	FALSE
SCUBE1_wgs	-0.0458924401244945	0.915314188444887	0.950033002489348	1	control	Value Not Reported	0.313	FALSE	TRUE	FALSE
SDC2_wgs	Not Tested	Not Tested	Not Tested	Not Tested	control	3	0.672	FALSE	TRUE	TRUE
SEMA3D_wgs	Not Tested	Not Tested	Not Tested	Not Tested	control	Value Not Reported	0.657	FALSE	FALSE	FALSE
SERAC1_wgs	-0.0884448442104993	0.814690538112464	0.921886661548315	1	control	Value Not Reported	0.626	FALSE	TRUE	FALSE
SERBP1_wgs	1.44070577029845	0.219168619155699	0.452046244879917	1	control	Value Not Reported	0.181	TRUE	TRUE	TRUE
SF3B3_wgs	-1.21154920813538	3.8516457595026e-05	0.00128816152623365	0.0115934537361028	case	Value Not Reported	0.178	TRUE	TRUE	TRUE
SFXN2_wgs	1.34830764748188	0.000825657179267371	0.0142726089263763	0.248522810959479	control	Value Not Reported	0.778	FALSE	TRUE	FALSE
SH2B3_wgs	-0.209970143752013	0.641793456358642	0.79112239588846	1	case	Value Not Reported	0.803	FALSE	TRUE	FALSE
SH3PXD2A_wgs	-0.0150070358626493	0.924629821794739	0.952629095622324	1	control	Value Not Reported	0.296	FALSE	TRUE	FALSE
SH3RF3_wgs	Not Tested	Not Tested	Not Tested	Not Tested	control	3	0.527	FALSE	TRUE	FALSE
SHISA6_wgs	Not Tested	Not Tested	Not Tested	Not Tested	case	Value Not Reported	0.398	FALSE	TRUE	FALSE
SHISA9_wgs	0.0825858489642933	0.740824614264052	0.874463564288155	1	case	Value Not Reported	0.405	FALSE	TRUE	TRUE
SIRPB1_wgs	-0.72402975760218	0.00801429451955741	0.0574357773901614	1	case	Value Not Reported	1.633	FALSE	TRUE	TRUE
SLC22A2_wgs	Not Tested	Not Tested	Not Tested	Not Tested	case	Value Not Reported	1.154	FALSE	FALSE	Not Reported
SLC26A3_wgs	Not Tested	Not Tested	Not Tested	Not Tested	control	Value Not Reported	0.955	FALSE	FALSE	Not Reported
SLC2A13_wgs	Not Tested	Not Tested	Not Tested	Not Tested	case	Value Not Reported	0.377	FALSE	TRUE	TRUE
SLC34A2_wgs	-0.680230190756787	0.105541461889392	0.276534129959404	1	case	Value Not Reported	1.091	FALSE	FALSE	Not Reported
SLC36A2_wgs	1.71631985051997	6.38032494479337e-05	0.00174588891671164	0.019204778083828	case	Value Not Reported	1.263	FALSE	FALSE	FALSE
SLC39A9_ssc	Not Tested	Not Tested	Not Tested	Not Tested	control	Value Not Reported	0.483	FALSE	TRUE	FALSE
SLC4A4_wgs	Not Tested	Not Tested	Not Tested	Not Tested	control	Value Not Reported	0.273	FALSE	TRUE	TRUE
SLC6A1_asc	-1.04867982819717	0.00286362666625461	0.030187161571072	0.861951626542638	case	1	0.15	TRUE	TRUE	TRUE
SLCO2A1_wgs	Not Tested	Not Tested	Not Tested	Not Tested	case	Value Not Reported	1.053	FALSE	FALSE	FALSE
SMAD9_wgs	Not Tested	Not Tested	Not Tested	Not Tested	case	Value Not Reported	0.852	FALSE	Not Reported	Not Reported
SMIM14_wgs	Not Tested	Not Tested	Not Tested	Not Tested	case	Value Not Reported	0.576	FALSE	TRUE	TRUE
SMYD5_wgs	Not Tested	Not Tested	Not Tested	Not Tested	case	Value Not Reported	0.571	FALSE	TRUE	TRUE
SNX13_wgs	-0.465604383281319	0.40931711887944	0.632570667243377	1	control	Value Not Reported	0.364	FALSE	TRUE	FALSE
SNX16_wgs	-0.501040132416885	0.349552019447908	0.58129921466199	1	control	Value Not Reported	1.624	FALSE	TRUE	TRUE
SNX29.1_wgs	Not Tested	Not Tested	Not Tested	Not Tested	control	Value Not Reported	0.741	FALSE	TRUE	TRUE
SNX29.2_wgs	-0.463282906601718	0.075156393541017	0.233217262431403	1	control	Value Not Reported	0.741	FALSE	TRUE	TRUE
SNX29_wgs	Not Tested	Not Tested	Not Tested	Not Tested	case	Value Not Reported	0.741	FALSE	TRUE	TRUE
SOCS4_wgs	Not Tested	Not Tested	Not Tested	Not Tested	case	Value Not Reported	1.047	FALSE	TRUE	FALSE
SORCS2_wgs	-0.38434582450712	0.00965161865958101	0.0631551568811714	1	case	Value Not Reported	0.428	FALSE	TRUE	TRUE
SORCS3_wgs	Not Tested	Not Tested	Not Tested	Not Tested	case	2	0.465	FALSE	TRUE	FALSE
SORD_ssc	Not Tested	Not Tested	Not Tested	Not Tested	case	Value Not Reported	1.275	FALSE	TRUE	FALSE
SOX21_wgs	Not Tested	Not Tested	Not Tested	Not Tested	case	Value Not Reported	0.726	FALSE	FALSE	FALSE
SP7_wgs	Not Tested	Not Tested	Not Tested	Not Tested	case	Value Not Reported	0.558	FALSE	FALSE	FALSE
SPATS2_wgs	Not Tested	Not Tested	Not Tested	Not Tested	control	Value Not Reported	0.319	FALSE	TRUE	FALSE
SPOCK1_wgs	-0.572027095527971	0.257224314245641	0.488873226585947	1	case	Value Not Reported	0.392	FALSE	TRUE	TRUE
SPRED3_wgs	Not Tested	Not Tested	Not Tested	Not Tested	control	Value Not Reported	0.687	FALSE	TRUE	FALSE
SPRR3_wgs	Not Tested	Not Tested	Not Tested	Not Tested	case	Value Not Reported	Value Not Reported	N/A	Not Reported	Not Reported
SPRR4_wgs	-0.367551003564537	0.0439889310112633	0.177337000216357	1	control	Value Not Reported	1.77	FALSE	Not Reported	Not Reported
SRRM4_wgs	Not Tested	Not Tested	Not Tested	Not Tested	control	Value Not Reported	0.41	FALSE	TRUE	FALSE
STAU2_wgs	0.403300262474424	0.137468347190912	0.328396607178289	1	case	Value Not Reported	0.318	FALSE	TRUE	TRUE
STK24_wgs	Not Tested	Not Tested	Not Tested	Not Tested	case	Value Not Reported	0.58	FALSE	TRUE	FALSE
STMN1_wgs	Not Tested	Not Tested	Not Tested	Not Tested	control	Value Not Reported	0.944	FALSE	TRUE	TRUE
STON1_ssc	Not Tested	Not Tested	Not Tested	Not Tested	case	Value Not Reported	1.121	FALSE	FALSE	FALSE
STON1_wgs	Not Tested	Not Tested	Not Tested	Not Tested	case	Value Not Reported	1.121	FALSE	FALSE	FALSE
STX7_wgs	Not Tested	Not Tested	Not Tested	Not Tested	control	Value Not Reported	1.023	FALSE	TRUE	TRUE
SURF4_wgs	-0.378695501116696	0.28600933599643	0.515501857095363	1	case	Value Not Reported	0.546	FALSE	TRUE	TRUE
SYNGR3_wgs	Not Tested	Not Tested	Not Tested	Not Tested	case	Value Not Reported	0.746	FALSE	TRUE	TRUE
SYNJ1_wgs	Not Tested	Not Tested	Not Tested	Not Tested	case	3	0.33	FALSE	TRUE	TRUE
SYT3_wgs	Not Tested	Not Tested	Not Tested	Not Tested	case	Value Not Reported	0.398	FALSE	TRUE	FALSE
TACR2_wgs	-0.580853649000503	0.0219349218114087	0.113834680435069	1	control	Value Not Reported	1.157	FALSE	FALSE	Not Reported
TBPL1_wgs	Not Tested	Not Tested	Not Tested	Not Tested	case	Value Not Reported	0.693	FALSE	TRUE	TRUE
TBX18_wgs	Not Tested	Not Tested	Not Tested	Not Tested	case	Value Not Reported	0.193	TRUE	FALSE	FALSE
TDRP_wgs	Not Tested	Not Tested	Not Tested	Not Tested	case	Value Not Reported	1.863	FALSE	TRUE	FALSE
TEKT1_wgs	-1.59056578353517	0.00282030510349023	0.030187161571072	0.848911836150561	control	Value Not Reported	1.085	FALSE	FALSE	FALSE
TFEC_wgs	Not Tested	Not Tested	Not Tested	Not Tested	case	Value Not Reported	1.135	FALSE	FALSE	Not Reported
THRB_wgs	1.83470581238106	0.00891890934225226	0.0610134480004075	1	case	Value Not Reported	0.223	TRUE	TRUE	TRUE
TIMP3_wgs	Not Tested	Not Tested	Not Tested	Not Tested	case	Value Not Reported	0.533	FALSE	TRUE	TRUE
TIRAP_ssc	Not Tested	Not Tested	Not Tested	Not Tested	control	Value Not Reported	1.656	FALSE	FALSE	FALSE
TLK1.1_wgs	-0.455310126551457	0.249240134060972	0.484008260337759	1	case	Value Not Reported	0.165	TRUE	TRUE	TRUE
TLK1_wgs	-1.45067890440082	0.0626206686351638	0.211784508530161	1	control	Value Not Reported	0.165	TRUE	TRUE	TRUE
TLL2_wgs	0.755749323795824	0.0862484373335351	0.244913015447114	1	control	Value Not Reported	1.151	FALSE	FALSE	Not Reported
TMEM106B_wgs	0.461439036929354	0.24662242479367	0.483912338335867	1	control	Value Not Reported	0.604	FALSE	TRUE	TRUE
TMEM178B_wgs	Not Tested	Not Tested	Not Tested	Not Tested	case	Value Not Reported	0.336	FALSE	TRUE	TRUE
TMEM196_wgs	-0.99583468500282	0.124919099084284	0.305696331905443	1	case	Value Not Reported	1.757	FALSE	Not Reported	Not Reported
TMEM200C.2_wgs	Not Tested	Not Tested	Not Tested	Not Tested	control	Value Not Reported	1.241	FALSE	TRUE	FALSE
TMEM200C.3_wgs	Not Tested	Not Tested	Not Tested	Not Tested	control	Value Not Reported	1.241	FALSE	TRUE	FALSE
TMEM200C_wgs	Not Tested	Not Tested	Not Tested	Not Tested	control	Value Not Reported	1.241	FALSE	TRUE	FALSE
TMEM55A_wgs	Not Tested	Not Tested	Not Tested	Not Tested	control	Value Not Reported	0.894	FALSE	Not Reported	Not Reported
TMEM63B_wgs	Not Tested	Not Tested	Not Tested	Not Tested	case	Value Not Reported	0.168	TRUE	TRUE	TRUE
TMEM86A_wgs	-0.151070264921006	0.696359536981558	0.831560494062702	1	case	Value Not Reported	1.031	FALSE	TRUE	TRUE
TMEM95_wgs	Not Tested	Not Tested	Not Tested	Not Tested	case	Value Not Reported	1.551	FALSE	FALSE	Not Reported
TMEM98_wgs	Not Tested	Not Tested	Not Tested	Not Tested	control	Value Not Reported	0.886	FALSE	FALSE	FALSE
TMTC2_wgs	Not Tested	Not Tested	Not Tested	Not Tested	case	Value Not Reported	0.477	FALSE	Not Reported	Not Reported
TNRC6B_wgs	0.994036920215702	0.0029083976264488	0.030187161571072	0.875427685561089	case	2	0.173	TRUE	TRUE	TRUE
TOLLIP_wgs	-0.813209546837629	0.00123623825779618	0.0186053857798325	0.37210771559665	control	Value Not Reported	0.719	FALSE	TRUE	TRUE
TPGS1_wgs	Not Tested	Not Tested	Not Tested	Not Tested	control	Value Not Reported	1.562	FALSE	TRUE	TRUE
TPGS2_wgs	0.146123628764622	0.639250109194354	0.79112239588846	1	control	Value Not Reported	1.063	FALSE	TRUE	TRUE
TRAF3_wgs	-0.277511514544407	0.360028123661382	0.588959050119978	1	case	Value Not Reported	0.224	TRUE	TRUE	FALSE
TRAK1_wgs	Not Tested	Not Tested	Not Tested	Not Tested	case	Value Not Reported	0.519	FALSE	TRUE	FALSE
TRAM2_wgs	-0.090935882471955	0.834862650279611	0.933962554099588	1	case	Value Not Reported	0.347	FALSE	FALSE	FALSE
TRIM24_wgs	0.24597531925589	0.602595615848318	0.766956515719869	1	control	Value Not Reported	0.115	TRUE	TRUE	FALSE
TRIM2_wgs	Not Tested	Not Tested	Not Tested	Not Tested	case	Value Not Reported	0.27	FALSE	TRUE	TRUE
TRIM36_wgs	Not Tested	Not Tested	Not Tested	Not Tested	case	Value Not Reported	0.659	FALSE	FALSE	FALSE
TRIM37_wgs	-0.372899336049534	0.493473968904295	0.690577958475966	1	control	Value Not Reported	0.642	FALSE	TRUE	TRUE
TRPM3_wgs	Not Tested	Not Tested	Not Tested	Not Tested	case	Value Not Reported	0.453	FALSE	TRUE	FALSE
TSC22D2_wgs	Not Tested	Not Tested	Not Tested	Not Tested	case	Value Not Reported	0.324	FALSE	TRUE	TRUE
TSLP.1_wgs	Not Tested	Not Tested	Not Tested	Not Tested	control	Value Not Reported	1.584	FALSE	FALSE	FALSE
TSLP_wgs	-2.67157295636892	0.0211063091320082	0.111456123662008	1	control	Value Not Reported	1.584	FALSE	FALSE	FALSE
TSPAN14_wgs	Not Tested	Not Tested	Not Tested	Not Tested	control	Value Not Reported	0.292	FALSE	TRUE	FALSE
TSSC1_wgs	-0.0648598857930844	0.880850278245524	0.950033002489348	1	control	Value Not Reported	0.569	FALSE	Not Reported	Not Reported
TTC39C_wgs	-0.898139495382146	0.00636247081240772	0.0511222032742366	1	case	Value Not Reported	0.576	FALSE	TRUE	TRUE
TTL_wgs	Not Tested	Not Tested	Not Tested	Not Tested	control	Value Not Reported	0.52	FALSE	TRUE	TRUE
TWSG1_wgs	-1.65345463990241	0.40765843701698	0.632570667243377	1	control	Value Not Reported	1.03	FALSE	TRUE	FALSE
U2SURP_wgs	-0.387320398049015	0.355323212785036	0.585119447657069	1	control	Value Not Reported	0.077	TRUE	TRUE	TRUE
UBAP2L_wgs	-0.745718148216203	0.262145760061968	0.490098594898463	1	case	Value Not Reported	0.103	TRUE	TRUE	TRUE
UBE2I.1_wgs	2.34514211036491	1.84722333799952e-08	5.56014224737857e-06	5.56014224737857e-06	case	Value Not Reported	0.287	FALSE	TRUE	TRUE
UBE2I_wgs	1.45704595248428	0.000853511497258385	0.0142726089263763	0.256906960674774	case	Value Not Reported	0.287	FALSE	TRUE	TRUE
UBE2QL1_wgs	Not Tested	Not Tested	Not Tested	Not Tested	case	Value Not Reported	0.806	FALSE	TRUE	FALSE
UBE2V2_wgs	Not Tested	Not Tested	Not Tested	Not Tested	control	Value Not Reported	1.246	FALSE	TRUE	TRUE
UBN2_wgs	Not Tested	Not Tested	Not Tested	Not Tested	control	2	0.213	TRUE	TRUE	TRUE
UNC79.1_wgs	Not Tested	Not Tested	Not Tested	Not Tested	case	2	0.147	TRUE	TRUE	TRUE
UNC79_wgs	-1.0830053125518	0.130308060787829	0.316312308847875	1	case	2	0.147	TRUE	TRUE	TRUE
UQCRB_wgs	-0.516959963011497	0.364511133284454	0.593069465506058	1	case	Value Not Reported	1.076	FALSE	TRUE	TRUE
USP15.1_wgs	0.793058351063413	0.409804917317138	0.632570667243377	1	control	2	0.211	TRUE	TRUE	TRUE
USP15_wgs	-0.668253909079322	0.0902314868903523	0.249971753348399	1	case	2	0.211	TRUE	TRUE	TRUE
USP40_wgs	1.36777236309802	0.277428621105579	0.507719068144739	1	case	Value Not Reported	0.925	FALSE	TRUE	TRUE
USP46_wgs	Not Tested	Not Tested	Not Tested	Not Tested	case	Value Not Reported	0.423	FALSE	TRUE	TRUE
UTP6_wgs	0.608418110402297	0.153713603388038	0.345282049401489	1	control	Value Not Reported	0.668	FALSE	TRUE	FALSE
VAV2_wgs	-0.068862085923356	0.765879463139173	0.883255626072379	1	control	Value Not Reported	0.521	FALSE	FALSE	FALSE
VKORC1L1_wgs	Not Tested	Not Tested	Not Tested	Not Tested	control	Value Not Reported	0.489	FALSE	TRUE	TRUE
VNN1_wgs	Not Tested	Not Tested	Not Tested	Not Tested	case	Value Not Reported	1.041	FALSE	FALSE	Not Reported
WDFY2_wgs	0.440825673202939	0.158128839036717	0.34997632757391	1	case	Value Not Reported	0.994	FALSE	TRUE	FALSE
WDR52_wgs	Not Tested	Not Tested	Not Tested	Not Tested	control	Value Not Reported	0.561	FALSE	Not Reported	Not Reported
WSCD1_wgs	Not Tested	Not Tested	Not Tested	Not Tested	case	Value Not Reported	0.679	FALSE	TRUE	TRUE
XAF1_wgs	Not Tested	Not Tested	Not Tested	Not Tested	control	Value Not Reported	1.702	FALSE	TRUE	FALSE
XKR7_wgs	Not Tested	Not Tested	Not Tested	Not Tested	case	Value Not Reported	0.382	FALSE	FALSE	Not Reported
XPO4_wgs	Not Tested	Not Tested	Not Tested	Not Tested	case	Value Not Reported	0.143	TRUE	TRUE	FALSE
YEATS2_wgs	Not Tested	Not Tested	Not Tested	Not Tested	case	3	0.28	FALSE	TRUE	TRUE
YIPF4_wgs	Not Tested	Not Tested	Not Tested	Not Tested	control	Value Not Reported	0.768	FALSE	TRUE	TRUE
YPEL5_wgs	-0.909112078298479	0.0268069481925092	0.127647262445407	1	control	Value Not Reported	0.832	FALSE	TRUE	TRUE
ZBED4_wgs	Not Tested	Not Tested	Not Tested	Not Tested	case	Value Not Reported	0.405	FALSE	TRUE	FALSE
ZBTB39_wgs	Not Tested	Not Tested	Not Tested	Not Tested	control	Value Not Reported	0.855	FALSE	FALSE	FALSE
ZC3H7B_wgs	Not Tested	Not Tested	Not Tested	Not Tested	case	Value Not Reported	0.323	FALSE	TRUE	TRUE
ZCCHC11_wgs	Not Tested	Not Tested	Not Tested	Not Tested	control	Value Not Reported	0.107	TRUE	Not Reported	Not Reported
ZKSCAN1_wgs	Not Tested	Not Tested	Not Tested	Not Tested	case	Value Not Reported	0.323	FALSE	TRUE	FALSE
ZNF169_wgs	-0.219908286101612	0.592997844842932	0.766956515719869	1	control	Value Not Reported	1.349	FALSE	TRUE	FALSE
ZNF208_wgs	Not Tested	Not Tested	Not Tested	Not Tested	control	Value Not Reported	1.855	FALSE	Not Reported	Not Reported
ZNF234_wgs	Not Tested	Not Tested	Not Tested	Not Tested	control	Value Not Reported	1.252	FALSE	Not Reported	Not Reported
ZNF280D_wgs	-0.790347804379053	0.0441869601867999	0.177337000216357	1	control	Value Not Reported	0.419	FALSE	TRUE	TRUE
ZNF414_wgs	-0.0483277809796859	0.875818053983934	0.950033002489348	1	control	Value Not Reported	0.787	FALSE	TRUE	TRUE
ZNF493_wgs	1.11429314624626	0.0057286843553718	0.0478981664157475	1	case	Value Not Reported	1.905	FALSE	Not Reported	Not Reported
ZNF544_wgs	Not Tested	Not Tested	Not Tested	Not Tested	control	Value Not Reported	1.577	FALSE	Not Reported	Not Reported
ZNF592_wgs	-0.462427573327615	0.120080151190606	0.29871178106093	1	control	Value Not Reported	0.133	TRUE	TRUE	FALSE
ZNF626_wgs	Not Tested	Not Tested	Not Tested	Not Tested	control	3	0.923	FALSE	Not Reported	Not Reported
ZNF629_wgs	Not Tested	Not Tested	Not Tested	Not Tested	control	Value Not Reported	0.166	TRUE	TRUE	FALSE
ZNF691_wgs	Not Tested	Not Tested	Not Tested	Not Tested	control	Value Not Reported	0.47	FALSE	TRUE	FALSE
ZNF771_wgs	Not Tested	Not Tested	Not Tested	Not Tested	case	Value Not Reported	1.018	FALSE	TRUE	TRUE
ZNF781_wgs	Not Tested	Not Tested	Not Tested	Not Tested	case	Value Not Reported	Value Not Reported	N/A	TRUE	FALSE

## Sheet: Vgat 410 - Ref vs Shuf
Element	logFC	pval	fdr	bonferroni	Phenotype	SFARI_GENE_SCORE	LOEUF	Constrained_LOEUF	Expressed_in_Excitatory_Neurons	Expressed_in_Medium_Spiny_Neurons
9-Sep_wgs	Not Tested	Not Tested	Not Tested	Not Tested	control	Value Not Reported	0.252	TRUE	Not Reported	Not Reported
ABCB5_wgs	Not Tested	Not Tested	Not Tested	Not Tested	control	Value Not Reported	1.127	FALSE	FALSE	Not Reported
ABHD2_ssc	-0.688427855791607	0.00259809657373402	0.016222135155417	0.756046102956601	case	Value Not Reported	0.431	FALSE	TRUE	TRUE
ABL2_wgs	Not Tested	Not Tested	Not Tested	Not Tested	case	Value Not Reported	0.58	FALSE	TRUE	FALSE
AC010536.1_wgs	-0.131075511035248	0.575392536774739	0.709488255090886	1	case	Value Not Reported	Value Not Reported	N/A	Not Reported	Not Reported
AC010547.9_wgs	Not Tested	Not Tested	Not Tested	Not Tested	control	Value Not Reported	Gene not in gnomad dataset	N/A	Not Reported	Not Reported
ACAD11_ssc	0.0385427038975853	0.90590359284973	0.928232202532646	1	case	Value Not Reported	0.883	FALSE	TRUE	FALSE
ACBD3_wgs	Not Tested	Not Tested	Not Tested	Not Tested	control	Value Not Reported	0.539	FALSE	TRUE	FALSE
ADAM28_wgs	Not Tested	Not Tested	Not Tested	Not Tested	case	Value Not Reported	1.162	FALSE	FALSE	FALSE
ADARB1_wgs	-0.760550565088129	0.0639734633117074	0.153341259817316	1	control	Value Not Reported	0.399	FALSE	TRUE	FALSE
AGFG2_wgs	Not Tested	Not Tested	Not Tested	Not Tested	case	Value Not Reported	0.821	FALSE	TRUE	TRUE
AGO4_wgs	-0.861529713133946	0.433609799901724	0.576166446444756	1	case	2	0.218	TRUE	TRUE	FALSE
AGTR1_wgs	1.72143467326976	0.0620326685602452	0.151693332361608	1	control	Value Not Reported	1.347	FALSE	FALSE	Not Reported
AKAP10_wgs	-0.601929257433425	0.048130309365457	0.128494679131633	1	case	Value Not Reported	0.441	FALSE	TRUE	FALSE
AKAP9_wgs	Not Tested	Not Tested	Not Tested	Not Tested	case	2	0.404	FALSE	TRUE	TRUE
AKR1B1_ssc	-1.34784135046844	0.000180722695845445	0.0022629447276226	0.0525903044910244	control	Value Not Reported	0.997	FALSE	TRUE	TRUE
AKR1C1_wgs	1.02383281386926	2.49161012973464e-05	0.000604215456460651	0.00725058547752782	case	Value Not Reported	1.588	FALSE	Not Reported	Not Reported
AL117190.3_wgs	Not Tested	Not Tested	Not Tested	Not Tested	control	Value Not Reported	Gene not in gnomad dataset	N/A	Not Reported	Not Reported
AL162407.1_wgs	-1.26943089440729	0.333331121557681	0.482677145402674	1	control	Value Not Reported	1.828	FALSE	Not Reported	Not Reported
ALDH3A2_ssc	Not Tested	Not Tested	Not Tested	Not Tested	control	Value Not Reported	0.825	FALSE	TRUE	FALSE
ALG14_wgs	Not Tested	Not Tested	Not Tested	Not Tested	control	Value Not Reported	1.196	FALSE	TRUE	TRUE
ALX4.1_wgs	-1.21807255197014	0.000464610401603059	0.00495793750026819	0.13520162686649	control	Value Not Reported	0.519	FALSE	FALSE	Not Reported
ALX4_wgs	-2.42621815475963	1.01577521621844e-08	2.95590587919567e-06	2.95590587919567e-06	case	Value Not Reported	0.519	FALSE	FALSE	Not Reported
AMPD2_wgs	-0.20215931112068	0.570246911495347	0.709153210449342	1	case	Value Not Reported	0.638	FALSE	TRUE	TRUE
AMZ1.1_wgs	-0.537113769149797	0.281974237725925	0.436460123288533	1	control	Value Not Reported	1.939	FALSE	TRUE	TRUE
AMZ1_wgs	0.907378334530711	0.00529269041723244	0.0259892699427809	1	case	Value Not Reported	1.939	FALSE	TRUE	TRUE
ANGPTL4_wgs	0.832256076447344	0.00431988049558514	0.022919245151405	1	control	Value Not Reported	1.283	FALSE	FALSE	FALSE
ANO8_wgs	Not Tested	Not Tested	Not Tested	Not Tested	case	Value Not Reported	0.317	FALSE	TRUE	FALSE
ANP32E_wgs	-0.0304268612254979	0.949372286171958	0.955942336595294	1	control	Value Not Reported	0.423	FALSE	TRUE	TRUE
ANTXR2_wgs	-0.451614796818327	0.668432828985582	0.774955988983285	1	control	Value Not Reported	0.503	FALSE	FALSE	FALSE
AP3S2_wgs	Not Tested	Not Tested	Not Tested	Not Tested	case	Value Not Reported	1.427	FALSE	TRUE	FALSE
AP4S1_wgs	Not Tested	Not Tested	Not Tested	Not Tested	case	Value Not Reported	1.633	FALSE	TRUE	TRUE
APOBEC3C_wgs	0.283045083458255	0.176487143736832	0.321420523099041	1	case	Value Not Reported	0.943	FALSE	Not Reported	Not Reported
ARFGAP2_wgs	Not Tested	Not Tested	Not Tested	Not Tested	case	Value Not Reported	0.54	FALSE	TRUE	TRUE
ARHGEF12_wgs	Not Tested	Not Tested	Not Tested	Not Tested	control	Value Not Reported	0.179	TRUE	TRUE	TRUE
ARL3_wgs	Not Tested	Not Tested	Not Tested	Not Tested	control	Value Not Reported	1.097	FALSE	TRUE	TRUE
ARL5B_wgs	Not Tested	Not Tested	Not Tested	Not Tested	case	Value Not Reported	1.048	FALSE	TRUE	FALSE
ARPC4_wgs	Not Tested	Not Tested	Not Tested	Not Tested	control	Value Not Reported	0.265	TRUE	TRUE	TRUE
ARRDC3_wgs	-0.397645852279886	0.285073876779455	0.438292189669356	1	control	Value Not Reported	0.286	FALSE	TRUE	TRUE
ASIC2_wgs	0.161899842894479	0.585478832971201	0.715858573086637	1	control	Value Not Reported	0.192	TRUE	TRUE	FALSE
ASPH_wgs	Not Tested	Not Tested	Not Tested	Not Tested	case	Value Not Reported	0.821	FALSE	TRUE	TRUE
ATP11B_wgs	Not Tested	Not Tested	Not Tested	Not Tested	case	Value Not Reported	0.406	FALSE	TRUE	FALSE
ATP2B2_wgs	-1.22290841565424	0.00163386994988125	0.0125120040898801	0.475456155415443	control	2	0.148	TRUE	TRUE	TRUE
ATP6V1A_wgs	Not Tested	Not Tested	Not Tested	Not Tested	control	Value Not Reported	0.358	FALSE	TRUE	TRUE
ATP8B4_wgs	-0.361170286785523	0.423222121846887	0.570174247488167	1	control	Value Not Reported	1.094	FALSE	FALSE	Not Reported
ATP9A_wgs	Not Tested	Not Tested	Not Tested	Not Tested	case	Value Not Reported	0.205	TRUE	TRUE	TRUE
ATXN7L3_wgs	Not Tested	Not Tested	Not Tested	Not Tested	case	Value Not Reported	0.196	TRUE	TRUE	FALSE
BAG2_wgs	0.502478692077524	0.457213746827928	0.599543233707967	1	case	Value Not Reported	1.151	FALSE	TRUE	FALSE
BAIAP2L1_wgs	-0.457457912806198	0.365939756644457	0.510091569408094	1	case	Value Not Reported	0.649	FALSE	FALSE	FALSE
BARX1_wgs	-0.904547595957186	0.0581479537096745	0.145871159737201	1	case	Value Not Reported	0.683	FALSE	Not Reported	Not Reported
BAZ1B_wgs	-0.374075841530475	0.693919201920647	0.785721742252562	1	case	Value Not Reported	0.109	TRUE	TRUE	TRUE
BAZ2A_wgs	0.270088857990463	0.130303953361365	0.259715413891487	1	control	Value Not Reported	0.146	TRUE	Not Reported	Not Reported
BCAS1_wgs	Not Tested	Not Tested	Not Tested	Not Tested	control	3	0.86	FALSE	FALSE	FALSE
BCL2_wgs	-1.22539259974463	0.00260897968526925	0.016222135155417	0.759213088413351	case	Value Not Reported	0.712	FALSE	TRUE	TRUE
BEND7_wgs	-0.933112602354584	0.0395895664481717	0.112946704278608	1	control	Value Not Reported	0.7	FALSE	FALSE	FALSE
BMP3_wgs	Not Tested	Not Tested	Not Tested	Not Tested	case	Value Not Reported	0.654	FALSE	TRUE	Not Reported
BOD1L2_wgs	0.487239947654045	0.666342794125008	0.774955988983285	1	control	Value Not Reported	1.919	FALSE	TRUE	FALSE
BRD1_wgs	Not Tested	Not Tested	Not Tested	Not Tested	case	Value Not Reported	0.245	TRUE	TRUE	FALSE
BRI3_ssc	Not Tested	Not Tested	Not Tested	Not Tested	case	Value Not Reported	1.814	FALSE	TRUE	TRUE
BRI3_wgs	0.207811996739837	0.676719818214133	0.77529711456816	1	case	Value Not Reported	1.814	FALSE	TRUE	TRUE
BTBD6_wgs	Not Tested	Not Tested	Not Tested	Not Tested	case	Value Not Reported	1.063	FALSE	TRUE	TRUE
C10orf54_wgs	0.830846615723386	0.0669540488528076	0.157126034001347	1	case	Value Not Reported	0.467	FALSE	Not Reported	Not Reported
C10orf71_wgs	-0.223920499949227	0.115969609859603	0.237656031472847	1	case	Value Not Reported	0.804	FALSE	FALSE	Not Reported
C11orf45_wgs	-0.765175885230769	0.0608578073968507	0.1500815419702	1	control	Value Not Reported	1.701	FALSE	Not Reported	Not Reported
C11orf68_wgs	Not Tested	Not Tested	Not Tested	Not Tested	case	Value Not Reported	0.843	FALSE	TRUE	TRUE
C16orf54_wgs	Not Tested	Not Tested	Not Tested	Not Tested	case	Value Not Reported	1.006	FALSE	FALSE	FALSE
C17orf102_wgs	Not Tested	Not Tested	Not Tested	Not Tested	case	Value Not Reported	1.812	FALSE	Not Reported	Not Reported
C19orf44.1_ssc	1.15909062762925	0.00010932768679168	0.00176746426979882	0.0318143568563788	case	Value Not Reported	1.111	FALSE	TRUE	FALSE
C19orf44_ssc	Not Tested	Not Tested	Not Tested	Not Tested	case	Value Not Reported	1.111	FALSE	TRUE	FALSE
C1orf116_ssc	Not Tested	Not Tested	Not Tested	Not Tested	control	Value Not Reported	0.729	FALSE	FALSE	FALSE
C1orf116_wgs	-1.02069331897653	0.0394116530643933	0.112946704278608	1	control	Value Not Reported	0.729	FALSE	FALSE	FALSE
C1orf233_wgs	0.813808130169741	0.00221716660097621	0.0153617971639066	0.645195480884077	case	Value Not Reported	1.828	FALSE	Not Reported	Not Reported
C21orf33_wgs	-0.967192983765079	0.0516576551705213	0.134217657630551	1	control	Value Not Reported	1.376	FALSE	Not Reported	Not Reported
C21orf37_wgs	0.302183915321666	0.776502531644451	0.852866441178794	1	case	Value Not Reported	1.814	FALSE	Not Reported	Not Reported
C21orf49_wgs	Not Tested	Not Tested	Not Tested	Not Tested	case	Value Not Reported	1.68	FALSE	Not Reported	Not Reported
C22orf34_wgs	Not Tested	Not Tested	Not Tested	Not Tested	control	Value Not Reported	1.704	FALSE	Not Reported	Not Reported
C2CD4A_wgs	0.382766552558481	0.0853404543824674	0.186414215823402	1	case	Value Not Reported	1.545	FALSE	Not Reported	Not Reported
C2orf68_wgs	-1.66410540701861	0.0634309038584402	0.153341259817316	1	control	Value Not Reported	1.705	FALSE	TRUE	TRUE
C2orf88_wgs	0.0849274361332701	0.841764551605091	0.890739943698478	1	control	Value Not Reported	1.939	FALSE	TRUE	FALSE
C3orf52_wgs	-1.11180041276588	0.00433181609390816	0.022919245151405	1	case	Value Not Reported	1.795	FALSE	FALSE	Not Reported
C4orf22_wgs	0.706069114809866	0.0279983359568074	0.0885599539503364	1	control	Value Not Reported	1.642	FALSE	Not Reported	Not Reported
C4orf32_wgs	1.72264075892791	0.053848029259902	0.137454179952908	1	case	Value Not Reported	0.852	FALSE	Not Reported	Not Reported
C5orf28_wgs	Not Tested	Not Tested	Not Tested	Not Tested	control	Value Not Reported	1.787	FALSE	Not Reported	Not Reported
C9orf139_wgs	0.111045169751369	0.581986345883795	0.714590829756053	1	case	Value Not Reported	1.945	FALSE	Not Reported	Not Reported
CACNA2D3_ssc	-0.0893811486497319	0.713920686650843	0.805236123315485	1	control	1	0.337	FALSE	TRUE	TRUE
CACNG8_wgs	Not Tested	Not Tested	Not Tested	Not Tested	case	Value Not Reported	0.289	FALSE	TRUE	FALSE
CARF_wgs	0.485238057252032	0.190892421954245	0.33871765115052	1	control	Value Not Reported	0.703	FALSE	TRUE	TRUE
CCDC148_wgs	Not Tested	Not Tested	Not Tested	Not Tested	case	Value Not Reported	1.512	FALSE	TRUE	FALSE
CCDC25_wgs	Not Tested	Not Tested	Not Tested	Not Tested	case	Value Not Reported	0.764	FALSE	TRUE	TRUE
CCDC90B_wgs	Not Tested	Not Tested	Not Tested	Not Tested	case	Value Not Reported	1.099	FALSE	TRUE	TRUE
CCNA2_wgs	Not Tested	Not Tested	Not Tested	Not Tested	control	Value Not Reported	0.132	TRUE	FALSE	FALSE
CCNT1_wgs	Not Tested	Not Tested	Not Tested	Not Tested	case	Value Not Reported	0.498	FALSE	TRUE	TRUE
CD7_wgs	0.337021992589598	0.247274645917509	0.400352970022035	1	control	Value Not Reported	1.073	FALSE	FALSE	Not Reported
CD96_wgs	Not Tested	Not Tested	Not Tested	Not Tested	control	Value Not Reported	0.97	FALSE	FALSE	Not Reported
CDC27_wgs	Not Tested	Not Tested	Not Tested	Not Tested	case	Value Not Reported	0.273	FALSE	TRUE	TRUE
CDC42EP4_wgs	Not Tested	Not Tested	Not Tested	Not Tested	case	Value Not Reported	0.901	FALSE	FALSE	TRUE
CDH5_wgs	Not Tested	Not Tested	Not Tested	Not Tested	case	Value Not Reported	0.404	FALSE	FALSE	FALSE
CDKN2B_wgs	Not Tested	Not Tested	Not Tested	Not Tested	control	Value Not Reported	1.833	FALSE	FALSE	FALSE
CDS2_wgs	-0.468749486674373	0.156274639143254	0.299183684149256	1	case	Value Not Reported	0.862	FALSE	TRUE	TRUE
CDYL2.1_wgs	Not Tested	Not Tested	Not Tested	Not Tested	case	Value Not Reported	0.6	FALSE	TRUE	FALSE
CDYL2_wgs	Not Tested	Not Tested	Not Tested	Not Tested	control	Value Not Reported	0.6	FALSE	TRUE	FALSE
CELF6_asc	Not Tested	Not Tested	Not Tested	Not Tested	case	3	0.645	FALSE	TRUE	FALSE
CENPN.1_wgs	-0.206133091052213	0.538984421035236	0.687914326847604	1	case	Value Not Reported	0.646	FALSE	FALSE	FALSE
CEP78_wgs	-1.1831660549593	0.0401019064767502	0.113297619269265	1	case	Value Not Reported	1.018	FALSE	TRUE	FALSE
CHD4_wgs	-3.17445925033242	0.00425057503130117	0.022919245151405	1	case	Value Not Reported	0.156	TRUE	TRUE	TRUE
CHD5_wgs	1.07670194402676	0.000477052405524087	0.00495793750026819	0.138822250007509	control	Value Not Reported	0.157	TRUE	TRUE	TRUE
CHD6_wgs	Not Tested	Not Tested	Not Tested	Not Tested	control	Value Not Reported	0.073	TRUE	TRUE	TRUE
CHML_wgs	Not Tested	Not Tested	Not Tested	Not Tested	control	Value Not Reported	0.908	FALSE	TRUE	FALSE
CLIP2_wgs	Not Tested	Not Tested	Not Tested	Not Tested	case	3	0.196	TRUE	TRUE	FALSE
CLSTN2_wgs	Not Tested	Not Tested	Not Tested	Not Tested	case	Value Not Reported	0.594	FALSE	TRUE	FALSE
CMTR1_wgs	Not Tested	Not Tested	Not Tested	Not Tested	control	Value Not Reported	0.289	FALSE	TRUE	FALSE
CNGB1_wgs	Not Tested	Not Tested	Not Tested	Not Tested	case	Value Not Reported	1.153	FALSE	FALSE	FALSE
CNKSR3_wgs	Not Tested	Not Tested	Not Tested	Not Tested	control	Value Not Reported	0.494	FALSE	FALSE	FALSE
CNNM2_wgs	0.196395427255982	0.2403519237215	0.392934886533464	1	case	Value Not Reported	0.267	TRUE	TRUE	TRUE
CNTF_wgs	-0.389112369586507	0.196996673046627	0.340507052537475	1	control	Value Not Reported	1.743	FALSE	FALSE	Not Reported
CNTLN_wgs	0.797628810325528	0.0642874010230674	0.153341259817316	1	control	Value Not Reported	1.187	FALSE	TRUE	FALSE
CNTN1_wgs	Not Tested	Not Tested	Not Tested	Not Tested	control	Value Not Reported	0.373	FALSE	TRUE	TRUE
COCH_ssc	Not Tested	Not Tested	Not Tested	Not Tested	control	Value Not Reported	0.913	FALSE	TRUE	TRUE
COG6_wgs	1.3692579781466	0.300999092406266	0.456201749428247	1	case	Value Not Reported	1.02	FALSE	TRUE	FALSE
COL8A1_wgs	Not Tested	Not Tested	Not Tested	Not Tested	case	Value Not Reported	0.504	FALSE	TRUE	FALSE
CPD_wgs	Not Tested	Not Tested	Not Tested	Not Tested	control	Value Not Reported	0.433	FALSE	TRUE	TRUE
CPEB4_wgs	Not Tested	Not Tested	Not Tested	Not Tested	control	2	0.301	FALSE	TRUE	TRUE
CPLX2_wgs	Not Tested	Not Tested	Not Tested	Not Tested	control	Value Not Reported	0.75	FALSE	TRUE	TRUE
CRIM1_wgs	Not Tested	Not Tested	Not Tested	Not Tested	control	Value Not Reported	0.238	TRUE	TRUE	FALSE
CRTC1_wgs	Not Tested	Not Tested	Not Tested	Not Tested	case	Value Not Reported	0.418	FALSE	TRUE	TRUE
CSK_wgs	Not Tested	Not Tested	Not Tested	Not Tested	case	Value Not Reported	0.168	TRUE	TRUE	TRUE
CTD-2132N18.3_wgs	Not Tested	Not Tested	Not Tested	Not Tested	case	Value Not Reported	0.552	FALSE	Not Reported	Not Reported
CUL3_wgs	Not Tested	Not Tested	Not Tested	Not Tested	case	1	0.228	TRUE	TRUE	TRUE
CUX1_wgs	Not Tested	Not Tested	Not Tested	Not Tested	control	2	0.163	TRUE	TRUE	TRUE
DACT2_wgs	-0.719567098181353	0.0267686532327942	0.0856008581400343	1	case	Value Not Reported	1.263	FALSE	TRUE	FALSE
DCAF4_wgs	-0.212891805701791	0.596766033925499	0.723578816134667	1	control	Value Not Reported	0.741	FALSE	TRUE	FALSE
DCTN5_ssc	-0.865848808951516	0.0495433213511162	0.13092543708183	1	case	Value Not Reported	0.996	FALSE	TRUE	TRUE
DFFA_wgs	-1.38161322571539	9.95964088572556e-05	0.00170485617514479	0.0289825549774614	case	Value Not Reported	1.161	FALSE	TRUE	FALSE
DHRS7B_wgs	0.112328073686417	0.825389699670652	0.884723127020883	1	case	Value Not Reported	1.495	FALSE	TRUE	TRUE
DIDO1.1_wgs	-0.647523875323086	0.159008445194382	0.302427827134413	1	control	Value Not Reported	0.187	TRUE	TRUE	TRUE
DIDO1_wgs	Not Tested	Not Tested	Not Tested	Not Tested	case	Value Not Reported	0.187	TRUE	TRUE	TRUE
DNAJC10.1_wgs	0.14875136538162	0.838687902927447	0.890723283766011	1	control	Value Not Reported	0.631	FALSE	TRUE	TRUE
DNAJC10_wgs	Not Tested	Not Tested	Not Tested	Not Tested	case	Value Not Reported	0.631	FALSE	TRUE	TRUE
DNAJC8_wgs	0.177317528378013	0.64677179070262	0.761986198763006	1	control	Value Not Reported	0.587	FALSE	TRUE	TRUE
DNM3_wgs	1.16222711509549	0.168044435088145	0.309499560826901	1	control	Value Not Reported	0.483	FALSE	TRUE	TRUE
DPY19L3_wgs	Not Tested	Not Tested	Not Tested	Not Tested	control	Value Not Reported	0.657	FALSE	TRUE	TRUE
DSE_wgs	Not Tested	Not Tested	Not Tested	Not Tested	control	Value Not Reported	0.377	FALSE	FALSE	FALSE
DSTYK_wgs	Not Tested	Not Tested	Not Tested	Not Tested	case	Value Not Reported	0.371	FALSE	TRUE	TRUE
DTX3L_wgs	Not Tested	Not Tested	Not Tested	Not Tested	case	Value Not Reported	0.783	FALSE	FALSE	FALSE
ECE2_wgs	0.938007023406793	0.00668129362123892	0.0299116375966235	1	case	Value Not Reported	1.008	FALSE	Not Reported	FALSE
EIF4E3_wgs	Not Tested	Not Tested	Not Tested	Not Tested	control	Value Not Reported	0.811	FALSE	TRUE	FALSE
EIF4E_wgs	-0.357094554179479	0.198327925825856	0.340507052537475	1	control	3	0.354	FALSE	TRUE	TRUE
EIF5A2_wgs	-0.805177486023526	0.0453565369762522	0.12451653075556	1	control	Value Not Reported	1.601	FALSE	TRUE	FALSE
ELF5_wgs	Not Tested	Not Tested	Not Tested	Not Tested	case	Value Not Reported	0.801	FALSE	FALSE	FALSE
ELMO1_wgs	-1.65363002707063	0.00205279151050647	0.014590371075294	0.597362329557382	case	Value Not Reported	0.333	FALSE	TRUE	TRUE
ELOVL6.1_wgs	-1.12331896142961	0.00593487770886181	0.0274134827504569	1	control	Value Not Reported	0.319	FALSE	TRUE	TRUE
ELOVL6_wgs	-0.236808077644837	0.691919124120117	0.785721742252562	1	control	Value Not Reported	0.319	FALSE	TRUE	TRUE
EMC3_wgs	Not Tested	Not Tested	Not Tested	Not Tested	control	Value Not Reported	0.547	FALSE	TRUE	TRUE
EMILIN2_wgs	Not Tested	Not Tested	Not Tested	Not Tested	control	Value Not Reported	1.051	FALSE	FALSE	FALSE
ENPP5_wgs	Not Tested	Not Tested	Not Tested	Not Tested	control	Value Not Reported	1.473	FALSE	TRUE	TRUE
EPB41L1_wgs	-0.575251071508233	0.165707746705302	0.309499560826901	1	control	Value Not Reported	0.343	FALSE	TRUE	TRUE
EPB41L5_wgs	-0.515774685575136	0.253535923536391	0.40537886675324	1	case	Value Not Reported	0.426	FALSE	TRUE	FALSE
EPM2AIP1_wgs	Not Tested	Not Tested	Not Tested	Not Tested	case	Value Not Reported	0.452	FALSE	TRUE	TRUE
EPX_wgs	-1.01342433829849	0.0309973168803458	0.0957449064582045	1	case	Value Not Reported	1.226	FALSE	FALSE	Not Reported
ERICH1_wgs	Not Tested	Not Tested	Not Tested	Not Tested	control	Value Not Reported	1.639	FALSE	TRUE	FALSE
ERO1LB_wgs	-1.28757752584636	0.0856744656381984	0.186414215823402	1	control	Value Not Reported	0.853	FALSE	Not Reported	Not Reported
ETF1_wgs	0.156034667679395	0.554296202214341	0.698269241750534	1	control	Value Not Reported	0.251	TRUE	TRUE	TRUE
ETV3_wgs	Not Tested	Not Tested	Not Tested	Not Tested	control	Value Not Reported	0.299	FALSE	TRUE	FALSE
EXOC6_wgs	Not Tested	Not Tested	Not Tested	Not Tested	control	3	0.593	FALSE	TRUE	FALSE
F2RL1_wgs	Not Tested	Not Tested	Not Tested	Not Tested	case	Value Not Reported	1.327	FALSE	FALSE	Not Reported
F2RL3_wgs	Not Tested	Not Tested	Not Tested	Not Tested	case	Value Not Reported	1.63	FALSE	FALSE	Not Reported
FAM101B_wgs	-0.960961171222345	0.0092005971874432	0.0361807267776483	1	case	Value Not Reported	1.271	FALSE	Not Reported	Not Reported
FAM127A_ssc	Not Tested	Not Tested	Not Tested	Not Tested	control	Value Not Reported	1.532	FALSE	Not Reported	Not Reported
FAM26E_wgs	Not Tested	Not Tested	Not Tested	Not Tested	case	Value Not Reported	1.174	FALSE	Not Reported	Not Reported
FAM57A_wgs	Not Tested	Not Tested	Not Tested	Not Tested	case	Value Not Reported	0.649	FALSE	Not Reported	Not Reported
FAM69A_wgs	Not Tested	Not Tested	Not Tested	Not Tested	control	Value Not Reported	0.494	FALSE	Not Reported	Not Reported
FAM83F_wgs	-0.586560454624342	0.0563588042941384	0.142612278692124	1	control	Value Not Reported	1.434	FALSE	FALSE	Not Reported
FANCC_wgs	-0.528726721268905	0.199509972989891	0.340507052537475	1	case	Value Not Reported	1.043	FALSE	FALSE	FALSE
FANCM_wgs	Not Tested	Not Tested	Not Tested	Not Tested	case	Value Not Reported	0.593	FALSE	TRUE	FALSE
FARP2_wgs	Not Tested	Not Tested	Not Tested	Not Tested	case	Value Not Reported	1.183	FALSE	FALSE	FALSE
FAXC_wgs	0.0567401723452325	0.87535373394848	0.907956685785971	1	control	Value Not Reported	0.36	FALSE	TRUE	FALSE
FBRSL1_wgs	0.977992950624259	0.0779645662369706	0.177247568554363	1	control	Value Not Reported	0.571	FALSE	TRUE	TRUE
FBXO31_wgs	Not Tested	Not Tested	Not Tested	Not Tested	control	Value Not Reported	0.457	FALSE	TRUE	TRUE
FBXO44_wgs	-0.388191054972917	0.111763257586865	0.232307913984127	1	case	Value Not Reported	1.139	FALSE	TRUE	TRUE
FER_wgs	Not Tested	Not Tested	Not Tested	Not Tested	case	Value Not Reported	0.357	FALSE	TRUE	TRUE
FGD4_wgs	-0.722031640899797	0.0367688005105617	0.10807798937953	1	control	Value Not Reported	0.462	FALSE	TRUE	TRUE
FIGN.1_wgs	-0.809033172787303	0.0105659100250303	0.0394189720164591	1	control	Value Not Reported	0.281	FALSE	TRUE	FALSE
FIGN_wgs	-0.487934683140741	0.0858402230939376	0.186414215823402	1	control	Value Not Reported	0.281	FALSE	TRUE	FALSE
FKTN_wgs	Not Tested	Not Tested	Not Tested	Not Tested	control	Value Not Reported	0.842	FALSE	TRUE	TRUE
FLI1_wgs	Not Tested	Not Tested	Not Tested	Not Tested	case	Value Not Reported	0.28	FALSE	FALSE	FALSE
FLJ14816_wgs	-0.144333710925479	0.396869305514946	0.544759282570044	1	control	Value Not Reported	Gene not in gnomad dataset	N/A	Not Reported	Not Reported
FLVCR1_wgs	Not Tested	Not Tested	Not Tested	Not Tested	case	Value Not Reported	0.668	FALSE	TRUE	FALSE
FMN2_wgs	Not Tested	Not Tested	Not Tested	Not Tested	control	Value Not Reported	0.274	FALSE	TRUE	TRUE
FNBP1L_wgs	-0.537821556292197	0.259321191804671	0.411822478849882	1	control	Value Not Reported	0.371	FALSE	TRUE	TRUE
FOSL2_wgs	0.277064784061481	0.288917805444838	0.440183672169883	1	control	Value Not Reported	0.241	TRUE	TRUE	FALSE
FRAS1.1_wgs	-1.13578779299633	0.0130567814738223	0.0452324215343131	1	case	Value Not Reported	0.658	FALSE	TRUE	TRUE
FRAS1_wgs	-0.366931243694619	0.614585589679525	0.73598521233227	1	case	Value Not Reported	0.658	FALSE	TRUE	TRUE
FRK.1_wgs	-0.0679547003104682	0.801613649012384	0.870408850233596	1	case	3	1.084	FALSE	FALSE	FALSE
FRK_wgs	-1.15360508670161	0.101010638437476	0.216404692844904	1	control	3	1.084	FALSE	FALSE	FALSE
FRMD3_wgs	Not Tested	Not Tested	Not Tested	Not Tested	control	Value Not Reported	0.442	FALSE	TRUE	FALSE
FSD1L_wgs	Not Tested	Not Tested	Not Tested	Not Tested	case	Value Not Reported	0.477	FALSE	TRUE	FALSE
FST_wgs	Not Tested	Not Tested	Not Tested	Not Tested	case	Value Not Reported	0.29	FALSE	TRUE	FALSE
FTO_wgs	Not Tested	Not Tested	Not Tested	Not Tested	case	Value Not Reported	0.85	FALSE	TRUE	TRUE
FXYD3_wgs	Not Tested	Not Tested	Not Tested	Not Tested	control	Value Not Reported	1.313	FALSE	FALSE	FALSE
GABPB2_wgs	Not Tested	Not Tested	Not Tested	Not Tested	control	Value Not Reported	0.879	FALSE	TRUE	FALSE
GALNT11_wgs	-0.718768301859363	0.00499067863088562	0.0250394393377192	1	control	Value Not Reported	0.646	FALSE	TRUE	TRUE
GDNF_wgs	-2.27943539208335	0.00205568802091772	0.014590371075294	0.598205214087056	control	Value Not Reported	0.918	FALSE	FALSE	FALSE
GDPD4_ssc	Not Tested	Not Tested	Not Tested	Not Tested	case	Value Not Reported	1.109	FALSE	FALSE	Not Reported
GET4_wgs	Not Tested	Not Tested	Not Tested	Not Tested	case	Value Not Reported	0.502	FALSE	TRUE	TRUE
GFOD1_wgs	0.200571523551295	0.56300262677294	0.70314920339453	1	control	Value Not Reported	0.791	FALSE	TRUE	FALSE
GJA1_wgs	0.814512792016399	0.0818990196789512	0.183567690973812	1	case	Value Not Reported	0.624	FALSE	FALSE	Not Reported
GJA3_wgs	Not Tested	Not Tested	Not Tested	Not Tested	control	Value Not Reported	1.488	FALSE	FALSE	Not Reported
GLCCI1_wgs	Not Tested	Not Tested	Not Tested	Not Tested	case	Value Not Reported	0.575	FALSE	TRUE	FALSE
GLYAT_wgs	-0.922094844755457	0.0014542965841645	0.0114378461078884	0.423200305991869	case	Value Not Reported	1.714	FALSE	FALSE	Not Reported
GMPS_wgs	Not Tested	Not Tested	Not Tested	Not Tested	case	Value Not Reported	0.244	TRUE	TRUE	TRUE
GNB1L_wgs	Not Tested	Not Tested	Not Tested	Not Tested	control	3	1.049	FALSE	FALSE	FALSE
GNB4_wgs	1.18430624613258	0.0475587151774006	0.128144315894663	1	control	Value Not Reported	0.698	FALSE	TRUE	TRUE
GPR132_wgs	Not Tested	Not Tested	Not Tested	Not Tested	control	Value Not Reported	1.558	FALSE	Not Reported	Not Reported
GPR85_wgs	-0.927349246640847	0.182186528539572	0.325253250337518	1	case	3	0.513	FALSE	TRUE	TRUE
GPR88_wgs	0.401212772885521	0.181390447723867	0.325253250337518	1	case	Value Not Reported	0.528	FALSE	TRUE	TRUE
GPR98_wgs	Not Tested	Not Tested	Not Tested	Not Tested	control	Value Not Reported	0.516	FALSE	Not Reported	Not Reported
GRAMD2_ssc	Not Tested	Not Tested	Not Tested	Not Tested	case	Value Not Reported	1.357	FALSE	Not Reported	Not Reported
GRIK2_wgs	Not Tested	Not Tested	Not Tested	Not Tested	case	2	0.262	TRUE	TRUE	TRUE
GRK4_wgs	-0.653670934573638	0.00848276303014963	0.0342845005801881	1	control	Value Not Reported	1.087	FALSE	TRUE	FALSE
GRM6_wgs	-1.46445756046678	0.0117437954179473	0.0416761520319836	1	case	Value Not Reported	1.17	FALSE	FALSE	Not Reported
GRXCR1_wgs	Not Tested	Not Tested	Not Tested	Not Tested	control	Value Not Reported	1.702	FALSE	Not Reported	Not Reported
GSG1L_wgs	-0.579652373512375	0.142871123583948	0.278752601012913	1	case	Value Not Reported	0.464	FALSE	TRUE	TRUE
GSKIP_wgs	0.198283229301342	0.743735049594776	0.826056868061374	1	control	Value Not Reported	0.974	FALSE	TRUE	TRUE
GSPT1_wgs	Not Tested	Not Tested	Not Tested	Not Tested	control	Value Not Reported	0.16	TRUE	TRUE	TRUE
GSTA1_ssc	0.104195691941592	0.824593729840475	0.884723127020883	1	control	Value Not Reported	1.633	FALSE	Not Reported	Not Reported
GSTA2_wgs	0.989715636597003	0.143686907738615	0.278752601012913	1	case	Value Not Reported	1.677	FALSE	Not Reported	Not Reported
GTF2H1_wgs	Not Tested	Not Tested	Not Tested	Not Tested	case	Value Not Reported	0.291	FALSE	TRUE	TRUE
GTPBP2_wgs	Not Tested	Not Tested	Not Tested	Not Tested	control	Value Not Reported	0.433	FALSE	TRUE	TRUE
GTPBP6_ssc	Not Tested	Not Tested	Not Tested	Not Tested	case	Value Not Reported	1.549	FALSE	TRUE	TRUE
GUCY1A2_wgs	Not Tested	Not Tested	Not Tested	Not Tested	case	3	0.434	FALSE	TRUE	FALSE
GUCY1B3_wgs	0.779670105909731	0.107976941792232	0.226052446485895	1	control	Value Not Reported	0.675	FALSE	Not Reported	Not Reported
GXYLT1.1_wgs	Not Tested	Not Tested	Not Tested	Not Tested	control	Value Not Reported	0.519	FALSE	TRUE	FALSE
GXYLT1_wgs	Not Tested	Not Tested	Not Tested	Not Tested	case	Value Not Reported	0.519	FALSE	TRUE	FALSE
GYPA_wgs	-4.72168999594864	0.000494856279491747	0.00496562680455512	0.144003177332098	control	Value Not Reported	1.16	FALSE	FALSE	Not Reported
HAP1_wgs	Not Tested	Not Tested	Not Tested	Not Tested	case	Value Not Reported	1.637	FALSE	TRUE	TRUE
HDGFRP3_wgs	-1.37454272021462	0.432142586633844	0.576166446444756	1	control	Value Not Reported	0.266	TRUE	Not Reported	Not Reported
HECA_wgs	-0.124056992232425	0.904283549273105	0.928232202532646	1	case	Value Not Reported	0.484	FALSE	TRUE	FALSE
HELLS_wgs	-1.0688139445421	0.0352093647786354	0.104550256638601	1	case	Value Not Reported	0.239	TRUE	FALSE	FALSE
HERC3_wgs	Not Tested	Not Tested	Not Tested	Not Tested	case	Value Not Reported	0.388	FALSE	TRUE	FALSE
HHAT_wgs	-0.153468505378776	0.600074414434653	0.724571180914871	1	case	Value Not Reported	0.837	FALSE	FALSE	FALSE
HIST1H2BJ_wgs	-0.700650087715111	0.221157109550518	0.369866200455177	1	control	3	1.833	FALSE	Not Reported	Not Reported
HIST1H2BN_wgs	Not Tested	Not Tested	Not Tested	Not Tested	control	Value Not Reported	1.942	FALSE	Not Reported	Not Reported
HK2_wgs	Not Tested	Not Tested	Not Tested	Not Tested	control	Value Not Reported	0.485	FALSE	FALSE	FALSE
HLF_wgs	0.29472531121387	0.337864530685028	0.484327972558341	1	case	Value Not Reported	0.313	FALSE	TRUE	TRUE
HMGB1_wgs	Not Tested	Not Tested	Not Tested	Not Tested	case	Value Not Reported	0.473	FALSE	TRUE	TRUE
HNRNPUL1_wgs	Not Tested	Not Tested	Not Tested	Not Tested	case	Value Not Reported	0.186	TRUE	TRUE	TRUE
HOXC11_wgs	-1.4022312822007	0.00891810771341262	0.0355502649945626	1	control	Value Not Reported	1.136	FALSE	Not Reported	Not Reported
HS3ST1_wgs	1.21541426615237	0.0054756727171556	0.0261216518146275	1	case	Value Not Reported	1.113	FALSE	TRUE	FALSE
HSF2BP_wgs	0.701564569881932	0.139893625983412	0.275061115953871	1	control	Value Not Reported	1.812	FALSE	FALSE	FALSE
ICMT_wgs	Not Tested	Not Tested	Not Tested	Not Tested	case	Value Not Reported	0.45	FALSE	TRUE	FALSE
ICOSLG_wgs	Not Tested	Not Tested	Not Tested	Not Tested	control	Value Not Reported	0.919	FALSE	FALSE	FALSE
IDE_wgs	Not Tested	Not Tested	Not Tested	Not Tested	control	Value Not Reported	0.414	FALSE	TRUE	TRUE
IFNE_wgs	Not Tested	Not Tested	Not Tested	Not Tested	control	Value Not Reported	1.621	FALSE	FALSE	Not Reported
IFNLR1_wgs	-0.571619699017863	0.0102534575089214	0.0391890544491846	1	case	Value Not Reported	0.763	FALSE	FALSE	Not Reported
IGF1R_wgs	Not Tested	Not Tested	Not Tested	Not Tested	control	Value Not Reported	0.306	FALSE	TRUE	TRUE
IGF1_wgs	Not Tested	Not Tested	Not Tested	Not Tested	case	3	0.806	FALSE	FALSE	FALSE
IGFBP4_wgs	-1.31022053135657	2.11607243544099e-05	0.000572727711055482	0.00615777078713329	case	Value Not Reported	0.98	FALSE	TRUE	TRUE
IKBKAP_wgs	0.684166379502683	0.123520328068827	0.249613996305754	1	control	Value Not Reported	0.735	FALSE	Not Reported	Not Reported
IKBKB_wgs	-0.508938287447807	0.211513234337924	0.357850879025208	1	case	Value Not Reported	0.29	FALSE	TRUE	TRUE
IKZF4_wgs	-0.114217767254201	0.812195365396178	0.878620265168356	1	case	Value Not Reported	0.377	FALSE	Not Reported	Not Reported
IL10_wgs	-1.1850115322363	0.0228100936814519	0.0754288325148013	1	control	Value Not Reported	1.039	FALSE	FALSE	Not Reported
IL17A_wgs	0.0560641296866346	0.852311853654775	0.89538898705249	1	case	Value Not Reported	1.141	FALSE	Not Reported	Not Reported
IL17RA_wgs	Not Tested	Not Tested	Not Tested	Not Tested	control	Value Not Reported	0.632	FALSE	TRUE	FALSE
IL20RB_wgs	1.0668116317256	0.0187450756391191	0.0634281047788799	1	control	Value Not Reported	1.298	FALSE	FALSE	FALSE
INHBA_wgs	-0.882604002847941	0.0041632178172616	0.022919245151405	1	case	Value Not Reported	0.251	TRUE	TRUE	FALSE
INO80C_wgs	0.414200750644869	0.0452032230227851	0.12451653075556	1	case	Value Not Reported	1.416	FALSE	TRUE	FALSE
INPP4A_wgs	Not Tested	Not Tested	Not Tested	Not Tested	control	Value Not Reported	0.249	TRUE	TRUE	TRUE
INPP5F_wgs	-1.76774550374077	3.07203440027964e-06	0.000178792402096275	0.000893962010481374	case	Value Not Reported	0.524	FALSE	TRUE	TRUE
INSL4_wgs	Not Tested	Not Tested	Not Tested	Not Tested	control	Value Not Reported	1.932	FALSE	Not Reported	Not Reported
INSR_wgs	Not Tested	Not Tested	Not Tested	Not Tested	case	Value Not Reported	0.453	FALSE	TRUE	FALSE
IP6K1_wgs	-1.3450235356957	3.17566078830923e-05	0.000710859453383066	0.00924117289397986	case	Value Not Reported	0.367	FALSE	TRUE	TRUE
IPO5_wgs	Not Tested	Not Tested	Not Tested	Not Tested	control	Value Not Reported	0.122	TRUE	TRUE	FALSE
IRGQ.1_wgs	Not Tested	Not Tested	Not Tested	Not Tested	case	Value Not Reported	0.75	FALSE	TRUE	FALSE
IRGQ_wgs	-1.76850720136515	0.0227601675659138	0.0754288325148013	1	case	Value Not Reported	0.75	FALSE	TRUE	FALSE
IRS1_wgs	-0.565131816435701	0.238064830721991	0.392934886533464	1	control	Value Not Reported	0.502	FALSE	TRUE	FALSE
ITGA9_wgs	Not Tested	Not Tested	Not Tested	Not Tested	case	Value Not Reported	0.421	FALSE	FALSE	TRUE
ITGAV_wgs	Not Tested	Not Tested	Not Tested	Not Tested	case	Value Not Reported	0.443	FALSE	TRUE	TRUE
ITGB6_wgs	Not Tested	Not Tested	Not Tested	Not Tested	control	Value Not Reported	1.234	FALSE	FALSE	Not Reported
ITGB8_wgs	-0.529645487394042	0.418222251471431	0.566058954317147	1	case	Value Not Reported	0.264	TRUE	TRUE	TRUE
KBTBD11_wgs	Not Tested	Not Tested	Not Tested	Not Tested	control	Value Not Reported	1.005	FALSE	TRUE	TRUE
KCNC4_ssc	Not Tested	Not Tested	Not Tested	Not Tested	control	Value Not Reported	0.732	FALSE	TRUE	FALSE
KCNJ12_wgs	Not Tested	Not Tested	Not Tested	Not Tested	case	Value Not Reported	1.053	FALSE	TRUE	FALSE
KCNK1_wgs	Not Tested	Not Tested	Not Tested	Not Tested	control	Value Not Reported	0.905	FALSE	TRUE	TRUE
KCNK3_wgs	Not Tested	Not Tested	Not Tested	Not Tested	case	Value Not Reported	0.401	FALSE	TRUE	FALSE
KCNMA1.1_wgs	Not Tested	Not Tested	Not Tested	Not Tested	case	3	0.276	FALSE	TRUE	TRUE
KCNMA1_wgs	Not Tested	Not Tested	Not Tested	Not Tested	case	3	0.276	FALSE	TRUE	TRUE
KCNMB4_wgs	Not Tested	Not Tested	Not Tested	Not Tested	control	Value Not Reported	0.338	FALSE	TRUE	FALSE
KCNS1_wgs	-0.185309943398368	0.594615196364158	0.723578816134667	1	control	Value Not Reported	0.67	FALSE	TRUE	FALSE
KCTD20_wgs	-0.0985668796511633	0.735440007596766	0.819973341803291	1	control	Value Not Reported	0.792	FALSE	TRUE	TRUE
KDSR_wgs	Not Tested	Not Tested	Not Tested	Not Tested	case	Value Not Reported	0.578	FALSE	TRUE	TRUE
KIAA0226_ssc	-0.425783595601326	0.31214904331899	0.465822418491416	1	case	Value Not Reported	0.787	FALSE	Not Reported	Not Reported
KIAA0247_wgs	Not Tested	Not Tested	Not Tested	Not Tested	control	Value Not Reported	0.532	FALSE	Not Reported	Not Reported
KIAA0319L_wgs	Not Tested	Not Tested	Not Tested	Not Tested	case	Value Not Reported	0.449	FALSE	TRUE	TRUE
KIAA0930_wgs	0.526632549971821	0.316166651261259	0.4694106914134	1	control	Value Not Reported	0.844	FALSE	TRUE	TRUE
KIAA1377_wgs	0.119864305056688	0.919339523095262	0.938694039370952	1	control	Value Not Reported	0.962	FALSE	Not Reported	Not Reported
KIAA1456_wgs	-0.00821294075275054	0.995726771060217	0.995726771060217	1	control	Value Not Reported	1.945	FALSE	Not Reported	Not Reported
KIAA1522_wgs	-0.644731996536472	0.326563436166448	0.482385583372773	1	case	Value Not Reported	0.53	FALSE	TRUE	FALSE
KIAA1751.1_ssc	-0.378541735794712	0.162259354831657	0.306606962701379	1	case	Value Not Reported	Gene not in gnomad dataset	N/A	Not Reported	Not Reported
KIAA1751.2_ssc	Not Tested	Not Tested	Not Tested	Not Tested	case	Value Not Reported	Gene not in gnomad dataset	N/A	Not Reported	Not Reported
KIAA1751.3_ssc	1.54216946409375	3.69783538008264e-05	0.000768621496860035	0.0107607009560405	case	Value Not Reported	Gene not in gnomad dataset	N/A	Not Reported	Not Reported
KIAA1751_ssc	-0.397430508719375	0.196961476811672	0.340507052537475	1	control	Value Not Reported	Gene not in gnomad dataset	N/A	Not Reported	Not Reported
KIAA1755_wgs	-0.0200798446449372	0.941036025868687	0.954151510549784	1	control	Value Not Reported	1.033	FALSE	FALSE	FALSE
KIT_wgs	-0.0638657109660536	0.857675100881614	0.897782209915646	1	control	Value Not Reported	0.305	FALSE	TRUE	FALSE
KLF2_wgs	Not Tested	Not Tested	Not Tested	Not Tested	case	Value Not Reported	0.71	FALSE	TRUE	TRUE
KLF5_wgs	Not Tested	Not Tested	Not Tested	Not Tested	case	Value Not Reported	0.437	FALSE	TRUE	FALSE
KLHL3_wgs	Not Tested	Not Tested	Not Tested	Not Tested	control	Value Not Reported	0.337	FALSE	TRUE	TRUE
KNCN_ssc	Not Tested	Not Tested	Not Tested	Not Tested	case	Value Not Reported	1.961	FALSE	FALSE	FALSE
KNDC1_wgs	-1.214211021994	0.000125556148021886	0.00181093231069243	0.0365368390743687	case	Value Not Reported	0.398	FALSE	TRUE	FALSE
L1TD1_wgs	-0.351342308392705	0.329600737890345	0.482677145402674	1	case	Value Not Reported	1.328	FALSE	FALSE	Not Reported
LAMB3_wgs	0.529428174861556	0.103706772167476	0.218686019570547	1	control	Value Not Reported	0.738	FALSE	FALSE	FALSE
LAPTM5_wgs	-1.22908733461591	2.164950110519e-05	0.000572727711055482	0.0063000048216103	control	Value Not Reported	0.4	FALSE	FALSE	TRUE
LASP1_wgs	1.34066614888065	0.000167043300256365	0.00220952728975465	0.0486096003746023	control	Value Not Reported	0.283	FALSE	TRUE	TRUE
LENG8.1_wgs	-0.257437406798812	0.358672157194247	0.506667950211291	1	case	Value Not Reported	0.248	TRUE	TRUE	TRUE
LENG8_wgs	0.126585602671008	0.460658048644499	0.601127767513674	1	case	Value Not Reported	0.248	TRUE	TRUE	TRUE
LGSN_wgs	0.367151887320457	0.0841494475881561	0.186414215823402	1	control	Value Not Reported	1.557	FALSE	Not Reported	Not Reported
LHFPL2_wgs	-0.514866493122433	0.0751612550091193	0.173586707997252	1	case	Value Not Reported	1.041	FALSE	TRUE	FALSE
LHX3_wgs	-0.279008253955868	0.101137588408615	0.216404692844904	1	case	Value Not Reported	0.742	FALSE	FALSE	Not Reported
LILRA6_wgs	-0.11027456703675	0.776665315850104	0.852866441178794	1	control	Value Not Reported	0.911	FALSE	Not Reported	Not Reported
LIN7C_wgs	Not Tested	Not Tested	Not Tested	Not Tested	case	Value Not Reported	0.8	FALSE	TRUE	TRUE
LIN9_wgs	Not Tested	Not Tested	Not Tested	Not Tested	control	Value Not Reported	0.258	TRUE	TRUE	FALSE
LMBRD2_wgs	Not Tested	Not Tested	Not Tested	Not Tested	case	Value Not Reported	0.547	FALSE	TRUE	TRUE
LMX1B_wgs	Not Tested	Not Tested	Not Tested	Not Tested	control	2	0.415	FALSE	FALSE	Not Reported
LONP2_wgs	0.854123046292122	0.0759346816018762	0.173992065717685	1	control	Value Not Reported	1.349	FALSE	TRUE	TRUE
LPGAT1_wgs	1.06406771747455	0.00138543364026762	0.0111989219254966	0.403161189317879	control	Value Not Reported	0.302	FALSE	TRUE	TRUE
LPXN_wgs	-1.37219519858271	0.263689617225456	0.411822478849882	1	control	Value Not Reported	0.994	FALSE	FALSE	FALSE
LRCH1_wgs	2.28683786052007	0.000130685836854093	0.00181093231069243	0.0380295785245411	control	Value Not Reported	0.279	FALSE	TRUE	FALSE
LRP2BP_wgs	Not Tested	Not Tested	Not Tested	Not Tested	control	Value Not Reported	0.97	FALSE	FALSE	Not Reported
LRRC15_wgs	0.88091834480841	0.00296657821373106	0.0179848804207445	0.863274260195737	control	Value Not Reported	1.414	FALSE	FALSE	Not Reported
LRRC8C_wgs	Not Tested	Not Tested	Not Tested	Not Tested	case	Value Not Reported	0.639	FALSE	TRUE	FALSE
LSMEM2_wgs	-0.807580175393799	0.0024035091991604	0.0158959358399017	0.699421176955675	case	Value Not Reported	1.767	FALSE	Not Reported	Not Reported
LTN1_wgs	Not Tested	Not Tested	Not Tested	Not Tested	case	Value Not Reported	0.366	FALSE	TRUE	TRUE
LUZP2_wgs	-1.96047532269165	0.0314098012625204	0.0957449064582045	1	case	Value Not Reported	1.222	FALSE	TRUE	TRUE
LYRM2_wgs	Not Tested	Not Tested	Not Tested	Not Tested	control	Value Not Reported	1.868	FALSE	TRUE	TRUE
LYRM7_wgs	Not Tested	Not Tested	Not Tested	Not Tested	case	Value Not Reported	1.437	FALSE	TRUE	FALSE
MAK_ssc	-1.06374677630763	0.0245439187420324	0.0802503410554092	1	case	Value Not Reported	1.205	FALSE	TRUE	FALSE
MAP1B_wgs	Not Tested	Not Tested	Not Tested	Not Tested	case	Value Not Reported	0.133	TRUE	TRUE	TRUE
MAP2K3_wgs	-1.81262359047365	7.43780221080644e-06	0.000360733407224112	0.00216440044334467	control	Value Not Reported	0.663	FALSE	TRUE	FALSE
MAP4_wgs	Not Tested	Not Tested	Not Tested	Not Tested	control	Value Not Reported	0.349	FALSE	TRUE	TRUE
MAPKAP1.1_wgs	-1.41029504052691	0.000528909052357896	0.00513041780787159	0.153912534236148	case	Value Not Reported	0.153	TRUE	TRUE	TRUE
MAPKAP1_wgs	Not Tested	Not Tested	Not Tested	Not Tested	case	Value Not Reported	0.153	TRUE	TRUE	TRUE
MARVELD2_wgs	Not Tested	Not Tested	Not Tested	Not Tested	control	Value Not Reported	1.18	FALSE	FALSE	FALSE
MAST3_wgs	-1.02739550718857	0.000983076902514729	0.00866895086762988	0.286075378631786	case	Value Not Reported	0.224	TRUE	TRUE	TRUE
MAVS_wgs	0.0144524638121142	0.947212040278651	0.955942336595294	1	case	Value Not Reported	1.296	FALSE	FALSE	FALSE
MBOAT2_wgs	Not Tested	Not Tested	Not Tested	Not Tested	control	Value Not Reported	0.42	FALSE	TRUE	TRUE
MCF2L2_wgs	Not Tested	Not Tested	Not Tested	Not Tested	control	Value Not Reported	0.904	FALSE	Not Reported	Not Reported
MCF2L_wgs	-0.0692403886588924	0.676046678886182	0.77529711456816	1	control	Value Not Reported	0.504	FALSE	TRUE	TRUE
MED13_wgs	Not Tested	Not Tested	Not Tested	Not Tested	case	1	0.03	TRUE	TRUE	TRUE
MEGF9_wgs	Not Tested	Not Tested	Not Tested	Not Tested	control	Value Not Reported	0.267	TRUE	TRUE	TRUE
MFN2_wgs	Not Tested	Not Tested	Not Tested	Not Tested	case	Value Not Reported	0.282	FALSE	TRUE	TRUE
MGAT1_wgs	Not Tested	Not Tested	Not Tested	Not Tested	case	Value Not Reported	0.221	TRUE	TRUE	FALSE
MGAT3_wgs	-0.13665042760203	0.653440793337171	0.766738995407729	1	control	Value Not Reported	0.631	FALSE	TRUE	FALSE
MICB_wgs	0.62138476605978	0.0499406306394611	0.13092543708183	1	case	Value Not Reported	1.074	FALSE	Not Reported	Not Reported
MINK1_ssc	Not Tested	Not Tested	Not Tested	Not Tested	control	Value Not Reported	0.132	TRUE	TRUE	TRUE
MKX_wgs	Not Tested	Not Tested	Not Tested	Not Tested	case	1	0.398	FALSE	TRUE	FALSE
MLXIP_wgs	Not Tested	Not Tested	Not Tested	Not Tested	control	Value Not Reported	0.294	FALSE	TRUE	FALSE
MOBP_wgs	-0.418835984257702	0.549799903715595	0.695616399918426	1	case	Value Not Reported	1.203	FALSE	TRUE	FALSE
MPV17L_wgs	Not Tested	Not Tested	Not Tested	Not Tested	case	Value Not Reported	1.767	FALSE	TRUE	TRUE
MRPL17_wgs	Not Tested	Not Tested	Not Tested	Not Tested	control	Value Not Reported	1.323	FALSE	TRUE	TRUE
MRPL54_ssc	-1.11328505089671	0.00176453125953197	0.0131661178595847	0.513478596523803	case	Value Not Reported	1.436	FALSE	TRUE	TRUE
MSL2_wgs	-0.410070059627059	0.457383497880305	0.599543233707967	1	control	Value Not Reported	0.481	FALSE	TRUE	FALSE
MTMR6_wgs	Not Tested	Not Tested	Not Tested	Not Tested	case	Value Not Reported	0.756	FALSE	TRUE	TRUE
MTR_wgs	Not Tested	Not Tested	Not Tested	Not Tested	case	Value Not Reported	0.627	FALSE	TRUE	FALSE
MUC2_ssc	Not Tested	Not Tested	Not Tested	Not Tested	case	Value Not Reported	0.426	FALSE	Not Reported	Not Reported
MUC2_wgs	-0.609048046920113	0.00228184029389706	0.015442221523815	0.664015525524044	case	Value Not Reported	0.426	FALSE	Not Reported	Not Reported
MYCBP2_wgs	0.748937273260092	0.491409147399215	0.635555830636318	1	control	Value Not Reported	0.115	TRUE	TRUE	TRUE
MYO9B_wgs	Not Tested	Not Tested	Not Tested	Not Tested	case	2	0.177	TRUE	TRUE	TRUE
MYRF_wgs	Not Tested	Not Tested	Not Tested	Not Tested	case	Value Not Reported	0.117	TRUE	FALSE	FALSE
MYT1_wgs	Not Tested	Not Tested	Not Tested	Not Tested	control	Value Not Reported	0.304	FALSE	TRUE	FALSE
NAA50_wgs	Not Tested	Not Tested	Not Tested	Not Tested	control	Value Not Reported	0.545	FALSE	TRUE	TRUE
NDNL2_wgs	Not Tested	Not Tested	Not Tested	Not Tested	control	3	1.041	FALSE	Not Reported	Not Reported
NEDD1_wgs	Not Tested	Not Tested	Not Tested	Not Tested	control	Value Not Reported	0.416	FALSE	Not Reported	Not Reported
NFAM1_wgs	Not Tested	Not Tested	Not Tested	Not Tested	case	Value Not Reported	1.223	FALSE	FALSE	FALSE
NHLRC2_wgs	Not Tested	Not Tested	Not Tested	Not Tested	case	Value Not Reported	0.684	FALSE	TRUE	FALSE
NINJ2_wgs	Not Tested	Not Tested	Not Tested	Not Tested	control	Value Not Reported	1.554	FALSE	FALSE	FALSE
NIPA1_wgs	1.13647217346904	0.0130008536614912	0.0452324215343131	1	case	3	1.04	FALSE	TRUE	TRUE
NME9_wgs	Not Tested	Not Tested	Not Tested	Not Tested	control	Value Not Reported	1.303	FALSE	FALSE	Not Reported
NR2F2_wgs	Not Tested	Not Tested	Not Tested	Not Tested	case	Value Not Reported	0.217	TRUE	TRUE	FALSE
NRARP_wgs	2.04923218676839	0.0032451176908801	0.0188865849609222	0.944329248046109	control	Value Not Reported	1.501	FALSE	FALSE	TRUE
NRXN1_wgs	-0.678936206244833	0.335054238389485	0.482677145402674	1	case	1	0.254	TRUE	TRUE	TRUE
NSL1_wgs	1.59194556374535	0.0319149688194015	0.0957449064582045	1	control	Value Not Reported	0.89	FALSE	FALSE	FALSE
NT5DC3_wgs	Not Tested	Not Tested	Not Tested	Not Tested	case	Value Not Reported	0.808	FALSE	TRUE	FALSE
NTN1_wgs	Not Tested	Not Tested	Not Tested	Not Tested	control	Value Not Reported	0.222	TRUE	FALSE	FALSE
NUDT12_wgs	-0.847610742769105	0.521108635500789	0.668029131853434	1	case	Value Not Reported	1.329	FALSE	FALSE	FALSE
NUDT14_ssc	Not Tested	Not Tested	Not Tested	Not Tested	case	Value Not Reported	1.639	FALSE	TRUE	FALSE
NUDT3_wgs	0.390690022925411	0.311521003337583	0.465822418491416	1	case	Value Not Reported	0.656	FALSE	TRUE	TRUE
NUPL1_wgs	Not Tested	Not Tested	Not Tested	Not Tested	case	Value Not Reported	0.346	FALSE	Not Reported	Not Reported
NXN_wgs	Not Tested	Not Tested	Not Tested	Not Tested	case	Value Not Reported	0.218	TRUE	FALSE	FALSE
OLFM3_wgs	Not Tested	Not Tested	Not Tested	Not Tested	control	Value Not Reported	0.688	FALSE	TRUE	TRUE
OLFML2A_wgs	Not Tested	Not Tested	Not Tested	Not Tested	case	Value Not Reported	0.996	FALSE	FALSE	FALSE
OR2H1_wgs	Not Tested	Not Tested	Not Tested	Not Tested	control	Value Not Reported	0.74	FALSE	Not Reported	Not Reported
ORMDL1_wgs	Not Tested	Not Tested	Not Tested	Not Tested	case	Value Not Reported	1.158	FALSE	Not Reported	Not Reported
OSCAR.1_wgs	Not Tested	Not Tested	Not Tested	Not Tested	control	Value Not Reported	1.475	FALSE	FALSE	Not Reported
OSCAR_wgs	Not Tested	Not Tested	Not Tested	Not Tested	control	Value Not Reported	1.475	FALSE	FALSE	Not Reported
OTUB2_wgs	Not Tested	Not Tested	Not Tested	Not Tested	control	Value Not Reported	1.856	FALSE	TRUE	FALSE
OXR1_wgs	-0.224105933178318	0.412119627811462	0.560405662117455	1	case	Value Not Reported	0.344	FALSE	TRUE	TRUE
P2RX3_ssc	Not Tested	Not Tested	Not Tested	Not Tested	case	Value Not Reported	0.932	FALSE	FALSE	Not Reported
P2RX7_wgs	-0.0437772405661589	0.889215199810203	0.917594408314784	1	control	Value Not Reported	0.916	FALSE	FALSE	FALSE
PABPN1L_wgs	Not Tested	Not Tested	Not Tested	Not Tested	control	Value Not Reported	1.872	FALSE	FALSE	Not Reported
PAEP_wgs	Not Tested	Not Tested	Not Tested	Not Tested	case	Value Not Reported	1.735	FALSE	Not Reported	Not Reported
PALM2-AKAP2_wgs	0.233897541949784	0.501336362513995	0.645526024298994	1	control	Value Not Reported	0.527	FALSE	Not Reported	Not Reported
PAQR9_wgs	Not Tested	Not Tested	Not Tested	Not Tested	case	Value Not Reported	0.783	FALSE	TRUE	TRUE
PARK7_wgs	Not Tested	Not Tested	Not Tested	Not Tested	control	Value Not Reported	0.529	FALSE	TRUE	TRUE
PARP15_wgs	-2.52482307339967	0.00632760426481232	0.0287708256415685	1	control	Value Not Reported	0.961	FALSE	Not Reported	Not Reported
PARVB_wgs	Not Tested	Not Tested	Not Tested	Not Tested	control	Value Not Reported	1.278	FALSE	TRUE	FALSE
PAX5.1_wgs	Not Tested	Not Tested	Not Tested	Not Tested	case	1	0.165	TRUE	FALSE	Not Reported
PAX5_wgs	-3.30436828823692	7.04295158209018e-05	0.00128093681899265	0.0204949891038824	control	1	0.165	TRUE	FALSE	Not Reported
PCBP3_wgs	-0.526562127862609	0.0590622320595511	0.14689837204555	1	control	Value Not Reported	0.386	FALSE	TRUE	FALSE
PCDH10_wgs	Not Tested	Not Tested	Not Tested	Not Tested	control	3	0.352	FALSE	TRUE	TRUE
PCDH17_wgs	3.37482260122027	0.031877210899216	0.0957449064582045	1	control	Value Not Reported	0.401	FALSE	TRUE	TRUE
PCDH7_wgs	1.34817670910982	0.00121821737833175	0.0101286073455582	0.354501257094539	case	Value Not Reported	0.42	FALSE	TRUE	TRUE
PCDHA6_ssc	Not Tested	Not Tested	Not Tested	Not Tested	case	3	1.067	FALSE	FALSE	Not Reported
PCDHB4_wgs	Not Tested	Not Tested	Not Tested	Not Tested	case	Value Not Reported	1.374	FALSE	TRUE	FALSE
PCMT1_ssc	1.02251520561446	0.0372298626974498	0.108338900449579	1	case	Value Not Reported	0.455	FALSE	TRUE	TRUE
PDCD1_wgs	-0.19574784228307	0.560968124545583	0.70314920339453	1	case	3	0.662	FALSE	FALSE	Not Reported
PDCD5_wgs	1.57815665600482	0.00487310635332393	0.0250394393377192	1	control	Value Not Reported	1.167	FALSE	TRUE	TRUE
PDE7A_wgs	Not Tested	Not Tested	Not Tested	Not Tested	control	Value Not Reported	0.585	FALSE	TRUE	FALSE
PDE9A_ssc	0.997419538534727	0.0103696123456605	0.0391890544491846	1	control	Value Not Reported	0.485	FALSE	TRUE	FALSE
PDIK1L_wgs	0.604177949272693	0.451568148033587	0.597301504898972	1	control	Value Not Reported	0.643	FALSE	TRUE	FALSE
PEX2.1_wgs	Not Tested	Not Tested	Not Tested	Not Tested	control	Value Not Reported	1.198	FALSE	TRUE	TRUE
PEX2_wgs	Not Tested	Not Tested	Not Tested	Not Tested	case	Value Not Reported	1.198	FALSE	TRUE	TRUE
PGR.1_wgs	Not Tested	Not Tested	Not Tested	Not Tested	case	Value Not Reported	0.47	FALSE	TRUE	FALSE
PGR_wgs	0.97557337957343	0.426889030927516	0.572464092165471	1	case	Value Not Reported	0.47	FALSE	TRUE	FALSE
PHF12_wgs	Not Tested	Not Tested	Not Tested	Not Tested	case	1	0.135	TRUE	TRUE	FALSE
PHF17_wgs	Not Tested	Not Tested	Not Tested	Not Tested	case	Value Not Reported	Gene not in gnomad dataset	N/A	Not Reported	Not Reported
PHF21B_wgs	Not Tested	Not Tested	Not Tested	Not Tested	case	Value Not Reported	0.294	FALSE	TRUE	FALSE
PIGK_wgs	Not Tested	Not Tested	Not Tested	Not Tested	case	Value Not Reported	0.774	FALSE	TRUE	TRUE
PIGP_wgs	Not Tested	Not Tested	Not Tested	Not Tested	case	Value Not Reported	1.368	FALSE	TRUE	TRUE
PIGV_wgs	2.35035421519663	0.150608701652673	0.290245908482966	1	case	Value Not Reported	1.238	FALSE	FALSE	FALSE
PIK3C2A_wgs	Not Tested	Not Tested	Not Tested	Not Tested	control	Value Not Reported	0.359	FALSE	TRUE	FALSE
PIRT_wgs	0.223376010656552	0.261779749111272	0.411822478849882	1	control	Value Not Reported	1.085	FALSE	FALSE	Not Reported
PKD1L2_wgs	Not Tested	Not Tested	Not Tested	Not Tested	case	Value Not Reported	1.763	FALSE	FALSE	Not Reported
PKHD1_wgs	Not Tested	Not Tested	Not Tested	Not Tested	case	Value Not Reported	0.681	FALSE	FALSE	Not Reported
PKP2_wgs	-0.262122706691103	0.729070942154442	0.818256584070831	1	control	Value Not Reported	1.059	FALSE	TRUE	FALSE
PLA2R1_wgs	-0.163340976045041	0.618030154544865	0.736635245017538	1	case	Value Not Reported	0.868	FALSE	FALSE	FALSE
PLEKHA5_wgs	-1.28695678327873	1.46514514158249e-05	0.000473730262445006	0.00426357236200505	case	Value Not Reported	0.098	TRUE	TRUE	TRUE
PLEKHA6_wgs	-0.0920024608873329	0.656462984155525	0.767191680278143	1	case	Value Not Reported	0.422	FALSE	TRUE	FALSE
PLEKHG3_wgs	0.265005253165898	0.196907779959165	0.340507052537475	1	control	Value Not Reported	0.651	FALSE	FALSE	FALSE
PLEKHG4B_wgs	2.75022577543654	0.00535861235933627	0.0259892699427809	1	control	Value Not Reported	1.224	FALSE	Not Reported	Not Reported
PLIN4_wgs	-0.275486644532035	0.166833528588801	0.309499560826901	1	control	Value Not Reported	1.597	FALSE	FALSE	FALSE
PLK5_wgs	0.0650494408345012	0.847665581963841	0.89373436359231	1	case	Value Not Reported	1.149	FALSE	TRUE	TRUE
POLI_wgs	Not Tested	Not Tested	Not Tested	Not Tested	case	Value Not Reported	0.93	FALSE	TRUE	FALSE
POLR3D_ssc	-1.18351090897964	1.05648528988449e-05	0.000384296524195483	0.00307437219356387	case	Value Not Reported	1.246	FALSE	TRUE	TRUE
POLR3D_wgs	Not Tested	Not Tested	Not Tested	Not Tested	case	Value Not Reported	1.246	FALSE	TRUE	TRUE
PPA2.1_ssc	Not Tested	Not Tested	Not Tested	Not Tested	control	Value Not Reported	1.275	FALSE	TRUE	TRUE
PPA2_ssc	Not Tested	Not Tested	Not Tested	Not Tested	control	Value Not Reported	1.275	FALSE	TRUE	TRUE
PPAP2B_wgs	Not Tested	Not Tested	Not Tested	Not Tested	control	Value Not Reported	0.383	FALSE	Not Reported	Not Reported
PPARGC1A_wgs	0.108756889575691	0.614534180328521	0.73598521233227	1	control	Value Not Reported	0.267	TRUE	TRUE	TRUE
PPHLN1_wgs	0.286878758285589	0.340432539845876	0.485617005368382	1	case	Value Not Reported	0.836	FALSE	FALSE	FALSE
PPP1R3B_wgs	Not Tested	Not Tested	Not Tested	Not Tested	case	Value Not Reported	0.991	FALSE	FALSE	FALSE
PPP1R9A_wgs	Not Tested	Not Tested	Not Tested	Not Tested	case	Value Not Reported	0.476	FALSE	TRUE	TRUE
PPP2R2B_wgs	0.536079352087283	0.264029715394012	0.411822478849882	1	case	Value Not Reported	0.293	FALSE	TRUE	TRUE
PPP3CB_wgs	-1.1682065663156	0.000210169978507347	0.00244637854982552	0.0611594637456379	control	Value Not Reported	0.098	TRUE	TRUE	TRUE
PPP4R2.1_wgs	Not Tested	Not Tested	Not Tested	Not Tested	control	Value Not Reported	0.16	TRUE	Not Reported	Not Reported
PPP4R2_wgs	Not Tested	Not Tested	Not Tested	Not Tested	case	Value Not Reported	0.16	TRUE	Not Reported	Not Reported
PRDM5_wgs	-0.665989782033343	0.0666118232913795	0.157126034001347	1	control	Value Not Reported	0.839	FALSE	FALSE	FALSE
PRKAR1A.1_wgs	0.505948200104794	0.573591861459578	0.709488255090886	1	case	Value Not Reported	0.119	TRUE	TRUE	TRUE
PRKAR1A_wgs	0.738352243767624	0.052706857692211	0.135731819366667	1	case	Value Not Reported	0.119	TRUE	TRUE	TRUE
PRKG2_wgs	0.568806818264682	0.226577780329084	0.376766480432934	1	case	Value Not Reported	0.366	FALSE	TRUE	FALSE
PRPF40A_wgs	Not Tested	Not Tested	Not Tested	Not Tested	case	Value Not Reported	0.4	FALSE	TRUE	TRUE
PRSS23_wgs	1.52027552942864	0.00381684499853064	0.0217784685210277	1	case	Value Not Reported	1.003	FALSE	TRUE	FALSE
PSAPL1_wgs	-1.15643096979441	0.000733044602776606	0.00666612435649976	0.213315979407992	case	Value Not Reported	Value Not Reported	N/A	FALSE	Not Reported
PTEN_asc	Not Tested	Not Tested	Not Tested	Not Tested	case	1	0.507	FALSE	TRUE	TRUE
PTGDR2_wgs	0.404156376990302	0.200091773140578	0.340507052537475	1	control	Value Not Reported	1.715	FALSE	FALSE	Not Reported
PTPLAD1.1_wgs	Not Tested	Not Tested	Not Tested	Not Tested	case	Value Not Reported	0.593	FALSE	Not Reported	Not Reported
PTPLAD1_wgs	0.0575813292143705	0.829997985143303	0.884723127020883	1	case	Value Not Reported	0.593	FALSE	Not Reported	Not Reported
PTPN21_wgs	Not Tested	Not Tested	Not Tested	Not Tested	case	Value Not Reported	0.656	FALSE	TRUE	FALSE
PTPRC_wgs	Not Tested	Not Tested	Not Tested	Not Tested	control	3	0.207	TRUE	FALSE	FALSE
PTPRJ_wgs	Not Tested	Not Tested	Not Tested	Not Tested	case	Value Not Reported	0.634	FALSE	TRUE	TRUE
PUM2_wgs	0.493975575066585	0.475750187117015	0.618050466299337	1	control	Value Not Reported	0.284	FALSE	TRUE	TRUE
PURB_wgs	Not Tested	Not Tested	Not Tested	Not Tested	case	Value Not Reported	0.643	FALSE	TRUE	TRUE
QSOX1_wgs	-1.01106587862801	0.0094732634049908	0.0367562620113643	1	case	Value Not Reported	0.624	FALSE	TRUE	FALSE
RAB22A_wgs	Not Tested	Not Tested	Not Tested	Not Tested	control	Value Not Reported	0.682	FALSE	TRUE	FALSE
RAB6B_wgs	-1.06347326343652	0.00793669020057369	0.0339643654171609	1	case	Value Not Reported	0.33	FALSE	TRUE	TRUE
RABGAP1L_wgs	-0.072243545149462	0.829770052376778	0.884723127020883	1	case	Value Not Reported	0.509	FALSE	TRUE	TRUE
RAD18_wgs	Not Tested	Not Tested	Not Tested	Not Tested	control	Value Not Reported	0.991	FALSE	TRUE	FALSE
RAET1G_wgs	0.167894025482071	0.28617015820336	0.438292189669356	1	control	Value Not Reported	1.384	FALSE	Not Reported	Not Reported
RANBP10.1_wgs	Not Tested	Not Tested	Not Tested	Not Tested	control	Value Not Reported	0.321	FALSE	TRUE	TRUE
RANBP10_wgs	Not Tested	Not Tested	Not Tested	Not Tested	control	Value Not Reported	0.321	FALSE	TRUE	TRUE
RANBP6_wgs	Not Tested	Not Tested	Not Tested	Not Tested	case	Value Not Reported	0.597	FALSE	TRUE	FALSE
RAP1A_wgs	0.341655224758173	0.0741376100166942	0.172592356118864	1	case	Value Not Reported	0.537	FALSE	TRUE	TRUE
RBFOX1_wgs	Not Tested	Not Tested	Not Tested	Not Tested	case	2	0.336	FALSE	TRUE	TRUE
RBFOX2_wgs	Not Tested	Not Tested	Not Tested	Not Tested	case	Value Not Reported	0.194	TRUE	TRUE	TRUE
RBM28.1_wgs	Not Tested	Not Tested	Not Tested	Not Tested	case	Value Not Reported	0.815	FALSE	TRUE	TRUE
RBM28_wgs	Not Tested	Not Tested	Not Tested	Not Tested	control	Value Not Reported	0.815	FALSE	TRUE	TRUE
RBM41_ssc	Not Tested	Not Tested	Not Tested	Not Tested	case	Value Not Reported	0.319	FALSE	FALSE	FALSE
RBM4_wgs	Not Tested	Not Tested	Not Tested	Not Tested	case	Value Not Reported	0.216	TRUE	TRUE	FALSE
REEP1_wgs	-1.04093704331912	0.00312120186474383	0.018536117196744	0.908269742640455	case	Value Not Reported	0.23	TRUE	TRUE	TRUE
REM2_wgs	Not Tested	Not Tested	Not Tested	Not Tested	case	Value Not Reported	1.304	FALSE	TRUE	TRUE
RFX3_wgs	-0.867527068571219	0.239063797741611	0.392934886533464	1	control	1	0.104	TRUE	TRUE	TRUE
RFX7_wgs	1.00855653305116	0.0112067721781902	0.0402613667142387	1	control	Value Not Reported	0.132	TRUE	TRUE	FALSE
RGS17_wgs	-0.425392760351722	0.247641012384764	0.400352970022035	1	control	Value Not Reported	0.641	FALSE	TRUE	TRUE
RIMS3_wgs	-2.83457552153557	0.000126013746070911	0.00181093231069243	0.036670000106635	case	3	1.06	FALSE	TRUE	FALSE
RNF130_wgs	Not Tested	Not Tested	Not Tested	Not Tested	case	Value Not Reported	0.801	FALSE	TRUE	TRUE
RNF150_wgs	Not Tested	Not Tested	Not Tested	Not Tested	control	Value Not Reported	0.822	FALSE	TRUE	TRUE
RNF219_wgs	Not Tested	Not Tested	Not Tested	Not Tested	control	Value Not Reported	0.866	FALSE	Not Reported	Not Reported
RNF44_wgs	-1.00299630350565	0.000334414650615804	0.00374287166650765	0.097314663329199	case	Value Not Reported	0.502	FALSE	TRUE	TRUE
ROR1_wgs	Not Tested	Not Tested	Not Tested	Not Tested	control	Value Not Reported	0.267	TRUE	FALSE	FALSE
RP11-219B4.5_wgs	Not Tested	Not Tested	Not Tested	Not Tested	control	Value Not Reported	1.937	FALSE	Not Reported	Not Reported
RUNX1T1_wgs	-1.03005136292648	0.0110694452185851	0.0402613667142387	1	control	Value Not Reported	0.312	FALSE	TRUE	TRUE
RYR3_wgs	Not Tested	Not Tested	Not Tested	Not Tested	case	Value Not Reported	0.279	FALSE	TRUE	TRUE
SAMD5_wgs	Not Tested	Not Tested	Not Tested	Not Tested	control	Value Not Reported	1.695	FALSE	TRUE	FALSE
SAR1B_wgs	0.572425724634782	0.0084215629307931	0.0342845005801881	1	case	Value Not Reported	0.989	FALSE	TRUE	TRUE
SBF1_wgs	0.377065711567701	0.0252540068425905	0.0816546221243759	1	case	2	0.265	TRUE	TRUE	FALSE
SCAI_wgs	Not Tested	Not Tested	Not Tested	Not Tested	case	Value Not Reported	0.243	TRUE	TRUE	TRUE
SCARB2.1_wgs	Not Tested	Not Tested	Not Tested	Not Tested	case	Value Not Reported	0.724	FALSE	TRUE	TRUE
SCARB2_wgs	Not Tested	Not Tested	Not Tested	Not Tested	control	Value Not Reported	0.724	FALSE	TRUE	TRUE
SCN1A_wgs	Not Tested	Not Tested	Not Tested	Not Tested	case	1	0.071	TRUE	TRUE	TRUE
SCN9A_wgs	-0.903906824602083	0.331980301597459	0.482677145402674	1	control	2	0.708	FALSE	FALSE	FALSE
SCUBE1_wgs	-0.192654868490253	0.638793402587877	0.755645854280781	1	control	Value Not Reported	0.313	FALSE	TRUE	FALSE
SDC2_wgs	Not Tested	Not Tested	Not Tested	Not Tested	control	3	0.672	FALSE	TRUE	TRUE
SEMA3D_wgs	Not Tested	Not Tested	Not Tested	Not Tested	control	Value Not Reported	0.657	FALSE	FALSE	FALSE
SERAC1_wgs	-0.903749944715338	0.0311169618429592	0.0957449064582045	1	control	Value Not Reported	0.626	FALSE	TRUE	FALSE
SERBP1_wgs	Not Tested	Not Tested	Not Tested	Not Tested	control	Value Not Reported	0.181	TRUE	TRUE	TRUE
SF3B3_wgs	-0.108776188535456	0.680309959271098	0.776353718227018	1	case	Value Not Reported	0.178	TRUE	TRUE	TRUE
SFXN2_wgs	0.0546707531974854	0.787816063386396	0.858630990432364	1	control	Value Not Reported	0.778	FALSE	TRUE	FALSE
SH2B3_wgs	0.183086239634417	0.731088356901773	0.818256584070831	1	case	Value Not Reported	0.803	FALSE	TRUE	FALSE
SH3PXD2A_wgs	1.95332545994593	1.89939162187411e-07	1.84240987321789e-05	5.52722961965366e-05	control	Value Not Reported	0.296	FALSE	TRUE	FALSE
SH3RF3_wgs	Not Tested	Not Tested	Not Tested	Not Tested	control	3	0.527	FALSE	TRUE	FALSE
SHISA6_wgs	Not Tested	Not Tested	Not Tested	Not Tested	case	Value Not Reported	0.398	FALSE	TRUE	FALSE
SHISA9_wgs	-0.549166746980506	0.10221530892385	0.217114269320002	1	case	Value Not Reported	0.405	FALSE	TRUE	TRUE
SIRPB1_wgs	-0.92785990345702	0.00781784881459802	0.0339551344037018	1	case	Value Not Reported	1.633	FALSE	TRUE	TRUE
SLC22A2_wgs	Not Tested	Not Tested	Not Tested	Not Tested	case	Value Not Reported	1.154	FALSE	FALSE	Not Reported
SLC26A3_wgs	Not Tested	Not Tested	Not Tested	Not Tested	control	Value Not Reported	0.955	FALSE	FALSE	Not Reported
SLC2A13_wgs	Not Tested	Not Tested	Not Tested	Not Tested	case	Value Not Reported	0.377	FALSE	TRUE	TRUE
SLC34A2_wgs	-1.57125675778166	0.00496983670016198	0.0250394393377192	1	case	Value Not Reported	1.091	FALSE	FALSE	Not Reported
SLC36A2_wgs	1.78248447515916	1.01962245103981e-05	0.000384296524195483	0.00296710133252585	case	Value Not Reported	1.263	FALSE	FALSE	FALSE
SLC39A9_ssc	Not Tested	Not Tested	Not Tested	Not Tested	control	Value Not Reported	0.483	FALSE	TRUE	FALSE
SLC4A4_wgs	Not Tested	Not Tested	Not Tested	Not Tested	control	Value Not Reported	0.273	FALSE	TRUE	TRUE
SLC6A1_asc	-0.294616776435999	0.305008458902188	0.459883220417289	1	case	1	0.15	TRUE	TRUE	TRUE
SLCO2A1_wgs	Not Tested	Not Tested	Not Tested	Not Tested	case	Value Not Reported	1.053	FALSE	FALSE	FALSE
SMAD9_wgs	Not Tested	Not Tested	Not Tested	Not Tested	case	Value Not Reported	0.852	FALSE	Not Reported	Not Reported
SMIM14_wgs	Not Tested	Not Tested	Not Tested	Not Tested	case	Value Not Reported	0.576	FALSE	TRUE	TRUE
SMYD5_wgs	Not Tested	Not Tested	Not Tested	Not Tested	case	Value Not Reported	0.571	FALSE	TRUE	TRUE
SNX13_wgs	-0.45181860609612	0.620191185667686	0.736635245017538	1	control	Value Not Reported	0.364	FALSE	TRUE	FALSE
SNX16_wgs	Not Tested	Not Tested	Not Tested	Not Tested	control	Value Not Reported	1.624	FALSE	TRUE	TRUE
SNX29.1_wgs	Not Tested	Not Tested	Not Tested	Not Tested	control	Value Not Reported	0.741	FALSE	TRUE	TRUE
SNX29.2_wgs	-0.617217145814089	0.00817222531594582	0.0342845005801881	1	control	Value Not Reported	0.741	FALSE	TRUE	TRUE
SNX29_wgs	Not Tested	Not Tested	Not Tested	Not Tested	case	Value Not Reported	0.741	FALSE	TRUE	TRUE
SOCS4_wgs	Not Tested	Not Tested	Not Tested	Not Tested	case	Value Not Reported	1.047	FALSE	TRUE	FALSE
SORCS2_wgs	0.254167892948719	0.373620265743955	0.515277238537872	1	case	Value Not Reported	0.428	FALSE	TRUE	TRUE
SORCS3_wgs	Not Tested	Not Tested	Not Tested	Not Tested	case	2	0.465	FALSE	TRUE	FALSE
SORD_ssc	Not Tested	Not Tested	Not Tested	Not Tested	case	Value Not Reported	1.275	FALSE	TRUE	FALSE
SOX21_wgs	Not Tested	Not Tested	Not Tested	Not Tested	case	Value Not Reported	0.726	FALSE	FALSE	FALSE
SP7_wgs	Not Tested	Not Tested	Not Tested	Not Tested	case	Value Not Reported	0.558	FALSE	FALSE	FALSE
SPATS2_wgs	Not Tested	Not Tested	Not Tested	Not Tested	control	Value Not Reported	0.319	FALSE	TRUE	FALSE
SPOCK1_wgs	0.0883325270540266	0.674891791018332	0.77529711456816	1	case	Value Not Reported	0.392	FALSE	TRUE	TRUE
SPRED3_wgs	Not Tested	Not Tested	Not Tested	Not Tested	control	Value Not Reported	0.687	FALSE	TRUE	FALSE
SPRR3_wgs	Not Tested	Not Tested	Not Tested	Not Tested	case	Value Not Reported	Value Not Reported	N/A	Not Reported	Not Reported
SPRR4_wgs	0.0279679549511708	0.863107424777769	0.90023032476821	1	control	Value Not Reported	1.77	FALSE	Not Reported	Not Reported
SRRM4_wgs	Not Tested	Not Tested	Not Tested	Not Tested	control	Value Not Reported	0.41	FALSE	TRUE	FALSE
STAU2_wgs	0.637001736867788	0.041183353578833	0.11523419126385	1	case	Value Not Reported	0.318	FALSE	TRUE	TRUE
STK24_wgs	Not Tested	Not Tested	Not Tested	Not Tested	case	Value Not Reported	0.58	FALSE	TRUE	FALSE
STMN1_wgs	Not Tested	Not Tested	Not Tested	Not Tested	control	Value Not Reported	0.944	FALSE	TRUE	TRUE
STON1_ssc	Not Tested	Not Tested	Not Tested	Not Tested	case	Value Not Reported	1.121	FALSE	FALSE	FALSE
STON1_wgs	Not Tested	Not Tested	Not Tested	Not Tested	case	Value Not Reported	1.121	FALSE	FALSE	FALSE
STX7_wgs	Not Tested	Not Tested	Not Tested	Not Tested	control	Value Not Reported	1.023	FALSE	TRUE	TRUE
SURF4_wgs	0.287799990090886	0.544928136700778	0.692463265414526	1	case	Value Not Reported	0.546	FALSE	TRUE	TRUE
SYNGR3_wgs	Not Tested	Not Tested	Not Tested	Not Tested	case	Value Not Reported	0.746	FALSE	TRUE	TRUE
SYNJ1_wgs	Not Tested	Not Tested	Not Tested	Not Tested	case	3	0.33	FALSE	TRUE	TRUE
SYT3_wgs	Not Tested	Not Tested	Not Tested	Not Tested	case	Value Not Reported	0.398	FALSE	TRUE	FALSE
TACR2_wgs	-0.822142270417376	0.00262006993919106	0.016222135155417	0.7624403523046	control	Value Not Reported	1.157	FALSE	FALSE	Not Reported
TBPL1_wgs	Not Tested	Not Tested	Not Tested	Not Tested	case	Value Not Reported	0.693	FALSE	TRUE	TRUE
TBX18_wgs	Not Tested	Not Tested	Not Tested	Not Tested	case	Value Not Reported	0.193	TRUE	FALSE	FALSE
TDRP_wgs	Not Tested	Not Tested	Not Tested	Not Tested	case	Value Not Reported	1.863	FALSE	TRUE	FALSE
TEKT1_wgs	-2.21952750996601	0.00109793344462437	0.00939701859957913	0.31949863238569	control	Value Not Reported	1.085	FALSE	FALSE	FALSE
TFEC_wgs	Not Tested	Not Tested	Not Tested	Not Tested	case	Value Not Reported	1.135	FALSE	FALSE	Not Reported
THRB_wgs	Not Tested	Not Tested	Not Tested	Not Tested	case	Value Not Reported	0.223	TRUE	TRUE	TRUE
TIMP3_wgs	Not Tested	Not Tested	Not Tested	Not Tested	case	Value Not Reported	0.533	FALSE	TRUE	TRUE
TIRAP_ssc	Not Tested	Not Tested	Not Tested	Not Tested	control	Value Not Reported	1.656	FALSE	FALSE	FALSE
TLK1.1_wgs	-0.633136203547237	0.138908736174478	0.27498260018213	1	case	Value Not Reported	0.165	TRUE	TRUE	TRUE
TLK1_wgs	-1.83874429218492	0.00749194100281544	0.033032648966959	1	control	Value Not Reported	0.165	TRUE	TRUE	TRUE
TLL2_wgs	0.291236184112434	0.334473515288485	0.482677145402674	1	control	Value Not Reported	1.151	FALSE	FALSE	Not Reported
TMEM106B_wgs	0.393086787296397	0.409332373502463	0.559228735630125	1	control	Value Not Reported	0.604	FALSE	TRUE	TRUE
TMEM178B_wgs	Not Tested	Not Tested	Not Tested	Not Tested	case	Value Not Reported	0.336	FALSE	TRUE	TRUE
TMEM196_wgs	Not Tested	Not Tested	Not Tested	Not Tested	case	Value Not Reported	1.757	FALSE	Not Reported	Not Reported
TMEM200C.2_wgs	Not Tested	Not Tested	Not Tested	Not Tested	control	Value Not Reported	1.241	FALSE	TRUE	FALSE
TMEM200C.3_wgs	Not Tested	Not Tested	Not Tested	Not Tested	control	Value Not Reported	1.241	FALSE	TRUE	FALSE
TMEM200C_wgs	Not Tested	Not Tested	Not Tested	Not Tested	control	Value Not Reported	1.241	FALSE	TRUE	FALSE
TMEM55A_wgs	Not Tested	Not Tested	Not Tested	Not Tested	control	Value Not Reported	0.894	FALSE	Not Reported	Not Reported
TMEM63B_wgs	Not Tested	Not Tested	Not Tested	Not Tested	case	Value Not Reported	0.168	TRUE	TRUE	TRUE
TMEM86A_wgs	0.030195499417373	0.940914810762435	0.954151510549784	1	case	Value Not Reported	1.031	FALSE	TRUE	TRUE
TMEM95_wgs	Not Tested	Not Tested	Not Tested	Not Tested	case	Value Not Reported	1.551	FALSE	FALSE	Not Reported
TMEM98_wgs	Not Tested	Not Tested	Not Tested	Not Tested	control	Value Not Reported	0.886	FALSE	FALSE	FALSE
TMTC2_wgs	Not Tested	Not Tested	Not Tested	Not Tested	case	Value Not Reported	0.477	FALSE	Not Reported	Not Reported
TNRC6B_wgs	0.577712946078865	0.129057641606987	0.259005335914711	1	case	2	0.173	TRUE	TRUE	TRUE
TOLLIP_wgs	-1.4945934307982	6.54529058169421e-08	9.52339779636508e-06	1.90467955927302e-05	control	Value Not Reported	0.719	FALSE	TRUE	TRUE
TPGS1_wgs	Not Tested	Not Tested	Not Tested	Not Tested	control	Value Not Reported	1.562	FALSE	TRUE	TRUE
TPGS2_wgs	-0.864937084276148	0.00839685440259843	0.0342845005801881	1	control	Value Not Reported	1.063	FALSE	TRUE	TRUE
TRAF3_wgs	-0.263410998064712	0.181692689013541	0.325253250337518	1	case	Value Not Reported	0.224	TRUE	TRUE	FALSE
TRAK1_wgs	Not Tested	Not Tested	Not Tested	Not Tested	case	Value Not Reported	0.519	FALSE	TRUE	FALSE
TRAM2_wgs	-1.17707227591238	0.00566526516955615	0.0265901961990458	1	case	Value Not Reported	0.347	FALSE	FALSE	FALSE
TRIM24_wgs	-0.497474932650839	0.264641936580509	0.411822478849882	1	control	Value Not Reported	0.115	TRUE	TRUE	FALSE
TRIM2_wgs	Not Tested	Not Tested	Not Tested	Not Tested	case	Value Not Reported	0.27	FALSE	TRUE	TRUE
TRIM36_wgs	Not Tested	Not Tested	Not Tested	Not Tested	case	Value Not Reported	0.659	FALSE	FALSE	FALSE
TRIM37_wgs	-0.52087461126373	0.366354426138459	0.510091569408094	1	control	Value Not Reported	0.642	FALSE	TRUE	TRUE
TRPM3_wgs	Not Tested	Not Tested	Not Tested	Not Tested	case	Value Not Reported	0.453	FALSE	TRUE	FALSE
TSC22D2_wgs	Not Tested	Not Tested	Not Tested	Not Tested	case	Value Not Reported	0.324	FALSE	TRUE	TRUE
TSLP.1_wgs	Not Tested	Not Tested	Not Tested	Not Tested	control	Value Not Reported	1.584	FALSE	FALSE	FALSE
TSLP_wgs	-1.27293838636828	0.16779087517357	0.309499560826901	1	control	Value Not Reported	1.584	FALSE	FALSE	FALSE
TSPAN14_wgs	Not Tested	Not Tested	Not Tested	Not Tested	control	Value Not Reported	0.292	FALSE	TRUE	FALSE
TSSC1_wgs	-0.0727700357854266	0.87675542510604	0.907956685785971	1	control	Value Not Reported	0.569	FALSE	Not Reported	Not Reported
TTC39C_wgs	-1.47471092413083	0.000186634616711142	0.0022629447276226	0.0543106734629424	case	Value Not Reported	0.576	FALSE	TRUE	TRUE
TTL_wgs	Not Tested	Not Tested	Not Tested	Not Tested	control	Value Not Reported	0.52	FALSE	TRUE	TRUE
TWSG1_wgs	0.0445475504845426	0.95665629949281	0.959955114318647	1	control	Value Not Reported	1.03	FALSE	TRUE	FALSE
U2SURP_wgs	-1.03248984276867	0.0110105389730649	0.0402613667142387	1	control	Value Not Reported	0.077	TRUE	TRUE	TRUE
UBAP2L_wgs	-0.743731882157929	0.195591471690351	0.340507052537475	1	case	Value Not Reported	0.103	TRUE	TRUE	TRUE
UBE2I.1_wgs	1.78323512332786	3.20730135770569e-07	2.33331173773089e-05	9.33324695092357e-05	case	Value Not Reported	0.287	FALSE	TRUE	TRUE
UBE2I_wgs	1.5207957830275	4.11685537452962e-05	0.000798669942658747	0.0119800491398812	case	Value Not Reported	0.287	FALSE	TRUE	TRUE
UBE2QL1_wgs	Not Tested	Not Tested	Not Tested	Not Tested	case	Value Not Reported	0.806	FALSE	TRUE	FALSE
UBE2V2_wgs	Not Tested	Not Tested	Not Tested	Not Tested	control	Value Not Reported	1.246	FALSE	TRUE	TRUE
UBN2_wgs	Not Tested	Not Tested	Not Tested	Not Tested	control	2	0.213	TRUE	TRUE	TRUE
UNC79.1_wgs	Not Tested	Not Tested	Not Tested	Not Tested	case	2	0.147	TRUE	TRUE	TRUE
UNC79_wgs	0.66690115717589	0.0471528855274301	0.128144315894663	1	case	2	0.147	TRUE	TRUE	TRUE
UQCRB_wgs	-1.11760236425549	0.123197160592821	0.249613996305754	1	case	Value Not Reported	1.076	FALSE	TRUE	TRUE
USP15.1_wgs	-0.998055910442251	0.249880780433891	0.401742028211393	1	control	2	0.211	TRUE	TRUE	TRUE
USP15_wgs	-2.00735364601522	0.000550971805852894	0.00517202566139329	0.160332795503192	case	2	0.211	TRUE	TRUE	TRUE
USP40_wgs	1.9985777749745	0.115124091755839	0.237596529793966	1	case	Value Not Reported	0.925	FALSE	TRUE	TRUE
USP46_wgs	Not Tested	Not Tested	Not Tested	Not Tested	case	Value Not Reported	0.423	FALSE	TRUE	TRUE
UTP6_wgs	-0.339592194965046	0.372839936679628	0.515277238537872	1	control	Value Not Reported	0.668	FALSE	TRUE	FALSE
VAV2_wgs	0.182294740412313	0.365777967823644	0.510091569408094	1	control	Value Not Reported	0.521	FALSE	FALSE	FALSE
VKORC1L1_wgs	Not Tested	Not Tested	Not Tested	Not Tested	control	Value Not Reported	0.489	FALSE	TRUE	TRUE
VNN1_wgs	Not Tested	Not Tested	Not Tested	Not Tested	case	Value Not Reported	1.041	FALSE	FALSE	Not Reported
WDFY2_wgs	-0.455849710526197	0.0820061849711188	0.183567690973812	1	case	Value Not Reported	0.994	FALSE	TRUE	FALSE
WDR52_wgs	Not Tested	Not Tested	Not Tested	Not Tested	control	Value Not Reported	0.561	FALSE	Not Reported	Not Reported
WSCD1_wgs	Not Tested	Not Tested	Not Tested	Not Tested	case	Value Not Reported	0.679	FALSE	TRUE	TRUE
XAF1_wgs	Not Tested	Not Tested	Not Tested	Not Tested	control	Value Not Reported	1.702	FALSE	TRUE	FALSE
XKR7_wgs	Not Tested	Not Tested	Not Tested	Not Tested	case	Value Not Reported	0.382	FALSE	FALSE	Not Reported
XPO4_wgs	Not Tested	Not Tested	Not Tested	Not Tested	case	Value Not Reported	0.143	TRUE	TRUE	FALSE
YEATS2_wgs	Not Tested	Not Tested	Not Tested	Not Tested	case	3	0.28	FALSE	TRUE	TRUE
YIPF4_wgs	Not Tested	Not Tested	Not Tested	Not Tested	control	Value Not Reported	0.768	FALSE	TRUE	TRUE
YPEL5_wgs	0.0648211002175266	0.765030814038209	0.846478961540376	1	control	Value Not Reported	0.832	FALSE	TRUE	TRUE
ZBED4_wgs	Not Tested	Not Tested	Not Tested	Not Tested	case	Value Not Reported	0.405	FALSE	TRUE	FALSE
ZBTB39_wgs	Not Tested	Not Tested	Not Tested	Not Tested	control	Value Not Reported	0.855	FALSE	FALSE	FALSE
ZC3H7B_wgs	Not Tested	Not Tested	Not Tested	Not Tested	case	Value Not Reported	0.323	FALSE	TRUE	TRUE
ZCCHC11_wgs	Not Tested	Not Tested	Not Tested	Not Tested	control	Value Not Reported	0.107	TRUE	Not Reported	Not Reported
ZKSCAN1_wgs	Not Tested	Not Tested	Not Tested	Not Tested	case	Value Not Reported	0.323	FALSE	TRUE	FALSE
ZNF169_wgs	0.0922821157752416	0.784846634700217	0.858610416157005	1	control	Value Not Reported	1.349	FALSE	TRUE	FALSE
ZNF208_wgs	Not Tested	Not Tested	Not Tested	Not Tested	control	Value Not Reported	1.855	FALSE	Not Reported	Not Reported
ZNF234_wgs	Not Tested	Not Tested	Not Tested	Not Tested	control	Value Not Reported	1.252	FALSE	Not Reported	Not Reported
ZNF280D_wgs	-0.437563698919576	0.354795280945419	0.503636228073742	1	control	Value Not Reported	0.419	FALSE	TRUE	TRUE
ZNF414_wgs	0.297395413327226	0.214101232248663	0.360135598753531	1	control	Value Not Reported	0.787	FALSE	TRUE	TRUE
ZNF493_wgs	0.508324327042435	0.176726060810469	0.321420523099041	1	case	Value Not Reported	1.905	FALSE	Not Reported	Not Reported
ZNF544_wgs	Not Tested	Not Tested	Not Tested	Not Tested	control	Value Not Reported	1.577	FALSE	Not Reported	Not Reported
ZNF592_wgs	-1.0752541103708	0.0147065007290617	0.0503481377900817	1	control	Value Not Reported	0.133	TRUE	TRUE	FALSE
ZNF626_wgs	Not Tested	Not Tested	Not Tested	Not Tested	control	3	0.923	FALSE	Not Reported	Not Reported
ZNF629_wgs	Not Tested	Not Tested	Not Tested	Not Tested	control	Value Not Reported	0.166	TRUE	TRUE	FALSE
ZNF691_wgs	Not Tested	Not Tested	Not Tested	Not Tested	control	Value Not Reported	0.47	FALSE	TRUE	FALSE
ZNF771_wgs	Not Tested	Not Tested	Not Tested	Not Tested	case	Value Not Reported	1.018	FALSE	TRUE	TRUE
ZNF781_wgs	Not Tested	Not Tested	Not Tested	Not Tested	case	Value Not Reported	Value Not Reported	N/A	TRUE	FALSE
