# Supplementary material for: A Cre-dependent massively parallel reporter assay allows for cell-type specific assessment of the functional effects of non-coding elements in vivo
Source: Commun Biol. 2023 Nov 13;6:1151. doi: 10.1038/s42003-023-05483-w (PMC10641075; doi:10.1038/s42003-023-05483-w)
Supplement: Supplementary file 8 — Supplementary Data 6 [file 42003_2023_5483_MOESM8_ESM.csv]

bc	sequence	seqName
atggcgtac	TCATATCATGTGCTACAGGTAGCACTACAGAAATTAGTGGTAGCTAGAATATATATAAATTGTGGGTCCTGGATGGTCTTTCTTGAATTGGAATCTTGGATCTAGGATTTATGTATAGAC	RBM41_ssc_ref
ggtagttcc	TCATATCATGTGCTACAGGTAGCACTACAGAAATTAGTGGTAGCTAGAATATATATAAATTGTGGGTCCTGGATGGTCTTTCTTGAATTGGAATCTTGGATCTAGGATTTATGTATAGAC	RBM41_ssc_ref
ggtcaagtt	TCATATCATGTGCTACAGGTAGCACTACAGAAATTAGTGGTAGCTAGAATATATATAAATTGTGGGTCCTGGATGGTCTTTCTTGAATTGGAATCTTGGATCTAGGATTTATGTATAGAC	RBM41_ssc_ref
agcgtcgct	TCATATCATGTGCTACAGGTAGCACTACAGAAATTAGTGGTAGCTAGAATATATATAAATTGTGGGTCCTGGATGGTCTTTCTTGAATTGGAATCTTGGATCTAGGATTTATGTATAGAC	RBM41_ssc_ref
gaataatgg	TCATATCATGTGCTACAGGTAGCACTACAGAAATTAGTGGTAGCTAGAATATATATAAATTGTGGGTCCTGGATGGTCTTTCTTGAATTGGAATCTTGGATCTAGGATTTATGTATAGAC	RBM41_ssc_ref
atggtcgag	TCATATCATGTGCTACAGGTAGCACTACAGAAATTAGTGGTAGCTAGAATATATATAAATTGTGGGTCCTGGATGGTCTTTCTTGAATTGGAATCTTGGATCTAGGATTTATGTATAGAC	RBM41_ssc_ref
gatggatct	AAGCCCTCTCCTCCCCACCAGACTGCCAGACGACTACATCATTCTGCCCACAGACCTGCGCTGCCACAGCCATCGCCATCCATCGCATCCCACCGACAGACTGCTGCTCCTAGTGATCTG	FAM127A_ssc_ref
tattggagg	AAGCCCTCTCCTCCCCACCAGACTGCCAGACGACTACATCATTCTGCCCACAGACCTGCGCTGCCACAGCCATCGCCATCCATCGCATCCCACCGACAGACTGCTGCTCCTAGTGATCTG	FAM127A_ssc_ref
gaagacagc	AAGCCCTCTCCTCCCCACCAGACTGCCAGACGACTACATCATTCTGCCCACAGACCTGCGCTGCCACAGCCATCGCCATCCATCGCATCCCACCGACAGACTGCTGCTCCTAGTGATCTG	FAM127A_ssc_ref
ccatcgctt	AAGCCCTCTCCTCCCCACCAGACTGCCAGACGACTACATCATTCTGCCCACAGACCTGCGCTGCCACAGCCATCGCCATCCATCGCATCCCACCGACAGACTGCTGCTCCTAGTGATCTG	FAM127A_ssc_ref
cgttctacc	AAGCCCTCTCCTCCCCACCAGACTGCCAGACGACTACATCATTCTGCCCACAGACCTGCGCTGCCACAGCCATCGCCATCCATCGCATCCCACCGACAGACTGCTGCTCCTAGTGATCTG	FAM127A_ssc_ref
acgcaactt	AAGCCCTCTCCTCCCCACCAGACTGCCAGACGACTACATCATTCTGCCCACAGACCTGCGCTGCCACAGCCATCGCCATCCATCGCATCCCACCGACAGACTGCTGCTCCTAGTGATCTG	FAM127A_ssc_ref
ttgtgtgcg	GTCATCATCAGCAACTCAGCCTACGGCAAATTCCGGAAGCTCTTTCCAGGATGAACGGACGCCCACAGAGGCCTGCGGGGTGGGGGCATCGCTGCCTGGGGAGCTGAGGCGTTACCGCTG	GTPBP6_ssc_ref
cagataggt	GTCATCATCAGCAACTCAGCCTACGGCAAATTCCGGAAGCTCTTTCCAGGATGAACGGACGCCCACAGAGGCCTGCGGGGTGGGGGCATCGCTGCCTGGGGAGCTGAGGCGTTACCGCTG	GTPBP6_ssc_ref
gagtagctt	GTCATCATCAGCAACTCAGCCTACGGCAAATTCCGGAAGCTCTTTCCAGGATGAACGGACGCCCACAGAGGCCTGCGGGGTGGGGGCATCGCTGCCTGGGGAGCTGAGGCGTTACCGCTG	GTPBP6_ssc_ref
tgcgtgcaa	GTCATCATCAGCAACTCAGCCTACGGCAAATTCCGGAAGCTCTTTCCAGGATGAACGGACGCCCACAGAGGCCTGCGGGGTGGGGGCATCGCTGCCTGGGGAGCTGAGGCGTTACCGCTG	GTPBP6_ssc_ref
gcacgttgc	GTCATCATCAGCAACTCAGCCTACGGCAAATTCCGGAAGCTCTTTCCAGGATGAACGGACGCCCACAGAGGCCTGCGGGGTGGGGGCATCGCTGCCTGGGGAGCTGAGGCGTTACCGCTG	GTPBP6_ssc_ref
catgaggcc	GTCATCATCAGCAACTCAGCCTACGGCAAATTCCGGAAGCTCTTTCCAGGATGAACGGACGCCCACAGAGGCCTGCGGGGTGGGGGCATCGCTGCCTGGGGAGCTGAGGCGTTACCGCTG	GTPBP6_ssc_ref
cgatacgag	GCCAAGACGCCCTCTCGTCCAACTATGCCCAGGCTGAAGTCCTCACCCTCTCTTAAAGCGGCACCAACGTGAGAGAGACAGGCAGACAGACAGAAAGCCAGAGGCTTAGGGAAACTCTGG	KCNC4_ssc_ref
gccttctgg	GCCAAGACGCCCTCTCGTCCAACTATGCCCAGGCTGAAGTCCTCACCCTCTCTTAAAGCGGCACCAACGTGAGAGAGACAGGCAGACAGACAGAAAGCCAGAGGCTTAGGGAAACTCTGG	KCNC4_ssc_ref
gctaaccgt	GCCAAGACGCCCTCTCGTCCAACTATGCCCAGGCTGAAGTCCTCACCCTCTCTTAAAGCGGCACCAACGTGAGAGAGACAGGCAGACAGACAGAAAGCCAGAGGCTTAGGGAAACTCTGG	KCNC4_ssc_ref
acctatcgc	GCCAAGACGCCCTCTCGTCCAACTATGCCCAGGCTGAAGTCCTCACCCTCTCTTAAAGCGGCACCAACGTGAGAGAGACAGGCAGACAGACAGAAAGCCAGAGGCTTAGGGAAACTCTGG	KCNC4_ssc_ref
gacacttag	GCCAAGACGCCCTCTCGTCCAACTATGCCCAGGCTGAAGTCCTCACCCTCTCTTAAAGCGGCACCAACGTGAGAGAGACAGGCAGACAGACAGAAAGCCAGAGGCTTAGGGAAACTCTGG	KCNC4_ssc_ref
gtaggtcgt	GCCAAGACGCCCTCTCGTCCAACTATGCCCAGGCTGAAGTCCTCACCCTCTCTTAAAGCGGCACCAACGTGAGAGAGACAGGCAGACAGACAGAAAGCCAGAGGCTTAGGGAAACTCTGG	KCNC4_ssc_ref
taggccaag	GTTCTAGATCCGTCCTTCTGCCAGTGCACACTTGGGAGCGTTCGTGGTACACACTGTTGCGAAGGCCGTTCTGCACTGCCCCTTGGCCTGTGTGTGAGTTCCCACAGGGCACCTGGCTGG	KIAA1751_ssc_ref
gtatactcg	GTTCTAGATCCGTCCTTCTGCCAGTGCACACTTGGGAGCGTTCGTGGTACACACTGTTGCGAAGGCCGTTCTGCACTGCCCCTTGGCCTGTGTGTGAGTTCCCACAGGGCACCTGGCTGG	KIAA1751_ssc_ref
aggagagca	GTTCTAGATCCGTCCTTCTGCCAGTGCACACTTGGGAGCGTTCGTGGTACACACTGTTGCGAAGGCCGTTCTGCACTGCCCCTTGGCCTGTGTGTGAGTTCCCACAGGGCACCTGGCTGG	KIAA1751_ssc_ref
gtcgctagt	GTTCTAGATCCGTCCTTCTGCCAGTGCACACTTGGGAGCGTTCGTGGTACACACTGTTGCGAAGGCCGTTCTGCACTGCCCCTTGGCCTGTGTGTGAGTTCCCACAGGGCACCTGGCTGG	KIAA1751_ssc_ref
catgttagg	GTTCTAGATCCGTCCTTCTGCCAGTGCACACTTGGGAGCGTTCGTGGTACACACTGTTGCGAAGGCCGTTCTGCACTGCCCCTTGGCCTGTGTGTGAGTTCCCACAGGGCACCTGGCTGG	KIAA1751_ssc_ref
caatcgtgt	GTTCTAGATCCGTCCTTCTGCCAGTGCACACTTGGGAGCGTTCGTGGTACACACTGTTGCGAAGGCCGTTCTGCACTGCCCCTTGGCCTGTGTGTGAGTTCCCACAGGGCACCTGGCTGG	KIAA1751_ssc_ref
aacagaacc	GTTCTAGATCCGTCCTTCTGCCAGTGCACACTTGGGAGCGTTCGTGGTACACACTGTTGCGAAGGCCGTTCTGCACTGCCCCTTGGCCTGTGTGTGAGTTCCCACAGGGCACCTGGCTGG	KIAA1751.1_ssc_ref
gttgcatta	GTTCTAGATCCGTCCTTCTGCCAGTGCACACTTGGGAGCGTTCGTGGTACACACTGTTGCGAAGGCCGTTCTGCACTGCCCCTTGGCCTGTGTGTGAGTTCCCACAGGGCACCTGGCTGG	KIAA1751.1_ssc_ref
ccggatgag	GTTCTAGATCCGTCCTTCTGCCAGTGCACACTTGGGAGCGTTCGTGGTACACACTGTTGCGAAGGCCGTTCTGCACTGCCCCTTGGCCTGTGTGTGAGTTCCCACAGGGCACCTGGCTGG	KIAA1751.1_ssc_ref
ccaagtaat	GTTCTAGATCCGTCCTTCTGCCAGTGCACACTTGGGAGCGTTCGTGGTACACACTGTTGCGAAGGCCGTTCTGCACTGCCCCTTGGCCTGTGTGTGAGTTCCCACAGGGCACCTGGCTGG	KIAA1751.1_ssc_ref
cacggatga	GTTCTAGATCCGTCCTTCTGCCAGTGCACACTTGGGAGCGTTCGTGGTACACACTGTTGCGAAGGCCGTTCTGCACTGCCCCTTGGCCTGTGTGTGAGTTCCCACAGGGCACCTGGCTGG	KIAA1751.1_ssc_ref
ggtgttggt	GTTCTAGATCCGTCCTTCTGCCAGTGCACACTTGGGAGCGTTCGTGGTACACACTGTTGCGAAGGCCGTTCTGCACTGCCCCTTGGCCTGTGTGTGAGTTCCCACAGGGCACCTGGCTGG	KIAA1751.1_ssc_ref
aaggtcgat	GTTCTAGATCCGTCCTTCTGCCAGTGCACACTTGGGAGCGTTCGTGGTACACACTGTTGCGAAGGCCGTTCTGCACTGCCCCTTGGCCTGTGTGTGAGTTCCCACAGGGCACCTGGCTGG	KIAA1751.2_ssc_ref
cttactggt	GTTCTAGATCCGTCCTTCTGCCAGTGCACACTTGGGAGCGTTCGTGGTACACACTGTTGCGAAGGCCGTTCTGCACTGCCCCTTGGCCTGTGTGTGAGTTCCCACAGGGCACCTGGCTGG	KIAA1751.2_ssc_ref
tccggctag	GTTCTAGATCCGTCCTTCTGCCAGTGCACACTTGGGAGCGTTCGTGGTACACACTGTTGCGAAGGCCGTTCTGCACTGCCCCTTGGCCTGTGTGTGAGTTCCCACAGGGCACCTGGCTGG	KIAA1751.2_ssc_ref
acacaacag	GTTCTAGATCCGTCCTTCTGCCAGTGCACACTTGGGAGCGTTCGTGGTACACACTGTTGCGAAGGCCGTTCTGCACTGCCCCTTGGCCTGTGTGTGAGTTCCCACAGGGCACCTGGCTGG	KIAA1751.2_ssc_ref
aggttgagt	GTTCTAGATCCGTCCTTCTGCCAGTGCACACTTGGGAGCGTTCGTGGTACACACTGTTGCGAAGGCCGTTCTGCACTGCCCCTTGGCCTGTGTGTGAGTTCCCACAGGGCACCTGGCTGG	KIAA1751.2_ssc_ref
tgctctgct	GTTCTAGATCCGTCCTTCTGCCAGTGCACACTTGGGAGCGTTCGTGGTACACACTGTTGCGAAGGCCGTTCTGCACTGCCCCTTGGCCTGTGTGTGAGTTCCCACAGGGCACCTGGCTGG	KIAA1751.2_ssc_ref
ccaacacag	GTTCTAGATCCGTCCTTCTGCCAGTGCACACTTGGGAGCGTTCGTGGTACACACTGTTGCGAAGGCCGTTCTGCACTGCCCCTTGGCCTGTGTGTGAGTTCCCACAGGGCACCTGGCTGG	KIAA1751.3_ssc_ref
ggaaggttc	GTTCTAGATCCGTCCTTCTGCCAGTGCACACTTGGGAGCGTTCGTGGTACACACTGTTGCGAAGGCCGTTCTGCACTGCCCCTTGGCCTGTGTGTGAGTTCCCACAGGGCACCTGGCTGG	KIAA1751.3_ssc_ref
tccgtagcg	GTTCTAGATCCGTCCTTCTGCCAGTGCACACTTGGGAGCGTTCGTGGTACACACTGTTGCGAAGGCCGTTCTGCACTGCCCCTTGGCCTGTGTGTGAGTTCCCACAGGGCACCTGGCTGG	KIAA1751.3_ssc_ref
cgctcgtct	GTTCTAGATCCGTCCTTCTGCCAGTGCACACTTGGGAGCGTTCGTGGTACACACTGTTGCGAAGGCCGTTCTGCACTGCCCCTTGGCCTGTGTGTGAGTTCCCACAGGGCACCTGGCTGG	KIAA1751.3_ssc_ref
cggacgctt	GTTCTAGATCCGTCCTTCTGCCAGTGCACACTTGGGAGCGTTCGTGGTACACACTGTTGCGAAGGCCGTTCTGCACTGCCCCTTGGCCTGTGTGTGAGTTCCCACAGGGCACCTGGCTGG	KIAA1751.3_ssc_ref
gcgacttgt	GTTCTAGATCCGTCCTTCTGCCAGTGCACACTTGGGAGCGTTCGTGGTACACACTGTTGCGAAGGCCGTTCTGCACTGCCCCTTGGCCTGTGTGTGAGTTCCCACAGGGCACCTGGCTGG	KIAA1751.3_ssc_ref
atccgtatg	CCAATGAACACAGAAGGGAGGCCCTGAAGAAGCTGGGACTGTTGAAGGAGTAGACTCTGCGACCAGTACAGACCCTGTCCTGGCTGAACAAGAAGAGACACATGCTCCACTTGGGAGCCT	C1orf116_ssc_ref
cagacatca	CCAATGAACACAGAAGGGAGGCCCTGAAGAAGCTGGGACTGTTGAAGGAGTAGACTCTGCGACCAGTACAGACCCTGTCCTGGCTGAACAAGAAGAGACACATGCTCCACTTGGGAGCCT	C1orf116_ssc_ref
tgattcgca	CCAATGAACACAGAAGGGAGGCCCTGAAGAAGCTGGGACTGTTGAAGGAGTAGACTCTGCGACCAGTACAGACCCTGTCCTGGCTGAACAAGAAGAGACACATGCTCCACTTGGGAGCCT	C1orf116_ssc_ref
gaccacagc	CCAATGAACACAGAAGGGAGGCCCTGAAGAAGCTGGGACTGTTGAAGGAGTAGACTCTGCGACCAGTACAGACCCTGTCCTGGCTGAACAAGAAGAGACACATGCTCCACTTGGGAGCCT	C1orf116_ssc_ref
cctatctgc	CCAATGAACACAGAAGGGAGGCCCTGAAGAAGCTGGGACTGTTGAAGGAGTAGACTCTGCGACCAGTACAGACCCTGTCCTGGCTGAACAAGAAGAGACACATGCTCCACTTGGGAGCCT	C1orf116_ssc_ref
tgacatggt	CCAATGAACACAGAAGGGAGGCCCTGAAGAAGCTGGGACTGTTGAAGGAGTAGACTCTGCGACCAGTACAGACCCTGTCCTGGCTGAACAAGAAGAGACACATGCTCCACTTGGGAGCCT	C1orf116_ssc_ref
gcgtgtaac	TGGGCTGGGACCTGGAGCAAGGTGTCGCCGGACGCCCCCACAGGGTTCCCATGTTTCAGGCTCCTGCCCTGGCCTTTCTTTCTGGACTGCAGCTCAGCTTTGTTGCCTGTTCAATCTACT	KNCN_ssc_ref
caatccgac	TGGGCTGGGACCTGGAGCAAGGTGTCGCCGGACGCCCCCACAGGGTTCCCATGTTTCAGGCTCCTGCCCTGGCCTTTCTTTCTGGACTGCAGCTCAGCTTTGTTGCCTGTTCAATCTACT	KNCN_ssc_ref
cgatcatct	TGGGCTGGGACCTGGAGCAAGGTGTCGCCGGACGCCCCCACAGGGTTCCCATGTTTCAGGCTCCTGCCCTGGCCTTTCTTTCTGGACTGCAGCTCAGCTTTGTTGCCTGTTCAATCTACT	KNCN_ssc_ref
tgtacgaca	TGGGCTGGGACCTGGAGCAAGGTGTCGCCGGACGCCCCCACAGGGTTCCCATGTTTCAGGCTCCTGCCCTGGCCTTTCTTTCTGGACTGCAGCTCAGCTTTGTTGCCTGTTCAATCTACT	KNCN_ssc_ref
tatctcacc	TGGGCTGGGACCTGGAGCAAGGTGTCGCCGGACGCCCCCACAGGGTTCCCATGTTTCAGGCTCCTGCCCTGGCCTTTCTTTCTGGACTGCAGCTCAGCTTTGTTGCCTGTTCAATCTACT	KNCN_ssc_ref
tggttaggt	TGGGCTGGGACCTGGAGCAAGGTGTCGCCGGACGCCCCCACAGGGTTCCCATGTTTCAGGCTCCTGCCCTGGCCTTTCTTTCTGGACTGCAGCTCAGCTTTGTTGCCTGTTCAATCTACT	KNCN_ssc_ref
cactagcct	AGATAAAATTGGTGACTGCATAACTCAGTAGGAGTAGCAAGAGTTTATGATGACAGCCCACTTGTCAAATATGTAATTCACCGAAACCACACCAAGTCCTGCTACTGTAGAGTGGAAATG	STON1_ssc_ref
tccgctaat	AGATAAAATTGGTGACTGCATAACTCAGTAGGAGTAGCAAGAGTTTATGATGACAGCCCACTTGTCAAATATGTAATTCACCGAAACCACACCAAGTCCTGCTACTGTAGAGTGGAAATG	STON1_ssc_ref
agcacatta	AGATAAAATTGGTGACTGCATAACTCAGTAGGAGTAGCAAGAGTTTATGATGACAGCCCACTTGTCAAATATGTAATTCACCGAAACCACACCAAGTCCTGCTACTGTAGAGTGGAAATG	STON1_ssc_ref
caggatgtg	AGATAAAATTGGTGACTGCATAACTCAGTAGGAGTAGCAAGAGTTTATGATGACAGCCCACTTGTCAAATATGTAATTCACCGAAACCACACCAAGTCCTGCTACTGTAGAGTGGAAATG	STON1_ssc_ref
tcggaatgt	AGATAAAATTGGTGACTGCATAACTCAGTAGGAGTAGCAAGAGTTTATGATGACAGCCCACTTGTCAAATATGTAATTCACCGAAACCACACCAAGTCCTGCTACTGTAGAGTGGAAATG	STON1_ssc_ref
gacaatgta	AGATAAAATTGGTGACTGCATAACTCAGTAGGAGTAGCAAGAGTTTATGATGACAGCCCACTTGTCAAATATGTAATTCACCGAAACCACACCAAGTCCTGCTACTGTAGAGTGGAAATG	STON1_ssc_ref
gtcattaag	AGCTGCGGGACCAAGCCAAAAGACTGACAGCCAAGATATAAGGAGGGTGGCACTGCCACATCCCACTGGCAGAAACTCTCCTTTATACAAACTTCATTGGCTCCAACATTTGAATCTCAT	ACAD11_ssc_ref
cacgtaaga	AGCTGCGGGACCAAGCCAAAAGACTGACAGCCAAGATATAAGGAGGGTGGCACTGCCACATCCCACTGGCAGAAACTCTCCTTTATACAAACTTCATTGGCTCCAACATTTGAATCTCAT	ACAD11_ssc_ref
gcatggacg	AGCTGCGGGACCAAGCCAAAAGACTGACAGCCAAGATATAAGGAGGGTGGCACTGCCACATCCCACTGGCAGAAACTCTCCTTTATACAAACTTCATTGGCTCCAACATTTGAATCTCAT	ACAD11_ssc_ref
tgacttatc	AGCTGCGGGACCAAGCCAAAAGACTGACAGCCAAGATATAAGGAGGGTGGCACTGCCACATCCCACTGGCAGAAACTCTCCTTTATACAAACTTCATTGGCTCCAACATTTGAATCTCAT	ACAD11_ssc_ref
ggtagtaga	AGCTGCGGGACCAAGCCAAAAGACTGACAGCCAAGATATAAGGAGGGTGGCACTGCCACATCCCACTGGCAGAAACTCTCCTTTATACAAACTTCATTGGCTCCAACATTTGAATCTCAT	ACAD11_ssc_ref
tagacctct	AGCTGCGGGACCAAGCCAAAAGACTGACAGCCAAGATATAAGGAGGGTGGCACTGCCACATCCCACTGGCAGAAACTCTCCTTTATACAAACTTCATTGGCTCCAACATTTGAATCTCAT	ACAD11_ssc_ref
ccgatcgga	GTCAGACTGTGCCCCGAGGAGAAGCAGCAGAGAATAGGACTACGTCATGGGCATTTCGTCCACTTATTTGGGTATTTTGGGGGCCACAGAACAATCCTGACTATCCTAGACTCCTCAGAG	KIAA0226_ssc_ref
tcatcacag	GTCAGACTGTGCCCCGAGGAGAAGCAGCAGAGAATAGGACTACGTCATGGGCATTTCGTCCACTTATTTGGGTATTTTGGGGGCCACAGAACAATCCTGACTATCCTAGACTCCTCAGAG	KIAA0226_ssc_ref
ttgatggat	GTCAGACTGTGCCCCGAGGAGAAGCAGCAGAGAATAGGACTACGTCATGGGCATTTCGTCCACTTATTTGGGTATTTTGGGGGCCACAGAACAATCCTGACTATCCTAGACTCCTCAGAG	KIAA0226_ssc_ref
tcgcatgcc	GTCAGACTGTGCCCCGAGGAGAAGCAGCAGAGAATAGGACTACGTCATGGGCATTTCGTCCACTTATTTGGGTATTTTGGGGGCCACAGAACAATCCTGACTATCCTAGACTCCTCAGAG	KIAA0226_ssc_ref
gtccacggt	GTCAGACTGTGCCCCGAGGAGAAGCAGCAGAGAATAGGACTACGTCATGGGCATTTCGTCCACTTATTTGGGTATTTTGGGGGCCACAGAACAATCCTGACTATCCTAGACTCCTCAGAG	KIAA0226_ssc_ref
actcttctg	GTCAGACTGTGCCCCGAGGAGAAGCAGCAGAGAATAGGACTACGTCATGGGCATTTCGTCCACTTATTTGGGTATTTTGGGGGCCACAGAACAATCCTGACTATCCTAGACTCCTCAGAG	KIAA0226_ssc_ref
tacaggcta	CTTCTGCTCCCTCTGCTTTTGATGCTCTTCTCAAGGTGACACTGACTGAGATGTTCTCTTACTGACTGAGATGTTCTCTTGGCATGCTAAATCATGGATAAACTGTGAACCAAAATATGG	CACNA2D3_ssc_ref
atactacac	CTTCTGCTCCCTCTGCTTTTGATGCTCTTCTCAAGGTGACACTGACTGAGATGTTCTCTTACTGACTGAGATGTTCTCTTGGCATGCTAAATCATGGATAAACTGTGAACCAAAATATGG	CACNA2D3_ssc_ref
ttaccgata	CTTCTGCTCCCTCTGCTTTTGATGCTCTTCTCAAGGTGACACTGACTGAGATGTTCTCTTACTGACTGAGATGTTCTCTTGGCATGCTAAATCATGGATAAACTGTGAACCAAAATATGG	CACNA2D3_ssc_ref
gttaggaat	CTTCTGCTCCCTCTGCTTTTGATGCTCTTCTCAAGGTGACACTGACTGAGATGTTCTCTTACTGACTGAGATGTTCTCTTGGCATGCTAAATCATGGATAAACTGTGAACCAAAATATGG	CACNA2D3_ssc_ref
aactcacgt	CTTCTGCTCCCTCTGCTTTTGATGCTCTTCTCAAGGTGACACTGACTGAGATGTTCTCTTACTGACTGAGATGTTCTCTTGGCATGCTAAATCATGGATAAACTGTGAACCAAAATATGG	CACNA2D3_ssc_ref
tcacaagga	CTTCTGCTCCCTCTGCTTTTGATGCTCTTCTCAAGGTGACACTGACTGAGATGTTCTCTTACTGACTGAGATGTTCTCTTGGCATGCTAAATCATGGATAAACTGTGAACCAAAATATGG	CACNA2D3_ssc_ref
tacagagct	CTTCCTTGGCAAGTGATTGAAACATCTGAAATTCTGCTGTCAAGATTCCCATCTCTAAGGACTCCAAGTGCTAGAGACAAGGGGGTCTATGAGCATTTACTGACTTCCTGTTAAAACTTC	PPA2_ssc_ref
tacactgga	CTTCCTTGGCAAGTGATTGAAACATCTGAAATTCTGCTGTCAAGATTCCCATCTCTAAGGACTCCAAGTGCTAGAGACAAGGGGGTCTATGAGCATTTACTGACTTCCTGTTAAAACTTC	PPA2_ssc_ref
ctcgtatgt	CTTCCTTGGCAAGTGATTGAAACATCTGAAATTCTGCTGTCAAGATTCCCATCTCTAAGGACTCCAAGTGCTAGAGACAAGGGGGTCTATGAGCATTTACTGACTTCCTGTTAAAACTTC	PPA2_ssc_ref
actgaaggc	CTTCCTTGGCAAGTGATTGAAACATCTGAAATTCTGCTGTCAAGATTCCCATCTCTAAGGACTCCAAGTGCTAGAGACAAGGGGGTCTATGAGCATTTACTGACTTCCTGTTAAAACTTC	PPA2_ssc_ref
agaccatgc	CTTCCTTGGCAAGTGATTGAAACATCTGAAATTCTGCTGTCAAGATTCCCATCTCTAAGGACTCCAAGTGCTAGAGACAAGGGGGTCTATGAGCATTTACTGACTTCCTGTTAAAACTTC	PPA2_ssc_ref
ttgtcacga	CTTCCTTGGCAAGTGATTGAAACATCTGAAATTCTGCTGTCAAGATTCCCATCTCTAAGGACTCCAAGTGCTAGAGACAAGGGGGTCTATGAGCATTTACTGACTTCCTGTTAAAACTTC	PPA2_ssc_ref
gtgagtcaa	CTTCCTTGGCAAGTGATTGAAACATCTGAAATTCTGCTGTCAAGATTCCCATCTCTAAGGACTCCAAGTGCTAGAGACAAGGGGGTCTATGAGCATTTACTGACTTCCTGTTAAAACTTC	PPA2.1_ssc_ref
ttctcggcc	CTTCCTTGGCAAGTGATTGAAACATCTGAAATTCTGCTGTCAAGATTCCCATCTCTAAGGACTCCAAGTGCTAGAGACAAGGGGGTCTATGAGCATTTACTGACTTCCTGTTAAAACTTC	PPA2.1_ssc_ref
aggccgaca	CTTCCTTGGCAAGTGATTGAAACATCTGAAATTCTGCTGTCAAGATTCCCATCTCTAAGGACTCCAAGTGCTAGAGACAAGGGGGTCTATGAGCATTTACTGACTTCCTGTTAAAACTTC	PPA2.1_ssc_ref
tgtaccgga	CTTCCTTGGCAAGTGATTGAAACATCTGAAATTCTGCTGTCAAGATTCCCATCTCTAAGGACTCCAAGTGCTAGAGACAAGGGGGTCTATGAGCATTTACTGACTTCCTGTTAAAACTTC	PPA2.1_ssc_ref
tacctgatg	CTTCCTTGGCAAGTGATTGAAACATCTGAAATTCTGCTGTCAAGATTCCCATCTCTAAGGACTCCAAGTGCTAGAGACAAGGGGGTCTATGAGCATTTACTGACTTCCTGTTAAAACTTC	PPA2.1_ssc_ref
ctagatgca	CTTCCTTGGCAAGTGATTGAAACATCTGAAATTCTGCTGTCAAGATTCCCATCTCTAAGGACTCCAAGTGCTAGAGACAAGGGGGTCTATGAGCATTTACTGACTTCCTGTTAAAACTTC	PPA2.1_ssc_ref
gcaatcgca	TGCTGTATGCTATGCTAAGACTCCTGAAATATACTTACTCTGTGCTTGTGTATGTGAATGTTAATGCAACTATTACCTAGAGTGAACTTTAAGCTTTATTGTTGAATGTAATTCCATTAT	PCDHA6_ssc_ref
accagttca	TGCTGTATGCTATGCTAAGACTCCTGAAATATACTTACTCTGTGCTTGTGTATGTGAATGTTAATGCAACTATTACCTAGAGTGAACTTTAAGCTTTATTGTTGAATGTAATTCCATTAT	PCDHA6_ssc_ref
taataggca	TGCTGTATGCTATGCTAAGACTCCTGAAATATACTTACTCTGTGCTTGTGTATGTGAATGTTAATGCAACTATTACCTAGAGTGAACTTTAAGCTTTATTGTTGAATGTAATTCCATTAT	PCDHA6_ssc_ref
acgttgact	TGCTGTATGCTATGCTAAGACTCCTGAAATATACTTACTCTGTGCTTGTGTATGTGAATGTTAATGCAACTATTACCTAGAGTGAACTTTAAGCTTTATTGTTGAATGTAATTCCATTAT	PCDHA6_ssc_ref
cgcgtgcta	TGCTGTATGCTATGCTAAGACTCCTGAAATATACTTACTCTGTGCTTGTGTATGTGAATGTTAATGCAACTATTACCTAGAGTGAACTTTAAGCTTTATTGTTGAATGTAATTCCATTAT	PCDHA6_ssc_ref
gtccatatt	TGCTGTATGCTATGCTAAGACTCCTGAAATATACTTACTCTGTGCTTGTGTATGTGAATGTTAATGCAACTATTACCTAGAGTGAACTTTAAGCTTTATTGTTGAATGTAATTCCATTAT	PCDHA6_ssc_ref
caactgtcc	GCATGGGAGGACAGACTGGGTGGCCAAGTATGGAGGCCACCGGTAGGAGTCTATGGTGTGAAACCCTACAGCATTGCTCCGTAGAGTACGTGCAAGTTCCTTGACCCTGGGAAATGTCTA	MAK_ssc_ref
acatgctca	GCATGGGAGGACAGACTGGGTGGCCAAGTATGGAGGCCACCGGTAGGAGTCTATGGTGTGAAACCCTACAGCATTGCTCCGTAGAGTACGTGCAAGTTCCTTGACCCTGGGAAATGTCTA	MAK_ssc_ref
ctaccagcc	GCATGGGAGGACAGACTGGGTGGCCAAGTATGGAGGCCACCGGTAGGAGTCTATGGTGTGAAACCCTACAGCATTGCTCCGTAGAGTACGTGCAAGTTCCTTGACCCTGGGAAATGTCTA	MAK_ssc_ref
aaggtacag	GCATGGGAGGACAGACTGGGTGGCCAAGTATGGAGGCCACCGGTAGGAGTCTATGGTGTGAAACCCTACAGCATTGCTCCGTAGAGTACGTGCAAGTTCCTTGACCCTGGGAAATGTCTA	MAK_ssc_ref
actgccatt	GCATGGGAGGACAGACTGGGTGGCCAAGTATGGAGGCCACCGGTAGGAGTCTATGGTGTGAAACCCTACAGCATTGCTCCGTAGAGTACGTGCAAGTTCCTTGACCCTGGGAAATGTCTA	MAK_ssc_ref
ccgacatct	GCATGGGAGGACAGACTGGGTGGCCAAGTATGGAGGCCACCGGTAGGAGTCTATGGTGTGAAACCCTACAGCATTGCTCCGTAGAGTACGTGCAAGTTCCTTGACCCTGGGAAATGTCTA	MAK_ssc_ref
cgttccacg	ACGTGCCTTTAACAGATAAAGAAAAGCAGTGGTCCAGGTGGAAGTGATTTTATCTTCTGCTCTTTCTTCTTCCACACATGCAAGGTGAAAGGGTGTGGATTTTAAGACATTAGACTACAA	PCMT1_ssc_ref
cagccatgc	ACGTGCCTTTAACAGATAAAGAAAAGCAGTGGTCCAGGTGGAAGTGATTTTATCTTCTGCTCTTTCTTCTTCCACACATGCAAGGTGAAAGGGTGTGGATTTTAAGACATTAGACTACAA	PCMT1_ssc_ref
ctgcagaag	ACGTGCCTTTAACAGATAAAGAAAAGCAGTGGTCCAGGTGGAAGTGATTTTATCTTCTGCTCTTTCTTCTTCCACACATGCAAGGTGAAAGGGTGTGGATTTTAAGACATTAGACTACAA	PCMT1_ssc_ref
gttatagga	ACGTGCCTTTAACAGATAAAGAAAAGCAGTGGTCCAGGTGGAAGTGATTTTATCTTCTGCTCTTTCTTCTTCCACACATGCAAGGTGAAAGGGTGTGGATTTTAAGACATTAGACTACAA	PCMT1_ssc_ref
tcaagtcgt	ACGTGCCTTTAACAGATAAAGAAAAGCAGTGGTCCAGGTGGAAGTGATTTTATCTTCTGCTCTTTCTTCTTCCACACATGCAAGGTGAAAGGGTGTGGATTTTAAGACATTAGACTACAA	PCMT1_ssc_ref
aggtgacta	ACGTGCCTTTAACAGATAAAGAAAAGCAGTGGTCCAGGTGGAAGTGATTTTATCTTCTGCTCTTTCTTCTTCCACACATGCAAGGTGAAAGGGTGTGGATTTTAAGACATTAGACTACAA	PCMT1_ssc_ref
agcggttat	TGGATGAGAAATCTTTAGAAGAAGCAAGGAAGATTTTCAGGTTTTAATAACGCAGTCATGGAGGCCAAGAACTTGCAATACCAATGTTCTAAAGTTTTGCAACAAGAAAGTACTTTACCT	GSTA1_ssc_ref
taagcattc	TGGATGAGAAATCTTTAGAAGAAGCAAGGAAGATTTTCAGGTTTTAATAACGCAGTCATGGAGGCCAAGAACTTGCAATACCAATGTTCTAAAGTTTTGCAACAAGAAAGTACTTTACCT	GSTA1_ssc_ref
aatctagga	TGGATGAGAAATCTTTAGAAGAAGCAAGGAAGATTTTCAGGTTTTAATAACGCAGTCATGGAGGCCAAGAACTTGCAATACCAATGTTCTAAAGTTTTGCAACAAGAAAGTACTTTACCT	GSTA1_ssc_ref
gcctcgttc	TGGATGAGAAATCTTTAGAAGAAGCAAGGAAGATTTTCAGGTTTTAATAACGCAGTCATGGAGGCCAAGAACTTGCAATACCAATGTTCTAAAGTTTTGCAACAAGAAAGTACTTTACCT	GSTA1_ssc_ref
tctaggctt	TGGATGAGAAATCTTTAGAAGAAGCAAGGAAGATTTTCAGGTTTTAATAACGCAGTCATGGAGGCCAAGAACTTGCAATACCAATGTTCTAAAGTTTTGCAACAAGAAAGTACTTTACCT	GSTA1_ssc_ref
gaagtagag	TGGATGAGAAATCTTTAGAAGAAGCAAGGAAGATTTTCAGGTTTTAATAACGCAGTCATGGAGGCCAAGAACTTGCAATACCAATGTTCTAAAGTTTTGCAACAAGAAAGTACTTTACCT	GSTA1_ssc_ref
cacgaggtg	CATGAAGAGTTTTGAAGCTGTGGTTGCCTGCTCGTCCCCAAGTGACCTATACCTGTGTTTCTTGCCTCATTTTTTTCCTTGCAAATGTAGTATGGCCTGTGTCACTCAGCAGTGGGACAG	AKR1B1_ssc_ref
tattaccga	CATGAAGAGTTTTGAAGCTGTGGTTGCCTGCTCGTCCCCAAGTGACCTATACCTGTGTTTCTTGCCTCATTTTTTTCCTTGCAAATGTAGTATGGCCTGTGTCACTCAGCAGTGGGACAG	AKR1B1_ssc_ref
tatggagct	CATGAAGAGTTTTGAAGCTGTGGTTGCCTGCTCGTCCCCAAGTGACCTATACCTGTGTTTCTTGCCTCATTTTTTTCCTTGCAAATGTAGTATGGCCTGTGTCACTCAGCAGTGGGACAG	AKR1B1_ssc_ref
tccgcttgg	CATGAAGAGTTTTGAAGCTGTGGTTGCCTGCTCGTCCCCAAGTGACCTATACCTGTGTTTCTTGCCTCATTTTTTTCCTTGCAAATGTAGTATGGCCTGTGTCACTCAGCAGTGGGACAG	AKR1B1_ssc_ref
tcaattctg	CATGAAGAGTTTTGAAGCTGTGGTTGCCTGCTCGTCCCCAAGTGACCTATACCTGTGTTTCTTGCCTCATTTTTTTCCTTGCAAATGTAGTATGGCCTGTGTCACTCAGCAGTGGGACAG	AKR1B1_ssc_ref
ggcaatctg	CATGAAGAGTTTTGAAGCTGTGGTTGCCTGCTCGTCCCCAAGTGACCTATACCTGTGTTTCTTGCCTCATTTTTTTCCTTGCAAATGTAGTATGGCCTGTGTCACTCAGCAGTGGGACAG	AKR1B1_ssc_ref
agtgccgat	GCTTTACACGTATCCTTTGAGAGTCTGTACCTGATTCAAACACGGAGAAACCAGGACCCCGAGCAGTTTGAGTGTACTGGTAATGGATGCAGCTTTGGCCAACTAGCTGAGTGAGAACAC	BRI3_ssc_ref
gcgcgtatg	GCTTTACACGTATCCTTTGAGAGTCTGTACCTGATTCAAACACGGAGAAACCAGGACCCCGAGCAGTTTGAGTGTACTGGTAATGGATGCAGCTTTGGCCAACTAGCTGAGTGAGAACAC	BRI3_ssc_ref
cacagaata	GCTTTACACGTATCCTTTGAGAGTCTGTACCTGATTCAAACACGGAGAAACCAGGACCCCGAGCAGTTTGAGTGTACTGGTAATGGATGCAGCTTTGGCCAACTAGCTGAGTGAGAACAC	BRI3_ssc_ref
tatctcggc	GCTTTACACGTATCCTTTGAGAGTCTGTACCTGATTCAAACACGGAGAAACCAGGACCCCGAGCAGTTTGAGTGTACTGGTAATGGATGCAGCTTTGGCCAACTAGCTGAGTGAGAACAC	BRI3_ssc_ref
tggtcaagg	GCTTTACACGTATCCTTTGAGAGTCTGTACCTGATTCAAACACGGAGAAACCAGGACCCCGAGCAGTTTGAGTGTACTGGTAATGGATGCAGCTTTGGCCAACTAGCTGAGTGAGAACAC	BRI3_ssc_ref
gtgtaccag	GCTTTACACGTATCCTTTGAGAGTCTGTACCTGATTCAAACACGGAGAAACCAGGACCCCGAGCAGTTTGAGTGTACTGGTAATGGATGCAGCTTTGGCCAACTAGCTGAGTGAGAACAC	BRI3_ssc_ref
acacgaatt	CCAGAAGGGGCCCACTGAGCCCACTCACTCCAGCCTTTGGCAACCATTGTTCCAGGTCCCCCAGGGCTTCCTCCCACAGCAGCTGTGAATGGCACAGTGACCTTCCTGCAGCGTGGAGAT	POLR3D_ssc_ref
tcatgcaag	CCAGAAGGGGCCCACTGAGCCCACTCACTCCAGCCTTTGGCAACCATTGTTCCAGGTCCCCCAGGGCTTCCTCCCACAGCAGCTGTGAATGGCACAGTGACCTTCCTGCAGCGTGGAGAT	POLR3D_ssc_ref
gaagttcag	CCAGAAGGGGCCCACTGAGCCCACTCACTCCAGCCTTTGGCAACCATTGTTCCAGGTCCCCCAGGGCTTCCTCCCACAGCAGCTGTGAATGGCACAGTGACCTTCCTGCAGCGTGGAGAT	POLR3D_ssc_ref
acaacggta	CCAGAAGGGGCCCACTGAGCCCACTCACTCCAGCCTTTGGCAACCATTGTTCCAGGTCCCCCAGGGCTTCCTCCCACAGCAGCTGTGAATGGCACAGTGACCTTCCTGCAGCGTGGAGAT	POLR3D_ssc_ref
cgacttgta	CCAGAAGGGGCCCACTGAGCCCACTCACTCCAGCCTTTGGCAACCATTGTTCCAGGTCCCCCAGGGCTTCCTCCCACAGCAGCTGTGAATGGCACAGTGACCTTCCTGCAGCGTGGAGAT	POLR3D_ssc_ref
caagacagt	CCAGAAGGGGCCCACTGAGCCCACTCACTCCAGCCTTTGGCAACCATTGTTCCAGGTCCCCCAGGGCTTCCTCCCACAGCAGCTGTGAATGGCACAGTGACCTTCCTGCAGCGTGGAGAT	POLR3D_ssc_ref
caggtgact	CCCACCGGCACCTCCCGCCGGGCCCGGCGCTCCCCTAGGCATCTGGGGAGCGGGTGAGCGGGGTGGGCACAGCCCCCTTCACTGCCCTCGACAGCTTTACCTCCCCCGGACCCTCTGAGC	MUC2_ssc_ref
gacacaacg	CCCACCGGCACCTCCCGCCGGGCCCGGCGCTCCCCTAGGCATCTGGGGAGCGGGTGAGCGGGGTGGGCACAGCCCCCTTCACTGCCCTCGACAGCTTTACCTCCCCCGGACCCTCTGAGC	MUC2_ssc_ref
gagacggag	CCCACCGGCACCTCCCGCCGGGCCCGGCGCTCCCCTAGGCATCTGGGGAGCGGGTGAGCGGGGTGGGCACAGCCCCCTTCACTGCCCTCGACAGCTTTACCTCCCCCGGACCCTCTGAGC	MUC2_ssc_ref
ggatcaaca	CCCACCGGCACCTCCCGCCGGGCCCGGCGCTCCCCTAGGCATCTGGGGAGCGGGTGAGCGGGGTGGGCACAGCCCCCTTCACTGCCCTCGACAGCTTTACCTCCCCCGGACCCTCTGAGC	MUC2_ssc_ref
ttcaacgaa	CCCACCGGCACCTCCCGCCGGGCCCGGCGCTCCCCTAGGCATCTGGGGAGCGGGTGAGCGGGGTGGGCACAGCCCCCTTCACTGCCCTCGACAGCTTTACCTCCCCCGGACCCTCTGAGC	MUC2_ssc_ref
tagctacgc	CCCACCGGCACCTCCCGCCGGGCCCGGCGCTCCCCTAGGCATCTGGGGAGCGGGTGAGCGGGGTGGGCACAGCCCCCTTCACTGCCCTCGACAGCTTTACCTCCCCCGGACCCTCTGAGC	MUC2_ssc_ref
gcacactcg	ACGCTGTGATTGGTCTCTTTCAGATCTGCAGACACTCAGTTGACACTTGTTATATCATGGGACCCCGGAAATTGGAGTGAAGCTAGAAACAGAAAACCCATGCAGGGCCTCGGATTCCCA	TIRAP_ssc_ref
agtctgctc	ACGCTGTGATTGGTCTCTTTCAGATCTGCAGACACTCAGTTGACACTTGTTATATCATGGGACCCCGGAAATTGGAGTGAAGCTAGAAACAGAAAACCCATGCAGGGCCTCGGATTCCCA	TIRAP_ssc_ref
caagcacat	ACGCTGTGATTGGTCTCTTTCAGATCTGCAGACACTCAGTTGACACTTGTTATATCATGGGACCCCGGAAATTGGAGTGAAGCTAGAAACAGAAAACCCATGCAGGGCCTCGGATTCCCA	TIRAP_ssc_ref
tgcaattgt	ACGCTGTGATTGGTCTCTTTCAGATCTGCAGACACTCAGTTGACACTTGTTATATCATGGGACCCCGGAAATTGGAGTGAAGCTAGAAACAGAAAACCCATGCAGGGCCTCGGATTCCCA	TIRAP_ssc_ref
agctcagga	ACGCTGTGATTGGTCTCTTTCAGATCTGCAGACACTCAGTTGACACTTGTTATATCATGGGACCCCGGAAATTGGAGTGAAGCTAGAAACAGAAAACCCATGCAGGGCCTCGGATTCCCA	TIRAP_ssc_ref
gaggcgcta	ACGCTGTGATTGGTCTCTTTCAGATCTGCAGACACTCAGTTGACACTTGTTATATCATGGGACCCCGGAAATTGGAGTGAAGCTAGAAACAGAAAACCCATGCAGGGCCTCGGATTCCCA	TIRAP_ssc_ref
tgaagtaga	GAAGCAGTCCACCGATTCGGGGGCCTTCTCCATAGGCCACTAGGGCCTCTTTCCAGGGCCCCACACTCACAAAGGCTCCAGGCCTCCCCACAGAGGACCCTGCCTGAGCAAGGGGCATGG	P2RX3_ssc_ref
tgcactcta	GAAGCAGTCCACCGATTCGGGGGCCTTCTCCATAGGCCACTAGGGCCTCTTTCCAGGGCCCCACACTCACAAAGGCTCCAGGCCTCCCCACAGAGGACCCTGCCTGAGCAAGGGGCATGG	P2RX3_ssc_ref
taacaggac	GAAGCAGTCCACCGATTCGGGGGCCTTCTCCATAGGCCACTAGGGCCTCTTTCCAGGGCCCCACACTCACAAAGGCTCCAGGCCTCCCCACAGAGGACCCTGCCTGAGCAAGGGGCATGG	P2RX3_ssc_ref
gcggtcttc	GAAGCAGTCCACCGATTCGGGGGCCTTCTCCATAGGCCACTAGGGCCTCTTTCCAGGGCCCCACACTCACAAAGGCTCCAGGCCTCCCCACAGAGGACCCTGCCTGAGCAAGGGGCATGG	P2RX3_ssc_ref
aagcgtaag	GAAGCAGTCCACCGATTCGGGGGCCTTCTCCATAGGCCACTAGGGCCTCTTTCCAGGGCCCCACACTCACAAAGGCTCCAGGCCTCCCCACAGAGGACCCTGCCTGAGCAAGGGGCATGG	P2RX3_ssc_ref
gaccaactg	GAAGCAGTCCACCGATTCGGGGGCCTTCTCCATAGGCCACTAGGGCCTCTTTCCAGGGCCCCACACTCACAAAGGCTCCAGGCCTCCCCACAGAGGACCCTGCCTGAGCAAGGGGCATGG	P2RX3_ssc_ref
aagtccgcg	TCCCACAGATACTCAGAGTGGAAGTAAGAATGAGGAAGATAGATAGATAGATAGATTTGCACATAGCCATGAAACCTCCTGTCCGAGTTGTGGAAGGTCCTTGGACTCTAGCAGCC	GDPD4_ssc_ref
agtaagagg	TCCCACAGATACTCAGAGTGGAAGTAAGAATGAGGAAGATAGATAGATAGATAGATTTGCACATAGCCATGAAACCTCCTGTCCGAGTTGTGGAAGGTCCTTGGACTCTAGCAGCC	GDPD4_ssc_ref
gcctaataa	TCCCACAGATACTCAGAGTGGAAGTAAGAATGAGGAAGATAGATAGATAGATAGATTTGCACATAGCCATGAAACCTCCTGTCCGAGTTGTGGAAGGTCCTTGGACTCTAGCAGCC	GDPD4_ssc_ref
actctgtcg	TCCCACAGATACTCAGAGTGGAAGTAAGAATGAGGAAGATAGATAGATAGATAGATTTGCACATAGCCATGAAACCTCCTGTCCGAGTTGTGGAAGGTCCTTGGACTCTAGCAGCC	GDPD4_ssc_ref
ctacgctgg	TCCCACAGATACTCAGAGTGGAAGTAAGAATGAGGAAGATAGATAGATAGATAGATTTGCACATAGCCATGAAACCTCCTGTCCGAGTTGTGGAAGGTCCTTGGACTCTAGCAGCC	GDPD4_ssc_ref
gttatgctt	TCCCACAGATACTCAGAGTGGAAGTAAGAATGAGGAAGATAGATAGATAGATAGATTTGCACATAGCCATGAAACCTCCTGTCCGAGTTGTGGAAGGTCCTTGGACTCTAGCAGCC	GDPD4_ssc_ref
tccgtcatg	TTTGGTGTCTCATGGTTCCTCAGCCAGGTGGCCCCCAACCTGGATCTCCAGTGAGACTCCAGGGTTCTAGACAGAGGCCAGTCTTGGCCACTCACCCCACACCCCGCGGACCCCAAGAAA	NUDT14_ssc_ref
atccgagac	TTTGGTGTCTCATGGTTCCTCAGCCAGGTGGCCCCCAACCTGGATCTCCAGTGAGACTCCAGGGTTCTAGACAGAGGCCAGTCTTGGCCACTCACCCCACACCCCGCGGACCCCAAGAAA	NUDT14_ssc_ref
agtgctgaa	TTTGGTGTCTCATGGTTCCTCAGCCAGGTGGCCCCCAACCTGGATCTCCAGTGAGACTCCAGGGTTCTAGACAGAGGCCAGTCTTGGCCACTCACCCCACACCCCGCGGACCCCAAGAAA	NUDT14_ssc_ref
cgtagttca	TTTGGTGTCTCATGGTTCCTCAGCCAGGTGGCCCCCAACCTGGATCTCCAGTGAGACTCCAGGGTTCTAGACAGAGGCCAGTCTTGGCCACTCACCCCACACCCCGCGGACCCCAAGAAA	NUDT14_ssc_ref
ccgaagctg	TTTGGTGTCTCATGGTTCCTCAGCCAGGTGGCCCCCAACCTGGATCTCCAGTGAGACTCCAGGGTTCTAGACAGAGGCCAGTCTTGGCCACTCACCCCACACCCCGCGGACCCCAAGAAA	NUDT14_ssc_ref
catatggcg	TTTGGTGTCTCATGGTTCCTCAGCCAGGTGGCCCCCAACCTGGATCTCCAGTGAGACTCCAGGGTTCTAGACAGAGGCCAGTCTTGGCCACTCACCCCACACCCCGCGGACCCCAAGAAA	NUDT14_ssc_ref
cagaacgac	ATTGTTTCTGATGTCATCAGAGGCATTTGTAGAGATTTCTTAGAATCCCAGCAATAATGGTAACATTTTGACAACTGAAAGAAAAAGTACAAGGGGATCCAGTGTGTAAATTGTATTCTC	COCH_ssc_ref
ttgcaacat	ATTGTTTCTGATGTCATCAGAGGCATTTGTAGAGATTTCTTAGAATCCCAGCAATAATGGTAACATTTTGACAACTGAAAGAAAAAGTACAAGGGGATCCAGTGTGTAAATTGTATTCTC	COCH_ssc_ref
gaggacgta	ATTGTTTCTGATGTCATCAGAGGCATTTGTAGAGATTTCTTAGAATCCCAGCAATAATGGTAACATTTTGACAACTGAAAGAAAAAGTACAAGGGGATCCAGTGTGTAAATTGTATTCTC	COCH_ssc_ref
tcaaggcct	ATTGTTTCTGATGTCATCAGAGGCATTTGTAGAGATTTCTTAGAATCCCAGCAATAATGGTAACATTTTGACAACTGAAAGAAAAAGTACAAGGGGATCCAGTGTGTAAATTGTATTCTC	COCH_ssc_ref
cttgctggc	ATTGTTTCTGATGTCATCAGAGGCATTTGTAGAGATTTCTTAGAATCCCAGCAATAATGGTAACATTTTGACAACTGAAAGAAAAAGTACAAGGGGATCCAGTGTGTAAATTGTATTCTC	COCH_ssc_ref
gtgtcagct	ATTGTTTCTGATGTCATCAGAGGCATTTGTAGAGATTTCTTAGAATCCCAGCAATAATGGTAACATTTTGACAACTGAAAGAAAAAGTACAAGGGGATCCAGTGTGTAAATTGTATTCTC	COCH_ssc_ref
gatcctgcc	TCTCATCCTGTCAGTAGGACACCAGCATTAAATGTTCAAGGTCCAGCCTTGGTCCAGGGCCGTTTGCCATCCAGTGAGAACAGCCGGCACGTGACAGCTACTCACTTCCTCAGTCTCTTG	SLC39A9_ssc_ref
aggacaagt	TCTCATCCTGTCAGTAGGACACCAGCATTAAATGTTCAAGGTCCAGCCTTGGTCCAGGGCCGTTTGCCATCCAGTGAGAACAGCCGGCACGTGACAGCTACTCACTTCCTCAGTCTCTTG	SLC39A9_ssc_ref
gacaccgga	TCTCATCCTGTCAGTAGGACACCAGCATTAAATGTTCAAGGTCCAGCCTTGGTCCAGGGCCGTTTGCCATCCAGTGAGAACAGCCGGCACGTGACAGCTACTCACTTCCTCAGTCTCTTG	SLC39A9_ssc_ref
acctctaga	TCTCATCCTGTCAGTAGGACACCAGCATTAAATGTTCAAGGTCCAGCCTTGGTCCAGGGCCGTTTGCCATCCAGTGAGAACAGCCGGCACGTGACAGCTACTCACTTCCTCAGTCTCTTG	SLC39A9_ssc_ref
gcatacctt	TCTCATCCTGTCAGTAGGACACCAGCATTAAATGTTCAAGGTCCAGCCTTGGTCCAGGGCCGTTTGCCATCCAGTGAGAACAGCCGGCACGTGACAGCTACTCACTTCCTCAGTCTCTTG	SLC39A9_ssc_ref
gtcctctgg	TCTCATCCTGTCAGTAGGACACCAGCATTAAATGTTCAAGGTCCAGCCTTGGTCCAGGGCCGTTTGCCATCCAGTGAGAACAGCCGGCACGTGACAGCTACTCACTTCCTCAGTCTCTTG	SLC39A9_ssc_ref
cgacaatgc	AAAGGGATTGGGGTTGAAAATCATGCTCAAGTGTGACCCCAGTGACCAGAATCCCTGATGTTAATGGGCTCTGCCCTCATCCCCACAGTCTTGGGATCTCAGGGCACAATGGCTGGACAT	SORD_ssc_ref
agatggtta	AAAGGGATTGGGGTTGAAAATCATGCTCAAGTGTGACCCCAGTGACCAGAATCCCTGATGTTAATGGGCTCTGCCCTCATCCCCACAGTCTTGGGATCTCAGGGCACAATGGCTGGACAT	SORD_ssc_ref
gagctgtct	AAAGGGATTGGGGTTGAAAATCATGCTCAAGTGTGACCCCAGTGACCAGAATCCCTGATGTTAATGGGCTCTGCCCTCATCCCCACAGTCTTGGGATCTCAGGGCACAATGGCTGGACAT	SORD_ssc_ref
tcctcgaca	AAAGGGATTGGGGTTGAAAATCATGCTCAAGTGTGACCCCAGTGACCAGAATCCCTGATGTTAATGGGCTCTGCCCTCATCCCCACAGTCTTGGGATCTCAGGGCACAATGGCTGGACAT	SORD_ssc_ref
gcttagatg	AAAGGGATTGGGGTTGAAAATCATGCTCAAGTGTGACCCCAGTGACCAGAATCCCTGATGTTAATGGGCTCTGCCCTCATCCCCACAGTCTTGGGATCTCAGGGCACAATGGCTGGACAT	SORD_ssc_ref
gagtgttgt	AAAGGGATTGGGGTTGAAAATCATGCTCAAGTGTGACCCCAGTGACCAGAATCCCTGATGTTAATGGGCTCTGCCCTCATCCCCACAGTCTTGGGATCTCAGGGCACAATGGCTGGACAT	SORD_ssc_ref
cgctgtctt	GACATCTTTCCTGTGTGCAGGTAACAGCCACTTGGCCTTTGTCCCCATTCCTTCTCCAAGAAGAATGTTCTGGGTGCTAAGTCTCCACCAATGATCCCTGTGGTTTATGCTGCTGCTGTG	GRAMD2_ssc_ref
agaatgaag	GACATCTTTCCTGTGTGCAGGTAACAGCCACTTGGCCTTTGTCCCCATTCCTTCTCCAAGAAGAATGTTCTGGGTGCTAAGTCTCCACCAATGATCCCTGTGGTTTATGCTGCTGCTGTG	GRAMD2_ssc_ref
gcagagttg	GACATCTTTCCTGTGTGCAGGTAACAGCCACTTGGCCTTTGTCCCCATTCCTTCTCCAAGAAGAATGTTCTGGGTGCTAAGTCTCCACCAATGATCCCTGTGGTTTATGCTGCTGCTGTG	GRAMD2_ssc_ref
agcacaatc	GACATCTTTCCTGTGTGCAGGTAACAGCCACTTGGCCTTTGTCCCCATTCCTTCTCCAAGAAGAATGTTCTGGGTGCTAAGTCTCCACCAATGATCCCTGTGGTTTATGCTGCTGCTGTG	GRAMD2_ssc_ref
gcttattcc	GACATCTTTCCTGTGTGCAGGTAACAGCCACTTGGCCTTTGTCCCCATTCCTTCTCCAAGAAGAATGTTCTGGGTGCTAAGTCTCCACCAATGATCCCTGTGGTTTATGCTGCTGCTGTG	GRAMD2_ssc_ref
tgttcttgc	GACATCTTTCCTGTGTGCAGGTAACAGCCACTTGGCCTTTGTCCCCATTCCTTCTCCAAGAAGAATGTTCTGGGTGCTAAGTCTCCACCAATGATCCCTGTGGTTTATGCTGCTGCTGTG	GRAMD2_ssc_ref
gatggtggt	TAACAAGTTGCAGTGCTCTGACACGGAGCAGGTGGAGGCCGACCTGGAGTGAGGCCTCCGGACTCTGGCACGCTCCAGCAGCCCTCCTCTGGAAGCTGCGTCCCCTCACCCCCTGTTTCA	ABHD2_ssc_ref
tacagacag	TAACAAGTTGCAGTGCTCTGACACGGAGCAGGTGGAGGCCGACCTGGAGTGAGGCCTCCGGACTCTGGCACGCTCCAGCAGCCCTCCTCTGGAAGCTGCGTCCCCTCACCCCCTGTTTCA	ABHD2_ssc_ref
tgcgaccat	TAACAAGTTGCAGTGCTCTGACACGGAGCAGGTGGAGGCCGACCTGGAGTGAGGCCTCCGGACTCTGGCACGCTCCAGCAGCCCTCCTCTGGAAGCTGCGTCCCCTCACCCCCTGTTTCA	ABHD2_ssc_ref
cactgcaac	TAACAAGTTGCAGTGCTCTGACACGGAGCAGGTGGAGGCCGACCTGGAGTGAGGCCTCCGGACTCTGGCACGCTCCAGCAGCCCTCCTCTGGAAGCTGCGTCCCCTCACCCCCTGTTTCA	ABHD2_ssc_ref
ttgatacgg	TAACAAGTTGCAGTGCTCTGACACGGAGCAGGTGGAGGCCGACCTGGAGTGAGGCCTCCGGACTCTGGCACGCTCCAGCAGCCCTCCTCTGGAAGCTGCGTCCCCTCACCCCCTGTTTCA	ABHD2_ssc_ref
gaacatcga	TAACAAGTTGCAGTGCTCTGACACGGAGCAGGTGGAGGCCGACCTGGAGTGAGGCCTCCGGACTCTGGCACGCTCCAGCAGCCCTCCTCTGGAAGCTGCGTCCCCTCACCCCCTGTTTCA	ABHD2_ssc_ref
taggcttag	ACCAGAAGTTTTTGCCCCTGACGCAAGTCTAGCATCTCTGCCTCATGTCTTGAATCTGCTTGAGCTCTAAGATGAACCTGGGGACAAAGTGAGCCAGTCAGCACCTACAAAGAGCTTTTG	DCTN5_ssc_ref
ccaggacat	ACCAGAAGTTTTTGCCCCTGACGCAAGTCTAGCATCTCTGCCTCATGTCTTGAATCTGCTTGAGCTCTAAGATGAACCTGGGGACAAAGTGAGCCAGTCAGCACCTACAAAGAGCTTTTG	DCTN5_ssc_ref
ttacgagga	ACCAGAAGTTTTTGCCCCTGACGCAAGTCTAGCATCTCTGCCTCATGTCTTGAATCTGCTTGAGCTCTAAGATGAACCTGGGGACAAAGTGAGCCAGTCAGCACCTACAAAGAGCTTTTG	DCTN5_ssc_ref
agtaggcga	ACCAGAAGTTTTTGCCCCTGACGCAAGTCTAGCATCTCTGCCTCATGTCTTGAATCTGCTTGAGCTCTAAGATGAACCTGGGGACAAAGTGAGCCAGTCAGCACCTACAAAGAGCTTTTG	DCTN5_ssc_ref
aatcggcca	ACCAGAAGTTTTTGCCCCTGACGCAAGTCTAGCATCTCTGCCTCATGTCTTGAATCTGCTTGAGCTCTAAGATGAACCTGGGGACAAAGTGAGCCAGTCAGCACCTACAAAGAGCTTTTG	DCTN5_ssc_ref
accataact	ACCAGAAGTTTTTGCCCCTGACGCAAGTCTAGCATCTCTGCCTCATGTCTTGAATCTGCTTGAGCTCTAAGATGAACCTGGGGACAAAGTGAGCCAGTCAGCACCTACAAAGAGCTTTTG	DCTN5_ssc_ref
tgatacagt	GCTGAGTAAACTGAATCCTTTTTTCCTCTCTCCAGGCAGAATATTACTGAAGAATGATCCTGTTCAACCTCCTAGTGCCTCTACTGAATTATTCCTCTTTTAAATGGTTAATGAACCAAT	ALDH3A2_ssc_ref
atagccatt	GCTGAGTAAACTGAATCCTTTTTTCCTCTCTCCAGGCAGAATATTACTGAAGAATGATCCTGTTCAACCTCCTAGTGCCTCTACTGAATTATTCCTCTTTTAAATGGTTAATGAACCAAT	ALDH3A2_ssc_ref
tacggccga	GCTGAGTAAACTGAATCCTTTTTTCCTCTCTCCAGGCAGAATATTACTGAAGAATGATCCTGTTCAACCTCCTAGTGCCTCTACTGAATTATTCCTCTTTTAAATGGTTAATGAACCAAT	ALDH3A2_ssc_ref
tgatgaacg	GCTGAGTAAACTGAATCCTTTTTTCCTCTCTCCAGGCAGAATATTACTGAAGAATGATCCTGTTCAACCTCCTAGTGCCTCTACTGAATTATTCCTCTTTTAAATGGTTAATGAACCAAT	ALDH3A2_ssc_ref
ccggtattg	GCTGAGTAAACTGAATCCTTTTTTCCTCTCTCCAGGCAGAATATTACTGAAGAATGATCCTGTTCAACCTCCTAGTGCCTCTACTGAATTATTCCTCTTTTAAATGGTTAATGAACCAAT	ALDH3A2_ssc_ref
gtaagaatg	GCTGAGTAAACTGAATCCTTTTTTCCTCTCTCCAGGCAGAATATTACTGAAGAATGATCCTGTTCAACCTCCTAGTGCCTCTACTGAATTATTCCTCTTTTAAATGGTTAATGAACCAAT	ALDH3A2_ssc_ref
agtaacatc	CAAGTTTACTTCATGACTCTGAACCGTAACTGCATCATGAACTGGTGACGGGGCCCTGGGCTGGGGCTGTCCCACACTGGACCCAGCTCTCCCCCTGCAGCCAGGCTTCCCGGGCCGCCC	MINK1_ssc_ref
gttcgtgag	CAAGTTTACTTCATGACTCTGAACCGTAACTGCATCATGAACTGGTGACGGGGCCCTGGGCTGGGGCTGTCCCACACTGGACCCAGCTCTCCCCCTGCAGCCAGGCTTCCCGGGCCGCCC	MINK1_ssc_ref
atcagagtc	CAAGTTTACTTCATGACTCTGAACCGTAACTGCATCATGAACTGGTGACGGGGCCCTGGGCTGGGGCTGTCCCACACTGGACCCAGCTCTCCCCCTGCAGCCAGGCTTCCCGGGCCGCCC	MINK1_ssc_ref
ttgcggagt	CAAGTTTACTTCATGACTCTGAACCGTAACTGCATCATGAACTGGTGACGGGGCCCTGGGCTGGGGCTGTCCCACACTGGACCCAGCTCTCCCCCTGCAGCCAGGCTTCCCGGGCCGCCC	MINK1_ssc_ref
ggtggcaat	CAAGTTTACTTCATGACTCTGAACCGTAACTGCATCATGAACTGGTGACGGGGCCCTGGGCTGGGGCTGTCCCACACTGGACCCAGCTCTCCCCCTGCAGCCAGGCTTCCCGGGCCGCCC	MINK1_ssc_ref
catatcatg	CAAGTTTACTTCATGACTCTGAACCGTAACTGCATCATGAACTGGTGACGGGGCCCTGGGCTGGGGCTGTCCCACACTGGACCCAGCTCTCCCCCTGCAGCCAGGCTTCCCGGGCCGCCC	MINK1_ssc_ref
ttctacaag	CAGACCTGCCCCACTGACCATGGAGGATGCCCTGGAGGAGGTGAACAAGGAGCTGTGAGCGCCAGCAGGTGGAGCTTGACGTGACGTCTTAACAAAAGGTATCCCGTCCTGTGTACTCAG	C19orf44_ssc_ref
attcggacc	CAGACCTGCCCCACTGACCATGGAGGATGCCCTGGAGGAGGTGAACAAGGAGCTGTGAGCGCCAGCAGGTGGAGCTTGACGTGACGTCTTAACAAAAGGTATCCCGTCCTGTGTACTCAG	C19orf44_ssc_ref
acctcctga	CAGACCTGCCCCACTGACCATGGAGGATGCCCTGGAGGAGGTGAACAAGGAGCTGTGAGCGCCAGCAGGTGGAGCTTGACGTGACGTCTTAACAAAAGGTATCCCGTCCTGTGTACTCAG	C19orf44_ssc_ref
cgagagcat	CAGACCTGCCCCACTGACCATGGAGGATGCCCTGGAGGAGGTGAACAAGGAGCTGTGAGCGCCAGCAGGTGGAGCTTGACGTGACGTCTTAACAAAAGGTATCCCGTCCTGTGTACTCAG	C19orf44_ssc_ref
gatgcattc	CAGACCTGCCCCACTGACCATGGAGGATGCCCTGGAGGAGGTGAACAAGGAGCTGTGAGCGCCAGCAGGTGGAGCTTGACGTGACGTCTTAACAAAAGGTATCCCGTCCTGTGTACTCAG	C19orf44_ssc_ref
gtcaccagt	CAGACCTGCCCCACTGACCATGGAGGATGCCCTGGAGGAGGTGAACAAGGAGCTGTGAGCGCCAGCAGGTGGAGCTTGACGTGACGTCTTAACAAAAGGTATCCCGTCCTGTGTACTCAG	C19orf44_ssc_ref
ctgtccgtt	AGACCTGCCCCACTGACCATGGAGGATGCCCTGGAGGAGGTGAACAAGGAGCTGTGAGCGCCAGCAGGTGGAGCTTGACGTGACGTCTTAACAAAAGGTATCCCGTCCTGTGTACTCAGT	C19orf44.1_ssc_ref
gcgtcgtca	AGACCTGCCCCACTGACCATGGAGGATGCCCTGGAGGAGGTGAACAAGGAGCTGTGAGCGCCAGCAGGTGGAGCTTGACGTGACGTCTTAACAAAAGGTATCCCGTCCTGTGTACTCAGT	C19orf44.1_ssc_ref
taggaccaa	AGACCTGCCCCACTGACCATGGAGGATGCCCTGGAGGAGGTGAACAAGGAGCTGTGAGCGCCAGCAGGTGGAGCTTGACGTGACGTCTTAACAAAAGGTATCCCGTCCTGTGTACTCAGT	C19orf44.1_ssc_ref
acctatagg	AGACCTGCCCCACTGACCATGGAGGATGCCCTGGAGGAGGTGAACAAGGAGCTGTGAGCGCCAGCAGGTGGAGCTTGACGTGACGTCTTAACAAAAGGTATCCCGTCCTGTGTACTCAGT	C19orf44.1_ssc_ref
gatgtgaag	AGACCTGCCCCACTGACCATGGAGGATGCCCTGGAGGAGGTGAACAAGGAGCTGTGAGCGCCAGCAGGTGGAGCTTGACGTGACGTCTTAACAAAAGGTATCCCGTCCTGTGTACTCAGT	C19orf44.1_ssc_ref
ataccgcaa	AGACCTGCCCCACTGACCATGGAGGATGCCCTGGAGGAGGTGAACAAGGAGCTGTGAGCGCCAGCAGGTGGAGCTTGACGTGACGTCTTAACAAAAGGTATCCCGTCCTGTGTACTCAGT	C19orf44.1_ssc_ref
ggctaacac	TGCGGAAACAGAACATCTGGCGCCACAACCGGCTGAGCAAGAACAAGAGGTTGTAGCATGGAGGGCCCGGCATCGCTGACCCCCACGCCGAGGGCTTGCCGTTTTCCCGGAGGACGTGGA	MRPL54_ssc_ref
caaggtgat	TGCGGAAACAGAACATCTGGCGCCACAACCGGCTGAGCAAGAACAAGAGGTTGTAGCATGGAGGGCCCGGCATCGCTGACCCCCACGCCGAGGGCTTGCCGTTTTCCCGGAGGACGTGGA	MRPL54_ssc_ref
cactcgata	TGCGGAAACAGAACATCTGGCGCCACAACCGGCTGAGCAAGAACAAGAGGTTGTAGCATGGAGGGCCCGGCATCGCTGACCCCCACGCCGAGGGCTTGCCGTTTTCCCGGAGGACGTGGA	MRPL54_ssc_ref
ttaggccga	TGCGGAAACAGAACATCTGGCGCCACAACCGGCTGAGCAAGAACAAGAGGTTGTAGCATGGAGGGCCCGGCATCGCTGACCCCCACGCCGAGGGCTTGCCGTTTTCCCGGAGGACGTGGA	MRPL54_ssc_ref
gtgtacgga	TGCGGAAACAGAACATCTGGCGCCACAACCGGCTGAGCAAGAACAAGAGGTTGTAGCATGGAGGGCCCGGCATCGCTGACCCCCACGCCGAGGGCTTGCCGTTTTCCCGGAGGACGTGGA	MRPL54_ssc_ref
gcagttatc	TGCGGAAACAGAACATCTGGCGCCACAACCGGCTGAGCAAGAACAAGAGGTTGTAGCATGGAGGGCCCGGCATCGCTGACCCCCACGCCGAGGGCTTGCCGTTTTCCCGGAGGACGTGGA	MRPL54_ssc_ref
ttagcatgc	AAAACAAATCAGTCATCGTTTCCCTTCTTCCAGGAGACTGTGCCTGAGGAAAGCGGGGGGCGTGGCTGCAGTTCTGGACGGGCTGGCCGAGCTGCGCGGGATCCTTGTGCAGGGAAGAGC	PDE9A_ssc_ref
cagtccgag	AAAACAAATCAGTCATCGTTTCCCTTCTTCCAGGAGACTGTGCCTGAGGAAAGCGGGGGGCGTGGCTGCAGTTCTGGACGGGCTGGCCGAGCTGCGCGGGATCCTTGTGCAGGGAAGAGC	PDE9A_ssc_ref
aggaagtat	AAAACAAATCAGTCATCGTTTCCCTTCTTCCAGGAGACTGTGCCTGAGGAAAGCGGGGGGCGTGGCTGCAGTTCTGGACGGGCTGGCCGAGCTGCGCGGGATCCTTGTGCAGGGAAGAGC	PDE9A_ssc_ref
cggtagatc	AAAACAAATCAGTCATCGTTTCCCTTCTTCCAGGAGACTGTGCCTGAGGAAAGCGGGGGGCGTGGCTGCAGTTCTGGACGGGCTGGCCGAGCTGCGCGGGATCCTTGTGCAGGGAAGAGC	PDE9A_ssc_ref
gctcaactc	AAAACAAATCAGTCATCGTTTCCCTTCTTCCAGGAGACTGTGCCTGAGGAAAGCGGGGGGCGTGGCTGCAGTTCTGGACGGGCTGGCCGAGCTGCGCGGGATCCTTGTGCAGGGAAGAGC	PDE9A_ssc_ref
gtcataaga	AAAACAAATCAGTCATCGTTTCCCTTCTTCCAGGAGACTGTGCCTGAGGAAAGCGGGGGGCGTGGCTGCAGTTCTGGACGGGCTGGCCGAGCTGCGCGGGATCCTTGTGCAGGGAAGAGC	PDE9A_ssc_ref
gactatcga	TTATAGATAATTGATATAAAAGAATCGCCATGCCCATGGACTAAGAACGATGCTGGCTTTCAAGCAAAAAAGAAAAATAATCATTGTTTATTGTATACTGCCTTTTTGTAATCCTGTACA	MYCBP2_wgs_ref
caggaagga	TTATAGATAATTGATATAAAAGAATCGCCATGCCCATGGACTAAGAACGATGCTGGCTTTCAAGCAAAAAAGAAAAATAATCATTGTTTATTGTATACTGCCTTTTTGTAATCCTGTACA	MYCBP2_wgs_ref
cctacgatt	TTATAGATAATTGATATAAAAGAATCGCCATGCCCATGGACTAAGAACGATGCTGGCTTTCAAGCAAAAAAGAAAAATAATCATTGTTTATTGTATACTGCCTTTTTGTAATCCTGTACA	MYCBP2_wgs_ref
agcttgctg	TTATAGATAATTGATATAAAAGAATCGCCATGCCCATGGACTAAGAACGATGCTGGCTTTCAAGCAAAAAAGAAAAATAATCATTGTTTATTGTATACTGCCTTTTTGTAATCCTGTACA	MYCBP2_wgs_ref
gcgacgatt	TTATAGATAATTGATATAAAAGAATCGCCATGCCCATGGACTAAGAACGATGCTGGCTTTCAAGCAAAAAAGAAAAATAATCATTGTTTATTGTATACTGCCTTTTTGTAATCCTGTACA	MYCBP2_wgs_ref
accgactct	TTATAGATAATTGATATAAAAGAATCGCCATGCCCATGGACTAAGAACGATGCTGGCTTTCAAGCAAAAAAGAAAAATAATCATTGTTTATTGTATACTGCCTTTTTGTAATCCTGTACA	MYCBP2_wgs_ref
tcagcgcgt	ATCACTGCTAGACTGTAAGCTTTGTAAGGGCAGGGACCATATAAGCCTTGTTCACTGTTATATCTCTAGTGCTTAGCACAATGCCTGGCATTTCAAGAAATGTTTGGACAAACGAATATT	EPM2AIP1_wgs_ref
ggacctatc	ATCACTGCTAGACTGTAAGCTTTGTAAGGGCAGGGACCATATAAGCCTTGTTCACTGTTATATCTCTAGTGCTTAGCACAATGCCTGGCATTTCAAGAAATGTTTGGACAAACGAATATT	EPM2AIP1_wgs_ref
tcgtaggtg	ATCACTGCTAGACTGTAAGCTTTGTAAGGGCAGGGACCATATAAGCCTTGTTCACTGTTATATCTCTAGTGCTTAGCACAATGCCTGGCATTTCAAGAAATGTTTGGACAAACGAATATT	EPM2AIP1_wgs_ref
atcgagtac	ATCACTGCTAGACTGTAAGCTTTGTAAGGGCAGGGACCATATAAGCCTTGTTCACTGTTATATCTCTAGTGCTTAGCACAATGCCTGGCATTTCAAGAAATGTTTGGACAAACGAATATT	EPM2AIP1_wgs_ref
cttgaagca	ATCACTGCTAGACTGTAAGCTTTGTAAGGGCAGGGACCATATAAGCCTTGTTCACTGTTATATCTCTAGTGCTTAGCACAATGCCTGGCATTTCAAGAAATGTTTGGACAAACGAATATT	EPM2AIP1_wgs_ref
cctcgtact	ATCACTGCTAGACTGTAAGCTTTGTAAGGGCAGGGACCATATAAGCCTTGTTCACTGTTATATCTCTAGTGCTTAGCACAATGCCTGGCATTTCAAGAAATGTTTGGACAAACGAATATT	EPM2AIP1_wgs_ref
cgaagagtt	AATAGGAGAAAATGGGAGTAAAAACAAAATGTATAAAAAGTATTAAAATTTGAAAAATATCTTGGAAATAAGGATGGACAGTTTAAGTACTTATCTCAAAAGGAAAAATGTTAGCAATTG	DNAJC10_wgs_ref
tgagtatca	AATAGGAGAAAATGGGAGTAAAAACAAAATGTATAAAAAGTATTAAAATTTGAAAAATATCTTGGAAATAAGGATGGACAGTTTAAGTACTTATCTCAAAAGGAAAAATGTTAGCAATTG	DNAJC10_wgs_ref
catggcggt	AATAGGAGAAAATGGGAGTAAAAACAAAATGTATAAAAAGTATTAAAATTTGAAAAATATCTTGGAAATAAGGATGGACAGTTTAAGTACTTATCTCAAAAGGAAAAATGTTAGCAATTG	DNAJC10_wgs_ref
ctataccag	AATAGGAGAAAATGGGAGTAAAAACAAAATGTATAAAAAGTATTAAAATTTGAAAAATATCTTGGAAATAAGGATGGACAGTTTAAGTACTTATCTCAAAAGGAAAAATGTTAGCAATTG	DNAJC10_wgs_ref
atagcttga	AATAGGAGAAAATGGGAGTAAAAACAAAATGTATAAAAAGTATTAAAATTTGAAAAATATCTTGGAAATAAGGATGGACAGTTTAAGTACTTATCTCAAAAGGAAAAATGTTAGCAATTG	DNAJC10_wgs_ref
tgtctgcca	AATAGGAGAAAATGGGAGTAAAAACAAAATGTATAAAAAGTATTAAAATTTGAAAAATATCTTGGAAATAAGGATGGACAGTTTAAGTACTTATCTCAAAAGGAAAAATGTTAGCAATTG	DNAJC10_wgs_ref
tagaaccat	TAACAGTTTAAAAAAAAAGTTGGTATTTTATAAGCACAGACAATTCTAATGGTAACTTTTGTAGTCTTATGAATAGACATAAATTGTAATTTGGGAACATAAAAACTACTGAAGAAATCA	SDC2_wgs_ref
ccgtgtcct	TAACAGTTTAAAAAAAAAGTTGGTATTTTATAAGCACAGACAATTCTAATGGTAACTTTTGTAGTCTTATGAATAGACATAAATTGTAATTTGGGAACATAAAAACTACTGAAGAAATCA	SDC2_wgs_ref
catcagttc	TAACAGTTTAAAAAAAAAGTTGGTATTTTATAAGCACAGACAATTCTAATGGTAACTTTTGTAGTCTTATGAATAGACATAAATTGTAATTTGGGAACATAAAAACTACTGAAGAAATCA	SDC2_wgs_ref
ctctcgatc	TAACAGTTTAAAAAAAAAGTTGGTATTTTATAAGCACAGACAATTCTAATGGTAACTTTTGTAGTCTTATGAATAGACATAAATTGTAATTTGGGAACATAAAAACTACTGAAGAAATCA	SDC2_wgs_ref
cggaataga	TAACAGTTTAAAAAAAAAGTTGGTATTTTATAAGCACAGACAATTCTAATGGTAACTTTTGTAGTCTTATGAATAGACATAAATTGTAATTTGGGAACATAAAAACTACTGAAGAAATCA	SDC2_wgs_ref
taggacacg	TAACAGTTTAAAAAAAAAGTTGGTATTTTATAAGCACAGACAATTCTAATGGTAACTTTTGTAGTCTTATGAATAGACATAAATTGTAATTTGGGAACATAAAAACTACTGAAGAAATCA	SDC2_wgs_ref
gtggatgag	TAAGAATTTAGTCTTATTTCGTTGTAAACTGTGTATCTAATTATATTACATTACTCTGTTCAGATGGGATGGTTACTACCACTTGTCCATGATTTTCATTTGAAAAGCAAGTATCTATAT	XPO4_wgs_ref
cagctgctg	TAAGAATTTAGTCTTATTTCGTTGTAAACTGTGTATCTAATTATATTACATTACTCTGTTCAGATGGGATGGTTACTACCACTTGTCCATGATTTTCATTTGAAAAGCAAGTATCTATAT	XPO4_wgs_ref
actgccgag	TAAGAATTTAGTCTTATTTCGTTGTAAACTGTGTATCTAATTATATTACATTACTCTGTTCAGATGGGATGGTTACTACCACTTGTCCATGATTTTCATTTGAAAAGCAAGTATCTATAT	XPO4_wgs_ref
tcaacatgc	TAAGAATTTAGTCTTATTTCGTTGTAAACTGTGTATCTAATTATATTACATTACTCTGTTCAGATGGGATGGTTACTACCACTTGTCCATGATTTTCATTTGAAAAGCAAGTATCTATAT	XPO4_wgs_ref
gttaagagt	TAAGAATTTAGTCTTATTTCGTTGTAAACTGTGTATCTAATTATATTACATTACTCTGTTCAGATGGGATGGTTACTACCACTTGTCCATGATTTTCATTTGAAAAGCAAGTATCTATAT	XPO4_wgs_ref
cagatagcg	TAAGAATTTAGTCTTATTTCGTTGTAAACTGTGTATCTAATTATATTACATTACTCTGTTCAGATGGGATGGTTACTACCACTTGTCCATGATTTTCATTTGAAAAGCAAGTATCTATAT	XPO4_wgs_ref
ggagcagtg	TGATATGAGAAATACTGATATTTTAAATGGTTGACATCATCCAGCGAAATGAATCTACATTAAATGTTGTTTTAACTGCGCTATGATTAAAACCATTCATATAGAGTTAGTCTTTACAAC	PKP2_wgs_ref
cggttctca	TGATATGAGAAATACTGATATTTTAAATGGTTGACATCATCCAGCGAAATGAATCTACATTAAATGTTGTTTTAACTGCGCTATGATTAAAACCATTCATATAGAGTTAGTCTTTACAAC	PKP2_wgs_ref
cgtcatata	TGATATGAGAAATACTGATATTTTAAATGGTTGACATCATCCAGCGAAATGAATCTACATTAAATGTTGTTTTAACTGCGCTATGATTAAAACCATTCATATAGAGTTAGTCTTTACAAC	PKP2_wgs_ref
acggaggtt	TGATATGAGAAATACTGATATTTTAAATGGTTGACATCATCCAGCGAAATGAATCTACATTAAATGTTGTTTTAACTGCGCTATGATTAAAACCATTCATATAGAGTTAGTCTTTACAAC	PKP2_wgs_ref
tccatagta	TGATATGAGAAATACTGATATTTTAAATGGTTGACATCATCCAGCGAAATGAATCTACATTAAATGTTGTTTTAACTGCGCTATGATTAAAACCATTCATATAGAGTTAGTCTTTACAAC	PKP2_wgs_ref
tccttcgcg	TGATATGAGAAATACTGATATTTTAAATGGTTGACATCATCCAGCGAAATGAATCTACATTAAATGTTGTTTTAACTGCGCTATGATTAAAACCATTCATATAGAGTTAGTCTTTACAAC	PKP2_wgs_ref
accagagct	GAAAAGGAAAAGATCTGGGCTAACCTGCTGGGTAAGAAAGGGAAAAGAGACACATGGCTCCGTCATCCTTGATCCCTGCCACCCATAGCCAACCAACCTCTGAAACAGAGCTCCCTAGCT	IRGQ_wgs_ref
agttactca	GAAAAGGAAAAGATCTGGGCTAACCTGCTGGGTAAGAAAGGGAAAAGAGACACATGGCTCCGTCATCCTTGATCCCTGCCACCCATAGCCAACCAACCTCTGAAACAGAGCTCCCTAGCT	IRGQ_wgs_ref
gcatcatag	GAAAAGGAAAAGATCTGGGCTAACCTGCTGGGTAAGAAAGGGAAAAGAGACACATGGCTCCGTCATCCTTGATCCCTGCCACCCATAGCCAACCAACCTCTGAAACAGAGCTCCCTAGCT	IRGQ_wgs_ref
attgaatgc	GAAAAGGAAAAGATCTGGGCTAACCTGCTGGGTAAGAAAGGGAAAAGAGACACATGGCTCCGTCATCCTTGATCCCTGCCACCCATAGCCAACCAACCTCTGAAACAGAGCTCCCTAGCT	IRGQ_wgs_ref
gaatagacc	GAAAAGGAAAAGATCTGGGCTAACCTGCTGGGTAAGAAAGGGAAAAGAGACACATGGCTCCGTCATCCTTGATCCCTGCCACCCATAGCCAACCAACCTCTGAAACAGAGCTCCCTAGCT	IRGQ_wgs_ref
gtgtatgcc	GAAAAGGAAAAGATCTGGGCTAACCTGCTGGGTAAGAAAGGGAAAAGAGACACATGGCTCCGTCATCCTTGATCCCTGCCACCCATAGCCAACCAACCTCTGAAACAGAGCTCCCTAGCT	IRGQ_wgs_ref
cgctatctg	TCAGCCGCTCCAGCAGTTCCTCCATTTGGCTGAAGCTCTCCGTTCTTCTGTTCTTGGCGTCTGACATTTGTCAGCAAGGCCTGGTTTACAGGGACCACGGCTACCGCCTCCTCTGCGGGG	ZNF208_wgs_ref
acgaagtct	TCAGCCGCTCCAGCAGTTCCTCCATTTGGCTGAAGCTCTCCGTTCTTCTGTTCTTGGCGTCTGACATTTGTCAGCAAGGCCTGGTTTACAGGGACCACGGCTACCGCCTCCTCTGCGGGG	ZNF208_wgs_ref
cctgtcgga	TCAGCCGCTCCAGCAGTTCCTCCATTTGGCTGAAGCTCTCCGTTCTTCTGTTCTTGGCGTCTGACATTTGTCAGCAAGGCCTGGTTTACAGGGACCACGGCTACCGCCTCCTCTGCGGGG	ZNF208_wgs_ref
acattggta	TCAGCCGCTCCAGCAGTTCCTCCATTTGGCTGAAGCTCTCCGTTCTTCTGTTCTTGGCGTCTGACATTTGTCAGCAAGGCCTGGTTTACAGGGACCACGGCTACCGCCTCCTCTGCGGGG	ZNF208_wgs_ref
cgcaatatc	TCAGCCGCTCCAGCAGTTCCTCCATTTGGCTGAAGCTCTCCGTTCTTCTGTTCTTGGCGTCTGACATTTGTCAGCAAGGCCTGGTTTACAGGGACCACGGCTACCGCCTCCTCTGCGGGG	ZNF208_wgs_ref
taccatggt	TCAGCCGCTCCAGCAGTTCCTCCATTTGGCTGAAGCTCTCCGTTCTTCTGTTCTTGGCGTCTGACATTTGTCAGCAAGGCCTGGTTTACAGGGACCACGGCTACCGCCTCCTCTGCGGGG	ZNF208_wgs_ref
gtacttgcg	TTCTGTTGCACCTTGTAGTGGATTCTGCATATCATCTTTCCCACCTAAAAATGTCTGAATGCTTACACAAAGAAATTTTATAACACGCTTATTTTGCATACTCCTTGAAATGTGACTCTT	STK24_wgs_ref
tgatgagaa	TTCTGTTGCACCTTGTAGTGGATTCTGCATATCATCTTTCCCACCTAAAAATGTCTGAATGCTTACACAAAGAAATTTTATAACACGCTTATTTTGCATACTCCTTGAAATGTGACTCTT	STK24_wgs_ref
accggcgtt	TTCTGTTGCACCTTGTAGTGGATTCTGCATATCATCTTTCCCACCTAAAAATGTCTGAATGCTTACACAAAGAAATTTTATAACACGCTTATTTTGCATACTCCTTGAAATGTGACTCTT	STK24_wgs_ref
cagcactcc	TTCTGTTGCACCTTGTAGTGGATTCTGCATATCATCTTTCCCACCTAAAAATGTCTGAATGCTTACACAAAGAAATTTTATAACACGCTTATTTTGCATACTCCTTGAAATGTGACTCTT	STK24_wgs_ref
gagcctgtt	TTCTGTTGCACCTTGTAGTGGATTCTGCATATCATCTTTCCCACCTAAAAATGTCTGAATGCTTACACAAAGAAATTTTATAACACGCTTATTTTGCATACTCCTTGAAATGTGACTCTT	STK24_wgs_ref
ttaggctca	TTCTGTTGCACCTTGTAGTGGATTCTGCATATCATCTTTCCCACCTAAAAATGTCTGAATGCTTACACAAAGAAATTTTATAACACGCTTATTTTGCATACTCCTTGAAATGTGACTCTT	STK24_wgs_ref
ctgtaggcg	GTTCCCATGACAGATTTGAGACTTGTCAATAGCAAATCATTTTTGTATTTAAATTTTTGTACTGATTTGAAAAACATCATTAAATATCTTTAAAAGTATGTTTCTCATCTTGTTCGTATC	COL8A1_wgs_ref
cgtaatgtg	GTTCCCATGACAGATTTGAGACTTGTCAATAGCAAATCATTTTTGTATTTAAATTTTTGTACTGATTTGAAAAACATCATTAAATATCTTTAAAAGTATGTTTCTCATCTTGTTCGTATC	COL8A1_wgs_ref
gccatagtg	GTTCCCATGACAGATTTGAGACTTGTCAATAGCAAATCATTTTTGTATTTAAATTTTTGTACTGATTTGAAAAACATCATTAAATATCTTTAAAAGTATGTTTCTCATCTTGTTCGTATC	COL8A1_wgs_ref
tcgatgata	GTTCCCATGACAGATTTGAGACTTGTCAATAGCAAATCATTTTTGTATTTAAATTTTTGTACTGATTTGAAAAACATCATTAAATATCTTTAAAAGTATGTTTCTCATCTTGTTCGTATC	COL8A1_wgs_ref
gattgctcc	GTTCCCATGACAGATTTGAGACTTGTCAATAGCAAATCATTTTTGTATTTAAATTTTTGTACTGATTTGAAAAACATCATTAAATATCTTTAAAAGTATGTTTCTCATCTTGTTCGTATC	COL8A1_wgs_ref
agtgcgtag	GTTCCCATGACAGATTTGAGACTTGTCAATAGCAAATCATTTTTGTATTTAAATTTTTGTACTGATTTGAAAAACATCATTAAATATCTTTAAAAGTATGTTTCTCATCTTGTTCGTATC	COL8A1_wgs_ref
gttagagcc	GGCTGCAAAACTGGAAGCACAGCCTCGGGGATGGGGAGGGAAAGACGGTGCTATATCCAGTTCCTGCTCTCTGCTCATGGGTGGCTGTGACAACCCTGGCCTCACTTGATTCATCTCTGG	LASP1_wgs_ref
actgtaact	GGCTGCAAAACTGGAAGCACAGCCTCGGGGATGGGGAGGGAAAGACGGTGCTATATCCAGTTCCTGCTCTCTGCTCATGGGTGGCTGTGACAACCCTGGCCTCACTTGATTCATCTCTGG	LASP1_wgs_ref
gatagtcac	GGCTGCAAAACTGGAAGCACAGCCTCGGGGATGGGGAGGGAAAGACGGTGCTATATCCAGTTCCTGCTCTCTGCTCATGGGTGGCTGTGACAACCCTGGCCTCACTTGATTCATCTCTGG	LASP1_wgs_ref
tctctagct	GGCTGCAAAACTGGAAGCACAGCCTCGGGGATGGGGAGGGAAAGACGGTGCTATATCCAGTTCCTGCTCTCTGCTCATGGGTGGCTGTGACAACCCTGGCCTCACTTGATTCATCTCTGG	LASP1_wgs_ref
attctcgtc	GGCTGCAAAACTGGAAGCACAGCCTCGGGGATGGGGAGGGAAAGACGGTGCTATATCCAGTTCCTGCTCTCTGCTCATGGGTGGCTGTGACAACCCTGGCCTCACTTGATTCATCTCTGG	LASP1_wgs_ref
ggaagtggt	GGCTGCAAAACTGGAAGCACAGCCTCGGGGATGGGGAGGGAAAGACGGTGCTATATCCAGTTCCTGCTCTCTGCTCATGGGTGGCTGTGACAACCCTGGCCTCACTTGATTCATCTCTGG	LASP1_wgs_ref
attctgccg	GCAGCACCCTCCCCTCCTCCTGGTTTTGGTAACCAAAAGTAACAATCCATCAACCTCCATTGTACCTAGAACAAAAATAGCCAAGAAAAACGCTGAGTTGTGAAGTCCAATCAGGCACTT	PPP2R2B_wgs_ref
agagtaagg	GCAGCACCCTCCCCTCCTCCTGGTTTTGGTAACCAAAAGTAACAATCCATCAACCTCCATTGTACCTAGAACAAAAATAGCCAAGAAAAACGCTGAGTTGTGAAGTCCAATCAGGCACTT	PPP2R2B_wgs_ref
actgtgtcc	GCAGCACCCTCCCCTCCTCCTGGTTTTGGTAACCAAAAGTAACAATCCATCAACCTCCATTGTACCTAGAACAAAAATAGCCAAGAAAAACGCTGAGTTGTGAAGTCCAATCAGGCACTT	PPP2R2B_wgs_ref
tgacgtctg	GCAGCACCCTCCCCTCCTCCTGGTTTTGGTAACCAAAAGTAACAATCCATCAACCTCCATTGTACCTAGAACAAAAATAGCCAAGAAAAACGCTGAGTTGTGAAGTCCAATCAGGCACTT	PPP2R2B_wgs_ref
tatcagagc	GCAGCACCCTCCCCTCCTCCTGGTTTTGGTAACCAAAAGTAACAATCCATCAACCTCCATTGTACCTAGAACAAAAATAGCCAAGAAAAACGCTGAGTTGTGAAGTCCAATCAGGCACTT	PPP2R2B_wgs_ref
tgtaggtaa	GCAGCACCCTCCCCTCCTCCTGGTTTTGGTAACCAAAAGTAACAATCCATCAACCTCCATTGTACCTAGAACAAAAATAGCCAAGAAAAACGCTGAGTTGTGAAGTCCAATCAGGCACTT	PPP2R2B_wgs_ref
ttaacgaac	CTCGTGGAAAGAATGCACTTTAAAGCTCTGCTGAGGAGTTCGGAGCCCAGGCTTTCAGGCGACCTCTGCCCTCCCTGCCTCTCCTCACCCTCCCTCTCTTCCTGCAGGGCCTGGGAAGGG	MLXIP_wgs_ref
gcgtcactt	CTCGTGGAAAGAATGCACTTTAAAGCTCTGCTGAGGAGTTCGGAGCCCAGGCTTTCAGGCGACCTCTGCCCTCCCTGCCTCTCCTCACCCTCCCTCTCTTCCTGCAGGGCCTGGGAAGGG	MLXIP_wgs_ref
caagcagga	CTCGTGGAAAGAATGCACTTTAAAGCTCTGCTGAGGAGTTCGGAGCCCAGGCTTTCAGGCGACCTCTGCCCTCCCTGCCTCTCCTCACCCTCCCTCTCTTCCTGCAGGGCCTGGGAAGGG	MLXIP_wgs_ref
cgcgcgtat	CTCGTGGAAAGAATGCACTTTAAAGCTCTGCTGAGGAGTTCGGAGCCCAGGCTTTCAGGCGACCTCTGCCCTCCCTGCCTCTCCTCACCCTCCCTCTCTTCCTGCAGGGCCTGGGAAGGG	MLXIP_wgs_ref
ttgaggagc	CTCGTGGAAAGAATGCACTTTAAAGCTCTGCTGAGGAGTTCGGAGCCCAGGCTTTCAGGCGACCTCTGCCCTCCCTGCCTCTCCTCACCCTCCCTCTCTTCCTGCAGGGCCTGGGAAGGG	MLXIP_wgs_ref
tattcctcg	CTCGTGGAAAGAATGCACTTTAAAGCTCTGCTGAGGAGTTCGGAGCCCAGGCTTTCAGGCGACCTCTGCCCTCCCTGCCTCTCCTCACCCTCCCTCTCTTCCTGCAGGGCCTGGGAAGGG	MLXIP_wgs_ref
gcatcaggc	AGAAATCACTAAAGAACTCATCCATGTAACCAAACACCACCTGTACCCCAAAAACGAAAGAAAAAAACAAAACCTTGGGGCCCATTCCCCCTAGGAATGGACTACTGTAGTAGTGGCTTC	UBAP2L_wgs_ref
atcctgtca	AGAAATCACTAAAGAACTCATCCATGTAACCAAACACCACCTGTACCCCAAAAACGAAAGAAAAAAACAAAACCTTGGGGCCCATTCCCCCTAGGAATGGACTACTGTAGTAGTGGCTTC	UBAP2L_wgs_ref
ggttgatac	AGAAATCACTAAAGAACTCATCCATGTAACCAAACACCACCTGTACCCCAAAAACGAAAGAAAAAAACAAAACCTTGGGGCCCATTCCCCCTAGGAATGGACTACTGTAGTAGTGGCTTC	UBAP2L_wgs_ref
tactgccaa	AGAAATCACTAAAGAACTCATCCATGTAACCAAACACCACCTGTACCCCAAAAACGAAAGAAAAAAACAAAACCTTGGGGCCCATTCCCCCTAGGAATGGACTACTGTAGTAGTGGCTTC	UBAP2L_wgs_ref
aggctaact	AGAAATCACTAAAGAACTCATCCATGTAACCAAACACCACCTGTACCCCAAAAACGAAAGAAAAAAACAAAACCTTGGGGCCCATTCCCCCTAGGAATGGACTACTGTAGTAGTGGCTTC	UBAP2L_wgs_ref
gacacacaa	AGAAATCACTAAAGAACTCATCCATGTAACCAAACACCACCTGTACCCCAAAAACGAAAGAAAAAAACAAAACCTTGGGGCCCATTCCCCCTAGGAATGGACTACTGTAGTAGTGGCTTC	UBAP2L_wgs_ref
caattgaac	TGATCTGTTTCTTACCAAAGAGAGACAGACCTATGATGGAAAATGATCACGTCTCTGAATTTTTTCTTTAACGTTATAGTTCCTTATTACAGATAGTAAGCATATGGGAATTTCTGAGC	U2SURP_wgs_ref
aagcggaga	TGATCTGTTTCTTACCAAAGAGAGACAGACCTATGATGGAAAATGATCACGTCTCTGAATTTTTTCTTTAACGTTATAGTTCCTTATTACAGATAGTAAGCATATGGGAATTTCTGAGC	U2SURP_wgs_ref
atgcagtct	TGATCTGTTTCTTACCAAAGAGAGACAGACCTATGATGGAAAATGATCACGTCTCTGAATTTTTTCTTTAACGTTATAGTTCCTTATTACAGATAGTAAGCATATGGGAATTTCTGAGC	U2SURP_wgs_ref
ttggccgtc	TGATCTGTTTCTTACCAAAGAGAGACAGACCTATGATGGAAAATGATCACGTCTCTGAATTTTTTCTTTAACGTTATAGTTCCTTATTACAGATAGTAAGCATATGGGAATTTCTGAGC	U2SURP_wgs_ref
ctaagccgc	TGATCTGTTTCTTACCAAAGAGAGACAGACCTATGATGGAAAATGATCACGTCTCTGAATTTTTTCTTTAACGTTATAGTTCCTTATTACAGATAGTAAGCATATGGGAATTTCTGAGC	U2SURP_wgs_ref
aggcaacta	TGATCTGTTTCTTACCAAAGAGAGACAGACCTATGATGGAAAATGATCACGTCTCTGAATTTTTTCTTTAACGTTATAGTTCCTTATTACAGATAGTAAGCATATGGGAATTTCTGAGC	U2SURP_wgs_ref
taattcacc	ACAGATGAGAAGTGTTTGTAATGGATTTGTATTTTTCTTAATTTTATGCTCTTTAGACGTTTAAAAGAACCAAAAAAGAAACTTTTGCTTCTTCGTTTTCGGTTGGGATTTGCAGTTTAA	FBRSL1_wgs_ref
ggcattact	ACAGATGAGAAGTGTTTGTAATGGATTTGTATTTTTCTTAATTTTATGCTCTTTAGACGTTTAAAAGAACCAAAAAAGAAACTTTTGCTTCTTCGTTTTCGGTTGGGATTTGCAGTTTAA	FBRSL1_wgs_ref
caacattca	ACAGATGAGAAGTGTTTGTAATGGATTTGTATTTTTCTTAATTTTATGCTCTTTAGACGTTTAAAAGAACCAAAAAAGAAACTTTTGCTTCTTCGTTTTCGGTTGGGATTTGCAGTTTAA	FBRSL1_wgs_ref
atcacttag	ACAGATGAGAAGTGTTTGTAATGGATTTGTATTTTTCTTAATTTTATGCTCTTTAGACGTTTAAAAGAACCAAAAAAGAAACTTTTGCTTCTTCGTTTTCGGTTGGGATTTGCAGTTTAA	FBRSL1_wgs_ref
gtggaccgt	ACAGATGAGAAGTGTTTGTAATGGATTTGTATTTTTCTTAATTTTATGCTCTTTAGACGTTTAAAAGAACCAAAAAAGAAACTTTTGCTTCTTCGTTTTCGGTTGGGATTTGCAGTTTAA	FBRSL1_wgs_ref
ataggacat	ACAGATGAGAAGTGTTTGTAATGGATTTGTATTTTTCTTAATTTTATGCTCTTTAGACGTTTAAAAGAACCAAAAAAGAAACTTTTGCTTCTTCGTTTTCGGTTGGGATTTGCAGTTTAA	FBRSL1_wgs_ref
tagctccag	CCAAGCTGCCCATGGGGCTTCGGCGCCAAAGGTGACCCGCGCCAACCTCCCTCCCCCCCAGTGCCTATGACGGCGGCACAGCAGCCAGCGGGTGGGGGACGCCTGTGTTCACCCATGGT	ASIC2_wgs_ref
agcgattac	CCAAGCTGCCCATGGGGCTTCGGCGCCAAAGGTGACCCGCGCCAACCTCCCTCCCCCCCAGTGCCTATGACGGCGGCACAGCAGCCAGCGGGTGGGGGACGCCTGTGTTCACCCATGGT	ASIC2_wgs_ref
ggctgtctc	CCAAGCTGCCCATGGGGCTTCGGCGCCAAAGGTGACCCGCGCCAACCTCCCTCCCCCCCAGTGCCTATGACGGCGGCACAGCAGCCAGCGGGTGGGGGACGCCTGTGTTCACCCATGGT	ASIC2_wgs_ref
aacttgagt	CCAAGCTGCCCATGGGGCTTCGGCGCCAAAGGTGACCCGCGCCAACCTCCCTCCCCCCCAGTGCCTATGACGGCGGCACAGCAGCCAGCGGGTGGGGGACGCCTGTGTTCACCCATGGT	ASIC2_wgs_ref
tcctcataa	CCAAGCTGCCCATGGGGCTTCGGCGCCAAAGGTGACCCGCGCCAACCTCCCTCCCCCCCAGTGCCTATGACGGCGGCACAGCAGCCAGCGGGTGGGGGACGCCTGTGTTCACCCATGGT	ASIC2_wgs_ref
ggtagtcag	CCAAGCTGCCCATGGGGCTTCGGCGCCAAAGGTGACCCGCGCCAACCTCCCTCCCCCCCAGTGCCTATGACGGCGGCACAGCAGCCAGCGGGTGGGGGACGCCTGTGTTCACCCATGGT	ASIC2_wgs_ref
gagcaggaa	TCTTGAAACACTTTTCATATTCTTAAAATAATCTTCACTTCTGTTAAGAAGAACATGTTGGTGGGTAATTATGCGAATGTTTCCCTGTCCCTGATTTCTCGATTAGGCGTATGGGTTTTG	CCDC25_wgs_ref
ggcaagagt	TCTTGAAACACTTTTCATATTCTTAAAATAATCTTCACTTCTGTTAAGAAGAACATGTTGGTGGGTAATTATGCGAATGTTTCCCTGTCCCTGATTTCTCGATTAGGCGTATGGGTTTTG	CCDC25_wgs_ref
ccggctact	TCTTGAAACACTTTTCATATTCTTAAAATAATCTTCACTTCTGTTAAGAAGAACATGTTGGTGGGTAATTATGCGAATGTTTCCCTGTCCCTGATTTCTCGATTAGGCGTATGGGTTTTG	CCDC25_wgs_ref
attccgtcc	TCTTGAAACACTTTTCATATTCTTAAAATAATCTTCACTTCTGTTAAGAAGAACATGTTGGTGGGTAATTATGCGAATGTTTCCCTGTCCCTGATTTCTCGATTAGGCGTATGGGTTTTG	CCDC25_wgs_ref
accggctat	TCTTGAAACACTTTTCATATTCTTAAAATAATCTTCACTTCTGTTAAGAAGAACATGTTGGTGGGTAATTATGCGAATGTTTCCCTGTCCCTGATTTCTCGATTAGGCGTATGGGTTTTG	CCDC25_wgs_ref
atgctcaga	TCTTGAAACACTTTTCATATTCTTAAAATAATCTTCACTTCTGTTAAGAAGAACATGTTGGTGGGTAATTATGCGAATGTTTCCCTGTCCCTGATTTCTCGATTAGGCGTATGGGTTTTG	CCDC25_wgs_ref
cacggcaca	CAGCCTCCGCCACCTCAAGGCAGTTCAAGCAATTCTCCTGCCTCAGCCTCCCGAGTAGCTAGGACTACAGGCGTGTGCCACCTCTCCCGGCTAATTTTTTTGTATTTTTAGTAGAGACGG	LIN7C_wgs_ref
cggtgtctc	CAGCCTCCGCCACCTCAAGGCAGTTCAAGCAATTCTCCTGCCTCAGCCTCCCGAGTAGCTAGGACTACAGGCGTGTGCCACCTCTCCCGGCTAATTTTTTTGTATTTTTAGTAGAGACGG	LIN7C_wgs_ref
agatcaaga	CAGCCTCCGCCACCTCAAGGCAGTTCAAGCAATTCTCCTGCCTCAGCCTCCCGAGTAGCTAGGACTACAGGCGTGTGCCACCTCTCCCGGCTAATTTTTTTGTATTTTTAGTAGAGACGG	LIN7C_wgs_ref
gattctacc	CAGCCTCCGCCACCTCAAGGCAGTTCAAGCAATTCTCCTGCCTCAGCCTCCCGAGTAGCTAGGACTACAGGCGTGTGCCACCTCTCCCGGCTAATTTTTTTGTATTTTTAGTAGAGACGG	LIN7C_wgs_ref
tgagtggaa	CAGCCTCCGCCACCTCAAGGCAGTTCAAGCAATTCTCCTGCCTCAGCCTCCCGAGTAGCTAGGACTACAGGCGTGTGCCACCTCTCCCGGCTAATTTTTTTGTATTTTTAGTAGAGACGG	LIN7C_wgs_ref
gactggaac	CAGCCTCCGCCACCTCAAGGCAGTTCAAGCAATTCTCCTGCCTCAGCCTCCCGAGTAGCTAGGACTACAGGCGTGTGCCACCTCTCCCGGCTAATTTTTTTGTATTTTTAGTAGAGACGG	LIN7C_wgs_ref
aatactgga	ATTATGATAGATTATGAAGAATTTTCTCTGTAGAATTATATTCTTCCTGGAACCTGGTAGAGTAGATTAGACTCAAAGGCTTTTTCTTCCTTTTCTTACTCCTGTTTTTTCCACTCACTC	ITGB8_wgs_ref
tgttccgat	ATTATGATAGATTATGAAGAATTTTCTCTGTAGAATTATATTCTTCCTGGAACCTGGTAGAGTAGATTAGACTCAAAGGCTTTTTCTTCCTTTTCTTACTCCTGTTTTTTCCACTCACTC	ITGB8_wgs_ref
tgtcgccag	ATTATGATAGATTATGAAGAATTTTCTCTGTAGAATTATATTCTTCCTGGAACCTGGTAGAGTAGATTAGACTCAAAGGCTTTTTCTTCCTTTTCTTACTCCTGTTTTTTCCACTCACTC	ITGB8_wgs_ref
tatgagcta	ATTATGATAGATTATGAAGAATTTTCTCTGTAGAATTATATTCTTCCTGGAACCTGGTAGAGTAGATTAGACTCAAAGGCTTTTTCTTCCTTTTCTTACTCCTGTTTTTTCCACTCACTC	ITGB8_wgs_ref
cgctattac	ATTATGATAGATTATGAAGAATTTTCTCTGTAGAATTATATTCTTCCTGGAACCTGGTAGAGTAGATTAGACTCAAAGGCTTTTTCTTCCTTTTCTTACTCCTGTTTTTTCCACTCACTC	ITGB8_wgs_ref
taatcacgt	ATTATGATAGATTATGAAGAATTTTCTCTGTAGAATTATATTCTTCCTGGAACCTGGTAGAGTAGATTAGACTCAAAGGCTTTTTCTTCCTTTTCTTACTCCTGTTTTTTCCACTCACTC	ITGB8_wgs_ref
ttatgcctc	CATCATATTTCACTGCCGTATAAATAATGCTGCCTCGATTTTTAAAATAACTGAACAGTAATACACAGTATGAATTTACTCCAATTTATAATCCAATCCTTAGTTAATGGATATTTTGAT	COG6_wgs_ref
tgaatagca	CATCATATTTCACTGCCGTATAAATAATGCTGCCTCGATTTTTAAAATAACTGAACAGTAATACACAGTATGAATTTACTCCAATTTATAATCCAATCCTTAGTTAATGGATATTTTGAT	COG6_wgs_ref
tacaacctc	CATCATATTTCACTGCCGTATAAATAATGCTGCCTCGATTTTTAAAATAACTGAACAGTAATACACAGTATGAATTTACTCCAATTTATAATCCAATCCTTAGTTAATGGATATTTTGAT	COG6_wgs_ref
tcgttgctt	CATCATATTTCACTGCCGTATAAATAATGCTGCCTCGATTTTTAAAATAACTGAACAGTAATACACAGTATGAATTTACTCCAATTTATAATCCAATCCTTAGTTAATGGATATTTTGAT	COG6_wgs_ref
agcgtgttc	CATCATATTTCACTGCCGTATAAATAATGCTGCCTCGATTTTTAAAATAACTGAACAGTAATACACAGTATGAATTTACTCCAATTTATAATCCAATCCTTAGTTAATGGATATTTTGAT	COG6_wgs_ref
tgttagtgc	CATCATATTTCACTGCCGTATAAATAATGCTGCCTCGATTTTTAAAATAACTGAACAGTAATACACAGTATGAATTTACTCCAATTTATAATCCAATCCTTAGTTAATGGATATTTTGAT	COG6_wgs_ref
attaaggcc	TGCTCCTTCATGGAAAGAAACACATCATCACACTGTGGGTGCCTAAGCTAAGTTTGTTTGCAGTTTGATGATGCCCAGCTCCTTTTCAACTCAGCCTTAATTGGCACTTTAAGGGCCAGG	RBM28_wgs_ref
ggctatgtg	TGCTCCTTCATGGAAAGAAACACATCATCACACTGTGGGTGCCTAAGCTAAGTTTGTTTGCAGTTTGATGATGCCCAGCTCCTTTTCAACTCAGCCTTAATTGGCACTTTAAGGGCCAGG	RBM28_wgs_ref
cattgccta	TGCTCCTTCATGGAAAGAAACACATCATCACACTGTGGGTGCCTAAGCTAAGTTTGTTTGCAGTTTGATGATGCCCAGCTCCTTTTCAACTCAGCCTTAATTGGCACTTTAAGGGCCAGG	RBM28_wgs_ref
acgagatct	TGCTCCTTCATGGAAAGAAACACATCATCACACTGTGGGTGCCTAAGCTAAGTTTGTTTGCAGTTTGATGATGCCCAGCTCCTTTTCAACTCAGCCTTAATTGGCACTTTAAGGGCCAGG	RBM28_wgs_ref
agagcgtgc	TGCTCCTTCATGGAAAGAAACACATCATCACACTGTGGGTGCCTAAGCTAAGTTTGTTTGCAGTTTGATGATGCCCAGCTCCTTTTCAACTCAGCCTTAATTGGCACTTTAAGGGCCAGG	RBM28_wgs_ref
gctatcctt	TGCTCCTTCATGGAAAGAAACACATCATCACACTGTGGGTGCCTAAGCTAAGTTTGTTTGCAGTTTGATGATGCCCAGCTCCTTTTCAACTCAGCCTTAATTGGCACTTTAAGGGCCAGG	RBM28_wgs_ref
gaagtaaca	AAGAGGTGTTTCCTTTTATATTGCTATTCAAAATCAATACCACCAACAAAATATTTCTAAGTAGACACTTTTCCAGACCTTTGTTTTTTTGTGTCAGTGTCCAAGCTGCAGATAGGATTT	IKZF4_wgs_ref
ccattagtc	AAGAGGTGTTTCCTTTTATATTGCTATTCAAAATCAATACCACCAACAAAATATTTCTAAGTAGACACTTTTCCAGACCTTTGTTTTTTTGTGTCAGTGTCCAAGCTGCAGATAGGATTT	IKZF4_wgs_ref
gaagttggt	AAGAGGTGTTTCCTTTTATATTGCTATTCAAAATCAATACCACCAACAAAATATTTCTAAGTAGACACTTTTCCAGACCTTTGTTTTTTTGTGTCAGTGTCCAAGCTGCAGATAGGATTT	IKZF4_wgs_ref
cgtaacctc	AAGAGGTGTTTCCTTTTATATTGCTATTCAAAATCAATACCACCAACAAAATATTTCTAAGTAGACACTTTTCCAGACCTTTGTTTTTTTGTGTCAGTGTCCAAGCTGCAGATAGGATTT	IKZF4_wgs_ref
ctattagcc	AAGAGGTGTTTCCTTTTATATTGCTATTCAAAATCAATACCACCAACAAAATATTTCTAAGTAGACACTTTTCCAGACCTTTGTTTTTTTGTGTCAGTGTCCAAGCTGCAGATAGGATTT	IKZF4_wgs_ref
gtagcatgt	AAGAGGTGTTTCCTTTTATATTGCTATTCAAAATCAATACCACCAACAAAATATTTCTAAGTAGACACTTTTCCAGACCTTTGTTTTTTTGTGTCAGTGTCCAAGCTGCAGATAGGATTT	IKZF4_wgs_ref
ggatgtatg	CACTTCAGTTTGAGTACAACATACCAACATGACACTACTCACCCACAAAGGACAGCATTGGGATCAGGCTTTCAGATGACCTCTAAGATTTTTCCCATTTATTGTACTCTTGTTACAAAG	FLVCR1_wgs_ref
cctcttcat	CACTTCAGTTTGAGTACAACATACCAACATGACACTACTCACCCACAAAGGACAGCATTGGGATCAGGCTTTCAGATGACCTCTAAGATTTTTCCCATTTATTGTACTCTTGTTACAAAG	FLVCR1_wgs_ref
tggcgatta	CACTTCAGTTTGAGTACAACATACCAACATGACACTACTCACCCACAAAGGACAGCATTGGGATCAGGCTTTCAGATGACCTCTAAGATTTTTCCCATTTATTGTACTCTTGTTACAAAG	FLVCR1_wgs_ref
ctgctgtga	CACTTCAGTTTGAGTACAACATACCAACATGACACTACTCACCCACAAAGGACAGCATTGGGATCAGGCTTTCAGATGACCTCTAAGATTTTTCCCATTTATTGTACTCTTGTTACAAAG	FLVCR1_wgs_ref
gaaccggtc	CACTTCAGTTTGAGTACAACATACCAACATGACACTACTCACCCACAAAGGACAGCATTGGGATCAGGCTTTCAGATGACCTCTAAGATTTTTCCCATTTATTGTACTCTTGTTACAAAG	FLVCR1_wgs_ref
ccttgccga	CACTTCAGTTTGAGTACAACATACCAACATGACACTACTCACCCACAAAGGACAGCATTGGGATCAGGCTTTCAGATGACCTCTAAGATTTTTCCCATTTATTGTACTCTTGTTACAAAG	FLVCR1_wgs_ref
gtgcagctg	CACATATATATAGCTGAATCTTTGGTGTATTGAAATAGGCAGCACTCTGAAAGACAGAAGCTTCGTCCAGCCACTCTTCAGCACATTCCTTTACTAAGCAGTTTAAAGCCGTCCTAGTGG	TRIM2_wgs_ref
gtataccgg	CACATATATATAGCTGAATCTTTGGTGTATTGAAATAGGCAGCACTCTGAAAGACAGAAGCTTCGTCCAGCCACTCTTCAGCACATTCCTTTACTAAGCAGTTTAAAGCCGTCCTAGTGG	TRIM2_wgs_ref
actcttgat	CACATATATATAGCTGAATCTTTGGTGTATTGAAATAGGCAGCACTCTGAAAGACAGAAGCTTCGTCCAGCCACTCTTCAGCACATTCCTTTACTAAGCAGTTTAAAGCCGTCCTAGTGG	TRIM2_wgs_ref
gcttgaata	CACATATATATAGCTGAATCTTTGGTGTATTGAAATAGGCAGCACTCTGAAAGACAGAAGCTTCGTCCAGCCACTCTTCAGCACATTCCTTTACTAAGCAGTTTAAAGCCGTCCTAGTGG	TRIM2_wgs_ref
gcttccacc	CACATATATATAGCTGAATCTTTGGTGTATTGAAATAGGCAGCACTCTGAAAGACAGAAGCTTCGTCCAGCCACTCTTCAGCACATTCCTTTACTAAGCAGTTTAAAGCCGTCCTAGTGG	TRIM2_wgs_ref
gatccgacc	CACATATATATAGCTGAATCTTTGGTGTATTGAAATAGGCAGCACTCTGAAAGACAGAAGCTTCGTCCAGCCACTCTTCAGCACATTCCTTTACTAAGCAGTTTAAAGCCGTCCTAGTGG	TRIM2_wgs_ref
ggagtcggt	TCTTAGAACTGACTGCAGCACCCAACCTCTGTTATGAAACTGAATCATTTTAGATGTTTCGAACCTACTAGATTGAATATGAAGTCTCGGAAGGCTGTGTTTCATGATTGCAGCAAATCA	WDR52_wgs_ref
cttcgctta	TCTTAGAACTGACTGCAGCACCCAACCTCTGTTATGAAACTGAATCATTTTAGATGTTTCGAACCTACTAGATTGAATATGAAGTCTCGGAAGGCTGTGTTTCATGATTGCAGCAAATCA	WDR52_wgs_ref
cggctaatg	TCTTAGAACTGACTGCAGCACCCAACCTCTGTTATGAAACTGAATCATTTTAGATGTTTCGAACCTACTAGATTGAATATGAAGTCTCGGAAGGCTGTGTTTCATGATTGCAGCAAATCA	WDR52_wgs_ref
gcgagctga	TCTTAGAACTGACTGCAGCACCCAACCTCTGTTATGAAACTGAATCATTTTAGATGTTTCGAACCTACTAGATTGAATATGAAGTCTCGGAAGGCTGTGTTTCATGATTGCAGCAAATCA	WDR52_wgs_ref
acttccgtg	TCTTAGAACTGACTGCAGCACCCAACCTCTGTTATGAAACTGAATCATTTTAGATGTTTCGAACCTACTAGATTGAATATGAAGTCTCGGAAGGCTGTGTTTCATGATTGCAGCAAATCA	WDR52_wgs_ref
caggatgac	TCTTAGAACTGACTGCAGCACCCAACCTCTGTTATGAAACTGAATCATTTTAGATGTTTCGAACCTACTAGATTGAATATGAAGTCTCGGAAGGCTGTGTTTCATGATTGCAGCAAATCA	WDR52_wgs_ref
aacgcgatc	TCTTTCTTCCCCTCTCCTGTCTGGATTCTGCATCTGGAACCTGCCCCAGGGGGGAGGCTGCGTGGGATGCTGGGTTTGCTGGGCAGCTGCCTGTGGCCCCAGCCTCCGTCTTGACTGCCT	C22orf34_wgs_ref
gagtagatc	TCTTTCTTCCCCTCTCCTGTCTGGATTCTGCATCTGGAACCTGCCCCAGGGGGGAGGCTGCGTGGGATGCTGGGTTTGCTGGGCAGCTGCCTGTGGCCCCAGCCTCCGTCTTGACTGCCT	C22orf34_wgs_ref
gattcacgt	TCTTTCTTCCCCTCTCCTGTCTGGATTCTGCATCTGGAACCTGCCCCAGGGGGGAGGCTGCGTGGGATGCTGGGTTTGCTGGGCAGCTGCCTGTGGCCCCAGCCTCCGTCTTGACTGCCT	C22orf34_wgs_ref
gacacatac	TCTTTCTTCCCCTCTCCTGTCTGGATTCTGCATCTGGAACCTGCCCCAGGGGGGAGGCTGCGTGGGATGCTGGGTTTGCTGGGCAGCTGCCTGTGGCCCCAGCCTCCGTCTTGACTGCCT	C22orf34_wgs_ref
ttggcgaag	TCTTTCTTCCCCTCTCCTGTCTGGATTCTGCATCTGGAACCTGCCCCAGGGGGGAGGCTGCGTGGGATGCTGGGTTTGCTGGGCAGCTGCCTGTGGCCCCAGCCTCCGTCTTGACTGCCT	C22orf34_wgs_ref
cgcacagtt	TCTTTCTTCCCCTCTCCTGTCTGGATTCTGCATCTGGAACCTGCCCCAGGGGGGAGGCTGCGTGGGATGCTGGGTTTGCTGGGCAGCTGCCTGTGGCCCCAGCCTCCGTCTTGACTGCCT	C22orf34_wgs_ref
tgtgcggaa	GGCAGGTCAATCTTCCCACCCCACCGTGTGGGCTGCCCCAACCCCAAATGTGCCCAGGGAGGGGGGGGAACCCAAGGCACAGGCCCCGCCCCTGCCCCCAAGCAGCACTGGGCTACTGGC	NFAM1_wgs_ref
gtagaggca	GGCAGGTCAATCTTCCCACCCCACCGTGTGGGCTGCCCCAACCCCAAATGTGCCCAGGGAGGGGGGGGAACCCAAGGCACAGGCCCCGCCCCTGCCCCCAAGCAGCACTGGGCTACTGGC	NFAM1_wgs_ref
cgataattc	GGCAGGTCAATCTTCCCACCCCACCGTGTGGGCTGCCCCAACCCCAAATGTGCCCAGGGAGGGGGGGGAACCCAAGGCACAGGCCCCGCCCCTGCCCCCAAGCAGCACTGGGCTACTGGC	NFAM1_wgs_ref
ataacagga	GGCAGGTCAATCTTCCCACCCCACCGTGTGGGCTGCCCCAACCCCAAATGTGCCCAGGGAGGGGGGGGAACCCAAGGCACAGGCCCCGCCCCTGCCCCCAAGCAGCACTGGGCTACTGGC	NFAM1_wgs_ref
ctgtgagcc	GGCAGGTCAATCTTCCCACCCCACCGTGTGGGCTGCCCCAACCCCAAATGTGCCCAGGGAGGGGGGGGAACCCAAGGCACAGGCCCCGCCCCTGCCCCCAAGCAGCACTGGGCTACTGGC	NFAM1_wgs_ref
atgccgaga	GGCAGGTCAATCTTCCCACCCCACCGTGTGGGCTGCCCCAACCCCAAATGTGCCCAGGGAGGGGGGGGAACCCAAGGCACAGGCCCCGCCCCTGCCCCCAAGCAGCACTGGGCTACTGGC	NFAM1_wgs_ref
actccgata	TGGCAGAGGGGATGCCAGGACCATGGACATGAGGCTTGCCCATCCCTGCCAACTTACACAGCCTGTACCACTGTCCCCCCTTCCTTGGCTACTTTGACATGTGCCTGCTCCTGGCATTTC	C11orf68_wgs_ref
ccgcagaca	TGGCAGAGGGGATGCCAGGACCATGGACATGAGGCTTGCCCATCCCTGCCAACTTACACAGCCTGTACCACTGTCCCCCCTTCCTTGGCTACTTTGACATGTGCCTGCTCCTGGCATTTC	C11orf68_wgs_ref
gacagatct	TGGCAGAGGGGATGCCAGGACCATGGACATGAGGCTTGCCCATCCCTGCCAACTTACACAGCCTGTACCACTGTCCCCCCTTCCTTGGCTACTTTGACATGTGCCTGCTCCTGGCATTTC	C11orf68_wgs_ref
gtatcacgt	TGGCAGAGGGGATGCCAGGACCATGGACATGAGGCTTGCCCATCCCTGCCAACTTACACAGCCTGTACCACTGTCCCCCCTTCCTTGGCTACTTTGACATGTGCCTGCTCCTGGCATTTC	C11orf68_wgs_ref
ttaggaatg	TGGCAGAGGGGATGCCAGGACCATGGACATGAGGCTTGCCCATCCCTGCCAACTTACACAGCCTGTACCACTGTCCCCCCTTCCTTGGCTACTTTGACATGTGCCTGCTCCTGGCATTTC	C11orf68_wgs_ref
aagtcgaac	TGGCAGAGGGGATGCCAGGACCATGGACATGAGGCTTGCCCATCCCTGCCAACTTACACAGCCTGTACCACTGTCCCCCCTTCCTTGGCTACTTTGACATGTGCCTGCTCCTGGCATTTC	C11orf68_wgs_ref
gatgagacg	AAATATGTAGTCAGTGATTTACTAAGTTGCATATTTTAATATCATAGTATAATTTACCAAGTTGCATAGTTTTAATATCATAAAACTACATGTATAGTTTGATTTTGTAAATATTGGAGC	TSSC1_wgs_ref
cgatgtagt	AAATATGTAGTCAGTGATTTACTAAGTTGCATATTTTAATATCATAGTATAATTTACCAAGTTGCATAGTTTTAATATCATAAAACTACATGTATAGTTTGATTTTGTAAATATTGGAGC	TSSC1_wgs_ref
aacctcact	AAATATGTAGTCAGTGATTTACTAAGTTGCATATTTTAATATCATAGTATAATTTACCAAGTTGCATAGTTTTAATATCATAAAACTACATGTATAGTTTGATTTTGTAAATATTGGAGC	TSSC1_wgs_ref
accgtgtat	AAATATGTAGTCAGTGATTTACTAAGTTGCATATTTTAATATCATAGTATAATTTACCAAGTTGCATAGTTTTAATATCATAAAACTACATGTATAGTTTGATTTTGTAAATATTGGAGC	TSSC1_wgs_ref
aacatcgcc	AAATATGTAGTCAGTGATTTACTAAGTTGCATATTTTAATATCATAGTATAATTTACCAAGTTGCATAGTTTTAATATCATAAAACTACATGTATAGTTTGATTTTGTAAATATTGGAGC	TSSC1_wgs_ref
acatgcaat	AAATATGTAGTCAGTGATTTACTAAGTTGCATATTTTAATATCATAGTATAATTTACCAAGTTGCATAGTTTTAATATCATAAAACTACATGTATAGTTTGATTTTGTAAATATTGGAGC	TSSC1_wgs_ref
ataccgagt	ACTAATAGGTGAAAAAAGAGAGTCTGAGGAGTGAATACATTTATTTTGTGATTTCCTAGGCAGTAGCTAGGACTCCCTTAGAGGTTGCTAATAGGGAAAGGGTGCGCTGGCTCTACTCAG	RBM28.1_wgs_ref
caacagacc	ACTAATAGGTGAAAAAAGAGAGTCTGAGGAGTGAATACATTTATTTTGTGATTTCCTAGGCAGTAGCTAGGACTCCCTTAGAGGTTGCTAATAGGGAAAGGGTGCGCTGGCTCTACTCAG	RBM28.1_wgs_ref
gaaccaatg	ACTAATAGGTGAAAAAAGAGAGTCTGAGGAGTGAATACATTTATTTTGTGATTTCCTAGGCAGTAGCTAGGACTCCCTTAGAGGTTGCTAATAGGGAAAGGGTGCGCTGGCTCTACTCAG	RBM28.1_wgs_ref
ttatctgga	ACTAATAGGTGAAAAAAGAGAGTCTGAGGAGTGAATACATTTATTTTGTGATTTCCTAGGCAGTAGCTAGGACTCCCTTAGAGGTTGCTAATAGGGAAAGGGTGCGCTGGCTCTACTCAG	RBM28.1_wgs_ref
cactgctca	ACTAATAGGTGAAAAAAGAGAGTCTGAGGAGTGAATACATTTATTTTGTGATTTCCTAGGCAGTAGCTAGGACTCCCTTAGAGGTTGCTAATAGGGAAAGGGTGCGCTGGCTCTACTCAG	RBM28.1_wgs_ref
ttgacgcag	ACTAATAGGTGAAAAAAGAGAGTCTGAGGAGTGAATACATTTATTTTGTGATTTCCTAGGCAGTAGCTAGGACTCCCTTAGAGGTTGCTAATAGGGAAAGGGTGCGCTGGCTCTACTCAG	RBM28.1_wgs_ref
gtcacatga	AAACCACCCATGGAGACTGGAACCTCATCTCCCTGGGTCGGGGGGTGTTCAAGGCCACAGGACAAGGGGAGCACCCTGGGCCACACAGGCGTGGAGGTGTCCCCACCCCTTCCACCTGTC	SORCS2_wgs_ref
tgttccatg	AAACCACCCATGGAGACTGGAACCTCATCTCCCTGGGTCGGGGGGTGTTCAAGGCCACAGGACAAGGGGAGCACCCTGGGCCACACAGGCGTGGAGGTGTCCCCACCCCTTCCACCTGTC	SORCS2_wgs_ref
actattgtg	AAACCACCCATGGAGACTGGAACCTCATCTCCCTGGGTCGGGGGGTGTTCAAGGCCACAGGACAAGGGGAGCACCCTGGGCCACACAGGCGTGGAGGTGTCCCCACCCCTTCCACCTGTC	SORCS2_wgs_ref
ttctcgtct	AAACCACCCATGGAGACTGGAACCTCATCTCCCTGGGTCGGGGGGTGTTCAAGGCCACAGGACAAGGGGAGCACCCTGGGCCACACAGGCGTGGAGGTGTCCCCACCCCTTCCACCTGTC	SORCS2_wgs_ref
ccgagatcg	AAACCACCCATGGAGACTGGAACCTCATCTCCCTGGGTCGGGGGGTGTTCAAGGCCACAGGACAAGGGGAGCACCCTGGGCCACACAGGCGTGGAGGTGTCCCCACCCCTTCCACCTGTC	SORCS2_wgs_ref
ataaggcct	AAACCACCCATGGAGACTGGAACCTCATCTCCCTGGGTCGGGGGGTGTTCAAGGCCACAGGACAAGGGGAGCACCCTGGGCCACACAGGCGTGGAGGTGTCCCCACCCCTTCCACCTGTC	SORCS2_wgs_ref
gcgaatacg	TGACTGTTGAGTCTTTAATGGGTGCCATTTAAAAAACAAAATGCTATTTTTTAATTGTCTTTTTTTTTTAACTATCAGTGTATCTTTAAAAGTCACCCTTACGGTGATTAAATTGCACT	FAM57A_wgs_ref
ggcactcgt	TGACTGTTGAGTCTTTAATGGGTGCCATTTAAAAAACAAAATGCTATTTTTTAATTGTCTTTTTTTTTTAACTATCAGTGTATCTTTAAAAGTCACCCTTACGGTGATTAAATTGCACT	FAM57A_wgs_ref
gactccgct	TGACTGTTGAGTCTTTAATGGGTGCCATTTAAAAAACAAAATGCTATTTTTTAATTGTCTTTTTTTTTTAACTATCAGTGTATCTTTAAAAGTCACCCTTACGGTGATTAAATTGCACT	FAM57A_wgs_ref
taagacgaa	TGACTGTTGAGTCTTTAATGGGTGCCATTTAAAAAACAAAATGCTATTTTTTAATTGTCTTTTTTTTTTAACTATCAGTGTATCTTTAAAAGTCACCCTTACGGTGATTAAATTGCACT	FAM57A_wgs_ref
ataagccag	TGACTGTTGAGTCTTTAATGGGTGCCATTTAAAAAACAAAATGCTATTTTTTAATTGTCTTTTTTTTTTAACTATCAGTGTATCTTTAAAAGTCACCCTTACGGTGATTAAATTGCACT	FAM57A_wgs_ref
ctgagtgac	TGACTGTTGAGTCTTTAATGGGTGCCATTTAAAAAACAAAATGCTATTTTTTAATTGTCTTTTTTTTTTAACTATCAGTGTATCTTTAAAAGTCACCCTTACGGTGATTAAATTGCACT	FAM57A_wgs_ref
actacgagt	TATTTTGTGGAGTTTTATCCAGGCGTTAATAGTTCTTCCTGGCTGAAATTTAATATAGGTGCAGAATCCTAAATAACACTGTGAGATGTAATCTTAACTGCCCTCAATACCTTATAAAAC	MBOAT2_wgs_ref
ctggatcgg	TATTTTGTGGAGTTTTATCCAGGCGTTAATAGTTCTTCCTGGCTGAAATTTAATATAGGTGCAGAATCCTAAATAACACTGTGAGATGTAATCTTAACTGCCCTCAATACCTTATAAAAC	MBOAT2_wgs_ref
aggcttaag	TATTTTGTGGAGTTTTATCCAGGCGTTAATAGTTCTTCCTGGCTGAAATTTAATATAGGTGCAGAATCCTAAATAACACTGTGAGATGTAATCTTAACTGCCCTCAATACCTTATAAAAC	MBOAT2_wgs_ref
tcttggagc	TATTTTGTGGAGTTTTATCCAGGCGTTAATAGTTCTTCCTGGCTGAAATTTAATATAGGTGCAGAATCCTAAATAACACTGTGAGATGTAATCTTAACTGCCCTCAATACCTTATAAAAC	MBOAT2_wgs_ref
atgtcttga	TATTTTGTGGAGTTTTATCCAGGCGTTAATAGTTCTTCCTGGCTGAAATTTAATATAGGTGCAGAATCCTAAATAACACTGTGAGATGTAATCTTAACTGCCCTCAATACCTTATAAAAC	MBOAT2_wgs_ref
atgtacggt	TATTTTGTGGAGTTTTATCCAGGCGTTAATAGTTCTTCCTGGCTGAAATTTAATATAGGTGCAGAATCCTAAATAACACTGTGAGATGTAATCTTAACTGCCCTCAATACCTTATAAAAC	MBOAT2_wgs_ref
aacaacgtt	TCTTTGTATCCTTTAATGCTTTATGTGCAACCTTTCATTGATAGTGGGCTGATGTTTGGCAATGCTTCTGAACTGTCACAGAGCAGGCTGTAGCTTTCCACAGCCACTGCCCATGCATAA	FIGN_wgs_ref
caccttgtc	TCTTTGTATCCTTTAATGCTTTATGTGCAACCTTTCATTGATAGTGGGCTGATGTTTGGCAATGCTTCTGAACTGTCACAGAGCAGGCTGTAGCTTTCCACAGCCACTGCCCATGCATAA	FIGN_wgs_ref
atagctcgc	TCTTTGTATCCTTTAATGCTTTATGTGCAACCTTTCATTGATAGTGGGCTGATGTTTGGCAATGCTTCTGAACTGTCACAGAGCAGGCTGTAGCTTTCCACAGCCACTGCCCATGCATAA	FIGN_wgs_ref
aaggcactt	TCTTTGTATCCTTTAATGCTTTATGTGCAACCTTTCATTGATAGTGGGCTGATGTTTGGCAATGCTTCTGAACTGTCACAGAGCAGGCTGTAGCTTTCCACAGCCACTGCCCATGCATAA	FIGN_wgs_ref
ttcgaatcg	TCTTTGTATCCTTTAATGCTTTATGTGCAACCTTTCATTGATAGTGGGCTGATGTTTGGCAATGCTTCTGAACTGTCACAGAGCAGGCTGTAGCTTTCCACAGCCACTGCCCATGCATAA	FIGN_wgs_ref
tctggcttg	TCTTTGTATCCTTTAATGCTTTATGTGCAACCTTTCATTGATAGTGGGCTGATGTTTGGCAATGCTTCTGAACTGTCACAGAGCAGGCTGTAGCTTTCCACAGCCACTGCCCATGCATAA	FIGN_wgs_ref
acaagctga	GTTTTTTTTTATGATTTGTGCATGTATTTTTATATGAAAAAAACTTACAAAGATATGCAAATTAAACTTCTTTCAGTTATACATGCAATGAATTGCCTTTTTAAAAATAATACAGGCCAG	PIGV_wgs_ref
agaacgaat	GTTTTTTTTTATGATTTGTGCATGTATTTTTATATGAAAAAAACTTACAAAGATATGCAAATTAAACTTCTTTCAGTTATACATGCAATGAATTGCCTTTTTAAAAATAATACAGGCCAG	PIGV_wgs_ref
acaattcac	GTTTTTTTTTATGATTTGTGCATGTATTTTTATATGAAAAAAACTTACAAAGATATGCAAATTAAACTTCTTTCAGTTATACATGCAATGAATTGCCTTTTTAAAAATAATACAGGCCAG	PIGV_wgs_ref
gtaggcatt	GTTTTTTTTTATGATTTGTGCATGTATTTTTATATGAAAAAAACTTACAAAGATATGCAAATTAAACTTCTTTCAGTTATACATGCAATGAATTGCCTTTTTAAAAATAATACAGGCCAG	PIGV_wgs_ref
ctggaccga	GTTTTTTTTTATGATTTGTGCATGTATTTTTATATGAAAAAAACTTACAAAGATATGCAAATTAAACTTCTTTCAGTTATACATGCAATGAATTGCCTTTTTAAAAATAATACAGGCCAG	PIGV_wgs_ref
atagattgg	GTTTTTTTTTATGATTTGTGCATGTATTTTTATATGAAAAAAACTTACAAAGATATGCAAATTAAACTTCTTTCAGTTATACATGCAATGAATTGCCTTTTTAAAAATAATACAGGCCAG	PIGV_wgs_ref
tggctatcg	GGGGCTGCCGGGGCTCTTGGCTCTGCAGCGAGAAAGACACAGCCCAGCAGGGCTGGAGACGCCCATGTCCAGCAGGCGCAGGCCTGGCAACACGGTCCCCAGAGTCCTGAGCAGCAGTTA	ICOSLG_wgs_ref
tatctccac	GGGGCTGCCGGGGCTCTTGGCTCTGCAGCGAGAAAGACACAGCCCAGCAGGGCTGGAGACGCCCATGTCCAGCAGGCGCAGGCCTGGCAACACGGTCCCCAGAGTCCTGAGCAGCAGTTA	ICOSLG_wgs_ref
ggtagacca	GGGGCTGCCGGGGCTCTTGGCTCTGCAGCGAGAAAGACACAGCCCAGCAGGGCTGGAGACGCCCATGTCCAGCAGGCGCAGGCCTGGCAACACGGTCCCCAGAGTCCTGAGCAGCAGTTA	ICOSLG_wgs_ref
tgtcatcca	GGGGCTGCCGGGGCTCTTGGCTCTGCAGCGAGAAAGACACAGCCCAGCAGGGCTGGAGACGCCCATGTCCAGCAGGCGCAGGCCTGGCAACACGGTCCCCAGAGTCCTGAGCAGCAGTTA	ICOSLG_wgs_ref
tattgacgt	GGGGCTGCCGGGGCTCTTGGCTCTGCAGCGAGAAAGACACAGCCCAGCAGGGCTGGAGACGCCCATGTCCAGCAGGCGCAGGCCTGGCAACACGGTCCCCAGAGTCCTGAGCAGCAGTTA	ICOSLG_wgs_ref
ttagtacgg	GGGGCTGCCGGGGCTCTTGGCTCTGCAGCGAGAAAGACACAGCCCAGCAGGGCTGGAGACGCCCATGTCCAGCAGGCGCAGGCCTGGCAACACGGTCCCCAGAGTCCTGAGCAGCAGTTA	ICOSLG_wgs_ref
caagattag	CACCTCCACCTTCTTTCAGTGTTTACCGAAGCCACCAATACCAAAGAGAACGGGTCCTGCGGTGCTGAACAGCCTCGGTGTGGCGATGACAGCTGGCAGGAGATGACAGGAATCCAGTTT	C16orf54_wgs_ref
ggtgcctaa	CACCTCCACCTTCTTTCAGTGTTTACCGAAGCCACCAATACCAAAGAGAACGGGTCCTGCGGTGCTGAACAGCCTCGGTGTGGCGATGACAGCTGGCAGGAGATGACAGGAATCCAGTTT	C16orf54_wgs_ref
ggctctcaa	CACCTCCACCTTCTTTCAGTGTTTACCGAAGCCACCAATACCAAAGAGAACGGGTCCTGCGGTGCTGAACAGCCTCGGTGTGGCGATGACAGCTGGCAGGAGATGACAGGAATCCAGTTT	C16orf54_wgs_ref
gcgtcgcta	CACCTCCACCTTCTTTCAGTGTTTACCGAAGCCACCAATACCAAAGAGAACGGGTCCTGCGGTGCTGAACAGCCTCGGTGTGGCGATGACAGCTGGCAGGAGATGACAGGAATCCAGTTT	C16orf54_wgs_ref
ttcttgcga	CACCTCCACCTTCTTTCAGTGTTTACCGAAGCCACCAATACCAAAGAGAACGGGTCCTGCGGTGCTGAACAGCCTCGGTGTGGCGATGACAGCTGGCAGGAGATGACAGGAATCCAGTTT	C16orf54_wgs_ref
gcggaacac	CACCTCCACCTTCTTTCAGTGTTTACCGAAGCCACCAATACCAAAGAGAACGGGTCCTGCGGTGCTGAACAGCCTCGGTGTGGCGATGACAGCTGGCAGGAGATGACAGGAATCCAGTTT	C16orf54_wgs_ref
ttagaccgc	GAAAACCTGGAAAAAAATTGCAACAAAGGATAGATATTTATCTATGCATCTGTCTTACATAGCAGAGTGAAAAGGAGGCACACGTTCATAGAAAGTGAATATAAAGCTTGCACAGAAATA	MCF2L_wgs_ref
cgtcatgaa	GAAAACCTGGAAAAAAATTGCAACAAAGGATAGATATTTATCTATGCATCTGTCTTACATAGCAGAGTGAAAAGGAGGCACACGTTCATAGAAAGTGAATATAAAGCTTGCACAGAAATA	MCF2L_wgs_ref
gatgacatc	GAAAACCTGGAAAAAAATTGCAACAAAGGATAGATATTTATCTATGCATCTGTCTTACATAGCAGAGTGAAAAGGAGGCACACGTTCATAGAAAGTGAATATAAAGCTTGCACAGAAATA	MCF2L_wgs_ref
gttacagtc	GAAAACCTGGAAAAAAATTGCAACAAAGGATAGATATTTATCTATGCATCTGTCTTACATAGCAGAGTGAAAAGGAGGCACACGTTCATAGAAAGTGAATATAAAGCTTGCACAGAAATA	MCF2L_wgs_ref
gtgtcgttg	GAAAACCTGGAAAAAAATTGCAACAAAGGATAGATATTTATCTATGCATCTGTCTTACATAGCAGAGTGAAAAGGAGGCACACGTTCATAGAAAGTGAATATAAAGCTTGCACAGAAATA	MCF2L_wgs_ref
catgtgtgg	GAAAACCTGGAAAAAAATTGCAACAAAGGATAGATATTTATCTATGCATCTGTCTTACATAGCAGAGTGAAAAGGAGGCACACGTTCATAGAAAGTGAATATAAAGCTTGCACAGAAATA	MCF2L_wgs_ref
gcaagataa	CTGGTTTCCTTGGCCTCTGATGGCATTGAAGCTTTCACAATCCCTCCTGCATCTCCACCTTCCCTGTCTTGCTCCAGGCTCCTGGCTCCATGCCTTCCTGTGTCAAAAAGGCTTTGCCAA	SHISA6_wgs_ref
tagagccag	CTGGTTTCCTTGGCCTCTGATGGCATTGAAGCTTTCACAATCCCTCCTGCATCTCCACCTTCCCTGTCTTGCTCCAGGCTCCTGGCTCCATGCCTTCCTGTGTCAAAAAGGCTTTGCCAA	SHISA6_wgs_ref
ttcacctaa	CTGGTTTCCTTGGCCTCTGATGGCATTGAAGCTTTCACAATCCCTCCTGCATCTCCACCTTCCCTGTCTTGCTCCAGGCTCCTGGCTCCATGCCTTCCTGTGTCAAAAAGGCTTTGCCAA	SHISA6_wgs_ref
tatgctgtc	CTGGTTTCCTTGGCCTCTGATGGCATTGAAGCTTTCACAATCCCTCCTGCATCTCCACCTTCCCTGTCTTGCTCCAGGCTCCTGGCTCCATGCCTTCCTGTGTCAAAAAGGCTTTGCCAA	SHISA6_wgs_ref
agcaggcca	CTGGTTTCCTTGGCCTCTGATGGCATTGAAGCTTTCACAATCCCTCCTGCATCTCCACCTTCCCTGTCTTGCTCCAGGCTCCTGGCTCCATGCCTTCCTGTGTCAAAAAGGCTTTGCCAA	SHISA6_wgs_ref
cggtcgtca	CTGGTTTCCTTGGCCTCTGATGGCATTGAAGCTTTCACAATCCCTCCTGCATCTCCACCTTCCCTGTCTTGCTCCAGGCTCCTGGCTCCATGCCTTCCTGTGTCAAAAAGGCTTTGCCAA	SHISA6_wgs_ref
ctcgcgtct	CCTGGCCAACATGGCAAAACTCCGTCTCTACTAAAAATACAAAAAAAAAAAAAAAAAATTAGCTGGGTGTCATGGCGCATGCCTGTAATCCCAGCTACTCGGGAGGCTGAGGCAGGAGAA	CEP78_wgs_ref
cataagcca	CCTGGCCAACATGGCAAAACTCCGTCTCTACTAAAAATACAAAAAAAAAAAAAAAAAATTAGCTGGGTGTCATGGCGCATGCCTGTAATCCCAGCTACTCGGGAGGCTGAGGCAGGAGAA	CEP78_wgs_ref
tgtagaggc	CCTGGCCAACATGGCAAAACTCCGTCTCTACTAAAAATACAAAAAAAAAAAAAAAAAATTAGCTGGGTGTCATGGCGCATGCCTGTAATCCCAGCTACTCGGGAGGCTGAGGCAGGAGAA	CEP78_wgs_ref
gcaagaatc	CCTGGCCAACATGGCAAAACTCCGTCTCTACTAAAAATACAAAAAAAAAAAAAAAAAATTAGCTGGGTGTCATGGCGCATGCCTGTAATCCCAGCTACTCGGGAGGCTGAGGCAGGAGAA	CEP78_wgs_ref
acgcgacga	CCTGGCCAACATGGCAAAACTCCGTCTCTACTAAAAATACAAAAAAAAAAAAAAAAAATTAGCTGGGTGTCATGGCGCATGCCTGTAATCCCAGCTACTCGGGAGGCTGAGGCAGGAGAA	CEP78_wgs_ref
gtcggagat	CCTGGCCAACATGGCAAAACTCCGTCTCTACTAAAAATACAAAAAAAAAAAAAAAAAATTAGCTGGGTGTCATGGCGCATGCCTGTAATCCCAGCTACTCGGGAGGCTGAGGCAGGAGAA	CEP78_wgs_ref
cctcgctag	CTGTCCAGTGTGGTAGCTACGAGCCACATGTGGTTATTGAGTACTTGAAGTGTGGCTGACGATACTGAGGAACTGAATTTTAAATTTCACTTAATGTCAATGAATTAAAGTTTAAATTTG	FRAS1_wgs_ref
ctgttgact	CTGTCCAGTGTGGTAGCTACGAGCCACATGTGGTTATTGAGTACTTGAAGTGTGGCTGACGATACTGAGGAACTGAATTTTAAATTTCACTTAATGTCAATGAATTAAAGTTTAAATTTG	FRAS1_wgs_ref
tggattgga	CTGTCCAGTGTGGTAGCTACGAGCCACATGTGGTTATTGAGTACTTGAAGTGTGGCTGACGATACTGAGGAACTGAATTTTAAATTTCACTTAATGTCAATGAATTAAAGTTTAAATTTG	FRAS1_wgs_ref
tccgttagt	CTGTCCAGTGTGGTAGCTACGAGCCACATGTGGTTATTGAGTACTTGAAGTGTGGCTGACGATACTGAGGAACTGAATTTTAAATTTCACTTAATGTCAATGAATTAAAGTTTAAATTTG	FRAS1_wgs_ref
cataaccga	CTGTCCAGTGTGGTAGCTACGAGCCACATGTGGTTATTGAGTACTTGAAGTGTGGCTGACGATACTGAGGAACTGAATTTTAAATTTCACTTAATGTCAATGAATTAAAGTTTAAATTTG	FRAS1_wgs_ref
tgatacacc	CTGTCCAGTGTGGTAGCTACGAGCCACATGTGGTTATTGAGTACTTGAAGTGTGGCTGACGATACTGAGGAACTGAATTTTAAATTTCACTTAATGTCAATGAATTAAAGTTTAAATTTG	FRAS1_wgs_ref
gaagaacgg	ATGTGGGTGTCAGGAGACTAAAGGATGTTGAAGGCTACACATTCAACCTTTTGTTAGGTGTTTCCTTTAAGCTACTCAGCTGTACCTTTTAAATTAGTTCTTTTTCAACCAGTATATCAC	FST_wgs_ref
cttctagac	ATGTGGGTGTCAGGAGACTAAAGGATGTTGAAGGCTACACATTCAACCTTTTGTTAGGTGTTTCCTTTAAGCTACTCAGCTGTACCTTTTAAATTAGTTCTTTTTCAACCAGTATATCAC	FST_wgs_ref
aaggtgtat	ATGTGGGTGTCAGGAGACTAAAGGATGTTGAAGGCTACACATTCAACCTTTTGTTAGGTGTTTCCTTTAAGCTACTCAGCTGTACCTTTTAAATTAGTTCTTTTTCAACCAGTATATCAC	FST_wgs_ref
ttggaactt	ATGTGGGTGTCAGGAGACTAAAGGATGTTGAAGGCTACACATTCAACCTTTTGTTAGGTGTTTCCTTTAAGCTACTCAGCTGTACCTTTTAAATTAGTTCTTTTTCAACCAGTATATCAC	FST_wgs_ref
gtcctggag	ATGTGGGTGTCAGGAGACTAAAGGATGTTGAAGGCTACACATTCAACCTTTTGTTAGGTGTTTCCTTTAAGCTACTCAGCTGTACCTTTTAAATTAGTTCTTTTTCAACCAGTATATCAC	FST_wgs_ref
agcagtcta	ATGTGGGTGTCAGGAGACTAAAGGATGTTGAAGGCTACACATTCAACCTTTTGTTAGGTGTTTCCTTTAAGCTACTCAGCTGTACCTTTTAAATTAGTTCTTTTTCAACCAGTATATCAC	FST_wgs_ref
ccagtacaa	GTGGAACAGAAGCCGAGCCTCTCCGTGTCCCCACCGGGGCCGTGGGCACCCCCACAGCCCGAAGCAGAACCCTCTGAGCATTCCAGAGACCGCTGCTCGGGGGCCTGCCCAGGCTGACCA	TRAF3_wgs_ref
cagcaccat	GTGGAACAGAAGCCGAGCCTCTCCGTGTCCCCACCGGGGCCGTGGGCACCCCCACAGCCCGAAGCAGAACCCTCTGAGCATTCCAGAGACCGCTGCTCGGGGGCCTGCCCAGGCTGACCA	TRAF3_wgs_ref
ccgttctac	GTGGAACAGAAGCCGAGCCTCTCCGTGTCCCCACCGGGGCCGTGGGCACCCCCACAGCCCGAAGCAGAACCCTCTGAGCATTCCAGAGACCGCTGCTCGGGGGCCTGCCCAGGCTGACCA	TRAF3_wgs_ref
actcatggt	GTGGAACAGAAGCCGAGCCTCTCCGTGTCCCCACCGGGGCCGTGGGCACCCCCACAGCCCGAAGCAGAACCCTCTGAGCATTCCAGAGACCGCTGCTCGGGGGCCTGCCCAGGCTGACCA	TRAF3_wgs_ref
gtccgacct	GTGGAACAGAAGCCGAGCCTCTCCGTGTCCCCACCGGGGCCGTGGGCACCCCCACAGCCCGAAGCAGAACCCTCTGAGCATTCCAGAGACCGCTGCTCGGGGGCCTGCCCAGGCTGACCA	TRAF3_wgs_ref
tacgcattg	GTGGAACAGAAGCCGAGCCTCTCCGTGTCCCCACCGGGGCCGTGGGCACCCCCACAGCCCGAAGCAGAACCCTCTGAGCATTCCAGAGACCGCTGCTCGGGGGCCTGCCCAGGCTGACCA	TRAF3_wgs_ref
gcagcattc	TCTGTAGAAAACATTAATTACTTCCATGAATTATTTCTAAAGTATAACTTTAAAGTTTTGATTTTTCTATTTAAAGAAAAAGCTATTGATGTGTTTTAGCATGTCCTCAAAATAGATTCC	PRPF40A_wgs_ref
ggacagaac	TCTGTAGAAAACATTAATTACTTCCATGAATTATTTCTAAAGTATAACTTTAAAGTTTTGATTTTTCTATTTAAAGAAAAAGCTATTGATGTGTTTTAGCATGTCCTCAAAATAGATTCC	PRPF40A_wgs_ref
agaacagcg	TCTGTAGAAAACATTAATTACTTCCATGAATTATTTCTAAAGTATAACTTTAAAGTTTTGATTTTTCTATTTAAAGAAAAAGCTATTGATGTGTTTTAGCATGTCCTCAAAATAGATTCC	PRPF40A_wgs_ref
tgtacgaat	TCTGTAGAAAACATTAATTACTTCCATGAATTATTTCTAAAGTATAACTTTAAAGTTTTGATTTTTCTATTTAAAGAAAAAGCTATTGATGTGTTTTAGCATGTCCTCAAAATAGATTCC	PRPF40A_wgs_ref
acttgttgt	TCTGTAGAAAACATTAATTACTTCCATGAATTATTTCTAAAGTATAACTTTAAAGTTTTGATTTTTCTATTTAAAGAAAAAGCTATTGATGTGTTTTAGCATGTCCTCAAAATAGATTCC	PRPF40A_wgs_ref
agtagtccg	TCTGTAGAAAACATTAATTACTTCCATGAATTATTTCTAAAGTATAACTTTAAAGTTTTGATTTTTCTATTTAAAGAAAAAGCTATTGATGTGTTTTAGCATGTCCTCAAAATAGATTCC	PRPF40A_wgs_ref
caataacac	TCTCACTCTGTCACCCAGGCTGCAGTTCACTGGTGTGATCTCAGCTCACTGCAACCTCTGCCTCCCAGGTTCAAGCACTTCTCGTACCTCAGACTCCCGAATAGCTGGGATTACAGACAG	MICB_wgs_ref
tctcctacg	TCTCACTCTGTCACCCAGGCTGCAGTTCACTGGTGTGATCTCAGCTCACTGCAACCTCTGCCTCCCAGGTTCAAGCACTTCTCGTACCTCAGACTCCCGAATAGCTGGGATTACAGACAG	MICB_wgs_ref
aacaaccac	TCTCACTCTGTCACCCAGGCTGCAGTTCACTGGTGTGATCTCAGCTCACTGCAACCTCTGCCTCCCAGGTTCAAGCACTTCTCGTACCTCAGACTCCCGAATAGCTGGGATTACAGACAG	MICB_wgs_ref
aatctatcc	TCTCACTCTGTCACCCAGGCTGCAGTTCACTGGTGTGATCTCAGCTCACTGCAACCTCTGCCTCCCAGGTTCAAGCACTTCTCGTACCTCAGACTCCCGAATAGCTGGGATTACAGACAG	MICB_wgs_ref
acagtgaat	TCTCACTCTGTCACCCAGGCTGCAGTTCACTGGTGTGATCTCAGCTCACTGCAACCTCTGCCTCCCAGGTTCAAGCACTTCTCGTACCTCAGACTCCCGAATAGCTGGGATTACAGACAG	MICB_wgs_ref
gttcatacc	TCTCACTCTGTCACCCAGGCTGCAGTTCACTGGTGTGATCTCAGCTCACTGCAACCTCTGCCTCCCAGGTTCAAGCACTTCTCGTACCTCAGACTCCCGAATAGCTGGGATTACAGACAG	MICB_wgs_ref
caagcagcc	TTGTTTATTTGCACAACTTTTAAACCAGATTACTGGTTAAAATCCAACAGTACACAATTTATAAAGTAAAAAGATTTTATAAGGAAAACAAATATAATAACCAGTGCTGTGAAATGCAGA	LIN9_wgs_ref
cgcgtcgtt	TTGTTTATTTGCACAACTTTTAAACCAGATTACTGGTTAAAATCCAACAGTACACAATTTATAAAGTAAAAAGATTTTATAAGGAAAACAAATATAATAACCAGTGCTGTGAAATGCAGA	LIN9_wgs_ref
gaatacctc	TTGTTTATTTGCACAACTTTTAAACCAGATTACTGGTTAAAATCCAACAGTACACAATTTATAAAGTAAAAAGATTTTATAAGGAAAACAAATATAATAACCAGTGCTGTGAAATGCAGA	LIN9_wgs_ref
ctgttagga	TTGTTTATTTGCACAACTTTTAAACCAGATTACTGGTTAAAATCCAACAGTACACAATTTATAAAGTAAAAAGATTTTATAAGGAAAACAAATATAATAACCAGTGCTGTGAAATGCAGA	LIN9_wgs_ref
gtcactact	TTGTTTATTTGCACAACTTTTAAACCAGATTACTGGTTAAAATCCAACAGTACACAATTTATAAAGTAAAAAGATTTTATAAGGAAAACAAATATAATAACCAGTGCTGTGAAATGCAGA	LIN9_wgs_ref
agaactcac	TTGTTTATTTGCACAACTTTTAAACCAGATTACTGGTTAAAATCCAACAGTACACAATTTATAAAGTAAAAAGATTTTATAAGGAAAACAAATATAATAACCAGTGCTGTGAAATGCAGA	LIN9_wgs_ref
agcggaagg	GTTCCTGTTCTTCTCCCAGCCTCTGCCCTCCTTCTGTCTCCTGGGTGGTCTCCCGCTTCGCTCCTGGCCTTTGCATGTTCCATCTCTTCTCTTTCTCCCCTCTTCGCCACCCTAGATTAT	AGFG2_wgs_ref
caacgaagc	GTTCCTGTTCTTCTCCCAGCCTCTGCCCTCCTTCTGTCTCCTGGGTGGTCTCCCGCTTCGCTCCTGGCCTTTGCATGTTCCATCTCTTCTCTTTCTCCCCTCTTCGCCACCCTAGATTAT	AGFG2_wgs_ref
tggagtctt	GTTCCTGTTCTTCTCCCAGCCTCTGCCCTCCTTCTGTCTCCTGGGTGGTCTCCCGCTTCGCTCCTGGCCTTTGCATGTTCCATCTCTTCTCTTTCTCCCCTCTTCGCCACCCTAGATTAT	AGFG2_wgs_ref
gtaagacgg	GTTCCTGTTCTTCTCCCAGCCTCTGCCCTCCTTCTGTCTCCTGGGTGGTCTCCCGCTTCGCTCCTGGCCTTTGCATGTTCCATCTCTTCTCTTTCTCCCCTCTTCGCCACCCTAGATTAT	AGFG2_wgs_ref
tctcagtcg	GTTCCTGTTCTTCTCCCAGCCTCTGCCCTCCTTCTGTCTCCTGGGTGGTCTCCCGCTTCGCTCCTGGCCTTTGCATGTTCCATCTCTTCTCTTTCTCCCCTCTTCGCCACCCTAGATTAT	AGFG2_wgs_ref
cacttctat	GTTCCTGTTCTTCTCCCAGCCTCTGCCCTCCTTCTGTCTCCTGGGTGGTCTCCCGCTTCGCTCCTGGCCTTTGCATGTTCCATCTCTTCTCTTTCTCCCCTCTTCGCCACCCTAGATTAT	AGFG2_wgs_ref
ctgcgtaga	ATTTTTGGGCTACCTGGTTCGTTTTTATAAGATTTTGCTGGGTTGGTTTTTTTTTTAATTAAAAAGTTTTGCATCTTTTAAAAAAAATCACAGCACTGGTCTGGTTGCTTGGAACTGGGG	KLF2_wgs_ref
atgagtgag	ATTTTTGGGCTACCTGGTTCGTTTTTATAAGATTTTGCTGGGTTGGTTTTTTTTTTAATTAAAAAGTTTTGCATCTTTTAAAAAAAATCACAGCACTGGTCTGGTTGCTTGGAACTGGGG	KLF2_wgs_ref
atggattga	ATTTTTGGGCTACCTGGTTCGTTTTTATAAGATTTTGCTGGGTTGGTTTTTTTTTTAATTAAAAAGTTTTGCATCTTTTAAAAAAAATCACAGCACTGGTCTGGTTGCTTGGAACTGGGG	KLF2_wgs_ref
taagcagtg	ATTTTTGGGCTACCTGGTTCGTTTTTATAAGATTTTGCTGGGTTGGTTTTTTTTTTAATTAAAAAGTTTTGCATCTTTTAAAAAAAATCACAGCACTGGTCTGGTTGCTTGGAACTGGGG	KLF2_wgs_ref
tccgcttac	ATTTTTGGGCTACCTGGTTCGTTTTTATAAGATTTTGCTGGGTTGGTTTTTTTTTTAATTAAAAAGTTTTGCATCTTTTAAAAAAAATCACAGCACTGGTCTGGTTGCTTGGAACTGGGG	KLF2_wgs_ref
tggcggata	ATTTTTGGGCTACCTGGTTCGTTTTTATAAGATTTTGCTGGGTTGGTTTTTTTTTTAATTAAAAAGTTTTGCATCTTTTAAAAAAAATCACAGCACTGGTCTGGTTGCTTGGAACTGGGG	KLF2_wgs_ref
cgatacgtc	CCCAGGCTGGAGTGCAGTGGCACCATCTTGGCTCACTTCAACCTCCGCCCCCAAGGTTCAAGTGATTCTCCTGCCTCAGCCTCCCGAGTAGCTGGGATTACAGGCACCCGCCACCGTACC	NXN_wgs_ref
tcggatgga	CCCAGGCTGGAGTGCAGTGGCACCATCTTGGCTCACTTCAACCTCCGCCCCCAAGGTTCAAGTGATTCTCCTGCCTCAGCCTCCCGAGTAGCTGGGATTACAGGCACCCGCCACCGTACC	NXN_wgs_ref
aagccacct	CCCAGGCTGGAGTGCAGTGGCACCATCTTGGCTCACTTCAACCTCCGCCCCCAAGGTTCAAGTGATTCTCCTGCCTCAGCCTCCCGAGTAGCTGGGATTACAGGCACCCGCCACCGTACC	NXN_wgs_ref
gtctaggtc	CCCAGGCTGGAGTGCAGTGGCACCATCTTGGCTCACTTCAACCTCCGCCCCCAAGGTTCAAGTGATTCTCCTGCCTCAGCCTCCCGAGTAGCTGGGATTACAGGCACCCGCCACCGTACC	NXN_wgs_ref
gagtccgga	CCCAGGCTGGAGTGCAGTGGCACCATCTTGGCTCACTTCAACCTCCGCCCCCAAGGTTCAAGTGATTCTCCTGCCTCAGCCTCCCGAGTAGCTGGGATTACAGGCACCCGCCACCGTACC	NXN_wgs_ref
cctagaacg	CCCAGGCTGGAGTGCAGTGGCACCATCTTGGCTCACTTCAACCTCCGCCCCCAAGGTTCAAGTGATTCTCCTGCCTCAGCCTCCCGAGTAGCTGGGATTACAGGCACCCGCCACCGTACC	NXN_wgs_ref
gcttagcaa	AATAATAACTGTATTCATAAAACTCGTGTCTTAAAACAAGGCTTACTTACTAGACATAACTGAATGTAAAAAGTGCTTTTTCAAATCTGTTTGCAAACTCGTGGGGGATTTTTGCATGT	LMBRD2_wgs_ref
acgcttggc	AATAATAACTGTATTCATAAAACTCGTGTCTTAAAACAAGGCTTACTTACTAGACATAACTGAATGTAAAAAGTGCTTTTTCAAATCTGTTTGCAAACTCGTGGGGGATTTTTGCATGT	LMBRD2_wgs_ref
ggagatgtg	AATAATAACTGTATTCATAAAACTCGTGTCTTAAAACAAGGCTTACTTACTAGACATAACTGAATGTAAAAAGTGCTTTTTCAAATCTGTTTGCAAACTCGTGGGGGATTTTTGCATGT	LMBRD2_wgs_ref
ggcagccat	AATAATAACTGTATTCATAAAACTCGTGTCTTAAAACAAGGCTTACTTACTAGACATAACTGAATGTAAAAAGTGCTTTTTCAAATCTGTTTGCAAACTCGTGGGGGATTTTTGCATGT	LMBRD2_wgs_ref
tgcacctac	AATAATAACTGTATTCATAAAACTCGTGTCTTAAAACAAGGCTTACTTACTAGACATAACTGAATGTAAAAAGTGCTTTTTCAAATCTGTTTGCAAACTCGTGGGGGATTTTTGCATGT	LMBRD2_wgs_ref
ggttagcat	AATAATAACTGTATTCATAAAACTCGTGTCTTAAAACAAGGCTTACTTACTAGACATAACTGAATGTAAAAAGTGCTTTTTCAAATCTGTTTGCAAACTCGTGGGGGATTTTTGCATGT	LMBRD2_wgs_ref
tctgcaact	CAGGGGTTTCACCACGTTGGCCAGGCTGGTCTCGAACTCCTGACCTTAGGTGATCCGCCCGCCTCAGCCTCCCAAAGTGTTGGGATTACAGGCATGAGCCACTGCGCCTGGCCAGCAAAT	OLFML2A_wgs_ref
agctactgt	CAGGGGTTTCACCACGTTGGCCAGGCTGGTCTCGAACTCCTGACCTTAGGTGATCCGCCCGCCTCAGCCTCCCAAAGTGTTGGGATTACAGGCATGAGCCACTGCGCCTGGCCAGCAAAT	OLFML2A_wgs_ref
ttagtcgag	CAGGGGTTTCACCACGTTGGCCAGGCTGGTCTCGAACTCCTGACCTTAGGTGATCCGCCCGCCTCAGCCTCCCAAAGTGTTGGGATTACAGGCATGAGCCACTGCGCCTGGCCAGCAAAT	OLFML2A_wgs_ref
tgcttagca	CAGGGGTTTCACCACGTTGGCCAGGCTGGTCTCGAACTCCTGACCTTAGGTGATCCGCCCGCCTCAGCCTCCCAAAGTGTTGGGATTACAGGCATGAGCCACTGCGCCTGGCCAGCAAAT	OLFML2A_wgs_ref
gtgcattac	CAGGGGTTTCACCACGTTGGCCAGGCTGGTCTCGAACTCCTGACCTTAGGTGATCCGCCCGCCTCAGCCTCCCAAAGTGTTGGGATTACAGGCATGAGCCACTGCGCCTGGCCAGCAAAT	OLFML2A_wgs_ref
aggttccta	CAGGGGTTTCACCACGTTGGCCAGGCTGGTCTCGAACTCCTGACCTTAGGTGATCCGCCCGCCTCAGCCTCCCAAAGTGTTGGGATTACAGGCATGAGCCACTGCGCCTGGCCAGCAAAT	OLFML2A_wgs_ref
accgatcgg	TTCTGGAATTTTATCAAGTCCTTGTATTCTAAAATAGCCAAGCAAAATGATAGTAAATTCTTTGTCTTTGTTCTTTCAGTCAGAGGTATTTATTAAGTACCTACTGTGTGCTCAGCACTA	PDIK1L_wgs_ref
gcaatcgat	TTCTGGAATTTTATCAAGTCCTTGTATTCTAAAATAGCCAAGCAAAATGATAGTAAATTCTTTGTCTTTGTTCTTTCAGTCAGAGGTATTTATTAAGTACCTACTGTGTGCTCAGCACTA	PDIK1L_wgs_ref
tcatcactt	TTCTGGAATTTTATCAAGTCCTTGTATTCTAAAATAGCCAAGCAAAATGATAGTAAATTCTTTGTCTTTGTTCTTTCAGTCAGAGGTATTTATTAAGTACCTACTGTGTGCTCAGCACTA	PDIK1L_wgs_ref
tcttacttg	TTCTGGAATTTTATCAAGTCCTTGTATTCTAAAATAGCCAAGCAAAATGATAGTAAATTCTTTGTCTTTGTTCTTTCAGTCAGAGGTATTTATTAAGTACCTACTGTGTGCTCAGCACTA	PDIK1L_wgs_ref
gacaagctg	TTCTGGAATTTTATCAAGTCCTTGTATTCTAAAATAGCCAAGCAAAATGATAGTAAATTCTTTGTCTTTGTTCTTTCAGTCAGAGGTATTTATTAAGTACCTACTGTGTGCTCAGCACTA	PDIK1L_wgs_ref
ataccagac	TTCTGGAATTTTATCAAGTCCTTGTATTCTAAAATAGCCAAGCAAAATGATAGTAAATTCTTTGTCTTTGTTCTTTCAGTCAGAGGTATTTATTAAGTACCTACTGTGTGCTCAGCACTA	PDIK1L_wgs_ref
gctcataac	GCAACCTCTGCCTCCCGGGTTCAAGCAATTCTCCTGCCTCAGCCACCCAAGTAGCTGGGACTACAGGTGCGTGCCACCACGCCCAGCTAAATTTTGTATTTTTAGTGGAGACGGGGTTTC	SCARB2_wgs_ref
agtaacgga	GCAACCTCTGCCTCCCGGGTTCAAGCAATTCTCCTGCCTCAGCCACCCAAGTAGCTGGGACTACAGGTGCGTGCCACCACGCCCAGCTAAATTTTGTATTTTTAGTGGAGACGGGGTTTC	SCARB2_wgs_ref
ttcgacggc	GCAACCTCTGCCTCCCGGGTTCAAGCAATTCTCCTGCCTCAGCCACCCAAGTAGCTGGGACTACAGGTGCGTGCCACCACGCCCAGCTAAATTTTGTATTTTTAGTGGAGACGGGGTTTC	SCARB2_wgs_ref
cgatccgat	GCAACCTCTGCCTCCCGGGTTCAAGCAATTCTCCTGCCTCAGCCACCCAAGTAGCTGGGACTACAGGTGCGTGCCACCACGCCCAGCTAAATTTTGTATTTTTAGTGGAGACGGGGTTTC	SCARB2_wgs_ref
cttctcatg	GCAACCTCTGCCTCCCGGGTTCAAGCAATTCTCCTGCCTCAGCCACCCAAGTAGCTGGGACTACAGGTGCGTGCCACCACGCCCAGCTAAATTTTGTATTTTTAGTGGAGACGGGGTTTC	SCARB2_wgs_ref
aatccgcgg	GCAACCTCTGCCTCCCGGGTTCAAGCAATTCTCCTGCCTCAGCCACCCAAGTAGCTGGGACTACAGGTGCGTGCCACCACGCCCAGCTAAATTTTGTATTTTTAGTGGAGACGGGGTTTC	SCARB2_wgs_ref
tagagtatg	CATGGAAGCAAACCCTGGGTTTTTAAGAGCAAATTCTGTCCCCCCCTCACTCCCCCAAGTGACAAGATACTAATGAAGAAAGTTCTTCACCATAGTGTTTGTTTTAACTAAACTCATTGG	SPOCK1_wgs_ref
atacgccgc	CATGGAAGCAAACCCTGGGTTTTTAAGAGCAAATTCTGTCCCCCCCTCACTCCCCCAAGTGACAAGATACTAATGAAGAAAGTTCTTCACCATAGTGTTTGTTTTAACTAAACTCATTGG	SPOCK1_wgs_ref
gagctatag	CATGGAAGCAAACCCTGGGTTTTTAAGAGCAAATTCTGTCCCCCCCTCACTCCCCCAAGTGACAAGATACTAATGAAGAAAGTTCTTCACCATAGTGTTTGTTTTAACTAAACTCATTGG	SPOCK1_wgs_ref
gccatacga	CATGGAAGCAAACCCTGGGTTTTTAAGAGCAAATTCTGTCCCCCCCTCACTCCCCCAAGTGACAAGATACTAATGAAGAAAGTTCTTCACCATAGTGTTTGTTTTAACTAAACTCATTGG	SPOCK1_wgs_ref
tgtaaggat	CATGGAAGCAAACCCTGGGTTTTTAAGAGCAAATTCTGTCCCCCCCTCACTCCCCCAAGTGACAAGATACTAATGAAGAAAGTTCTTCACCATAGTGTTTGTTTTAACTAAACTCATTGG	SPOCK1_wgs_ref
cacgaatgt	CATGGAAGCAAACCCTGGGTTTTTAAGAGCAAATTCTGTCCCCCCCTCACTCCCCCAAGTGACAAGATACTAATGAAGAAAGTTCTTCACCATAGTGTTTGTTTTAACTAAACTCATTGG	SPOCK1_wgs_ref
cagcttgac	GCTGGCCCCTATGTTGTGTTCTGGACTGAGGCCTTTGCTGTGAACTGCAGTGTTTCATACGAACCATCTTTCCTAGTGCATGAGAAAGAAAGATTATTTAAGTAATGAGGCAGGTGGGGT	AMPD2_wgs_ref
acggatagt	GCTGGCCCCTATGTTGTGTTCTGGACTGAGGCCTTTGCTGTGAACTGCAGTGTTTCATACGAACCATCTTTCCTAGTGCATGAGAAAGAAAGATTATTTAAGTAATGAGGCAGGTGGGGT	AMPD2_wgs_ref
atacggctc	GCTGGCCCCTATGTTGTGTTCTGGACTGAGGCCTTTGCTGTGAACTGCAGTGTTTCATACGAACCATCTTTCCTAGTGCATGAGAAAGAAAGATTATTTAAGTAATGAGGCAGGTGGGGT	AMPD2_wgs_ref
gcctgctag	GCTGGCCCCTATGTTGTGTTCTGGACTGAGGCCTTTGCTGTGAACTGCAGTGTTTCATACGAACCATCTTTCCTAGTGCATGAGAAAGAAAGATTATTTAAGTAATGAGGCAGGTGGGGT	AMPD2_wgs_ref
tcgacaggc	GCTGGCCCCTATGTTGTGTTCTGGACTGAGGCCTTTGCTGTGAACTGCAGTGTTTCATACGAACCATCTTTCCTAGTGCATGAGAAAGAAAGATTATTTAAGTAATGAGGCAGGTGGGGT	AMPD2_wgs_ref
gcaaggagc	GCTGGCCCCTATGTTGTGTTCTGGACTGAGGCCTTTGCTGTGAACTGCAGTGTTTCATACGAACCATCTTTCCTAGTGCATGAGAAAGAAAGATTATTTAAGTAATGAGGCAGGTGGGGT	AMPD2_wgs_ref
ttcctcact	TTGAAGTGTTTCTGAAATGATAAAATGTAGCCCTAGCCCCCTGCCCTCAATTGTAAAGTGAGCAACCATTGCTAGTAATTCTTTAATGTGTATAAATTCAATTTCAGGTATAACAAATGT	VKORC1L1_wgs_ref
aggatgatt	TTGAAGTGTTTCTGAAATGATAAAATGTAGCCCTAGCCCCCTGCCCTCAATTGTAAAGTGAGCAACCATTGCTAGTAATTCTTTAATGTGTATAAATTCAATTTCAGGTATAACAAATGT	VKORC1L1_wgs_ref
ttgcggaca	TTGAAGTGTTTCTGAAATGATAAAATGTAGCCCTAGCCCCCTGCCCTCAATTGTAAAGTGAGCAACCATTGCTAGTAATTCTTTAATGTGTATAAATTCAATTTCAGGTATAACAAATGT	VKORC1L1_wgs_ref
ctaggtccg	TTGAAGTGTTTCTGAAATGATAAAATGTAGCCCTAGCCCCCTGCCCTCAATTGTAAAGTGAGCAACCATTGCTAGTAATTCTTTAATGTGTATAAATTCAATTTCAGGTATAACAAATGT	VKORC1L1_wgs_ref
cgtaagtac	TTGAAGTGTTTCTGAAATGATAAAATGTAGCCCTAGCCCCCTGCCCTCAATTGTAAAGTGAGCAACCATTGCTAGTAATTCTTTAATGTGTATAAATTCAATTTCAGGTATAACAAATGT	VKORC1L1_wgs_ref
ttcacacag	TTGAAGTGTTTCTGAAATGATAAAATGTAGCCCTAGCCCCCTGCCCTCAATTGTAAAGTGAGCAACCATTGCTAGTAATTCTTTAATGTGTATAAATTCAATTTCAGGTATAACAAATGT	VKORC1L1_wgs_ref
gcctggatt	TTTCACACCTCACACCTCTCTCTTCCAGGAGGCTGAGTGCCCCTAGAGGGCAGGGACCCGTGAGTCCTCTCTGCATCCCAACAACAGCAAAGAGCCTAGCAATCAGGAGGGGAAACTGAA	ZNF771_wgs_ref
gcgacatac	TTTCACACCTCACACCTCTCTCTTCCAGGAGGCTGAGTGCCCCTAGAGGGCAGGGACCCGTGAGTCCTCTCTGCATCCCAACAACAGCAAAGAGCCTAGCAATCAGGAGGGGAAACTGAA	ZNF771_wgs_ref
tacgatgaa	TTTCACACCTCACACCTCTCTCTTCCAGGAGGCTGAGTGCCCCTAGAGGGCAGGGACCCGTGAGTCCTCTCTGCATCCCAACAACAGCAAAGAGCCTAGCAATCAGGAGGGGAAACTGAA	ZNF771_wgs_ref
ccaacgtga	TTTCACACCTCACACCTCTCTCTTCCAGGAGGCTGAGTGCCCCTAGAGGGCAGGGACCCGTGAGTCCTCTCTGCATCCCAACAACAGCAAAGAGCCTAGCAATCAGGAGGGGAAACTGAA	ZNF771_wgs_ref
gacagcaac	TTTCACACCTCACACCTCTCTCTTCCAGGAGGCTGAGTGCCCCTAGAGGGCAGGGACCCGTGAGTCCTCTCTGCATCCCAACAACAGCAAAGAGCCTAGCAATCAGGAGGGGAAACTGAA	ZNF771_wgs_ref
gagacagcg	TTTCACACCTCACACCTCTCTCTTCCAGGAGGCTGAGTGCCCCTAGAGGGCAGGGACCCGTGAGTCCTCTCTGCATCCCAACAACAGCAAAGAGCCTAGCAATCAGGAGGGGAAACTGAA	ZNF771_wgs_ref
gacaaccga	AGCCTGGACACCCGGCAGCTTCTGGAGTTTGTCAGTGGAGGCAGAGGGGATCCGGCCAGGCCCCTCTGTCCAGAAGGAGCTGCCCTGAGGACCATCTTAGCGGCCCTGTCCTCTTTTTCC	CLIP2_wgs_ref
acatagcgc	AGCCTGGACACCCGGCAGCTTCTGGAGTTTGTCAGTGGAGGCAGAGGGGATCCGGCCAGGCCCCTCTGTCCAGAAGGAGCTGCCCTGAGGACCATCTTAGCGGCCCTGTCCTCTTTTTCC	CLIP2_wgs_ref
atgatagac	AGCCTGGACACCCGGCAGCTTCTGGAGTTTGTCAGTGGAGGCAGAGGGGATCCGGCCAGGCCCCTCTGTCCAGAAGGAGCTGCCCTGAGGACCATCTTAGCGGCCCTGTCCTCTTTTTCC	CLIP2_wgs_ref
agcatgact	AGCCTGGACACCCGGCAGCTTCTGGAGTTTGTCAGTGGAGGCAGAGGGGATCCGGCCAGGCCCCTCTGTCCAGAAGGAGCTGCCCTGAGGACCATCTTAGCGGCCCTGTCCTCTTTTTCC	CLIP2_wgs_ref
ttcgcctac	AGCCTGGACACCCGGCAGCTTCTGGAGTTTGTCAGTGGAGGCAGAGGGGATCCGGCCAGGCCCCTCTGTCCAGAAGGAGCTGCCCTGAGGACCATCTTAGCGGCCCTGTCCTCTTTTTCC	CLIP2_wgs_ref
aaccgatca	AGCCTGGACACCCGGCAGCTTCTGGAGTTTGTCAGTGGAGGCAGAGGGGATCCGGCCAGGCCCCTCTGTCCAGAAGGAGCTGCCCTGAGGACCATCTTAGCGGCCCTGTCCTCTTTTTCC	CLIP2_wgs_ref
acgatctat	GTTAGCTTCGTGCCTTAGTATCTCGGGCCCACTGCAGGAGCCAACACCCTCTGCTGTCCAGGGGGGGTCTGTGGCCCTAAGATTGGCCGGCCTCTCCATGCATCTGGCCAGCGTCCCCTT	C1orf233_wgs_ref
cttcacata	GTTAGCTTCGTGCCTTAGTATCTCGGGCCCACTGCAGGAGCCAACACCCTCTGCTGTCCAGGGGGGGTCTGTGGCCCTAAGATTGGCCGGCCTCTCCATGCATCTGGCCAGCGTCCCCTT	C1orf233_wgs_ref
cgtctgcaa	GTTAGCTTCGTGCCTTAGTATCTCGGGCCCACTGCAGGAGCCAACACCCTCTGCTGTCCAGGGGGGGTCTGTGGCCCTAAGATTGGCCGGCCTCTCCATGCATCTGGCCAGCGTCCCCTT	C1orf233_wgs_ref
gttccgatc	GTTAGCTTCGTGCCTTAGTATCTCGGGCCCACTGCAGGAGCCAACACCCTCTGCTGTCCAGGGGGGGTCTGTGGCCCTAAGATTGGCCGGCCTCTCCATGCATCTGGCCAGCGTCCCCTT	C1orf233_wgs_ref
tgagttcgg	GTTAGCTTCGTGCCTTAGTATCTCGGGCCCACTGCAGGAGCCAACACCCTCTGCTGTCCAGGGGGGGTCTGTGGCCCTAAGATTGGCCGGCCTCTCCATGCATCTGGCCAGCGTCCCCTT	C1orf233_wgs_ref
ggaatactt	GTTAGCTTCGTGCCTTAGTATCTCGGGCCCACTGCAGGAGCCAACACCCTCTGCTGTCCAGGGGGGGTCTGTGGCCCTAAGATTGGCCGGCCTCTCCATGCATCTGGCCAGCGTCCCCTT	C1orf233_wgs_ref
ccaaggtca	GGTCCACCTCTTACCCTACAGACTGGCCGAGACCATATCAAGTATTAAAACCATTCTATACAGCAAGTATCGTTTATCCTTTCTTAAACACCGAGTCTCCAAAAATACTTAGTTTAGCT	LRP2BP_wgs_ref
gctagacat	GGTCCACCTCTTACCCTACAGACTGGCCGAGACCATATCAAGTATTAAAACCATTCTATACAGCAAGTATCGTTTATCCTTTCTTAAACACCGAGTCTCCAAAAATACTTAGTTTAGCT	LRP2BP_wgs_ref
cctcaagcg	GGTCCACCTCTTACCCTACAGACTGGCCGAGACCATATCAAGTATTAAAACCATTCTATACAGCAAGTATCGTTTATCCTTTCTTAAACACCGAGTCTCCAAAAATACTTAGTTTAGCT	LRP2BP_wgs_ref
cacattacc	GGTCCACCTCTTACCCTACAGACTGGCCGAGACCATATCAAGTATTAAAACCATTCTATACAGCAAGTATCGTTTATCCTTTCTTAAACACCGAGTCTCCAAAAATACTTAGTTTAGCT	LRP2BP_wgs_ref
acatgtatg	GGTCCACCTCTTACCCTACAGACTGGCCGAGACCATATCAAGTATTAAAACCATTCTATACAGCAAGTATCGTTTATCCTTTCTTAAACACCGAGTCTCCAAAAATACTTAGTTTAGCT	LRP2BP_wgs_ref
taccaatgt	GGTCCACCTCTTACCCTACAGACTGGCCGAGACCATATCAAGTATTAAAACCATTCTATACAGCAAGTATCGTTTATCCTTTCTTAAACACCGAGTCTCCAAAAATACTTAGTTTAGCT	LRP2BP_wgs_ref
tattaagcg	TATTTTCTTGGCTTGTACTAATTGAATGGAAGTGGTTAATTTGTTCAGAGTTTATTGCCGTTTGATGCCACCCCAGTCTATAGTTCTGTGTGACTTTCCATATTGAAAGAGTAGGGTTAG	ARL5B_wgs_ref
aatatccgc	TATTTTCTTGGCTTGTACTAATTGAATGGAAGTGGTTAATTTGTTCAGAGTTTATTGCCGTTTGATGCCACCCCAGTCTATAGTTCTGTGTGACTTTCCATATTGAAAGAGTAGGGTTAG	ARL5B_wgs_ref
acgcctgca	TATTTTCTTGGCTTGTACTAATTGAATGGAAGTGGTTAATTTGTTCAGAGTTTATTGCCGTTTGATGCCACCCCAGTCTATAGTTCTGTGTGACTTTCCATATTGAAAGAGTAGGGTTAG	ARL5B_wgs_ref
aacaatcgg	TATTTTCTTGGCTTGTACTAATTGAATGGAAGTGGTTAATTTGTTCAGAGTTTATTGCCGTTTGATGCCACCCCAGTCTATAGTTCTGTGTGACTTTCCATATTGAAAGAGTAGGGTTAG	ARL5B_wgs_ref
atcgctact	TATTTTCTTGGCTTGTACTAATTGAATGGAAGTGGTTAATTTGTTCAGAGTTTATTGCCGTTTGATGCCACCCCAGTCTATAGTTCTGTGTGACTTTCCATATTGAAAGAGTAGGGTTAG	ARL5B_wgs_ref
caagtacac	TATTTTCTTGGCTTGTACTAATTGAATGGAAGTGGTTAATTTGTTCAGAGTTTATTGCCGTTTGATGCCACCCCAGTCTATAGTTCTGTGTGACTTTCCATATTGAAAGAGTAGGGTTAG	ARL5B_wgs_ref
ctgcatctg	AAGCAAACACAATTGGTGACAAAGGTTGTCAATCATTTCTTCAAAATTATAATGCAGTTCTAATGGTCAGCATATTTTGATATTAAATTTAAAGATCACCTCTCTGCATTTGTTTTTAAA	MED13_wgs_ref
ggttcattc	AAGCAAACACAATTGGTGACAAAGGTTGTCAATCATTTCTTCAAAATTATAATGCAGTTCTAATGGTCAGCATATTTTGATATTAAATTTAAAGATCACCTCTCTGCATTTGTTTTTAAA	MED13_wgs_ref
gagcgcatc	AAGCAAACACAATTGGTGACAAAGGTTGTCAATCATTTCTTCAAAATTATAATGCAGTTCTAATGGTCAGCATATTTTGATATTAAATTTAAAGATCACCTCTCTGCATTTGTTTTTAAA	MED13_wgs_ref
gtgaccatt	AAGCAAACACAATTGGTGACAAAGGTTGTCAATCATTTCTTCAAAATTATAATGCAGTTCTAATGGTCAGCATATTTTGATATTAAATTTAAAGATCACCTCTCTGCATTTGTTTTTAAA	MED13_wgs_ref
caggtagca	AAGCAAACACAATTGGTGACAAAGGTTGTCAATCATTTCTTCAAAATTATAATGCAGTTCTAATGGTCAGCATATTTTGATATTAAATTTAAAGATCACCTCTCTGCATTTGTTTTTAAA	MED13_wgs_ref
gttcatctg	AAGCAAACACAATTGGTGACAAAGGTTGTCAATCATTTCTTCAAAATTATAATGCAGTTCTAATGGTCAGCATATTTTGATATTAAATTTAAAGATCACCTCTCTGCATTTGTTTTTAAA	MED13_wgs_ref
cgatagata	GCGCGGTGCCAGAGGCCCCTGGTCAGGCCATGCCCCTGCAGTGTCCTTCGTTCACTAGACATTGCGCCTGGCTTGCTGTGGGTGGGGATGAGTTGCTTGACTCATGTTTAGACGCATGGT	LENG8_wgs_ref
tgccgttaa	GCGCGGTGCCAGAGGCCCCTGGTCAGGCCATGCCCCTGCAGTGTCCTTCGTTCACTAGACATTGCGCCTGGCTTGCTGTGGGTGGGGATGAGTTGCTTGACTCATGTTTAGACGCATGGT	LENG8_wgs_ref
tatgccgat	GCGCGGTGCCAGAGGCCCCTGGTCAGGCCATGCCCCTGCAGTGTCCTTCGTTCACTAGACATTGCGCCTGGCTTGCTGTGGGTGGGGATGAGTTGCTTGACTCATGTTTAGACGCATGGT	LENG8_wgs_ref
cgacgtgaa	GCGCGGTGCCAGAGGCCCCTGGTCAGGCCATGCCCCTGCAGTGTCCTTCGTTCACTAGACATTGCGCCTGGCTTGCTGTGGGTGGGGATGAGTTGCTTGACTCATGTTTAGACGCATGGT	LENG8_wgs_ref
ggaatgcct	GCGCGGTGCCAGAGGCCCCTGGTCAGGCCATGCCCCTGCAGTGTCCTTCGTTCACTAGACATTGCGCCTGGCTTGCTGTGGGTGGGGATGAGTTGCTTGACTCATGTTTAGACGCATGGT	LENG8_wgs_ref
gtattactg	GCGCGGTGCCAGAGGCCCCTGGTCAGGCCATGCCCCTGCAGTGTCCTTCGTTCACTAGACATTGCGCCTGGCTTGCTGTGGGTGGGGATGAGTTGCTTGACTCATGTTTAGACGCATGGT	LENG8_wgs_ref
tcacatgca	AAGATTCTACTTGGTGGTTTGCTTGCTCTACGTTACAGGTGGGGCATGTCCTCATCCTTTCCTGCCATAAAAGCTATGACACGAGAATCAGAATATTAAGAAAACTTTATGTACTGCTGT	STMN1_wgs_ref
tggtcggca	AAGATTCTACTTGGTGGTTTGCTTGCTCTACGTTACAGGTGGGGCATGTCCTCATCCTTTCCTGCCATAAAAGCTATGACACGAGAATCAGAATATTAAGAAAACTTTATGTACTGCTGT	STMN1_wgs_ref
ctcaatctt	AAGATTCTACTTGGTGGTTTGCTTGCTCTACGTTACAGGTGGGGCATGTCCTCATCCTTTCCTGCCATAAAAGCTATGACACGAGAATCAGAATATTAAGAAAACTTTATGTACTGCTGT	STMN1_wgs_ref
gactaagtc	AAGATTCTACTTGGTGGTTTGCTTGCTCTACGTTACAGGTGGGGCATGTCCTCATCCTTTCCTGCCATAAAAGCTATGACACGAGAATCAGAATATTAAGAAAACTTTATGTACTGCTGT	STMN1_wgs_ref
caataccgc	AAGATTCTACTTGGTGGTTTGCTTGCTCTACGTTACAGGTGGGGCATGTCCTCATCCTTTCCTGCCATAAAAGCTATGACACGAGAATCAGAATATTAAGAAAACTTTATGTACTGCTGT	STMN1_wgs_ref
aagctactg	AAGATTCTACTTGGTGGTTTGCTTGCTCTACGTTACAGGTGGGGCATGTCCTCATCCTTTCCTGCCATAAAAGCTATGACACGAGAATCAGAATATTAAGAAAACTTTATGTACTGCTGT	STMN1_wgs_ref
cttactact	AGAATCAGGAATACAACTTAAGTGATCATGAGGTCCTTCCATATTTAGATTGGGTAAGCATGAATGTGTATTTTCTACAAAAGACCTTGAGAAGAGTTCAAGAAAAAATGTTAGCATTAT	SLC22A2_wgs_ref
ggtcgtgta	AGAATCAGGAATACAACTTAAGTGATCATGAGGTCCTTCCATATTTAGATTGGGTAAGCATGAATGTGTATTTTCTACAAAAGACCTTGAGAAGAGTTCAAGAAAAAATGTTAGCATTAT	SLC22A2_wgs_ref
acaccggca	AGAATCAGGAATACAACTTAAGTGATCATGAGGTCCTTCCATATTTAGATTGGGTAAGCATGAATGTGTATTTTCTACAAAAGACCTTGAGAAGAGTTCAAGAAAAAATGTTAGCATTAT	SLC22A2_wgs_ref
cttccactt	AGAATCAGGAATACAACTTAAGTGATCATGAGGTCCTTCCATATTTAGATTGGGTAAGCATGAATGTGTATTTTCTACAAAAGACCTTGAGAAGAGTTCAAGAAAAAATGTTAGCATTAT	SLC22A2_wgs_ref
ggatgttgg	AGAATCAGGAATACAACTTAAGTGATCATGAGGTCCTTCCATATTTAGATTGGGTAAGCATGAATGTGTATTTTCTACAAAAGACCTTGAGAAGAGTTCAAGAAAAAATGTTAGCATTAT	SLC22A2_wgs_ref
tgtccactg	AGAATCAGGAATACAACTTAAGTGATCATGAGGTCCTTCCATATTTAGATTGGGTAAGCATGAATGTGTATTTTCTACAAAAGACCTTGAGAAGAGTTCAAGAAAAAATGTTAGCATTAT	SLC22A2_wgs_ref
ctagacctg	TCACGTAGTTGGGTTGACAAGTTTCTGCCTTTAAGATAAATGAGTAATAGTCTAATGACCAGCTCAGCCATTTAAAATATTTTCTTCCTATTCTGTTCAAGAAACAGTAAACTTGGTTTC	BAIAP2L1_wgs_ref
gccagagag	TCACGTAGTTGGGTTGACAAGTTTCTGCCTTTAAGATAAATGAGTAATAGTCTAATGACCAGCTCAGCCATTTAAAATATTTTCTTCCTATTCTGTTCAAGAAACAGTAAACTTGGTTTC	BAIAP2L1_wgs_ref
agcgcgcta	TCACGTAGTTGGGTTGACAAGTTTCTGCCTTTAAGATAAATGAGTAATAGTCTAATGACCAGCTCAGCCATTTAAAATATTTTCTTCCTATTCTGTTCAAGAAACAGTAAACTTGGTTTC	BAIAP2L1_wgs_ref
ctaccatcg	TCACGTAGTTGGGTTGACAAGTTTCTGCCTTTAAGATAAATGAGTAATAGTCTAATGACCAGCTCAGCCATTTAAAATATTTTCTTCCTATTCTGTTCAAGAAACAGTAAACTTGGTTTC	BAIAP2L1_wgs_ref
gatacgttc	TCACGTAGTTGGGTTGACAAGTTTCTGCCTTTAAGATAAATGAGTAATAGTCTAATGACCAGCTCAGCCATTTAAAATATTTTCTTCCTATTCTGTTCAAGAAACAGTAAACTTGGTTTC	BAIAP2L1_wgs_ref
attgagatc	TCACGTAGTTGGGTTGACAAGTTTCTGCCTTTAAGATAAATGAGTAATAGTCTAATGACCAGCTCAGCCATTTAAAATATTTTCTTCCTATTCTGTTCAAGAAACAGTAAACTTGGTTTC	BAIAP2L1_wgs_ref
gctatacag	AGATAAAATTGGTGACTGCATAACTCAGTAGGAGTAGCAAGAGTTTATGATGACAGCCCACTTGTCAAATATGTAATTCACCGAAACCACACCAAGTCCTGCTACTGTAGAGTGGAAATG	STON1_wgs_ref
gcaggtgct	AGATAAAATTGGTGACTGCATAACTCAGTAGGAGTAGCAAGAGTTTATGATGACAGCCCACTTGTCAAATATGTAATTCACCGAAACCACACCAAGTCCTGCTACTGTAGAGTGGAAATG	STON1_wgs_ref
gtaacctgc	AGATAAAATTGGTGACTGCATAACTCAGTAGGAGTAGCAAGAGTTTATGATGACAGCCCACTTGTCAAATATGTAATTCACCGAAACCACACCAAGTCCTGCTACTGTAGAGTGGAAATG	STON1_wgs_ref
ctgactgat	AGATAAAATTGGTGACTGCATAACTCAGTAGGAGTAGCAAGAGTTTATGATGACAGCCCACTTGTCAAATATGTAATTCACCGAAACCACACCAAGTCCTGCTACTGTAGAGTGGAAATG	STON1_wgs_ref
gtggacacg	AGATAAAATTGGTGACTGCATAACTCAGTAGGAGTAGCAAGAGTTTATGATGACAGCCCACTTGTCAAATATGTAATTCACCGAAACCACACCAAGTCCTGCTACTGTAGAGTGGAAATG	STON1_wgs_ref
tgacagagg	AGATAAAATTGGTGACTGCATAACTCAGTAGGAGTAGCAAGAGTTTATGATGACAGCCCACTTGTCAAATATGTAATTCACCGAAACCACACCAAGTCCTGCTACTGTAGAGTGGAAATG	STON1_wgs_ref
acacgttgt	GCAGATGACGAAAGTAGACCCAGCTCCAGTAACCTTCCCTTAGATTACACGGGGCTGAGATCTGAGACTGTTCACTTGACTCCACTGTCCTTTTCTTTCCTCGCTGCTTAAGATGGCTTC	AP3S2_wgs_ref
gattggcct	GCAGATGACGAAAGTAGACCCAGCTCCAGTAACCTTCCCTTAGATTACACGGGGCTGAGATCTGAGACTGTTCACTTGACTCCACTGTCCTTTTCTTTCCTCGCTGCTTAAGATGGCTTC	AP3S2_wgs_ref
tccaaccgt	GCAGATGACGAAAGTAGACCCAGCTCCAGTAACCTTCCCTTAGATTACACGGGGCTGAGATCTGAGACTGTTCACTTGACTCCACTGTCCTTTTCTTTCCTCGCTGCTTAAGATGGCTTC	AP3S2_wgs_ref
ctcaatagc	GCAGATGACGAAAGTAGACCCAGCTCCAGTAACCTTCCCTTAGATTACACGGGGCTGAGATCTGAGACTGTTCACTTGACTCCACTGTCCTTTTCTTTCCTCGCTGCTTAAGATGGCTTC	AP3S2_wgs_ref
atctgatag	GCAGATGACGAAAGTAGACCCAGCTCCAGTAACCTTCCCTTAGATTACACGGGGCTGAGATCTGAGACTGTTCACTTGACTCCACTGTCCTTTTCTTTCCTCGCTGCTTAAGATGGCTTC	AP3S2_wgs_ref
tagctatca	GCAGATGACGAAAGTAGACCCAGCTCCAGTAACCTTCCCTTAGATTACACGGGGCTGAGATCTGAGACTGTTCACTTGACTCCACTGTCCTTTTCTTTCCTCGCTGCTTAAGATGGCTTC	AP3S2_wgs_ref
tattagtgg	TCTGGTTGTTGCACCATCTGCTTGGTTGGCTGGCAGCTGAGAGCCCTGCTGTGGGAGAGCGAAGGGGGTCAAAGGAAGACTTGAAGCACAGAGGGCTAGGGAGGTGGGGTACATTTCTCT	IGFBP4_wgs_ref
gttgttagc	TCTGGTTGTTGCACCATCTGCTTGGTTGGCTGGCAGCTGAGAGCCCTGCTGTGGGAGAGCGAAGGGGGTCAAAGGAAGACTTGAAGCACAGAGGGCTAGGGAGGTGGGGTACATTTCTCT	IGFBP4_wgs_ref
accaggagc	TCTGGTTGTTGCACCATCTGCTTGGTTGGCTGGCAGCTGAGAGCCCTGCTGTGGGAGAGCGAAGGGGGTCAAAGGAAGACTTGAAGCACAGAGGGCTAGGGAGGTGGGGTACATTTCTCT	IGFBP4_wgs_ref
ccgttcgta	TCTGGTTGTTGCACCATCTGCTTGGTTGGCTGGCAGCTGAGAGCCCTGCTGTGGGAGAGCGAAGGGGGTCAAAGGAAGACTTGAAGCACAGAGGGCTAGGGAGGTGGGGTACATTTCTCT	IGFBP4_wgs_ref
gaacatcag	TCTGGTTGTTGCACCATCTGCTTGGTTGGCTGGCAGCTGAGAGCCCTGCTGTGGGAGAGCGAAGGGGGTCAAAGGAAGACTTGAAGCACAGAGGGCTAGGGAGGTGGGGTACATTTCTCT	IGFBP4_wgs_ref
aacagcact	TCTGGTTGTTGCACCATCTGCTTGGTTGGCTGGCAGCTGAGAGCCCTGCTGTGGGAGAGCGAAGGGGGTCAAAGGAAGACTTGAAGCACAGAGGGCTAGGGAGGTGGGGTACATTTCTCT	IGFBP4_wgs_ref
acattccaa	GTTTTACCATGTTGGCCAGGTTGGTCTCAAACTCCTGACCTTGTGATTTGCCCGCCTCAGCCTCCCAAATTGCTGGGATTACAGGCATGAGCCACCACACCCTGCCCATGTGTTCCCTCT	IGF1_wgs_ref
acgccatct	GTTTTACCATGTTGGCCAGGTTGGTCTCAAACTCCTGACCTTGTGATTTGCCCGCCTCAGCCTCCCAAATTGCTGGGATTACAGGCATGAGCCACCACACCCTGCCCATGTGTTCCCTCT	IGF1_wgs_ref
taagcgaag	GTTTTACCATGTTGGCCAGGTTGGTCTCAAACTCCTGACCTTGTGATTTGCCCGCCTCAGCCTCCCAAATTGCTGGGATTACAGGCATGAGCCACCACACCCTGCCCATGTGTTCCCTCT	IGF1_wgs_ref
ttgtaatcg	GTTTTACCATGTTGGCCAGGTTGGTCTCAAACTCCTGACCTTGTGATTTGCCCGCCTCAGCCTCCCAAATTGCTGGGATTACAGGCATGAGCCACCACACCCTGCCCATGTGTTCCCTCT	IGF1_wgs_ref
attcagaga	GTTTTACCATGTTGGCCAGGTTGGTCTCAAACTCCTGACCTTGTGATTTGCCCGCCTCAGCCTCCCAAATTGCTGGGATTACAGGCATGAGCCACCACACCCTGCCCATGTGTTCCCTCT	IGF1_wgs_ref
ttgaccggc	GTTTTACCATGTTGGCCAGGTTGGTCTCAAACTCCTGACCTTGTGATTTGCCCGCCTCAGCCTCCCAAATTGCTGGGATTACAGGCATGAGCCACCACACCCTGCCCATGTGTTCCCTCT	IGF1_wgs_ref
atgagagtg	ACACCTTTTTTCTAAAATAGGCATTGCATACACATATGCACACGTATGTGCATGTGCCACACATTTTTTGTATAATGTTGGGTTTGATTATAAAAGTGTTGTCAAATGTTTTATTTATCT	NUPL1_wgs_ref
tcgattctt	ACACCTTTTTTCTAAAATAGGCATTGCATACACATATGCACACGTATGTGCATGTGCCACACATTTTTTGTATAATGTTGGGTTTGATTATAAAAGTGTTGTCAAATGTTTTATTTATCT	NUPL1_wgs_ref
attcggagg	ACACCTTTTTTCTAAAATAGGCATTGCATACACATATGCACACGTATGTGCATGTGCCACACATTTTTTGTATAATGTTGGGTTTGATTATAAAAGTGTTGTCAAATGTTTTATTTATCT	NUPL1_wgs_ref
ggcggtcat	ACACCTTTTTTCTAAAATAGGCATTGCATACACATATGCACACGTATGTGCATGTGCCACACATTTTTTGTATAATGTTGGGTTTGATTATAAAAGTGTTGTCAAATGTTTTATTTATCT	NUPL1_wgs_ref
taaccgtta	ACACCTTTTTTCTAAAATAGGCATTGCATACACATATGCACACGTATGTGCATGTGCCACACATTTTTTGTATAATGTTGGGTTTGATTATAAAAGTGTTGTCAAATGTTTTATTTATCT	NUPL1_wgs_ref
tgtagatcg	ACACCTTTTTTCTAAAATAGGCATTGCATACACATATGCACACGTATGTGCATGTGCCACACATTTTTTGTATAATGTTGGGTTTGATTATAAAAGTGTTGTCAAATGTTTTATTTATCT	NUPL1_wgs_ref
tagcttacc	TCCAGGGAGCTGACCCAGAGGTGGAGGCCACGGAGGCAGGGTCTCTGGGGACTGTCGGGGGGTACAGAGGGAGAAGGCTCTGCAAGAGCTCCCTGGCAATACCCCCTTGTGTAATTGCTT	LAPTM5_wgs_ref
cagttatga	TCCAGGGAGCTGACCCAGAGGTGGAGGCCACGGAGGCAGGGTCTCTGGGGACTGTCGGGGGGTACAGAGGGAGAAGGCTCTGCAAGAGCTCCCTGGCAATACCCCCTTGTGTAATTGCTT	LAPTM5_wgs_ref
cttgcaagg	TCCAGGGAGCTGACCCAGAGGTGGAGGCCACGGAGGCAGGGTCTCTGGGGACTGTCGGGGGGTACAGAGGGAGAAGGCTCTGCAAGAGCTCCCTGGCAATACCCCCTTGTGTAATTGCTT	LAPTM5_wgs_ref
cgtagtggc	TCCAGGGAGCTGACCCAGAGGTGGAGGCCACGGAGGCAGGGTCTCTGGGGACTGTCGGGGGGTACAGAGGGAGAAGGCTCTGCAAGAGCTCCCTGGCAATACCCCCTTGTGTAATTGCTT	LAPTM5_wgs_ref
agctgtctg	TCCAGGGAGCTGACCCAGAGGTGGAGGCCACGGAGGCAGGGTCTCTGGGGACTGTCGGGGGGTACAGAGGGAGAAGGCTCTGCAAGAGCTCCCTGGCAATACCCCCTTGTGTAATTGCTT	LAPTM5_wgs_ref
atgtgttct	TCCAGGGAGCTGACCCAGAGGTGGAGGCCACGGAGGCAGGGTCTCTGGGGACTGTCGGGGGGTACAGAGGGAGAAGGCTCTGCAAGAGCTCCCTGGCAATACCCCCTTGTGTAATTGCTT	LAPTM5_wgs_ref
tcacagtgt	TAACTGCTTTTTGTATTTGGAGAGAGTGACTATTGAACTTGAAACCTTTTATTCCGGGCGTCTTGGTAGTTTCTGGTGGGATTCAGTGGGTGAGAGGGAAGAAGGGGAGGTTGGGGGGCT	HNRNPUL1_wgs_ref
cgcatgcaa	TAACTGCTTTTTGTATTTGGAGAGAGTGACTATTGAACTTGAAACCTTTTATTCCGGGCGTCTTGGTAGTTTCTGGTGGGATTCAGTGGGTGAGAGGGAAGAAGGGGAGGTTGGGGGGCT	HNRNPUL1_wgs_ref
ccttctagt	TAACTGCTTTTTGTATTTGGAGAGAGTGACTATTGAACTTGAAACCTTTTATTCCGGGCGTCTTGGTAGTTTCTGGTGGGATTCAGTGGGTGAGAGGGAAGAAGGGGAGGTTGGGGGGCT	HNRNPUL1_wgs_ref
ctacataag	TAACTGCTTTTTGTATTTGGAGAGAGTGACTATTGAACTTGAAACCTTTTATTCCGGGCGTCTTGGTAGTTTCTGGTGGGATTCAGTGGGTGAGAGGGAAGAAGGGGAGGTTGGGGGGCT	HNRNPUL1_wgs_ref
taatggcat	TAACTGCTTTTTGTATTTGGAGAGAGTGACTATTGAACTTGAAACCTTTTATTCCGGGCGTCTTGGTAGTTTCTGGTGGGATTCAGTGGGTGAGAGGGAAGAAGGGGAGGTTGGGGGGCT	HNRNPUL1_wgs_ref
cgattgaca	TAACTGCTTTTTGTATTTGGAGAGAGTGACTATTGAACTTGAAACCTTTTATTCCGGGCGTCTTGGTAGTTTCTGGTGGGATTCAGTGGGTGAGAGGGAAGAAGGGGAGGTTGGGGGGCT	HNRNPUL1_wgs_ref
gcgtacact	CCCAGGTGACAGAGGTTGCAGTGATCCAAGATCATGCCACTGCACTCCAGCCTGGGCGATAGAGTGAGACTCTGTCTCAAACAAACAAAACAAAACAAAATTAGCTGGGTGTGGTGGCAC	GABPB2_wgs_ref
cactcatcc	CCCAGGTGACAGAGGTTGCAGTGATCCAAGATCATGCCACTGCACTCCAGCCTGGGCGATAGAGTGAGACTCTGTCTCAAACAAACAAAACAAAACAAAATTAGCTGGGTGTGGTGGCAC	GABPB2_wgs_ref
agtcaacaa	CCCAGGTGACAGAGGTTGCAGTGATCCAAGATCATGCCACTGCACTCCAGCCTGGGCGATAGAGTGAGACTCTGTCTCAAACAAACAAAACAAAACAAAATTAGCTGGGTGTGGTGGCAC	GABPB2_wgs_ref
atcgcatgt	CCCAGGTGACAGAGGTTGCAGTGATCCAAGATCATGCCACTGCACTCCAGCCTGGGCGATAGAGTGAGACTCTGTCTCAAACAAACAAAACAAAACAAAATTAGCTGGGTGTGGTGGCAC	GABPB2_wgs_ref
tctggcgga	CCCAGGTGACAGAGGTTGCAGTGATCCAAGATCATGCCACTGCACTCCAGCCTGGGCGATAGAGTGAGACTCTGTCTCAAACAAACAAAACAAAACAAAATTAGCTGGGTGTGGTGGCAC	GABPB2_wgs_ref
accacgatg	CCCAGGTGACAGAGGTTGCAGTGATCCAAGATCATGCCACTGCACTCCAGCCTGGGCGATAGAGTGAGACTCTGTCTCAAACAAACAAAACAAAACAAAATTAGCTGGGTGTGGTGGCAC	GABPB2_wgs_ref
ctcggtgac	CCAAAATTGAGGGTCCAGGACCCCGGACTCCGTTCGGACCTAAAACCCAAACCTAGGCACATCCGGAACTTGGAGCTTGAGTTTGGATTGAGAGATCTCAGACCTGGAACCTGGAACCCA	SPRED3_wgs_ref
tagcggcct	CCAAAATTGAGGGTCCAGGACCCCGGACTCCGTTCGGACCTAAAACCCAAACCTAGGCACATCCGGAACTTGGAGCTTGAGTTTGGATTGAGAGATCTCAGACCTGGAACCTGGAACCCA	SPRED3_wgs_ref
cacgccgtt	CCAAAATTGAGGGTCCAGGACCCCGGACTCCGTTCGGACCTAAAACCCAAACCTAGGCACATCCGGAACTTGGAGCTTGAGTTTGGATTGAGAGATCTCAGACCTGGAACCTGGAACCCA	SPRED3_wgs_ref
tcctcgatc	CCAAAATTGAGGGTCCAGGACCCCGGACTCCGTTCGGACCTAAAACCCAAACCTAGGCACATCCGGAACTTGGAGCTTGAGTTTGGATTGAGAGATCTCAGACCTGGAACCTGGAACCCA	SPRED3_wgs_ref
cgtacagag	CCAAAATTGAGGGTCCAGGACCCCGGACTCCGTTCGGACCTAAAACCCAAACCTAGGCACATCCGGAACTTGGAGCTTGAGTTTGGATTGAGAGATCTCAGACCTGGAACCTGGAACCCA	SPRED3_wgs_ref
attccattg	CCAAAATTGAGGGTCCAGGACCCCGGACTCCGTTCGGACCTAAAACCCAAACCTAGGCACATCCGGAACTTGGAGCTTGAGTTTGGATTGAGAGATCTCAGACCTGGAACCTGGAACCCA	SPRED3_wgs_ref
taagcgtcc	TGAGAAAAAGAAATCAAATAATGTGGATTTTAAAATTACGAAAGACATTCATTTGCAGTTTATGAAAGGAAAATGTAGTTTGGATACAAAGCTGATTAAATTGGATCAAGAAATATTAGA	PIGK_wgs_ref
gcttagaga	TGAGAAAAAGAAATCAAATAATGTGGATTTTAAAATTACGAAAGACATTCATTTGCAGTTTATGAAAGGAAAATGTAGTTTGGATACAAAGCTGATTAAATTGGATCAAGAAATATTAGA	PIGK_wgs_ref
tcagccggt	TGAGAAAAAGAAATCAAATAATGTGGATTTTAAAATTACGAAAGACATTCATTTGCAGTTTATGAAAGGAAAATGTAGTTTGGATACAAAGCTGATTAAATTGGATCAAGAAATATTAGA	PIGK_wgs_ref
cactacagc	TGAGAAAAAGAAATCAAATAATGTGGATTTTAAAATTACGAAAGACATTCATTTGCAGTTTATGAAAGGAAAATGTAGTTTGGATACAAAGCTGATTAAATTGGATCAAGAAATATTAGA	PIGK_wgs_ref
agctctcta	TGAGAAAAAGAAATCAAATAATGTGGATTTTAAAATTACGAAAGACATTCATTTGCAGTTTATGAAAGGAAAATGTAGTTTGGATACAAAGCTGATTAAATTGGATCAAGAAATATTAGA	PIGK_wgs_ref
tcgcaggct	TGAGAAAAAGAAATCAAATAATGTGGATTTTAAAATTACGAAAGACATTCATTTGCAGTTTATGAAAGGAAAATGTAGTTTGGATACAAAGCTGATTAAATTGGATCAAGAAATATTAGA	PIGK_wgs_ref
tagcaggca	GTCCCGCATGCCAGCCTTTTGCTCTTTTCCCCAAGGGCCAGAGTTGGACCAAGAAAAAGGGAGGTGGTGAGGTGGATAGACTGTTTTTCTCATAAGCAGATGCTCCCAGTATCTGGTGCC	PLEKHG3_wgs_ref
tgacggcat	GTCCCGCATGCCAGCCTTTTGCTCTTTTCCCCAAGGGCCAGAGTTGGACCAAGAAAAAGGGAGGTGGTGAGGTGGATAGACTGTTTTTCTCATAAGCAGATGCTCCCAGTATCTGGTGCC	PLEKHG3_wgs_ref
cgcctctaa	GTCCCGCATGCCAGCCTTTTGCTCTTTTCCCCAAGGGCCAGAGTTGGACCAAGAAAAAGGGAGGTGGTGAGGTGGATAGACTGTTTTTCTCATAAGCAGATGCTCCCAGTATCTGGTGCC	PLEKHG3_wgs_ref
caatgccat	GTCCCGCATGCCAGCCTTTTGCTCTTTTCCCCAAGGGCCAGAGTTGGACCAAGAAAAAGGGAGGTGGTGAGGTGGATAGACTGTTTTTCTCATAAGCAGATGCTCCCAGTATCTGGTGCC	PLEKHG3_wgs_ref
ttcagttgt	GTCCCGCATGCCAGCCTTTTGCTCTTTTCCCCAAGGGCCAGAGTTGGACCAAGAAAAAGGGAGGTGGTGAGGTGGATAGACTGTTTTTCTCATAAGCAGATGCTCCCAGTATCTGGTGCC	PLEKHG3_wgs_ref
ccggttatc	GTCCCGCATGCCAGCCTTTTGCTCTTTTCCCCAAGGGCCAGAGTTGGACCAAGAAAAAGGGAGGTGGTGAGGTGGATAGACTGTTTTTCTCATAAGCAGATGCTCCCAGTATCTGGTGCC	PLEKHG3_wgs_ref
acgcagtca	AGCCAAAGTTTGGTTTGTTGCTGTTAAGACAATTTTTGTTGTATGTATATAAATATTTTAGTTAGAGGAGCGGGGAATGGGATGCGGGCTTTCACAGTTCTAGGGAATGGGGGCAGGGAG	RBFOX2_wgs_ref
ttctgtaca	AGCCAAAGTTTGGTTTGTTGCTGTTAAGACAATTTTTGTTGTATGTATATAAATATTTTAGTTAGAGGAGCGGGGAATGGGATGCGGGCTTTCACAGTTCTAGGGAATGGGGGCAGGGAG	RBFOX2_wgs_ref
cttggcgtg	AGCCAAAGTTTGGTTTGTTGCTGTTAAGACAATTTTTGTTGTATGTATATAAATATTTTAGTTAGAGGAGCGGGGAATGGGATGCGGGCTTTCACAGTTCTAGGGAATGGGGGCAGGGAG	RBFOX2_wgs_ref
tcgaaggaa	AGCCAAAGTTTGGTTTGTTGCTGTTAAGACAATTTTTGTTGTATGTATATAAATATTTTAGTTAGAGGAGCGGGGAATGGGATGCGGGCTTTCACAGTTCTAGGGAATGGGGGCAGGGAG	RBFOX2_wgs_ref
gagctccat	AGCCAAAGTTTGGTTTGTTGCTGTTAAGACAATTTTTGTTGTATGTATATAAATATTTTAGTTAGAGGAGCGGGGAATGGGATGCGGGCTTTCACAGTTCTAGGGAATGGGGGCAGGGAG	RBFOX2_wgs_ref
ttcttgcct	AGCCAAAGTTTGGTTTGTTGCTGTTAAGACAATTTTTGTTGTATGTATATAAATATTTTAGTTAGAGGAGCGGGGAATGGGATGCGGGCTTTCACAGTTCTAGGGAATGGGGGCAGGGAG	RBFOX2_wgs_ref
acagttaga	CCATCTCCTCCCCAAACACGCTCCATGTATATATTCTTCTGATGGCCAGCAAATGAAATTCTGCCTAGAAATTAAGCCCGAGCTGTTGTATATTGAGGTGTATTATTTACGTCTCTGGTC	BCAS1_wgs_ref
tgctgctgg	CCATCTCCTCCCCAAACACGCTCCATGTATATATTCTTCTGATGGCCAGCAAATGAAATTCTGCCTAGAAATTAAGCCCGAGCTGTTGTATATTGAGGTGTATTATTTACGTCTCTGGTC	BCAS1_wgs_ref
agtctacca	CCATCTCCTCCCCAAACACGCTCCATGTATATATTCTTCTGATGGCCAGCAAATGAAATTCTGCCTAGAAATTAAGCCCGAGCTGTTGTATATTGAGGTGTATTATTTACGTCTCTGGTC	BCAS1_wgs_ref
accgacaac	CCATCTCCTCCCCAAACACGCTCCATGTATATATTCTTCTGATGGCCAGCAAATGAAATTCTGCCTAGAAATTAAGCCCGAGCTGTTGTATATTGAGGTGTATTATTTACGTCTCTGGTC	BCAS1_wgs_ref
agatctagc	CCATCTCCTCCCCAAACACGCTCCATGTATATATTCTTCTGATGGCCAGCAAATGAAATTCTGCCTAGAAATTAAGCCCGAGCTGTTGTATATTGAGGTGTATTATTTACGTCTCTGGTC	BCAS1_wgs_ref
gcatgaagt	CCATCTCCTCCCCAAACACGCTCCATGTATATATTCTTCTGATGGCCAGCAAATGAAATTCTGCCTAGAAATTAAGCCCGAGCTGTTGTATATTGAGGTGTATTATTTACGTCTCTGGTC	BCAS1_wgs_ref
agacctaac	AAGACTGGAAGCTTTGAAAAGAGATGGACAGTCATGACTACACTTTTTCCTTTCAGAGGGGCTGGTGCTGGTACAGAATGTTGATATAAAGCTTAAAATTCTTGCATATGGTCATAGAAA	GSKIP_wgs_ref
atctgagaa	AAGACTGGAAGCTTTGAAAAGAGATGGACAGTCATGACTACACTTTTTCCTTTCAGAGGGGCTGGTGCTGGTACAGAATGTTGATATAAAGCTTAAAATTCTTGCATATGGTCATAGAAA	GSKIP_wgs_ref
gaaccggca	AAGACTGGAAGCTTTGAAAAGAGATGGACAGTCATGACTACACTTTTTCCTTTCAGAGGGGCTGGTGCTGGTACAGAATGTTGATATAAAGCTTAAAATTCTTGCATATGGTCATAGAAA	GSKIP_wgs_ref
ccaagtcta	AAGACTGGAAGCTTTGAAAAGAGATGGACAGTCATGACTACACTTTTTCCTTTCAGAGGGGCTGGTGCTGGTACAGAATGTTGATATAAAGCTTAAAATTCTTGCATATGGTCATAGAAA	GSKIP_wgs_ref
gcaatagta	AAGACTGGAAGCTTTGAAAAGAGATGGACAGTCATGACTACACTTTTTCCTTTCAGAGGGGCTGGTGCTGGTACAGAATGTTGATATAAAGCTTAAAATTCTTGCATATGGTCATAGAAA	GSKIP_wgs_ref
cggactcga	AAGACTGGAAGCTTTGAAAAGAGATGGACAGTCATGACTACACTTTTTCCTTTCAGAGGGGCTGGTGCTGGTACAGAATGTTGATATAAAGCTTAAAATTCTTGCATATGGTCATAGAAA	GSKIP_wgs_ref
gcagaatac	AAATGGGTATGTATGCTGTTTAATGTGCACTGAACATTTTACATTAATATTGTACTGTTTTACATTAATACTGCATGCTTTTCTATGTGAATTGAAGAAAGAATGTCATAAGCACTGTGT	RNF219_wgs_ref
tccgtgaat	AAATGGGTATGTATGCTGTTTAATGTGCACTGAACATTTTACATTAATATTGTACTGTTTTACATTAATACTGCATGCTTTTCTATGTGAATTGAAGAAAGAATGTCATAAGCACTGTGT	RNF219_wgs_ref
cctctatct	AAATGGGTATGTATGCTGTTTAATGTGCACTGAACATTTTACATTAATATTGTACTGTTTTACATTAATACTGCATGCTTTTCTATGTGAATTGAAGAAAGAATGTCATAAGCACTGTGT	RNF219_wgs_ref
cggcttctc	AAATGGGTATGTATGCTGTTTAATGTGCACTGAACATTTTACATTAATATTGTACTGTTTTACATTAATACTGCATGCTTTTCTATGTGAATTGAAGAAAGAATGTCATAAGCACTGTGT	RNF219_wgs_ref
ctcaacgcc	AAATGGGTATGTATGCTGTTTAATGTGCACTGAACATTTTACATTAATATTGTACTGTTTTACATTAATACTGCATGCTTTTCTATGTGAATTGAAGAAAGAATGTCATAAGCACTGTGT	RNF219_wgs_ref
tgctggagc	AAATGGGTATGTATGCTGTTTAATGTGCACTGAACATTTTACATTAATATTGTACTGTTTTACATTAATACTGCATGCTTTTCTATGTGAATTGAAGAAAGAATGTCATAAGCACTGTGT	RNF219_wgs_ref
ataacgatg	AATCTCGGCTCACTGCAAGCTCCGCTTCGTGGGTTCACGCCATTCTCCTGCCTCAGTCTCCCGAGTAGCTGGGACTACAGGCGCCCGCCACTACGCCCGGCTAATTTTTTTGTACTTTTT	GMPS_wgs_ref
cactaagag	AATCTCGGCTCACTGCAAGCTCCGCTTCGTGGGTTCACGCCATTCTCCTGCCTCAGTCTCCCGAGTAGCTGGGACTACAGGCGCCCGCCACTACGCCCGGCTAATTTTTTTGTACTTTTT	GMPS_wgs_ref
cctaggtcc	AATCTCGGCTCACTGCAAGCTCCGCTTCGTGGGTTCACGCCATTCTCCTGCCTCAGTCTCCCGAGTAGCTGGGACTACAGGCGCCCGCCACTACGCCCGGCTAATTTTTTTGTACTTTTT	GMPS_wgs_ref
ggttgcttc	AATCTCGGCTCACTGCAAGCTCCGCTTCGTGGGTTCACGCCATTCTCCTGCCTCAGTCTCCCGAGTAGCTGGGACTACAGGCGCCCGCCACTACGCCCGGCTAATTTTTTTGTACTTTTT	GMPS_wgs_ref
cattgagaa	AATCTCGGCTCACTGCAAGCTCCGCTTCGTGGGTTCACGCCATTCTCCTGCCTCAGTCTCCCGAGTAGCTGGGACTACAGGCGCCCGCCACTACGCCCGGCTAATTTTTTTGTACTTTTT	GMPS_wgs_ref
attggcgcc	AATCTCGGCTCACTGCAAGCTCCGCTTCGTGGGTTCACGCCATTCTCCTGCCTCAGTCTCCCGAGTAGCTGGGACTACAGGCGCCCGCCACTACGCCCGGCTAATTTTTTTGTACTTTTT	GMPS_wgs_ref
cacacttcc	CAGAAGGTAACTTGTTATAAGAGAAATGGCATTTGCATGTTCCAGAGTCAGAACCTGTACAGTATATAAAGCATAAACACCTTGAATTTGATTTTAGTTCACCACATTCAAGGATCCAGG	USP15_wgs_ref
gtagcgaca	CAGAAGGTAACTTGTTATAAGAGAAATGGCATTTGCATGTTCCAGAGTCAGAACCTGTACAGTATATAAAGCATAAACACCTTGAATTTGATTTTAGTTCACCACATTCAAGGATCCAGG	USP15_wgs_ref
tgacgagca	CAGAAGGTAACTTGTTATAAGAGAAATGGCATTTGCATGTTCCAGAGTCAGAACCTGTACAGTATATAAAGCATAAACACCTTGAATTTGATTTTAGTTCACCACATTCAAGGATCCAGG	USP15_wgs_ref
ccgtacgct	CAGAAGGTAACTTGTTATAAGAGAAATGGCATTTGCATGTTCCAGAGTCAGAACCTGTACAGTATATAAAGCATAAACACCTTGAATTTGATTTTAGTTCACCACATTCAAGGATCCAGG	USP15_wgs_ref
cgcaaggat	CAGAAGGTAACTTGTTATAAGAGAAATGGCATTTGCATGTTCCAGAGTCAGAACCTGTACAGTATATAAAGCATAAACACCTTGAATTTGATTTTAGTTCACCACATTCAAGGATCCAGG	USP15_wgs_ref
catgctggt	CAGAAGGTAACTTGTTATAAGAGAAATGGCATTTGCATGTTCCAGAGTCAGAACCTGTACAGTATATAAAGCATAAACACCTTGAATTTGATTTTAGTTCACCACATTCAAGGATCCAGG	USP15_wgs_ref
tcggtggtt	CCTGCGTGTGGGGACCCCATCTGAGGTCTTGGCTGAGGTTGGCATCTCCTGAAGAACAGAGAGCACGGTGTCCAGAGCTGGCCCTTCCCCCAGCCCACAGCCAGCTCCGTGCCCGAGTGG	FBXO31_wgs_ref
gtagacata	CCTGCGTGTGGGGACCCCATCTGAGGTCTTGGCTGAGGTTGGCATCTCCTGAAGAACAGAGAGCACGGTGTCCAGAGCTGGCCCTTCCCCCAGCCCACAGCCAGCTCCGTGCCCGAGTGG	FBXO31_wgs_ref
tatctcttc	CCTGCGTGTGGGGACCCCATCTGAGGTCTTGGCTGAGGTTGGCATCTCCTGAAGAACAGAGAGCACGGTGTCCAGAGCTGGCCCTTCCCCCAGCCCACAGCCAGCTCCGTGCCCGAGTGG	FBXO31_wgs_ref
gtcttcgaa	CCTGCGTGTGGGGACCCCATCTGAGGTCTTGGCTGAGGTTGGCATCTCCTGAAGAACAGAGAGCACGGTGTCCAGAGCTGGCCCTTCCCCCAGCCCACAGCCAGCTCCGTGCCCGAGTGG	FBXO31_wgs_ref
cgtgtgctt	CCTGCGTGTGGGGACCCCATCTGAGGTCTTGGCTGAGGTTGGCATCTCCTGAAGAACAGAGAGCACGGTGTCCAGAGCTGGCCCTTCCCCCAGCCCACAGCCAGCTCCGTGCCCGAGTGG	FBXO31_wgs_ref
tcttcacct	CCTGCGTGTGGGGACCCCATCTGAGGTCTTGGCTGAGGTTGGCATCTCCTGAAGAACAGAGAGCACGGTGTCCAGAGCTGGCCCTTCCCCCAGCCCACAGCCAGCTCCGTGCCCGAGTGG	FBXO31_wgs_ref
ggacgccat	TGTCACGTTCTGTGGCGCTAACAGCATCCTGATCCTGACGGACTTCACCGGGGCTCTCCAGGCATCTCTTCTGACAAACACTGCAGGAGGTGAGGGTGTCTGACGTGCACTGAGGGCAGA	AMZ1_wgs_ref
gcgttcagc	TGTCACGTTCTGTGGCGCTAACAGCATCCTGATCCTGACGGACTTCACCGGGGCTCTCCAGGCATCTCTTCTGACAAACACTGCAGGAGGTGAGGGTGTCTGACGTGCACTGAGGGCAGA	AMZ1_wgs_ref
taaggatcc	TGTCACGTTCTGTGGCGCTAACAGCATCCTGATCCTGACGGACTTCACCGGGGCTCTCCAGGCATCTCTTCTGACAAACACTGCAGGAGGTGAGGGTGTCTGACGTGCACTGAGGGCAGA	AMZ1_wgs_ref
cgccagtat	TGTCACGTTCTGTGGCGCTAACAGCATCCTGATCCTGACGGACTTCACCGGGGCTCTCCAGGCATCTCTTCTGACAAACACTGCAGGAGGTGAGGGTGTCTGACGTGCACTGAGGGCAGA	AMZ1_wgs_ref
cctctgaga	TGTCACGTTCTGTGGCGCTAACAGCATCCTGATCCTGACGGACTTCACCGGGGCTCTCCAGGCATCTCTTCTGACAAACACTGCAGGAGGTGAGGGTGTCTGACGTGCACTGAGGGCAGA	AMZ1_wgs_ref
atcatgcct	TGTCACGTTCTGTGGCGCTAACAGCATCCTGATCCTGACGGACTTCACCGGGGCTCTCCAGGCATCTCTTCTGACAAACACTGCAGGAGGTGAGGGTGTCTGACGTGCACTGAGGGCAGA	AMZ1_wgs_ref
ctgtctatg	TAACAACTAAAGAAACAGACGTTGTTTTAAAGGAATTAACACTTAAATCCCAACCATCCTCATATAGAAGAAAATATCAACCTAAATCTTTACTATAGATAGTATAATTCTATTATGTAC	LUZP2_wgs_ref
tccttacct	TAACAACTAAAGAAACAGACGTTGTTTTAAAGGAATTAACACTTAAATCCCAACCATCCTCATATAGAAGAAAATATCAACCTAAATCTTTACTATAGATAGTATAATTCTATTATGTAC	LUZP2_wgs_ref
cagtgctgg	TAACAACTAAAGAAACAGACGTTGTTTTAAAGGAATTAACACTTAAATCCCAACCATCCTCATATAGAAGAAAATATCAACCTAAATCTTTACTATAGATAGTATAATTCTATTATGTAC	LUZP2_wgs_ref
actgtatcg	TAACAACTAAAGAAACAGACGTTGTTTTAAAGGAATTAACACTTAAATCCCAACCATCCTCATATAGAAGAAAATATCAACCTAAATCTTTACTATAGATAGTATAATTCTATTATGTAC	LUZP2_wgs_ref
caatcggca	TAACAACTAAAGAAACAGACGTTGTTTTAAAGGAATTAACACTTAAATCCCAACCATCCTCATATAGAAGAAAATATCAACCTAAATCTTTACTATAGATAGTATAATTCTATTATGTAC	LUZP2_wgs_ref
gtccgatat	TAACAACTAAAGAAACAGACGTTGTTTTAAAGGAATTAACACTTAAATCCCAACCATCCTCATATAGAAGAAAATATCAACCTAAATCTTTACTATAGATAGTATAATTCTATTATGTAC	LUZP2_wgs_ref
agtaaggag	AGCAAAGTATTTTAGGCAATTCCCATAACTAAAGGGAAATTATTTATTATATTTGTCCATTTGAAAAGATATTTTTTCATGTTGTAAAAAATTTATTAAATGAATGCTAACATAAGGATT	GRIK2_wgs_ref
ccttaaggt	AGCAAAGTATTTTAGGCAATTCCCATAACTAAAGGGAAATTATTTATTATATTTGTCCATTTGAAAAGATATTTTTTCATGTTGTAAAAAATTTATTAAATGAATGCTAACATAAGGATT	GRIK2_wgs_ref
tgcctagtc	AGCAAAGTATTTTAGGCAATTCCCATAACTAAAGGGAAATTATTTATTATATTTGTCCATTTGAAAAGATATTTTTTCATGTTGTAAAAAATTTATTAAATGAATGCTAACATAAGGATT	GRIK2_wgs_ref
gttatcacg	AGCAAAGTATTTTAGGCAATTCCCATAACTAAAGGGAAATTATTTATTATATTTGTCCATTTGAAAAGATATTTTTTCATGTTGTAAAAAATTTATTAAATGAATGCTAACATAAGGATT	GRIK2_wgs_ref
caatgtatc	AGCAAAGTATTTTAGGCAATTCCCATAACTAAAGGGAAATTATTTATTATATTTGTCCATTTGAAAAGATATTTTTTCATGTTGTAAAAAATTTATTAAATGAATGCTAACATAAGGATT	GRIK2_wgs_ref
tctgcgaag	AGCAAAGTATTTTAGGCAATTCCCATAACTAAAGGGAAATTATTTATTATATTTGTCCATTTGAAAAGATATTTTTTCATGTTGTAAAAAATTTATTAAATGAATGCTAACATAAGGATT	GRIK2_wgs_ref
acggatgct	TTTTATTAATCAAAGGCAATACTTTGGTTTATATATATATTTTTAAATGGTTATGTTTATGGATTAATCAAGAAACTTTGTTTATTATAATTGTCTTTGTGGTGAATTTTTGCTGCAATC	GRXCR1_wgs_ref
cgcagaacg	TTTTATTAATCAAAGGCAATACTTTGGTTTATATATATATTTTTAAATGGTTATGTTTATGGATTAATCAAGAAACTTTGTTTATTATAATTGTCTTTGTGGTGAATTTTTGCTGCAATC	GRXCR1_wgs_ref
gcgctattc	TTTTATTAATCAAAGGCAATACTTTGGTTTATATATATATTTTTAAATGGTTATGTTTATGGATTAATCAAGAAACTTTGTTTATTATAATTGTCTTTGTGGTGAATTTTTGCTGCAATC	GRXCR1_wgs_ref
ctaggccaa	TTTTATTAATCAAAGGCAATACTTTGGTTTATATATATATTTTTAAATGGTTATGTTTATGGATTAATCAAGAAACTTTGTTTATTATAATTGTCTTTGTGGTGAATTTTTGCTGCAATC	GRXCR1_wgs_ref
caagcaagg	TTTTATTAATCAAAGGCAATACTTTGGTTTATATATATATTTTTAAATGGTTATGTTTATGGATTAATCAAGAAACTTTGTTTATTATAATTGTCTTTGTGGTGAATTTTTGCTGCAATC	GRXCR1_wgs_ref
cggtatctt	TTTTATTAATCAAAGGCAATACTTTGGTTTATATATATATTTTTAAATGGTTATGTTTATGGATTAATCAAGAAACTTTGTTTATTATAATTGTCTTTGTGGTGAATTTTTGCTGCAATC	GRXCR1_wgs_ref
cttacagca	GTACAAACTGCTTTGACCTCCTTGAACTTTTCCAAGCAATTTCTCTGTACTTCTATATATGAATGTCTTAGCCAATTTTCTGCTACTATAACAGAATACGACAGACTGGGTAATTTAAAA	GYPA_wgs_ref
tgatacgtg	GTACAAACTGCTTTGACCTCCTTGAACTTTTCCAAGCAATTTCTCTGTACTTCTATATATGAATGTCTTAGCCAATTTTCTGCTACTATAACAGAATACGACAGACTGGGTAATTTAAAA	GYPA_wgs_ref
accgcaaca	GTACAAACTGCTTTGACCTCCTTGAACTTTTCCAAGCAATTTCTCTGTACTTCTATATATGAATGTCTTAGCCAATTTTCTGCTACTATAACAGAATACGACAGACTGGGTAATTTAAAA	GYPA_wgs_ref
tacaaggca	GTACAAACTGCTTTGACCTCCTTGAACTTTTCCAAGCAATTTCTCTGTACTTCTATATATGAATGTCTTAGCCAATTTTCTGCTACTATAACAGAATACGACAGACTGGGTAATTTAAAA	GYPA_wgs_ref
ctcctgtaa	GTACAAACTGCTTTGACCTCCTTGAACTTTTCCAAGCAATTTCTCTGTACTTCTATATATGAATGTCTTAGCCAATTTTCTGCTACTATAACAGAATACGACAGACTGGGTAATTTAAAA	GYPA_wgs_ref
gtcctcaag	GTACAAACTGCTTTGACCTCCTTGAACTTTTCCAAGCAATTTCTCTGTACTTCTATATATGAATGTCTTAGCCAATTTTCTGCTACTATAACAGAATACGACAGACTGGGTAATTTAAAA	GYPA_wgs_ref
tgctggtaa	AGATGGATTAACTCCGCACTCCCCTGGGATCGCCACATGACCACTTCAAGTCCCCAAGCCGCCCTTCGCTGCACAGACTGCATTTTTTTCTGCCATAATTACAAGCAATGGCACTGACTG	CMTR1_wgs_ref
aagtgtgaa	AGATGGATTAACTCCGCACTCCCCTGGGATCGCCACATGACCACTTCAAGTCCCCAAGCCGCCCTTCGCTGCACAGACTGCATTTTTTTCTGCCATAATTACAAGCAATGGCACTGACTG	CMTR1_wgs_ref
cagtcaatg	AGATGGATTAACTCCGCACTCCCCTGGGATCGCCACATGACCACTTCAAGTCCCCAAGCCGCCCTTCGCTGCACAGACTGCATTTTTTTCTGCCATAATTACAAGCAATGGCACTGACTG	CMTR1_wgs_ref
atgtacgca	AGATGGATTAACTCCGCACTCCCCTGGGATCGCCACATGACCACTTCAAGTCCCCAAGCCGCCCTTCGCTGCACAGACTGCATTTTTTTCTGCCATAATTACAAGCAATGGCACTGACTG	CMTR1_wgs_ref
aggttgccg	AGATGGATTAACTCCGCACTCCCCTGGGATCGCCACATGACCACTTCAAGTCCCCAAGCCGCCCTTCGCTGCACAGACTGCATTTTTTTCTGCCATAATTACAAGCAATGGCACTGACTG	CMTR1_wgs_ref
attggacgt	AGATGGATTAACTCCGCACTCCCCTGGGATCGCCACATGACCACTTCAAGTCCCCAAGCCGCCCTTCGCTGCACAGACTGCATTTTTTTCTGCCATAATTACAAGCAATGGCACTGACTG	CMTR1_wgs_ref
aatacgaca	GCATCGGCCTCCCAAAGCGCTGAGATTACAAGCGTGAGCCACTACGCCTTGCCCTCCACACAGCCTTGCTTGGTGTTAAAGATTAAACAAAGACCACAGGTGATCACTGTCTTCGTGGTG	FTO_wgs_ref
ttacgccta	GCATCGGCCTCCCAAAGCGCTGAGATTACAAGCGTGAGCCACTACGCCTTGCCCTCCACACAGCCTTGCTTGGTGTTAAAGATTAAACAAAGACCACAGGTGATCACTGTCTTCGTGGTG	FTO_wgs_ref
cgacaacca	GCATCGGCCTCCCAAAGCGCTGAGATTACAAGCGTGAGCCACTACGCCTTGCCCTCCACACAGCCTTGCTTGGTGTTAAAGATTAAACAAAGACCACAGGTGATCACTGTCTTCGTGGTG	FTO_wgs_ref
cgtggttac	GCATCGGCCTCCCAAAGCGCTGAGATTACAAGCGTGAGCCACTACGCCTTGCCCTCCACACAGCCTTGCTTGGTGTTAAAGATTAAACAAAGACCACAGGTGATCACTGTCTTCGTGGTG	FTO_wgs_ref
gttgcactg	GCATCGGCCTCCCAAAGCGCTGAGATTACAAGCGTGAGCCACTACGCCTTGCCCTCCACACAGCCTTGCTTGGTGTTAAAGATTAAACAAAGACCACAGGTGATCACTGTCTTCGTGGTG	FTO_wgs_ref
gctatggca	GCATCGGCCTCCCAAAGCGCTGAGATTACAAGCGTGAGCCACTACGCCTTGCCCTCCACACAGCCTTGCTTGGTGTTAAAGATTAAACAAAGACCACAGGTGATCACTGTCTTCGTGGTG	FTO_wgs_ref
tatgcgcgt	CTGACCCCGGGGCAGCACTGGGCTCAGGCTTCAGCGCGACTGTCCGCATGGCTCCCTCCCGTCCTGGCACCAATTTCTGAAGAAAGTCCTTTCTACCAGCTGCTGCTGTGTGGTCACTCT	KNDC1_wgs_ref
atcaggtcc	CTGACCCCGGGGCAGCACTGGGCTCAGGCTTCAGCGCGACTGTCCGCATGGCTCCCTCCCGTCCTGGCACCAATTTCTGAAGAAAGTCCTTTCTACCAGCTGCTGCTGTGTGGTCACTCT	KNDC1_wgs_ref
ctgttatgt	CTGACCCCGGGGCAGCACTGGGCTCAGGCTTCAGCGCGACTGTCCGCATGGCTCCCTCCCGTCCTGGCACCAATTTCTGAAGAAAGTCCTTTCTACCAGCTGCTGCTGTGTGGTCACTCT	KNDC1_wgs_ref
aggcacgtc	CTGACCCCGGGGCAGCACTGGGCTCAGGCTTCAGCGCGACTGTCCGCATGGCTCCCTCCCGTCCTGGCACCAATTTCTGAAGAAAGTCCTTTCTACCAGCTGCTGCTGTGTGGTCACTCT	KNDC1_wgs_ref
ttagcctcg	CTGACCCCGGGGCAGCACTGGGCTCAGGCTTCAGCGCGACTGTCCGCATGGCTCCCTCCCGTCCTGGCACCAATTTCTGAAGAAAGTCCTTTCTACCAGCTGCTGCTGTGTGGTCACTCT	KNDC1_wgs_ref
agagcgcat	CTGACCCCGGGGCAGCACTGGGCTCAGGCTTCAGCGCGACTGTCCGCATGGCTCCCTCCCGTCCTGGCACCAATTTCTGAAGAAAGTCCTTTCTACCAGCTGCTGCTGTGTGGTCACTCT	KNDC1_wgs_ref
cgatgttag	AATTGGATTAGTATCTTGTTTTTATGTGTGAATGAAGCCTTGTGAAAGAAACAAATGCAACTGAGAAGGTAACAAGGTGACTGTTTTTGTGAGCCAGTGATGTTTTCAATGCTTTGTGTT	RABGAP1L_wgs_ref
agcatagat	AATTGGATTAGTATCTTGTTTTTATGTGTGAATGAAGCCTTGTGAAAGAAACAAATGCAACTGAGAAGGTAACAAGGTGACTGTTTTTGTGAGCCAGTGATGTTTTCAATGCTTTGTGTT	RABGAP1L_wgs_ref
aagaccaca	AATTGGATTAGTATCTTGTTTTTATGTGTGAATGAAGCCTTGTGAAAGAAACAAATGCAACTGAGAAGGTAACAAGGTGACTGTTTTTGTGAGCCAGTGATGTTTTCAATGCTTTGTGTT	RABGAP1L_wgs_ref
gctagagct	AATTGGATTAGTATCTTGTTTTTATGTGTGAATGAAGCCTTGTGAAAGAAACAAATGCAACTGAGAAGGTAACAAGGTGACTGTTTTTGTGAGCCAGTGATGTTTTCAATGCTTTGTGTT	RABGAP1L_wgs_ref
gctattaac	AATTGGATTAGTATCTTGTTTTTATGTGTGAATGAAGCCTTGTGAAAGAAACAAATGCAACTGAGAAGGTAACAAGGTGACTGTTTTTGTGAGCCAGTGATGTTTTCAATGCTTTGTGTT	RABGAP1L_wgs_ref
ctcatcgtt	AATTGGATTAGTATCTTGTTTTTATGTGTGAATGAAGCCTTGTGAAAGAAACAAATGCAACTGAGAAGGTAACAAGGTGACTGTTTTTGTGAGCCAGTGATGTTTTCAATGCTTTGTGTT	RABGAP1L_wgs_ref
gcatgttac	AATGTCCCCCTCAAAAAAAGCTAATGGAATATTTGGCATAAAGGGCATTTGGTGGTTTTATTTTTGTTTGAGGGGGATTGTCAGAAAATCCCTTTTCTCTCTTACGTCTAACTGACTAGG	ARRDC3_wgs_ref
ttatcgaca	AATGTCCCCCTCAAAAAAAGCTAATGGAATATTTGGCATAAAGGGCATTTGGTGGTTTTATTTTTGTTTGAGGGGGATTGTCAGAAAATCCCTTTTCTCTCTTACGTCTAACTGACTAGG	ARRDC3_wgs_ref
tctgccaca	AATGTCCCCCTCAAAAAAAGCTAATGGAATATTTGGCATAAAGGGCATTTGGTGGTTTTATTTTTGTTTGAGGGGGATTGTCAGAAAATCCCTTTTCTCTCTTACGTCTAACTGACTAGG	ARRDC3_wgs_ref
tcattctcc	AATGTCCCCCTCAAAAAAAGCTAATGGAATATTTGGCATAAAGGGCATTTGGTGGTTTTATTTTTGTTTGAGGGGGATTGTCAGAAAATCCCTTTTCTCTCTTACGTCTAACTGACTAGG	ARRDC3_wgs_ref
caagtcagg	AATGTCCCCCTCAAAAAAAGCTAATGGAATATTTGGCATAAAGGGCATTTGGTGGTTTTATTTTTGTTTGAGGGGGATTGTCAGAAAATCCCTTTTCTCTCTTACGTCTAACTGACTAGG	ARRDC3_wgs_ref
actccgcgt	AATGTCCCCCTCAAAAAAAGCTAATGGAATATTTGGCATAAAGGGCATTTGGTGGTTTTATTTTTGTTTGAGGGGGATTGTCAGAAAATCCCTTTTCTCTCTTACGTCTAACTGACTAGG	ARRDC3_wgs_ref
cacgcgcta	GCACCTATCTTTGCACTAACATAAAAGGAACCTAATTTCTGCTTTTAAGAAATGTGTTGCGGAAGTGATTTTTGGTTTGGGGTTTGTTCTCCTTCTTCTTTTTAAAAATAACGTAAGAAA	BOD1L2_wgs_ref
ttggccaga	GCACCTATCTTTGCACTAACATAAAAGGAACCTAATTTCTGCTTTTAAGAAATGTGTTGCGGAAGTGATTTTTGGTTTGGGGTTTGTTCTCCTTCTTCTTTTTAAAAATAACGTAAGAAA	BOD1L2_wgs_ref
tcagatggt	GCACCTATCTTTGCACTAACATAAAAGGAACCTAATTTCTGCTTTTAAGAAATGTGTTGCGGAAGTGATTTTTGGTTTGGGGTTTGTTCTCCTTCTTCTTTTTAAAAATAACGTAAGAAA	BOD1L2_wgs_ref
taaggacct	GCACCTATCTTTGCACTAACATAAAAGGAACCTAATTTCTGCTTTTAAGAAATGTGTTGCGGAAGTGATTTTTGGTTTGGGGTTTGTTCTCCTTCTTCTTTTTAAAAATAACGTAAGAAA	BOD1L2_wgs_ref
attctgcat	GCACCTATCTTTGCACTAACATAAAAGGAACCTAATTTCTGCTTTTAAGAAATGTGTTGCGGAAGTGATTTTTGGTTTGGGGTTTGTTCTCCTTCTTCTTTTTAAAAATAACGTAAGAAA	BOD1L2_wgs_ref
cagtcgatt	GCACCTATCTTTGCACTAACATAAAAGGAACCTAATTTCTGCTTTTAAGAAATGTGTTGCGGAAGTGATTTTTGGTTTGGGGTTTGTTCTCCTTCTTCTTTTTAAAAATAACGTAAGAAA	BOD1L2_wgs_ref
tgcctcgat	TAGTATTATTTCTATTTTCTTTTTCCAAATAAGAAGCTTGGATTATTTTATTTTGTGGTCTTTATCATTAACTTTAATTCTTTCTGTACTGTGTATAATATTTTTATATTATTGGCCTTA	NEDD1_wgs_ref
tggaatatc	TAGTATTATTTCTATTTTCTTTTTCCAAATAAGAAGCTTGGATTATTTTATTTTGTGGTCTTTATCATTAACTTTAATTCTTTCTGTACTGTGTATAATATTTTTATATTATTGGCCTTA	NEDD1_wgs_ref
gccacggtt	TAGTATTATTTCTATTTTCTTTTTCCAAATAAGAAGCTTGGATTATTTTATTTTGTGGTCTTTATCATTAACTTTAATTCTTTCTGTACTGTGTATAATATTTTTATATTATTGGCCTTA	NEDD1_wgs_ref
ctgcacagg	TAGTATTATTTCTATTTTCTTTTTCCAAATAAGAAGCTTGGATTATTTTATTTTGTGGTCTTTATCATTAACTTTAATTCTTTCTGTACTGTGTATAATATTTTTATATTATTGGCCTTA	NEDD1_wgs_ref
ttgtcgcac	TAGTATTATTTCTATTTTCTTTTTCCAAATAAGAAGCTTGGATTATTTTATTTTGTGGTCTTTATCATTAACTTTAATTCTTTCTGTACTGTGTATAATATTTTTATATTATTGGCCTTA	NEDD1_wgs_ref
agtccgagt	TAGTATTATTTCTATTTTCTTTTTCCAAATAAGAAGCTTGGATTATTTTATTTTGTGGTCTTTATCATTAACTTTAATTCTTTCTGTACTGTGTATAATATTTTTATATTATTGGCCTTA	NEDD1_wgs_ref
tctagtagc	TGACTAGTCACCTGGGGGGGTTGGGCGGGCGCCATCTTCCATTGCCGCCGCGGGTGTGCGGTCTCGATTCGCTGAATTGCCCGTTTCCATACAGGGTCTCTTCCTTCGGTC	UBE2I_wgs_ref
cgctcggat	TGACTAGTCACCTGGGGGGGTTGGGCGGGCGCCATCTTCCATTGCCGCCGCGGGTGTGCGGTCTCGATTCGCTGAATTGCCCGTTTCCATACAGGGTCTCTTCCTTCGGTC	UBE2I_wgs_ref
gtggtaagc	TGACTAGTCACCTGGGGGGGTTGGGCGGGCGCCATCTTCCATTGCCGCCGCGGGTGTGCGGTCTCGATTCGCTGAATTGCCCGTTTCCATACAGGGTCTCTTCCTTCGGTC	UBE2I_wgs_ref
taagatgct	TGACTAGTCACCTGGGGGGGTTGGGCGGGCGCCATCTTCCATTGCCGCCGCGGGTGTGCGGTCTCGATTCGCTGAATTGCCCGTTTCCATACAGGGTCTCTTCCTTCGGTC	UBE2I_wgs_ref
ttaccgccg	TGACTAGTCACCTGGGGGGGTTGGGCGGGCGCCATCTTCCATTGCCGCCGCGGGTGTGCGGTCTCGATTCGCTGAATTGCCCGTTTCCATACAGGGTCTCTTCCTTCGGTC	UBE2I_wgs_ref
ggtagcaac	TGACTAGTCACCTGGGGGGGTTGGGCGGGCGCCATCTTCCATTGCCGCCGCGGGTGTGCGGTCTCGATTCGCTGAATTGCCCGTTTCCATACAGGGTCTCTTCCTTCGGTC	UBE2I_wgs_ref
atctgcact	TTTCTTTTCGGTTCTTAGTTTAGCTTAATTTTGGTCTTGAATTGAAGAAAATATAGGAGAATACAAAAAACAGTTTAGGGAGAACTCACATACCTACCACCCAAAATGGACAAATATTAA	USP40_wgs_ref
tctacagcg	TTTCTTTTCGGTTCTTAGTTTAGCTTAATTTTGGTCTTGAATTGAAGAAAATATAGGAGAATACAAAAAACAGTTTAGGGAGAACTCACATACCTACCACCCAAAATGGACAAATATTAA	USP40_wgs_ref
tagcgttgg	TTTCTTTTCGGTTCTTAGTTTAGCTTAATTTTGGTCTTGAATTGAAGAAAATATAGGAGAATACAAAAAACAGTTTAGGGAGAACTCACATACCTACCACCCAAAATGGACAAATATTAA	USP40_wgs_ref
acgtggcat	TTTCTTTTCGGTTCTTAGTTTAGCTTAATTTTGGTCTTGAATTGAAGAAAATATAGGAGAATACAAAAAACAGTTTAGGGAGAACTCACATACCTACCACCCAAAATGGACAAATATTAA	USP40_wgs_ref
atcagtggt	TTTCTTTTCGGTTCTTAGTTTAGCTTAATTTTGGTCTTGAATTGAAGAAAATATAGGAGAATACAAAAAACAGTTTAGGGAGAACTCACATACCTACCACCCAAAATGGACAAATATTAA	USP40_wgs_ref
gtatcttac	TTTCTTTTCGGTTCTTAGTTTAGCTTAATTTTGGTCTTGAATTGAAGAAAATATAGGAGAATACAAAAAACAGTTTAGGGAGAACTCACATACCTACCACCCAAAATGGACAAATATTAA	USP40_wgs_ref
agaagaagt	TGGAGTGTGTTGCAGACTACAGAACATTGTTCTCCCTTCAAGCGCTGTAAAGCACCAACCCGGAAGTGGCAGGCACAGAAGGAAGGGCTGGATTGGGCCCCTTTGGTGTAAAGAAGTCCC	SERAC1_wgs_ref
acacagcac	TGGAGTGTGTTGCAGACTACAGAACATTGTTCTCCCTTCAAGCGCTGTAAAGCACCAACCCGGAAGTGGCAGGCACAGAAGGAAGGGCTGGATTGGGCCCCTTTGGTGTAAAGAAGTCCC	SERAC1_wgs_ref
cttcctcgg	TGGAGTGTGTTGCAGACTACAGAACATTGTTCTCCCTTCAAGCGCTGTAAAGCACCAACCCGGAAGTGGCAGGCACAGAAGGAAGGGCTGGATTGGGCCCCTTTGGTGTAAAGAAGTCCC	SERAC1_wgs_ref
cgttgtaac	TGGAGTGTGTTGCAGACTACAGAACATTGTTCTCCCTTCAAGCGCTGTAAAGCACCAACCCGGAAGTGGCAGGCACAGAAGGAAGGGCTGGATTGGGCCCCTTTGGTGTAAAGAAGTCCC	SERAC1_wgs_ref
agtaacacg	TGGAGTGTGTTGCAGACTACAGAACATTGTTCTCCCTTCAAGCGCTGTAAAGCACCAACCCGGAAGTGGCAGGCACAGAAGGAAGGGCTGGATTGGGCCCCTTTGGTGTAAAGAAGTCCC	SERAC1_wgs_ref
taggacgag	TGGAGTGTGTTGCAGACTACAGAACATTGTTCTCCCTTCAAGCGCTGTAAAGCACCAACCCGGAAGTGGCAGGCACAGAAGGAAGGGCTGGATTGGGCCCCTTTGGTGTAAAGAAGTCCC	SERAC1_wgs_ref
acctcgtct	CATAATGTACTCCTGGGAACTGGGTAGGACATATCCATATTGTAGTTCCCAAGGTGTCTGGTTGAGAGTTAGAGAACTTTTAAATTTCTTTAGCCAGACAGGTCTCTATTTTTTTAAGTT	RANBP6_wgs_ref
ctcatgcca	CATAATGTACTCCTGGGAACTGGGTAGGACATATCCATATTGTAGTTCCCAAGGTGTCTGGTTGAGAGTTAGAGAACTTTTAAATTTCTTTAGCCAGACAGGTCTCTATTTTTTTAAGTT	RANBP6_wgs_ref
gtagaccac	CATAATGTACTCCTGGGAACTGGGTAGGACATATCCATATTGTAGTTCCCAAGGTGTCTGGTTGAGAGTTAGAGAACTTTTAAATTTCTTTAGCCAGACAGGTCTCTATTTTTTTAAGTT	RANBP6_wgs_ref
cttcaacag	CATAATGTACTCCTGGGAACTGGGTAGGACATATCCATATTGTAGTTCCCAAGGTGTCTGGTTGAGAGTTAGAGAACTTTTAAATTTCTTTAGCCAGACAGGTCTCTATTTTTTTAAGTT	RANBP6_wgs_ref
tggattacc	CATAATGTACTCCTGGGAACTGGGTAGGACATATCCATATTGTAGTTCCCAAGGTGTCTGGTTGAGAGTTAGAGAACTTTTAAATTTCTTTAGCCAGACAGGTCTCTATTTTTTTAAGTT	RANBP6_wgs_ref
aatgtcgct	CATAATGTACTCCTGGGAACTGGGTAGGACATATCCATATTGTAGTTCCCAAGGTGTCTGGTTGAGAGTTAGAGAACTTTTAAATTTCTTTAGCCAGACAGGTCTCTATTTTTTTAAGTT	RANBP6_wgs_ref
cataagtgc	TACATATATATATTTCTTTAAATTTTTGAGTCTTTGATATGTCTAAAAATCCATTCCCTCTGCCCTGAAGCCTGAGTGAGACACATGAAGAAAACTGTGTTTCATTTAAAGATGTTAATT	KIAA1522_wgs_ref
tattgtccg	TACATATATATATTTCTTTAAATTTTTGAGTCTTTGATATGTCTAAAAATCCATTCCCTCTGCCCTGAAGCCTGAGTGAGACACATGAAGAAAACTGTGTTTCATTTAAAGATGTTAATT	KIAA1522_wgs_ref
tgtcttgct	TACATATATATATTTCTTTAAATTTTTGAGTCTTTGATATGTCTAAAAATCCATTCCCTCTGCCCTGAAGCCTGAGTGAGACACATGAAGAAAACTGTGTTTCATTTAAAGATGTTAATT	KIAA1522_wgs_ref
gcgaacatc	TACATATATATATTTCTTTAAATTTTTGAGTCTTTGATATGTCTAAAAATCCATTCCCTCTGCCCTGAAGCCTGAGTGAGACACATGAAGAAAACTGTGTTTCATTTAAAGATGTTAATT	KIAA1522_wgs_ref
agaagcctc	TACATATATATATTTCTTTAAATTTTTGAGTCTTTGATATGTCTAAAAATCCATTCCCTCTGCCCTGAAGCCTGAGTGAGACACATGAAGAAAACTGTGTTTCATTTAAAGATGTTAATT	KIAA1522_wgs_ref
cattactct	TACATATATATATTTCTTTAAATTTTTGAGTCTTTGATATGTCTAAAAATCCATTCCCTCTGCCCTGAAGCCTGAGTGAGACACATGAAGAAAACTGTGTTTCATTTAAAGATGTTAATT	KIAA1522_wgs_ref
agaaggtat	GCAGAAGTAATTTGGTGCACAGACAAGCCCTTGAGAAGCCAACCACCAGATGCTGGACACCCTCTTCCCATCTGTTTCTGTGTCTTAATTGTCTGTAGACCTTGTAATCAGCACATTGTC	SPRR3_wgs_ref
cctgacaca	GCAGAAGTAATTTGGTGCACAGACAAGCCCTTGAGAAGCCAACCACCAGATGCTGGACACCCTCTTCCCATCTGTTTCTGTGTCTTAATTGTCTGTAGACCTTGTAATCAGCACATTGTC	SPRR3_wgs_ref
aatggtgct	GCAGAAGTAATTTGGTGCACAGACAAGCCCTTGAGAAGCCAACCACCAGATGCTGGACACCCTCTTCCCATCTGTTTCTGTGTCTTAATTGTCTGTAGACCTTGTAATCAGCACATTGTC	SPRR3_wgs_ref
taggtgaac	GCAGAAGTAATTTGGTGCACAGACAAGCCCTTGAGAAGCCAACCACCAGATGCTGGACACCCTCTTCCCATCTGTTTCTGTGTCTTAATTGTCTGTAGACCTTGTAATCAGCACATTGTC	SPRR3_wgs_ref
acgtacttg	GCAGAAGTAATTTGGTGCACAGACAAGCCCTTGAGAAGCCAACCACCAGATGCTGGACACCCTCTTCCCATCTGTTTCTGTGTCTTAATTGTCTGTAGACCTTGTAATCAGCACATTGTC	SPRR3_wgs_ref
acatgcgtg	GCAGAAGTAATTTGGTGCACAGACAAGCCCTTGAGAAGCCAACCACCAGATGCTGGACACCCTCTTCCCATCTGTTTCTGTGTCTTAATTGTCTGTAGACCTTGTAATCAGCACATTGTC	SPRR3_wgs_ref
gctcgaaca	CAAGCAGAGGACATTTTAAGGTCATAAAAGGTAAATAAGCTTACCTTCTTAATGTTTTCATTCTCTTTTTGTATAAATCAGAAAATGATCTAAACTGCTGTAACAAAGAGACCCCAAAAT	KCNMB4_wgs_ref
cctcgcaca	CAAGCAGAGGACATTTTAAGGTCATAAAAGGTAAATAAGCTTACCTTCTTAATGTTTTCATTCTCTTTTTGTATAAATCAGAAAATGATCTAAACTGCTGTAACAAAGAGACCCCAAAAT	KCNMB4_wgs_ref
gccgacaca	CAAGCAGAGGACATTTTAAGGTCATAAAAGGTAAATAAGCTTACCTTCTTAATGTTTTCATTCTCTTTTTGTATAAATCAGAAAATGATCTAAACTGCTGTAACAAAGAGACCCCAAAAT	KCNMB4_wgs_ref
tggcaatat	CAAGCAGAGGACATTTTAAGGTCATAAAAGGTAAATAAGCTTACCTTCTTAATGTTTTCATTCTCTTTTTGTATAAATCAGAAAATGATCTAAACTGCTGTAACAAAGAGACCCCAAAAT	KCNMB4_wgs_ref
aggtgacat	CAAGCAGAGGACATTTTAAGGTCATAAAAGGTAAATAAGCTTACCTTCTTAATGTTTTCATTCTCTTTTTGTATAAATCAGAAAATGATCTAAACTGCTGTAACAAAGAGACCCCAAAAT	KCNMB4_wgs_ref
gtcgactac	CAAGCAGAGGACATTTTAAGGTCATAAAAGGTAAATAAGCTTACCTTCTTAATGTTTTCATTCTCTTTTTGTATAAATCAGAAAATGATCTAAACTGCTGTAACAAAGAGACCCCAAAAT	KCNMB4_wgs_ref
tgccactgc	GGGTGGGCACGTCCGGGCAGCCCAGTGCGTCTGTCGCACGTCCCCAGGCCGTGCTGCTGGCGTCACTTTCTTTGATATGTAGCTTTTTCTTAAAGACTTTTGAATGTTTAATAATTTTGT	BRD1_wgs_ref
ggataagca	GGGTGGGCACGTCCGGGCAGCCCAGTGCGTCTGTCGCACGTCCCCAGGCCGTGCTGCTGGCGTCACTTTCTTTGATATGTAGCTTTTTCTTAAAGACTTTTGAATGTTTAATAATTTTGT	BRD1_wgs_ref
tcctgtaat	GGGTGGGCACGTCCGGGCAGCCCAGTGCGTCTGTCGCACGTCCCCAGGCCGTGCTGCTGGCGTCACTTTCTTTGATATGTAGCTTTTTCTTAAAGACTTTTGAATGTTTAATAATTTTGT	BRD1_wgs_ref
gttgctacc	GGGTGGGCACGTCCGGGCAGCCCAGTGCGTCTGTCGCACGTCCCCAGGCCGTGCTGCTGGCGTCACTTTCTTTGATATGTAGCTTTTTCTTAAAGACTTTTGAATGTTTAATAATTTTGT	BRD1_wgs_ref
gtgatcagg	GGGTGGGCACGTCCGGGCAGCCCAGTGCGTCTGTCGCACGTCCCCAGGCCGTGCTGCTGGCGTCACTTTCTTTGATATGTAGCTTTTTCTTAAAGACTTTTGAATGTTTAATAATTTTGT	BRD1_wgs_ref
cgtcgaacg	GGGTGGGCACGTCCGGGCAGCCCAGTGCGTCTGTCGCACGTCCCCAGGCCGTGCTGCTGGCGTCACTTTCTTTGATATGTAGCTTTTTCTTAAAGACTTTTGAATGTTTAATAATTTTGT	BRD1_wgs_ref
gttggattc	GCTAAAAAATGGTTTACTTCCTCAACCCAGTTTCCCAGAAATTGAGTCTCTTTGGATCTATATCAAGAACATGTGTTAATACAGAGTTTTAATAAGTAAAAGTTAAAACTTAAGTGATGC	AP4S1_wgs_ref
cgttccatc	GCTAAAAAATGGTTTACTTCCTCAACCCAGTTTCCCAGAAATTGAGTCTCTTTGGATCTATATCAAGAACATGTGTTAATACAGAGTTTTAATAAGTAAAAGTTAAAACTTAAGTGATGC	AP4S1_wgs_ref
atgcgaatg	GCTAAAAAATGGTTTACTTCCTCAACCCAGTTTCCCAGAAATTGAGTCTCTTTGGATCTATATCAAGAACATGTGTTAATACAGAGTTTTAATAAGTAAAAGTTAAAACTTAAGTGATGC	AP4S1_wgs_ref
tgcttaggc	GCTAAAAAATGGTTTACTTCCTCAACCCAGTTTCCCAGAAATTGAGTCTCTTTGGATCTATATCAAGAACATGTGTTAATACAGAGTTTTAATAAGTAAAAGTTAAAACTTAAGTGATGC	AP4S1_wgs_ref
cgcttctta	GCTAAAAAATGGTTTACTTCCTCAACCCAGTTTCCCAGAAATTGAGTCTCTTTGGATCTATATCAAGAACATGTGTTAATACAGAGTTTTAATAAGTAAAAGTTAAAACTTAAGTGATGC	AP4S1_wgs_ref
tatcgagat	GCTAAAAAATGGTTTACTTCCTCAACCCAGTTTCCCAGAAATTGAGTCTCTTTGGATCTATATCAAGAACATGTGTTAATACAGAGTTTTAATAAGTAAAAGTTAAAACTTAAGTGATGC	AP4S1_wgs_ref
agcggatgc	AAAAAATGCATTTGACCAGGATAAATGAGGTATGTTGATCATGGCTTTGCTTTATATCTTGATATTAAAGCTGGTTTATCATCCTGGTATTTTAAAAGCTGCTTTGGGGTTTTTTTTTTC	USP15.1_wgs_ref
agctggcgt	AAAAAATGCATTTGACCAGGATAAATGAGGTATGTTGATCATGGCTTTGCTTTATATCTTGATATTAAAGCTGGTTTATCATCCTGGTATTTTAAAAGCTGCTTTGGGGTTTTTTTTTTC	USP15.1_wgs_ref
aaccatcac	AAAAAATGCATTTGACCAGGATAAATGAGGTATGTTGATCATGGCTTTGCTTTATATCTTGATATTAAAGCTGGTTTATCATCCTGGTATTTTAAAAGCTGCTTTGGGGTTTTTTTTTTC	USP15.1_wgs_ref
attcaggag	AAAAAATGCATTTGACCAGGATAAATGAGGTATGTTGATCATGGCTTTGCTTTATATCTTGATATTAAAGCTGGTTTATCATCCTGGTATTTTAAAAGCTGCTTTGGGGTTTTTTTTTTC	USP15.1_wgs_ref
ggtaagcta	AAAAAATGCATTTGACCAGGATAAATGAGGTATGTTGATCATGGCTTTGCTTTATATCTTGATATTAAAGCTGGTTTATCATCCTGGTATTTTAAAAGCTGCTTTGGGGTTTTTTTTTTC	USP15.1_wgs_ref
aggagactg	AAAAAATGCATTTGACCAGGATAAATGAGGTATGTTGATCATGGCTTTGCTTTATATCTTGATATTAAAGCTGGTTTATCATCCTGGTATTTTAAAAGCTGCTTTGGGGTTTTTTTTTTC	USP15.1_wgs_ref
tacttatcc	TTATGACTGTATGATCAGATGAAGTATGAGTTCTTTTGGTTTGCATCCTTAAATAGTTAGAGATCTCTGATAAAAACTTTGGAATCTTTGCAAAACAATACAAAAATGCCAAAATGTGAG	MKX_wgs_ref
gttaaggtc	TTATGACTGTATGATCAGATGAAGTATGAGTTCTTTTGGTTTGCATCCTTAAATAGTTAGAGATCTCTGATAAAAACTTTGGAATCTTTGCAAAACAATACAAAAATGCCAAAATGTGAG	MKX_wgs_ref
caacttgcc	TTATGACTGTATGATCAGATGAAGTATGAGTTCTTTTGGTTTGCATCCTTAAATAGTTAGAGATCTCTGATAAAAACTTTGGAATCTTTGCAAAACAATACAAAAATGCCAAAATGTGAG	MKX_wgs_ref
gaggtagta	TTATGACTGTATGATCAGATGAAGTATGAGTTCTTTTGGTTTGCATCCTTAAATAGTTAGAGATCTCTGATAAAAACTTTGGAATCTTTGCAAAACAATACAAAAATGCCAAAATGTGAG	MKX_wgs_ref
agtccttag	TTATGACTGTATGATCAGATGAAGTATGAGTTCTTTTGGTTTGCATCCTTAAATAGTTAGAGATCTCTGATAAAAACTTTGGAATCTTTGCAAAACAATACAAAAATGCCAAAATGTGAG	MKX_wgs_ref
tcatagagc	TTATGACTGTATGATCAGATGAAGTATGAGTTCTTTTGGTTTGCATCCTTAAATAGTTAGAGATCTCTGATAAAAACTTTGGAATCTTTGCAAAACAATACAAAAATGCCAAAATGTGAG	MKX_wgs_ref
gcgagccat	GATGTCTTTTCCTTGTCAGAACCCAGATTAATCATTAGCTTCTTAAGGCAGGGAATGAAAGGTGAAGTCCAAGAAACAGGTATCATTTAGAGGGATTTTTGAAAAGGTCCTTTTATTTTC	STAU2_wgs_ref
aatgactcg	GATGTCTTTTCCTTGTCAGAACCCAGATTAATCATTAGCTTCTTAAGGCAGGGAATGAAAGGTGAAGTCCAAGAAACAGGTATCATTTAGAGGGATTTTTGAAAAGGTCCTTTTATTTTC	STAU2_wgs_ref
acaagttgg	GATGTCTTTTCCTTGTCAGAACCCAGATTAATCATTAGCTTCTTAAGGCAGGGAATGAAAGGTGAAGTCCAAGAAACAGGTATCATTTAGAGGGATTTTTGAAAAGGTCCTTTTATTTTC	STAU2_wgs_ref
aagtatagc	GATGTCTTTTCCTTGTCAGAACCCAGATTAATCATTAGCTTCTTAAGGCAGGGAATGAAAGGTGAAGTCCAAGAAACAGGTATCATTTAGAGGGATTTTTGAAAAGGTCCTTTTATTTTC	STAU2_wgs_ref
tacggcacc	GATGTCTTTTCCTTGTCAGAACCCAGATTAATCATTAGCTTCTTAAGGCAGGGAATGAAAGGTGAAGTCCAAGAAACAGGTATCATTTAGAGGGATTTTTGAAAAGGTCCTTTTATTTTC	STAU2_wgs_ref
cttgagatt	GATGTCTTTTCCTTGTCAGAACCCAGATTAATCATTAGCTTCTTAAGGCAGGGAATGAAAGGTGAAGTCCAAGAAACAGGTATCATTTAGAGGGATTTTTGAAAAGGTCCTTTTATTTTC	STAU2_wgs_ref
ccatgataa	CCTCCTGCTGCCTATGAGCTACTGCACATACCTCAAGGCCATATGCAGTTGTGGCCCTGCACCAAATTACACTGAATCTAGGAGGGGAGTTGGCAGTGGCGGTATGAAAAACCATTGAAC	ABCB5_wgs_ref
gaagagatc	CCTCCTGCTGCCTATGAGCTACTGCACATACCTCAAGGCCATATGCAGTTGTGGCCCTGCACCAAATTACACTGAATCTAGGAGGGGAGTTGGCAGTGGCGGTATGAAAAACCATTGAAC	ABCB5_wgs_ref
ccgtactat	CCTCCTGCTGCCTATGAGCTACTGCACATACCTCAAGGCCATATGCAGTTGTGGCCCTGCACCAAATTACACTGAATCTAGGAGGGGAGTTGGCAGTGGCGGTATGAAAAACCATTGAAC	ABCB5_wgs_ref
ccatagaac	CCTCCTGCTGCCTATGAGCTACTGCACATACCTCAAGGCCATATGCAGTTGTGGCCCTGCACCAAATTACACTGAATCTAGGAGGGGAGTTGGCAGTGGCGGTATGAAAAACCATTGAAC	ABCB5_wgs_ref
ccgcaatgt	CCTCCTGCTGCCTATGAGCTACTGCACATACCTCAAGGCCATATGCAGTTGTGGCCCTGCACCAAATTACACTGAATCTAGGAGGGGAGTTGGCAGTGGCGGTATGAAAAACCATTGAAC	ABCB5_wgs_ref
gtgaagcgg	CCTCCTGCTGCCTATGAGCTACTGCACATACCTCAAGGCCATATGCAGTTGTGGCCCTGCACCAAATTACACTGAATCTAGGAGGGGAGTTGGCAGTGGCGGTATGAAAAACCATTGAAC	ABCB5_wgs_ref
cacctggtt	TGCCTCAGCCTCCCAAGTAGCTGGGATCCCAGGTGCCTGCTACCATGCCTGGCCTTTTAGTAGAGATGGGGTTTCACCATATTGGCCAGTCTGGTCTTGAACTCCTGAACTCAGGTGATC	LGSN_wgs_ref
cgttaagtg	TGCCTCAGCCTCCCAAGTAGCTGGGATCCCAGGTGCCTGCTACCATGCCTGGCCTTTTAGTAGAGATGGGGTTTCACCATATTGGCCAGTCTGGTCTTGAACTCCTGAACTCAGGTGATC	LGSN_wgs_ref
gattagctc	TGCCTCAGCCTCCCAAGTAGCTGGGATCCCAGGTGCCTGCTACCATGCCTGGCCTTTTAGTAGAGATGGGGTTTCACCATATTGGCCAGTCTGGTCTTGAACTCCTGAACTCAGGTGATC	LGSN_wgs_ref
taggtgatg	TGCCTCAGCCTCCCAAGTAGCTGGGATCCCAGGTGCCTGCTACCATGCCTGGCCTTTTAGTAGAGATGGGGTTTCACCATATTGGCCAGTCTGGTCTTGAACTCCTGAACTCAGGTGATC	LGSN_wgs_ref
gctgtcgaa	TGCCTCAGCCTCCCAAGTAGCTGGGATCCCAGGTGCCTGCTACCATGCCTGGCCTTTTAGTAGAGATGGGGTTTCACCATATTGGCCAGTCTGGTCTTGAACTCCTGAACTCAGGTGATC	LGSN_wgs_ref
cacttgtac	TGCCTCAGCCTCCCAAGTAGCTGGGATCCCAGGTGCCTGCTACCATGCCTGGCCTTTTAGTAGAGATGGGGTTTCACCATATTGGCCAGTCTGGTCTTGAACTCCTGAACTCAGGTGATC	LGSN_wgs_ref
cgatacagg	ATAGTAAAATCCAAAGTATTAATTACAGATAACTTTTCAAAAATTCATCATTCACCCTTGATTTAATTATTTCTCTGGCAATGATTTAATAGACTTCTCGGAGTCTGTTAAGTACTTAAA	CHML_wgs_ref
tcgtattga	ATAGTAAAATCCAAAGTATTAATTACAGATAACTTTTCAAAAATTCATCATTCACCCTTGATTTAATTATTTCTCTGGCAATGATTTAATAGACTTCTCGGAGTCTGTTAAGTACTTAAA	CHML_wgs_ref
tccaattgc	ATAGTAAAATCCAAAGTATTAATTACAGATAACTTTTCAAAAATTCATCATTCACCCTTGATTTAATTATTTCTCTGGCAATGATTTAATAGACTTCTCGGAGTCTGTTAAGTACTTAAA	CHML_wgs_ref
gtgtgttga	ATAGTAAAATCCAAAGTATTAATTACAGATAACTTTTCAAAAATTCATCATTCACCCTTGATTTAATTATTTCTCTGGCAATGATTTAATAGACTTCTCGGAGTCTGTTAAGTACTTAAA	CHML_wgs_ref
ccactactt	ATAGTAAAATCCAAAGTATTAATTACAGATAACTTTTCAAAAATTCATCATTCACCCTTGATTTAATTATTTCTCTGGCAATGATTTAATAGACTTCTCGGAGTCTGTTAAGTACTTAAA	CHML_wgs_ref
cttcggact	ATAGTAAAATCCAAAGTATTAATTACAGATAACTTTTCAAAAATTCATCATTCACCCTTGATTTAATTATTTCTCTGGCAATGATTTAATAGACTTCTCGGAGTCTGTTAAGTACTTAAA	CHML_wgs_ref
acgactaca	AAATCAATATAATTTATTTATGTAAGAAAAATAACTCAATCAATATATTTTTGAACCTTTTAAGTACTAATTTTCTTTTTATCAAGTAGAAAAAAAAATGTATTTGCCCTAAATCCTTAA	CHD6_wgs_ref
cggtgttct	AAATCAATATAATTTATTTATGTAAGAAAAATAACTCAATCAATATATTTTTGAACCTTTTAAGTACTAATTTTCTTTTTATCAAGTAGAAAAAAAAATGTATTTGCCCTAAATCCTTAA	CHD6_wgs_ref
acttaagcc	AAATCAATATAATTTATTTATGTAAGAAAAATAACTCAATCAATATATTTTTGAACCTTTTAAGTACTAATTTTCTTTTTATCAAGTAGAAAAAAAAATGTATTTGCCCTAAATCCTTAA	CHD6_wgs_ref
aagacgatt	AAATCAATATAATTTATTTATGTAAGAAAAATAACTCAATCAATATATTTTTGAACCTTTTAAGTACTAATTTTCTTTTTATCAAGTAGAAAAAAAAATGTATTTGCCCTAAATCCTTAA	CHD6_wgs_ref
gaataggaa	AAATCAATATAATTTATTTATGTAAGAAAAATAACTCAATCAATATATTTTTGAACCTTTTAAGTACTAATTTTCTTTTTATCAAGTAGAAAAAAAAATGTATTTGCCCTAAATCCTTAA	CHD6_wgs_ref
atatcacgc	AAATCAATATAATTTATTTATGTAAGAAAAATAACTCAATCAATATATTTTTGAACCTTTTAAGTACTAATTTTCTTTTTATCAAGTAGAAAAAAAAATGTATTTGCCCTAAATCCTTAA	CHD6_wgs_ref
cgctgatac	TCGGGTACATGGGAGCCAGAAGCCAGATGGACTTGGTCAAGTGTCGGTCACTTGGAGCCTCCAGTGTGCGTCAGGGTCTGTGGGCAGGGGACAGGGCGTGGGTGGGGGCCGAGGCTGGCA	CHD5_wgs_ref
cttggctct	TCGGGTACATGGGAGCCAGAAGCCAGATGGACTTGGTCAAGTGTCGGTCACTTGGAGCCTCCAGTGTGCGTCAGGGTCTGTGGGCAGGGGACAGGGCGTGGGTGGGGGCCGAGGCTGGCA	CHD5_wgs_ref
ccatgagta	TCGGGTACATGGGAGCCAGAAGCCAGATGGACTTGGTCAAGTGTCGGTCACTTGGAGCCTCCAGTGTGCGTCAGGGTCTGTGGGCAGGGGACAGGGCGTGGGTGGGGGCCGAGGCTGGCA	CHD5_wgs_ref
gccagagta	TCGGGTACATGGGAGCCAGAAGCCAGATGGACTTGGTCAAGTGTCGGTCACTTGGAGCCTCCAGTGTGCGTCAGGGTCTGTGGGCAGGGGACAGGGCGTGGGTGGGGGCCGAGGCTGGCA	CHD5_wgs_ref
tgagttcta	TCGGGTACATGGGAGCCAGAAGCCAGATGGACTTGGTCAAGTGTCGGTCACTTGGAGCCTCCAGTGTGCGTCAGGGTCTGTGGGCAGGGGACAGGGCGTGGGTGGGGGCCGAGGCTGGCA	CHD5_wgs_ref
ctggcattg	TCGGGTACATGGGAGCCAGAAGCCAGATGGACTTGGTCAAGTGTCGGTCACTTGGAGCCTCCAGTGTGCGTCAGGGTCTGTGGGCAGGGGACAGGGCGTGGGTGGGGGCCGAGGCTGGCA	CHD5_wgs_ref
aggaagagt	ATGTGGGGTCGGCCAGGACCCTCACAGCTCTGAATTTGCTTCTGTTATTTATGGCTTTTCGCTGCTTCTTGGTGCCCCATCTCTTGTCTGTGTCCTTCCAACCCCAAGCTGCTTATGTGG	ZNF592_wgs_ref
caagacacc	ATGTGGGGTCGGCCAGGACCCTCACAGCTCTGAATTTGCTTCTGTTATTTATGGCTTTTCGCTGCTTCTTGGTGCCCCATCTCTTGTCTGTGTCCTTCCAACCCCAAGCTGCTTATGTGG	ZNF592_wgs_ref
gcttcagta	ATGTGGGGTCGGCCAGGACCCTCACAGCTCTGAATTTGCTTCTGTTATTTATGGCTTTTCGCTGCTTCTTGGTGCCCCATCTCTTGTCTGTGTCCTTCCAACCCCAAGCTGCTTATGTGG	ZNF592_wgs_ref
ggagatcgc	ATGTGGGGTCGGCCAGGACCCTCACAGCTCTGAATTTGCTTCTGTTATTTATGGCTTTTCGCTGCTTCTTGGTGCCCCATCTCTTGTCTGTGTCCTTCCAACCCCAAGCTGCTTATGTGG	ZNF592_wgs_ref
agaggaaga	ATGTGGGGTCGGCCAGGACCCTCACAGCTCTGAATTTGCTTCTGTTATTTATGGCTTTTCGCTGCTTCTTGGTGCCCCATCTCTTGTCTGTGTCCTTCCAACCCCAAGCTGCTTATGTGG	ZNF592_wgs_ref
agaagttcg	ATGTGGGGTCGGCCAGGACCCTCACAGCTCTGAATTTGCTTCTGTTATTTATGGCTTTTCGCTGCTTCTTGGTGCCCCATCTCTTGTCTGTGTCCTTCCAACCCCAAGCTGCTTATGTGG	ZNF592_wgs_ref
agtgacaca	GTCAGTGAAACAAGCAGACATTGAAATGGAGGCACAGATTACTCCACAAGGAGTTCTTCTGTATATTTTTTCTAGATGCAAATACCTTTTTAATTATGTTAATTAATGTTAAGACTTTCT	NRARP_wgs_ref
ggaccgatt	GTCAGTGAAACAAGCAGACATTGAAATGGAGGCACAGATTACTCCACAAGGAGTTCTTCTGTATATTTTTTCTAGATGCAAATACCTTTTTAATTATGTTAATTAATGTTAAGACTTTCT	NRARP_wgs_ref
ccacctctt	GTCAGTGAAACAAGCAGACATTGAAATGGAGGCACAGATTACTCCACAAGGAGTTCTTCTGTATATTTTTTCTAGATGCAAATACCTTTTTAATTATGTTAATTAATGTTAAGACTTTCT	NRARP_wgs_ref
gacctatgg	GTCAGTGAAACAAGCAGACATTGAAATGGAGGCACAGATTACTCCACAAGGAGTTCTTCTGTATATTTTTTCTAGATGCAAATACCTTTTTAATTATGTTAATTAATGTTAAGACTTTCT	NRARP_wgs_ref
cgtcacacg	GTCAGTGAAACAAGCAGACATTGAAATGGAGGCACAGATTACTCCACAAGGAGTTCTTCTGTATATTTTTTCTAGATGCAAATACCTTTTTAATTATGTTAATTAATGTTAAGACTTTCT	NRARP_wgs_ref
gtgtggtta	GTCAGTGAAACAAGCAGACATTGAAATGGAGGCACAGATTACTCCACAAGGAGTTCTTCTGTATATTTTTTCTAGATGCAAATACCTTTTTAATTATGTTAATTAATGTTAAGACTTTCT	NRARP_wgs_ref
tgcgaatct	GTAGACTCCTTCCTTCCAGATACCGACTTGGACTTGCGGCACTCTGTGGCTCCCCACCCCCAGGTCTGTGGTGGTTTCTTTGTTTTTTCCTGGTTCTTTTTGCTGTGCTGATGAAACATG	SF3B3_wgs_ref
caatcgtac	GTAGACTCCTTCCTTCCAGATACCGACTTGGACTTGCGGCACTCTGTGGCTCCCCACCCCCAGGTCTGTGGTGGTTTCTTTGTTTTTTCCTGGTTCTTTTTGCTGTGCTGATGAAACATG	SF3B3_wgs_ref
cgatagcac	GTAGACTCCTTCCTTCCAGATACCGACTTGGACTTGCGGCACTCTGTGGCTCCCCACCCCCAGGTCTGTGGTGGTTTCTTTGTTTTTTCCTGGTTCTTTTTGCTGTGCTGATGAAACATG	SF3B3_wgs_ref
gattgcgac	GTAGACTCCTTCCTTCCAGATACCGACTTGGACTTGCGGCACTCTGTGGCTCCCCACCCCCAGGTCTGTGGTGGTTTCTTTGTTTTTTCCTGGTTCTTTTTGCTGTGCTGATGAAACATG	SF3B3_wgs_ref
tgatacctt	GTAGACTCCTTCCTTCCAGATACCGACTTGGACTTGCGGCACTCTGTGGCTCCCCACCCCCAGGTCTGTGGTGGTTTCTTTGTTTTTTCCTGGTTCTTTTTGCTGTGCTGATGAAACATG	SF3B3_wgs_ref
ccttaccac	GTAGACTCCTTCCTTCCAGATACCGACTTGGACTTGCGGCACTCTGTGGCTCCCCACCCCCAGGTCTGTGGTGGTTTCTTTGTTTTTTCCTGGTTCTTTTTGCTGTGCTGATGAAACATG	SF3B3_wgs_ref
ctattacgc	CCCATGAGTTCAAATTAATTTTCTCTACTTTGAGGTATACCTTCCTAATTATATTTTACATAGGCTGTTTTTTTTAAGTTTAAATTCTCACTGTTAAGTTGCATTGAGAGACAATTAGAA	AL162407.1_wgs_ref
tgttcggtg	CCCATGAGTTCAAATTAATTTTCTCTACTTTGAGGTATACCTTCCTAATTATATTTTACATAGGCTGTTTTTTTTAAGTTTAAATTCTCACTGTTAAGTTGCATTGAGAGACAATTAGAA	AL162407.1_wgs_ref
tacctatga	CCCATGAGTTCAAATTAATTTTCTCTACTTTGAGGTATACCTTCCTAATTATATTTTACATAGGCTGTTTTTTTTAAGTTTAAATTCTCACTGTTAAGTTGCATTGAGAGACAATTAGAA	AL162407.1_wgs_ref
atctccagt	CCCATGAGTTCAAATTAATTTTCTCTACTTTGAGGTATACCTTCCTAATTATATTTTACATAGGCTGTTTTTTTTAAGTTTAAATTCTCACTGTTAAGTTGCATTGAGAGACAATTAGAA	AL162407.1_wgs_ref
ccacttctg	CCCATGAGTTCAAATTAATTTTCTCTACTTTGAGGTATACCTTCCTAATTATATTTTACATAGGCTGTTTTTTTTAAGTTTAAATTCTCACTGTTAAGTTGCATTGAGAGACAATTAGAA	AL162407.1_wgs_ref
aagtatcga	CCCATGAGTTCAAATTAATTTTCTCTACTTTGAGGTATACCTTCCTAATTATATTTTACATAGGCTGTTTTTTTTAAGTTTAAATTCTCACTGTTAAGTTGCATTGAGAGACAATTAGAA	AL162407.1_wgs_ref
atgccgtaa	CATGTTTTCTAACCTGCTTCTTTGCGACAACTCCATGTAAGCAGATTTGTCTTAAAACCAGTTTATAGCTAGGACACACCATCTACTTGCTTATTTTCTCAAGGTTTTAACTGGGAATTA	EIF4E3_wgs_ref
atgtgcttc	CATGTTTTCTAACCTGCTTCTTTGCGACAACTCCATGTAAGCAGATTTGTCTTAAAACCAGTTTATAGCTAGGACACACCATCTACTTGCTTATTTTCTCAAGGTTTTAACTGGGAATTA	EIF4E3_wgs_ref
atggcgaat	CATGTTTTCTAACCTGCTTCTTTGCGACAACTCCATGTAAGCAGATTTGTCTTAAAACCAGTTTATAGCTAGGACACACCATCTACTTGCTTATTTTCTCAAGGTTTTAACTGGGAATTA	EIF4E3_wgs_ref
gatgcaact	CATGTTTTCTAACCTGCTTCTTTGCGACAACTCCATGTAAGCAGATTTGTCTTAAAACCAGTTTATAGCTAGGACACACCATCTACTTGCTTATTTTCTCAAGGTTTTAACTGGGAATTA	EIF4E3_wgs_ref
gtgttactc	CATGTTTTCTAACCTGCTTCTTTGCGACAACTCCATGTAAGCAGATTTGTCTTAAAACCAGTTTATAGCTAGGACACACCATCTACTTGCTTATTTTCTCAAGGTTTTAACTGGGAATTA	EIF4E3_wgs_ref
taatcgtga	CATGTTTTCTAACCTGCTTCTTTGCGACAACTCCATGTAAGCAGATTTGTCTTAAAACCAGTTTATAGCTAGGACACACCATCTACTTGCTTATTTTCTCAAGGTTTTAACTGGGAATTA	EIF4E3_wgs_ref
ggtgtggag	AAAAGAAAGAAAGAAAGAAAAAAGATTTGTGGCCCCTTTACTACCATCCCTGTGGCTCCATGATCTGCAGATTAGGAGCAGCTATCTGGCCACTAAGCCCCCTGGAAGGGAGTTACCAGT	DCAF4_wgs_ref
caattccga	AAAAGAAAGAAAGAAAGAAAAAAGATTTGTGGCCCCTTTACTACCATCCCTGTGGCTCCATGATCTGCAGATTAGGAGCAGCTATCTGGCCACTAAGCCCCCTGGAAGGGAGTTACCAGT	DCAF4_wgs_ref
gtggtcagt	AAAAGAAAGAAAGAAAGAAAAAAGATTTGTGGCCCCTTTACTACCATCCCTGTGGCTCCATGATCTGCAGATTAGGAGCAGCTATCTGGCCACTAAGCCCCCTGGAAGGGAGTTACCAGT	DCAF4_wgs_ref
taaggtccg	AAAAGAAAGAAAGAAAGAAAAAAGATTTGTGGCCCCTTTACTACCATCCCTGTGGCTCCATGATCTGCAGATTAGGAGCAGCTATCTGGCCACTAAGCCCCCTGGAAGGGAGTTACCAGT	DCAF4_wgs_ref
ggatataac	AAAAGAAAGAAAGAAAGAAAAAAGATTTGTGGCCCCTTTACTACCATCCCTGTGGCTCCATGATCTGCAGATTAGGAGCAGCTATCTGGCCACTAAGCCCCCTGGAAGGGAGTTACCAGT	DCAF4_wgs_ref
cctgactgc	AAAAGAAAGAAAGAAAGAAAAAAGATTTGTGGCCCCTTTACTACCATCCCTGTGGCTCCATGATCTGCAGATTAGGAGCAGCTATCTGGCCACTAAGCCCCCTGGAAGGGAGTTACCAGT	DCAF4_wgs_ref
accttgcat	CCGCAGGTGGAGAGCCCTGTTCACCTGATAGGGTCTAGCTGTGACAGTAAATATAATACCGCTGTTTCCTTGGGTACAGATTTGAGTGTTCATGTGATGAGACTGTAAACCTCATTTTTC	TRAM2_wgs_ref
catatctcg	CCGCAGGTGGAGAGCCCTGTTCACCTGATAGGGTCTAGCTGTGACAGTAAATATAATACCGCTGTTTCCTTGGGTACAGATTTGAGTGTTCATGTGATGAGACTGTAAACCTCATTTTTC	TRAM2_wgs_ref
taagacact	CCGCAGGTGGAGAGCCCTGTTCACCTGATAGGGTCTAGCTGTGACAGTAAATATAATACCGCTGTTTCCTTGGGTACAGATTTGAGTGTTCATGTGATGAGACTGTAAACCTCATTTTTC	TRAM2_wgs_ref
tgttacctc	CCGCAGGTGGAGAGCCCTGTTCACCTGATAGGGTCTAGCTGTGACAGTAAATATAATACCGCTGTTTCCTTGGGTACAGATTTGAGTGTTCATGTGATGAGACTGTAAACCTCATTTTTC	TRAM2_wgs_ref
ggtctctta	CCGCAGGTGGAGAGCCCTGTTCACCTGATAGGGTCTAGCTGTGACAGTAAATATAATACCGCTGTTTCCTTGGGTACAGATTTGAGTGTTCATGTGATGAGACTGTAAACCTCATTTTTC	TRAM2_wgs_ref
ttctgtctt	CCGCAGGTGGAGAGCCCTGTTCACCTGATAGGGTCTAGCTGTGACAGTAAATATAATACCGCTGTTTCCTTGGGTACAGATTTGAGTGTTCATGTGATGAGACTGTAAACCTCATTTTTC	TRAM2_wgs_ref
gcatcgaga	CAAAGAAACAGTAGTGGTTTTTTTTCTATTGTTTTGTAGTCTTCCTGTCCCCTTCAGTCCCTCCAGTGTGTATATTACCATTCTCCAATGAAATAATAGGGCATTTAACAAAGATCGCTA	FMN2_wgs_ref
ctcctccac	CAAAGAAACAGTAGTGGTTTTTTTTCTATTGTTTTGTAGTCTTCCTGTCCCCTTCAGTCCCTCCAGTGTGTATATTACCATTCTCCAATGAAATAATAGGGCATTTAACAAAGATCGCTA	FMN2_wgs_ref
tatgactgg	CAAAGAAACAGTAGTGGTTTTTTTTCTATTGTTTTGTAGTCTTCCTGTCCCCTTCAGTCCCTCCAGTGTGTATATTACCATTCTCCAATGAAATAATAGGGCATTTAACAAAGATCGCTA	FMN2_wgs_ref
gcacgagct	CAAAGAAACAGTAGTGGTTTTTTTTCTATTGTTTTGTAGTCTTCCTGTCCCCTTCAGTCCCTCCAGTGTGTATATTACCATTCTCCAATGAAATAATAGGGCATTTAACAAAGATCGCTA	FMN2_wgs_ref
cctaattgt	CAAAGAAACAGTAGTGGTTTTTTTTCTATTGTTTTGTAGTCTTCCTGTCCCCTTCAGTCCCTCCAGTGTGTATATTACCATTCTCCAATGAAATAATAGGGCATTTAACAAAGATCGCTA	FMN2_wgs_ref
ggctggtct	CAAAGAAACAGTAGTGGTTTTTTTTCTATTGTTTTGTAGTCTTCCTGTCCCCTTCAGTCCCTCCAGTGTGTATATTACCATTCTCCAATGAAATAATAGGGCATTTAACAAAGATCGCTA	FMN2_wgs_ref
gcggtgaag	AACAGTGGCACCATCATAGCTCACTGCAGCCTCAAACTCCTGGGCTCAAGCGATCCTCCCCGCTCAGCCTCCTGAGTAGCTGGGACTACAGGTGTGCACCACCACACCCAGCCAAAACAG	GPR132_wgs_ref
caggtctca	AACAGTGGCACCATCATAGCTCACTGCAGCCTCAAACTCCTGGGCTCAAGCGATCCTCCCCGCTCAGCCTCCTGAGTAGCTGGGACTACAGGTGTGCACCACCACACCCAGCCAAAACAG	GPR132_wgs_ref
tggcgatcc	AACAGTGGCACCATCATAGCTCACTGCAGCCTCAAACTCCTGGGCTCAAGCGATCCTCCCCGCTCAGCCTCCTGAGTAGCTGGGACTACAGGTGTGCACCACCACACCCAGCCAAAACAG	GPR132_wgs_ref
tctcattca	AACAGTGGCACCATCATAGCTCACTGCAGCCTCAAACTCCTGGGCTCAAGCGATCCTCCCCGCTCAGCCTCCTGAGTAGCTGGGACTACAGGTGTGCACCACCACACCCAGCCAAAACAG	GPR132_wgs_ref
gcttcactc	AACAGTGGCACCATCATAGCTCACTGCAGCCTCAAACTCCTGGGCTCAAGCGATCCTCCCCGCTCAGCCTCCTGAGTAGCTGGGACTACAGGTGTGCACCACCACACCCAGCCAAAACAG	GPR132_wgs_ref
atattcgca	AACAGTGGCACCATCATAGCTCACTGCAGCCTCAAACTCCTGGGCTCAAGCGATCCTCCCCGCTCAGCCTCCTGAGTAGCTGGGACTACAGGTGTGCACCACCACACCCAGCCAAAACAG	GPR132_wgs_ref
actacctga	CCAGAAGGGGCCCACTGAGCCCACTCACTCCAGCCTTTGGCAACCATTGTTCCAGGTCCCCCAGGGCTTCCTCCCACAGCAGCTGTGAATGGCACAGTGACCTTCCTGCAGCGTGGAGAT	POLR3D_wgs_ref
cgtagcgtg	CCAGAAGGGGCCCACTGAGCCCACTCACTCCAGCCTTTGGCAACCATTGTTCCAGGTCCCCCAGGGCTTCCTCCCACAGCAGCTGTGAATGGCACAGTGACCTTCCTGCAGCGTGGAGAT	POLR3D_wgs_ref
ggcagatta	CCAGAAGGGGCCCACTGAGCCCACTCACTCCAGCCTTTGGCAACCATTGTTCCAGGTCCCCCAGGGCTTCCTCCCACAGCAGCTGTGAATGGCACAGTGACCTTCCTGCAGCGTGGAGAT	POLR3D_wgs_ref
gctgccaag	CCAGAAGGGGCCCACTGAGCCCACTCACTCCAGCCTTTGGCAACCATTGTTCCAGGTCCCCCAGGGCTTCCTCCCACAGCAGCTGTGAATGGCACAGTGACCTTCCTGCAGCGTGGAGAT	POLR3D_wgs_ref
actgatcgc	CCAGAAGGGGCCCACTGAGCCCACTCACTCCAGCCTTTGGCAACCATTGTTCCAGGTCCCCCAGGGCTTCCTCCCACAGCAGCTGTGAATGGCACAGTGACCTTCCTGCAGCGTGGAGAT	POLR3D_wgs_ref
cggcattgg	CCAGAAGGGGCCCACTGAGCCCACTCACTCCAGCCTTTGGCAACCATTGTTCCAGGTCCCCCAGGGCTTCCTCCCACAGCAGCTGTGAATGGCACAGTGACCTTCCTGCAGCGTGGAGAT	POLR3D_wgs_ref
ccaccagag	TGTGTGTGTGTGTGTAAGGTGTCTTATAATCTTTTACCTATTTCTTACAATTGCAAGATGACTGGCTTTACTATTTGAAAACTGGTTTGTGTATCATATCATATATCATTTAAGCAGTTT	PRSS23_wgs_ref
gtaacctaa	TGTGTGTGTGTGTGTAAGGTGTCTTATAATCTTTTACCTATTTCTTACAATTGCAAGATGACTGGCTTTACTATTTGAAAACTGGTTTGTGTATCATATCATATATCATTTAAGCAGTTT	PRSS23_wgs_ref
agtgacgtc	TGTGTGTGTGTGTGTAAGGTGTCTTATAATCTTTTACCTATTTCTTACAATTGCAAGATGACTGGCTTTACTATTTGAAAACTGGTTTGTGTATCATATCATATATCATTTAAGCAGTTT	PRSS23_wgs_ref
cctaggtgt	TGTGTGTGTGTGTGTAAGGTGTCTTATAATCTTTTACCTATTTCTTACAATTGCAAGATGACTGGCTTTACTATTTGAAAACTGGTTTGTGTATCATATCATATATCATTTAAGCAGTTT	PRSS23_wgs_ref
tagttccta	TGTGTGTGTGTGTGTAAGGTGTCTTATAATCTTTTACCTATTTCTTACAATTGCAAGATGACTGGCTTTACTATTTGAAAACTGGTTTGTGTATCATATCATATATCATTTAAGCAGTTT	PRSS23_wgs_ref
aggaactca	TGTGTGTGTGTGTGTAAGGTGTCTTATAATCTTTTACCTATTTCTTACAATTGCAAGATGACTGGCTTTACTATTTGAAAACTGGTTTGTGTATCATATCATATATCATTTAAGCAGTTT	PRSS23_wgs_ref
tggatagaa	TAGCTCAACCAACTCCTTTAGCATGTAAACTCACAGAAGGCAAGAACCCCTTTTTTTAGACTTTCCAAATGCATCCTGCAAAGAGAGAGATAGCTGATAGGGACTGACAAGCACACTGTT	RIMS3_wgs_ref
aggacagtc	TAGCTCAACCAACTCCTTTAGCATGTAAACTCACAGAAGGCAAGAACCCCTTTTTTTAGACTTTCCAAATGCATCCTGCAAAGAGAGAGATAGCTGATAGGGACTGACAAGCACACTGTT	RIMS3_wgs_ref
tgttcgagc	TAGCTCAACCAACTCCTTTAGCATGTAAACTCACAGAAGGCAAGAACCCCTTTTTTTAGACTTTCCAAATGCATCCTGCAAAGAGAGAGATAGCTGATAGGGACTGACAAGCACACTGTT	RIMS3_wgs_ref
tgtaccata	TAGCTCAACCAACTCCTTTAGCATGTAAACTCACAGAAGGCAAGAACCCCTTTTTTTAGACTTTCCAAATGCATCCTGCAAAGAGAGAGATAGCTGATAGGGACTGACAAGCACACTGTT	RIMS3_wgs_ref
agattgact	TAGCTCAACCAACTCCTTTAGCATGTAAACTCACAGAAGGCAAGAACCCCTTTTTTTAGACTTTCCAAATGCATCCTGCAAAGAGAGAGATAGCTGATAGGGACTGACAAGCACACTGTT	RIMS3_wgs_ref
gagtggctg	TAGCTCAACCAACTCCTTTAGCATGTAAACTCACAGAAGGCAAGAACCCCTTTTTTTAGACTTTCCAAATGCATCCTGCAAAGAGAGAGATAGCTGATAGGGACTGACAAGCACACTGTT	RIMS3_wgs_ref
tgtcttgac	CTTGAGATCTTCCATCCTCAGCTTCCCAAGTAGCTAGTAGTAGTAGTGGCTTGCACCAACGCTCCTGCCCTAATTTTCAATATTTTTTTGTAGAGATAGGATCTCACTGTGTTACCCAAG	FAM83F_wgs_ref
tccgtactg	CTTGAGATCTTCCATCCTCAGCTTCCCAAGTAGCTAGTAGTAGTAGTGGCTTGCACCAACGCTCCTGCCCTAATTTTCAATATTTTTTTGTAGAGATAGGATCTCACTGTGTTACCCAAG	FAM83F_wgs_ref
tagtacatg	CTTGAGATCTTCCATCCTCAGCTTCCCAAGTAGCTAGTAGTAGTAGTGGCTTGCACCAACGCTCCTGCCCTAATTTTCAATATTTTTTTGTAGAGATAGGATCTCACTGTGTTACCCAAG	FAM83F_wgs_ref
cggcacaag	CTTGAGATCTTCCATCCTCAGCTTCCCAAGTAGCTAGTAGTAGTAGTGGCTTGCACCAACGCTCCTGCCCTAATTTTCAATATTTTTTTGTAGAGATAGGATCTCACTGTGTTACCCAAG	FAM83F_wgs_ref
cgaggagga	CTTGAGATCTTCCATCCTCAGCTTCCCAAGTAGCTAGTAGTAGTAGTGGCTTGCACCAACGCTCCTGCCCTAATTTTCAATATTTTTTTGTAGAGATAGGATCTCACTGTGTTACCCAAG	FAM83F_wgs_ref
tcagatgcg	CTTGAGATCTTCCATCCTCAGCTTCCCAAGTAGCTAGTAGTAGTAGTGGCTTGCACCAACGCTCCTGCCCTAATTTTCAATATTTTTTTGTAGAGATAGGATCTCACTGTGTTACCCAAG	FAM83F_wgs_ref
ctgacgtct	GGCTTAGCCGTCAGGTAGAACGCTTACTCACCTGACACCGACTTCTTAGAGAAGCGAGTCTTTTTTGAATGGAGGAGCGATGGTAACCCCACTAGGGGGCGCCCATGATCGGCTCCCAGT	SNX29_wgs_ref
gagatcgga	GGCTTAGCCGTCAGGTAGAACGCTTACTCACCTGACACCGACTTCTTAGAGAAGCGAGTCTTTTTTGAATGGAGGAGCGATGGTAACCCCACTAGGGGGCGCCCATGATCGGCTCCCAGT	SNX29_wgs_ref
cgcttctag	GGCTTAGCCGTCAGGTAGAACGCTTACTCACCTGACACCGACTTCTTAGAGAAGCGAGTCTTTTTTGAATGGAGGAGCGATGGTAACCCCACTAGGGGGCGCCCATGATCGGCTCCCAGT	SNX29_wgs_ref
gtctgctta	GGCTTAGCCGTCAGGTAGAACGCTTACTCACCTGACACCGACTTCTTAGAGAAGCGAGTCTTTTTTGAATGGAGGAGCGATGGTAACCCCACTAGGGGGCGCCCATGATCGGCTCCCAGT	SNX29_wgs_ref
gatgaatcg	GGCTTAGCCGTCAGGTAGAACGCTTACTCACCTGACACCGACTTCTTAGAGAAGCGAGTCTTTTTTGAATGGAGGAGCGATGGTAACCCCACTAGGGGGCGCCCATGATCGGCTCCCAGT	SNX29_wgs_ref
tctctaagg	GGCTTAGCCGTCAGGTAGAACGCTTACTCACCTGACACCGACTTCTTAGAGAAGCGAGTCTTTTTTGAATGGAGGAGCGATGGTAACCCCACTAGGGGGCGCCCATGATCGGCTCCCAGT	SNX29_wgs_ref
ctattgcga	AGAATTGCCCTGTAACATACAATTTGTCATACAATCTATTAAAATGCCAATGTAAAAATGCACCTCTGACATTTTCAGGTATGCACAGGAGAAGAGTTACCATCCTGGATAATGGCATAA	GSTA2_wgs_ref
gactcggat	AGAATTGCCCTGTAACATACAATTTGTCATACAATCTATTAAAATGCCAATGTAAAAATGCACCTCTGACATTTTCAGGTATGCACAGGAGAAGAGTTACCATCCTGGATAATGGCATAA	GSTA2_wgs_ref
agataccat	AGAATTGCCCTGTAACATACAATTTGTCATACAATCTATTAAAATGCCAATGTAAAAATGCACCTCTGACATTTTCAGGTATGCACAGGAGAAGAGTTACCATCCTGGATAATGGCATAA	GSTA2_wgs_ref
atacatgga	AGAATTGCCCTGTAACATACAATTTGTCATACAATCTATTAAAATGCCAATGTAAAAATGCACCTCTGACATTTTCAGGTATGCACAGGAGAAGAGTTACCATCCTGGATAATGGCATAA	GSTA2_wgs_ref
cttgcgtag	AGAATTGCCCTGTAACATACAATTTGTCATACAATCTATTAAAATGCCAATGTAAAAATGCACCTCTGACATTTTCAGGTATGCACAGGAGAAGAGTTACCATCCTGGATAATGGCATAA	GSTA2_wgs_ref
atctaggag	AGAATTGCCCTGTAACATACAATTTGTCATACAATCTATTAAAATGCCAATGTAAAAATGCACCTCTGACATTTTCAGGTATGCACAGGAGAAGAGTTACCATCCTGGATAATGGCATAA	GSTA2_wgs_ref
tcagtcacc	TTATATTGTTGGTTGTTCATAGTTTTTGTTGAAGCTCTAGCTTAAGAAGAAACTTTTTTTAAAAAGACTGTTTGGGGATTCTTTTTCCTTATTATATACTGATTCTACAAAATAGAAACT	CRIM1_wgs_ref
gctggccta	TTATATTGTTGGTTGTTCATAGTTTTTGTTGAAGCTCTAGCTTAAGAAGAAACTTTTTTTAAAAAGACTGTTTGGGGATTCTTTTTCCTTATTATATACTGATTCTACAAAATAGAAACT	CRIM1_wgs_ref
ttggtgcgt	TTATATTGTTGGTTGTTCATAGTTTTTGTTGAAGCTCTAGCTTAAGAAGAAACTTTTTTTAAAAAGACTGTTTGGGGATTCTTTTTCCTTATTATATACTGATTCTACAAAATAGAAACT	CRIM1_wgs_ref
caaggcacg	TTATATTGTTGGTTGTTCATAGTTTTTGTTGAAGCTCTAGCTTAAGAAGAAACTTTTTTTAAAAAGACTGTTTGGGGATTCTTTTTCCTTATTATATACTGATTCTACAAAATAGAAACT	CRIM1_wgs_ref
ggtccgcat	TTATATTGTTGGTTGTTCATAGTTTTTGTTGAAGCTCTAGCTTAAGAAGAAACTTTTTTTAAAAAGACTGTTTGGGGATTCTTTTTCCTTATTATATACTGATTCTACAAAATAGAAACT	CRIM1_wgs_ref
ggttcgtag	TTATATTGTTGGTTGTTCATAGTTTTTGTTGAAGCTCTAGCTTAAGAAGAAACTTTTTTTAAAAAGACTGTTTGGGGATTCTTTTTCCTTATTATATACTGATTCTACAAAATAGAAACT	CRIM1_wgs_ref
cctactgtg	TCACTTCCCAGGCTCCATGTGTCTTGGAGCCGTCACCCCGAGGCTCCCTCTTTAGGTCGGAGATTGGCCTTGCCTGTCGAGGCAAGAGGCTGCAGAGGCGGGGACACACCTGTGTCCTCC	LHX3_wgs_ref
tgctatatc	TCACTTCCCAGGCTCCATGTGTCTTGGAGCCGTCACCCCGAGGCTCCCTCTTTAGGTCGGAGATTGGCCTTGCCTGTCGAGGCAAGAGGCTGCAGAGGCGGGGACACACCTGTGTCCTCC	LHX3_wgs_ref
aagccggtt	TCACTTCCCAGGCTCCATGTGTCTTGGAGCCGTCACCCCGAGGCTCCCTCTTTAGGTCGGAGATTGGCCTTGCCTGTCGAGGCAAGAGGCTGCAGAGGCGGGGACACACCTGTGTCCTCC	LHX3_wgs_ref
aagcgtcca	TCACTTCCCAGGCTCCATGTGTCTTGGAGCCGTCACCCCGAGGCTCCCTCTTTAGGTCGGAGATTGGCCTTGCCTGTCGAGGCAAGAGGCTGCAGAGGCGGGGACACACCTGTGTCCTCC	LHX3_wgs_ref
cacgactcg	TCACTTCCCAGGCTCCATGTGTCTTGGAGCCGTCACCCCGAGGCTCCCTCTTTAGGTCGGAGATTGGCCTTGCCTGTCGAGGCAAGAGGCTGCAGAGGCGGGGACACACCTGTGTCCTCC	LHX3_wgs_ref
tctgacata	TCACTTCCCAGGCTCCATGTGTCTTGGAGCCGTCACCCCGAGGCTCCCTCTTTAGGTCGGAGATTGGCCTTGCCTGTCGAGGCAAGAGGCTGCAGAGGCGGGGACACACCTGTGTCCTCC	LHX3_wgs_ref
ctggctggt	TACCTTCATGTCTTTTAATGCAATTGTTGCTTCTTTCTGTCCTGGTGTTGTACTTTGGCAGTGGTCACACCCATGGAGCACAGACTTCTACAAGGCACAAGGCATGACTTTGATTTTTCT	HIST1H2BN_wgs_ref
gctagttac	TACCTTCATGTCTTTTAATGCAATTGTTGCTTCTTTCTGTCCTGGTGTTGTACTTTGGCAGTGGTCACACCCATGGAGCACAGACTTCTACAAGGCACAAGGCATGACTTTGATTTTTCT	HIST1H2BN_wgs_ref
atggctaga	TACCTTCATGTCTTTTAATGCAATTGTTGCTTCTTTCTGTCCTGGTGTTGTACTTTGGCAGTGGTCACACCCATGGAGCACAGACTTCTACAAGGCACAAGGCATGACTTTGATTTTTCT	HIST1H2BN_wgs_ref
ctggtgctg	TACCTTCATGTCTTTTAATGCAATTGTTGCTTCTTTCTGTCCTGGTGTTGTACTTTGGCAGTGGTCACACCCATGGAGCACAGACTTCTACAAGGCACAAGGCATGACTTTGATTTTTCT	HIST1H2BN_wgs_ref
caccgcttc	TACCTTCATGTCTTTTAATGCAATTGTTGCTTCTTTCTGTCCTGGTGTTGTACTTTGGCAGTGGTCACACCCATGGAGCACAGACTTCTACAAGGCACAAGGCATGACTTTGATTTTTCT	HIST1H2BN_wgs_ref
tccgtggtg	TACCTTCATGTCTTTTAATGCAATTGTTGCTTCTTTCTGTCCTGGTGTTGTACTTTGGCAGTGGTCACACCCATGGAGCACAGACTTCTACAAGGCACAAGGCATGACTTTGATTTTTCT	HIST1H2BN_wgs_ref
tagtcgact	TTTCCCCGGCTCCCTCCTGCCGCCATGTGAAGAAGGTCGTTGCTTCCCCTTCACCTTCCACCACCATGATTGTAAGTTCCTTTTTTCTTTTCTTTTCTTTTTTTTTTTTTTTTTTTTGAG	FBXO44_wgs_ref
cgatcgtcc	TTTCCCCGGCTCCCTCCTGCCGCCATGTGAAGAAGGTCGTTGCTTCCCCTTCACCTTCCACCACCATGATTGTAAGTTCCTTTTTTCTTTTCTTTTCTTTTTTTTTTTTTTTTTTTTGAG	FBXO44_wgs_ref
aggagatcg	TTTCCCCGGCTCCCTCCTGCCGCCATGTGAAGAAGGTCGTTGCTTCCCCTTCACCTTCCACCACCATGATTGTAAGTTCCTTTTTTCTTTTCTTTTCTTTTTTTTTTTTTTTTTTTTGAG	FBXO44_wgs_ref
acctccttg	TTTCCCCGGCTCCCTCCTGCCGCCATGTGAAGAAGGTCGTTGCTTCCCCTTCACCTTCCACCACCATGATTGTAAGTTCCTTTTTTCTTTTCTTTTCTTTTTTTTTTTTTTTTTTTTGAG	FBXO44_wgs_ref
cctcaccta	TTTCCCCGGCTCCCTCCTGCCGCCATGTGAAGAAGGTCGTTGCTTCCCCTTCACCTTCCACCACCATGATTGTAAGTTCCTTTTTTCTTTTCTTTTCTTTTTTTTTTTTTTTTTTTTGAG	FBXO44_wgs_ref
ccttagacc	TTTCCCCGGCTCCCTCCTGCCGCCATGTGAAGAAGGTCGTTGCTTCCCCTTCACCTTCCACCACCATGATTGTAAGTTCCTTTTTTCTTTTCTTTTCTTTTTTTTTTTTTTTTTTTTGAG	FBXO44_wgs_ref
ggatgcatc	AAAAGTATTTTAAAATAGCATTTAATCTTGGGAACTATCTTACTTAGGGTTTCTATAAATACAAATTACAATGTTTCGAACTCAACCAGTATCATTTTCGTGTGCTAATGAGCAAAGTAG	YIPF4_wgs_ref
tcatgttga	AAAAGTATTTTAAAATAGCATTTAATCTTGGGAACTATCTTACTTAGGGTTTCTATAAATACAAATTACAATGTTTCGAACTCAACCAGTATCATTTTCGTGTGCTAATGAGCAAAGTAG	YIPF4_wgs_ref
caactggca	AAAAGTATTTTAAAATAGCATTTAATCTTGGGAACTATCTTACTTAGGGTTTCTATAAATACAAATTACAATGTTTCGAACTCAACCAGTATCATTTTCGTGTGCTAATGAGCAAAGTAG	YIPF4_wgs_ref
aacaggaga	AAAAGTATTTTAAAATAGCATTTAATCTTGGGAACTATCTTACTTAGGGTTTCTATAAATACAAATTACAATGTTTCGAACTCAACCAGTATCATTTTCGTGTGCTAATGAGCAAAGTAG	YIPF4_wgs_ref
tacacgctt	AAAAGTATTTTAAAATAGCATTTAATCTTGGGAACTATCTTACTTAGGGTTTCTATAAATACAAATTACAATGTTTCGAACTCAACCAGTATCATTTTCGTGTGCTAATGAGCAAAGTAG	YIPF4_wgs_ref
taacgtcta	AAAAGTATTTTAAAATAGCATTTAATCTTGGGAACTATCTTACTTAGGGTTTCTATAAATACAAATTACAATGTTTCGAACTCAACCAGTATCATTTTCGTGTGCTAATGAGCAAAGTAG	YIPF4_wgs_ref
gactcacgc	GCTATTGGATCAAAACCCTCATCTGGCCTCCAGGTTCCAATGACCTGCTCCCTACTCCCCGCTCTGCCCTCACCTCTCCACGCTCCTCATTCCTTCTGCTCCAAGCCTCTCAGACACAGC	FXYD3_wgs_ref
tgtattgcc	GCTATTGGATCAAAACCCTCATCTGGCCTCCAGGTTCCAATGACCTGCTCCCTACTCCCCGCTCTGCCCTCACCTCTCCACGCTCCTCATTCCTTCTGCTCCAAGCCTCTCAGACACAGC	FXYD3_wgs_ref
ctacttatg	GCTATTGGATCAAAACCCTCATCTGGCCTCCAGGTTCCAATGACCTGCTCCCTACTCCCCGCTCTGCCCTCACCTCTCCACGCTCCTCATTCCTTCTGCTCCAAGCCTCTCAGACACAGC	FXYD3_wgs_ref
ttcttgaca	GCTATTGGATCAAAACCCTCATCTGGCCTCCAGGTTCCAATGACCTGCTCCCTACTCCCCGCTCTGCCCTCACCTCTCCACGCTCCTCATTCCTTCTGCTCCAAGCCTCTCAGACACAGC	FXYD3_wgs_ref
gtagtagca	GCTATTGGATCAAAACCCTCATCTGGCCTCCAGGTTCCAATGACCTGCTCCCTACTCCCCGCTCTGCCCTCACCTCTCCACGCTCCTCATTCCTTCTGCTCCAAGCCTCTCAGACACAGC	FXYD3_wgs_ref
tctgtcgat	GCTATTGGATCAAAACCCTCATCTGGCCTCCAGGTTCCAATGACCTGCTCCCTACTCCCCGCTCTGCCCTCACCTCTCCACGCTCCTCATTCCTTCTGCTCCAAGCCTCTCAGACACAGC	FXYD3_wgs_ref
aggccatga	CATCCGGCCCGAGATTAGGGAGGATTGACTGTGTCAGGGATGGCGGGTGGCCTCTCTCGCTGCCAGGGCCCTTGTCAGAGCAGCCAGGCTGGACAGACGGCCTCCCTCCTCTCCATCTGA	KIAA0319L_wgs_ref
tggacctgc	CATCCGGCCCGAGATTAGGGAGGATTGACTGTGTCAGGGATGGCGGGTGGCCTCTCTCGCTGCCAGGGCCCTTGTCAGAGCAGCCAGGCTGGACAGACGGCCTCCCTCCTCTCCATCTGA	KIAA0319L_wgs_ref
ggcagacaa	CATCCGGCCCGAGATTAGGGAGGATTGACTGTGTCAGGGATGGCGGGTGGCCTCTCTCGCTGCCAGGGCCCTTGTCAGAGCAGCCAGGCTGGACAGACGGCCTCCCTCCTCTCCATCTGA	KIAA0319L_wgs_ref
tgcgactga	CATCCGGCCCGAGATTAGGGAGGATTGACTGTGTCAGGGATGGCGGGTGGCCTCTCTCGCTGCCAGGGCCCTTGTCAGAGCAGCCAGGCTGGACAGACGGCCTCCCTCCTCTCCATCTGA	KIAA0319L_wgs_ref
tcaccggtc	CATCCGGCCCGAGATTAGGGAGGATTGACTGTGTCAGGGATGGCGGGTGGCCTCTCTCGCTGCCAGGGCCCTTGTCAGAGCAGCCAGGCTGGACAGACGGCCTCCCTCCTCTCCATCTGA	KIAA0319L_wgs_ref
accagacaa	CATCCGGCCCGAGATTAGGGAGGATTGACTGTGTCAGGGATGGCGGGTGGCCTCTCTCGCTGCCAGGGCCCTTGTCAGAGCAGCCAGGCTGGACAGACGGCCTCCCTCCTCTCCATCTGA	KIAA0319L_wgs_ref
agatgaatg	AACTGTTCTATGAAGGAGATTGAGGGAGAAGAGACAAACTCCTATGTCATGAGAATAACCGATGTTCTGATAATAGTAGCATCTAGGTACAGATGCTGGTTGTATTACCACGTCAATGTC	SLC4A4_wgs_ref
agagcagga	AACTGTTCTATGAAGGAGATTGAGGGAGAAGAGACAAACTCCTATGTCATGAGAATAACCGATGTTCTGATAATAGTAGCATCTAGGTACAGATGCTGGTTGTATTACCACGTCAATGTC	SLC4A4_wgs_ref
agtctgtta	AACTGTTCTATGAAGGAGATTGAGGGAGAAGAGACAAACTCCTATGTCATGAGAATAACCGATGTTCTGATAATAGTAGCATCTAGGTACAGATGCTGGTTGTATTACCACGTCAATGTC	SLC4A4_wgs_ref
ttggaggag	AACTGTTCTATGAAGGAGATTGAGGGAGAAGAGACAAACTCCTATGTCATGAGAATAACCGATGTTCTGATAATAGTAGCATCTAGGTACAGATGCTGGTTGTATTACCACGTCAATGTC	SLC4A4_wgs_ref
tctacttcg	AACTGTTCTATGAAGGAGATTGAGGGAGAAGAGACAAACTCCTATGTCATGAGAATAACCGATGTTCTGATAATAGTAGCATCTAGGTACAGATGCTGGTTGTATTACCACGTCAATGTC	SLC4A4_wgs_ref
cctcagtgc	AACTGTTCTATGAAGGAGATTGAGGGAGAAGAGACAAACTCCTATGTCATGAGAATAACCGATGTTCTGATAATAGTAGCATCTAGGTACAGATGCTGGTTGTATTACCACGTCAATGTC	SLC4A4_wgs_ref
tgcacagtc	TTTATTTAATTGTAACATCAAAGAAATGTGTTCCTTGATGCTGTATTTATTCTCATTTGAGCAACTACACAGGCTTGCTCTACCGAGAGAGAGACACAGGGGAGGGGAAAGATAAATCTC	FRAS1.1_wgs_ref
gtacgagtg	TTTATTTAATTGTAACATCAAAGAAATGTGTTCCTTGATGCTGTATTTATTCTCATTTGAGCAACTACACAGGCTTGCTCTACCGAGAGAGAGACACAGGGGAGGGGAAAGATAAATCTC	FRAS1.1_wgs_ref
cggatgttg	TTTATTTAATTGTAACATCAAAGAAATGTGTTCCTTGATGCTGTATTTATTCTCATTTGAGCAACTACACAGGCTTGCTCTACCGAGAGAGAGACACAGGGGAGGGGAAAGATAAATCTC	FRAS1.1_wgs_ref
gtacaccaa	TTTATTTAATTGTAACATCAAAGAAATGTGTTCCTTGATGCTGTATTTATTCTCATTTGAGCAACTACACAGGCTTGCTCTACCGAGAGAGAGACACAGGGGAGGGGAAAGATAAATCTC	FRAS1.1_wgs_ref
cataacaag	TTTATTTAATTGTAACATCAAAGAAATGTGTTCCTTGATGCTGTATTTATTCTCATTTGAGCAACTACACAGGCTTGCTCTACCGAGAGAGAGACACAGGGGAGGGGAAAGATAAATCTC	FRAS1.1_wgs_ref
ccaatatga	TTTATTTAATTGTAACATCAAAGAAATGTGTTCCTTGATGCTGTATTTATTCTCATTTGAGCAACTACACAGGCTTGCTCTACCGAGAGAGAGACACAGGGGAGGGGAAAGATAAATCTC	FRAS1.1_wgs_ref
ggcttactg	TGGCATATAGTCTTGATAGTTAAGTCCACGATTATCATTTTAGAATCCAGGCTATGCTTGCTGCTCTTTTTATCCACATTTTAAATTACAATTGCATTTTTTACTTGTTCAGTGCACACT	PCDH7_wgs_ref
cgcctggat	TGGCATATAGTCTTGATAGTTAAGTCCACGATTATCATTTTAGAATCCAGGCTATGCTTGCTGCTCTTTTTATCCACATTTTAAATTACAATTGCATTTTTTACTTGTTCAGTGCACACT	PCDH7_wgs_ref
aagacaact	TGGCATATAGTCTTGATAGTTAAGTCCACGATTATCATTTTAGAATCCAGGCTATGCTTGCTGCTCTTTTTATCCACATTTTAAATTACAATTGCATTTTTTACTTGTTCAGTGCACACT	PCDH7_wgs_ref
ccagctggt	TGGCATATAGTCTTGATAGTTAAGTCCACGATTATCATTTTAGAATCCAGGCTATGCTTGCTGCTCTTTTTATCCACATTTTAAATTACAATTGCATTTTTTACTTGTTCAGTGCACACT	PCDH7_wgs_ref
ttgtacgat	TGGCATATAGTCTTGATAGTTAAGTCCACGATTATCATTTTAGAATCCAGGCTATGCTTGCTGCTCTTTTTATCCACATTTTAAATTACAATTGCATTTTTTACTTGTTCAGTGCACACT	PCDH7_wgs_ref
accatcaca	TGGCATATAGTCTTGATAGTTAAGTCCACGATTATCATTTTAGAATCCAGGCTATGCTTGCTGCTCTTTTTATCCACATTTTAAATTACAATTGCATTTTTTACTTGTTCAGTGCACACT	PCDH7_wgs_ref
acttagaac	GCGCTATTGGATGGCAGCTGGTTCAGGCCCTCCGTGGGTGGCTGCAGAGTGTGCCGGCACAGCCCACGCAGCTGGTTAGCTCCACTCTTACTTGGTTTTCTAAGGGGCTTTGCCCAAAGA	ZBTB39_wgs_ref
attgcttgg	GCGCTATTGGATGGCAGCTGGTTCAGGCCCTCCGTGGGTGGCTGCAGAGTGTGCCGGCACAGCCCACGCAGCTGGTTAGCTCCACTCTTACTTGGTTTTCTAAGGGGCTTTGCCCAAAGA	ZBTB39_wgs_ref
tccagtacc	GCGCTATTGGATGGCAGCTGGTTCAGGCCCTCCGTGGGTGGCTGCAGAGTGTGCCGGCACAGCCCACGCAGCTGGTTAGCTCCACTCTTACTTGGTTTTCTAAGGGGCTTTGCCCAAAGA	ZBTB39_wgs_ref
agtcgacgg	GCGCTATTGGATGGCAGCTGGTTCAGGCCCTCCGTGGGTGGCTGCAGAGTGTGCCGGCACAGCCCACGCAGCTGGTTAGCTCCACTCTTACTTGGTTTTCTAAGGGGCTTTGCCCAAAGA	ZBTB39_wgs_ref
gtaccatgc	GCGCTATTGGATGGCAGCTGGTTCAGGCCCTCCGTGGGTGGCTGCAGAGTGTGCCGGCACAGCCCACGCAGCTGGTTAGCTCCACTCTTACTTGGTTTTCTAAGGGGCTTTGCCCAAAGA	ZBTB39_wgs_ref
cgcttctcc	GCGCTATTGGATGGCAGCTGGTTCAGGCCCTCCGTGGGTGGCTGCAGAGTGTGCCGGCACAGCCCACGCAGCTGGTTAGCTCCACTCTTACTTGGTTTTCTAAGGGGCTTTGCCCAAAGA	ZBTB39_wgs_ref
tacacggag	ATGAGAGGGAATTAGGCCACTTGAGAGTTTGTGCGTGTTTATAATTTTCTGGCTGGGCCCGGTGGCTCATGCCTGTAATCCCAGCACTTTGGGAGGCCAAGGCGGGCGGATCACTTGAGC	MPV17L_wgs_ref
cttcgcaag	ATGAGAGGGAATTAGGCCACTTGAGAGTTTGTGCGTGTTTATAATTTTCTGGCTGGGCCCGGTGGCTCATGCCTGTAATCCCAGCACTTTGGGAGGCCAAGGCGGGCGGATCACTTGAGC	MPV17L_wgs_ref
ttgattagc	ATGAGAGGGAATTAGGCCACTTGAGAGTTTGTGCGTGTTTATAATTTTCTGGCTGGGCCCGGTGGCTCATGCCTGTAATCCCAGCACTTTGGGAGGCCAAGGCGGGCGGATCACTTGAGC	MPV17L_wgs_ref
cgttggcac	ATGAGAGGGAATTAGGCCACTTGAGAGTTTGTGCGTGTTTATAATTTTCTGGCTGGGCCCGGTGGCTCATGCCTGTAATCCCAGCACTTTGGGAGGCCAAGGCGGGCGGATCACTTGAGC	MPV17L_wgs_ref
ctctaacgc	ATGAGAGGGAATTAGGCCACTTGAGAGTTTGTGCGTGTTTATAATTTTCTGGCTGGGCCCGGTGGCTCATGCCTGTAATCCCAGCACTTTGGGAGGCCAAGGCGGGCGGATCACTTGAGC	MPV17L_wgs_ref
tctgtcgcg	ATGAGAGGGAATTAGGCCACTTGAGAGTTTGTGCGTGTTTATAATTTTCTGGCTGGGCCCGGTGGCTCATGCCTGTAATCCCAGCACTTTGGGAGGCCAAGGCGGGCGGATCACTTGAGC	MPV17L_wgs_ref
gcatcctat	CTCTTCCCTGCCCTACCCTGGCCCCTCCCTGGGGCTGCTCAGCAGTGTCCCGGCATGGAAGGACTCACAACTTCGGAACACATAAGCTAGAGCTTGGGGGCCGGGTGGCAGAGGGTCAAA	ALX4_wgs_ref
cacctacat	CTCTTCCCTGCCCTACCCTGGCCCCTCCCTGGGGCTGCTCAGCAGTGTCCCGGCATGGAAGGACTCACAACTTCGGAACACATAAGCTAGAGCTTGGGGGCCGGGTGGCAGAGGGTCAAA	ALX4_wgs_ref
gagcaagta	CTCTTCCCTGCCCTACCCTGGCCCCTCCCTGGGGCTGCTCAGCAGTGTCCCGGCATGGAAGGACTCACAACTTCGGAACACATAAGCTAGAGCTTGGGGGCCGGGTGGCAGAGGGTCAAA	ALX4_wgs_ref
gacaatcca	CTCTTCCCTGCCCTACCCTGGCCCCTCCCTGGGGCTGCTCAGCAGTGTCCCGGCATGGAAGGACTCACAACTTCGGAACACATAAGCTAGAGCTTGGGGGCCGGGTGGCAGAGGGTCAAA	ALX4_wgs_ref
tcttagcat	CTCTTCCCTGCCCTACCCTGGCCCCTCCCTGGGGCTGCTCAGCAGTGTCCCGGCATGGAAGGACTCACAACTTCGGAACACATAAGCTAGAGCTTGGGGGCCGGGTGGCAGAGGGTCAAA	ALX4_wgs_ref
tacaggtct	CTCTTCCCTGCCCTACCCTGGCCCCTCCCTGGGGCTGCTCAGCAGTGTCCCGGCATGGAAGGACTCACAACTTCGGAACACATAAGCTAGAGCTTGGGGGCCGGGTGGCAGAGGGTCAAA	ALX4_wgs_ref
tcggcgatt	GGAAGTCCTTTTAAAGCAGTCACCTGAAAAATGTTTAATAGAAATTTGGGGAGAGTCTCTATCTTGGAAGCTGCCTGCGGGAACCTCATTCCTATTCATTGCCTCCTCTTGGAAGGCTAA	KIAA0930_wgs_ref
agagcggct	GGAAGTCCTTTTAAAGCAGTCACCTGAAAAATGTTTAATAGAAATTTGGGGAGAGTCTCTATCTTGGAAGCTGCCTGCGGGAACCTCATTCCTATTCATTGCCTCCTCTTGGAAGGCTAA	KIAA0930_wgs_ref
attacgtgt	GGAAGTCCTTTTAAAGCAGTCACCTGAAAAATGTTTAATAGAAATTTGGGGAGAGTCTCTATCTTGGAAGCTGCCTGCGGGAACCTCATTCCTATTCATTGCCTCCTCTTGGAAGGCTAA	KIAA0930_wgs_ref
ggaatgtgc	GGAAGTCCTTTTAAAGCAGTCACCTGAAAAATGTTTAATAGAAATTTGGGGAGAGTCTCTATCTTGGAAGCTGCCTGCGGGAACCTCATTCCTATTCATTGCCTCCTCTTGGAAGGCTAA	KIAA0930_wgs_ref
cgtcggtct	GGAAGTCCTTTTAAAGCAGTCACCTGAAAAATGTTTAATAGAAATTTGGGGAGAGTCTCTATCTTGGAAGCTGCCTGCGGGAACCTCATTCCTATTCATTGCCTCCTCTTGGAAGGCTAA	KIAA0930_wgs_ref
gctaggtaa	GGAAGTCCTTTTAAAGCAGTCACCTGAAAAATGTTTAATAGAAATTTGGGGAGAGTCTCTATCTTGGAAGCTGCCTGCGGGAACCTCATTCCTATTCATTGCCTCCTCTTGGAAGGCTAA	KIAA0930_wgs_ref
agcctacat	GAGTTGTCAGGCTCAAAGAGAGTGAGAGAAGCAAGTTGCATGAGTGCATGCAGACATGATTTTTTTTTTACTAACTTCATTAGCATTTCCATACATTGTTTTTAAAAATCATAATACCA	FNBP1L_wgs_ref
agacgattc	GAGTTGTCAGGCTCAAAGAGAGTGAGAGAAGCAAGTTGCATGAGTGCATGCAGACATGATTTTTTTTTTACTAACTTCATTAGCATTTCCATACATTGTTTTTAAAAATCATAATACCA	FNBP1L_wgs_ref
cacgattat	GAGTTGTCAGGCTCAAAGAGAGTGAGAGAAGCAAGTTGCATGAGTGCATGCAGACATGATTTTTTTTTTACTAACTTCATTAGCATTTCCATACATTGTTTTTAAAAATCATAATACCA	FNBP1L_wgs_ref
tgctgaatc	GAGTTGTCAGGCTCAAAGAGAGTGAGAGAAGCAAGTTGCATGAGTGCATGCAGACATGATTTTTTTTTTACTAACTTCATTAGCATTTCCATACATTGTTTTTAAAAATCATAATACCA	FNBP1L_wgs_ref
aaggattgc	GAGTTGTCAGGCTCAAAGAGAGTGAGAGAAGCAAGTTGCATGAGTGCATGCAGACATGATTTTTTTTTTACTAACTTCATTAGCATTTCCATACATTGTTTTTAAAAATCATAATACCA	FNBP1L_wgs_ref
ctccacgca	GAGTTGTCAGGCTCAAAGAGAGTGAGAGAAGCAAGTTGCATGAGTGCATGCAGACATGATTTTTTTTTTACTAACTTCATTAGCATTTCCATACATTGTTTTTAAAAATCATAATACCA	FNBP1L_wgs_ref
gactcatct	TTTACAAGATGTTGATTTAAAAAATTCTATTATTTCTTAAACATTTATTAACTGGCTGTTTTATATATAAAGAAGAGCTTTTTATTCCCCACCACCACCTTTTTTCTTTTTTTCCGATTA	EXOC6_wgs_ref
tgctgcgaa	TTTACAAGATGTTGATTTAAAAAATTCTATTATTTCTTAAACATTTATTAACTGGCTGTTTTATATATAAAGAAGAGCTTTTTATTCCCCACCACCACCTTTTTTCTTTTTTTCCGATTA	EXOC6_wgs_ref
tgcgattcg	TTTACAAGATGTTGATTTAAAAAATTCTATTATTTCTTAAACATTTATTAACTGGCTGTTTTATATATAAAGAAGAGCTTTTTATTCCCCACCACCACCTTTTTTCTTTTTTTCCGATTA	EXOC6_wgs_ref
agcacaaga	TTTACAAGATGTTGATTTAAAAAATTCTATTATTTCTTAAACATTTATTAACTGGCTGTTTTATATATAAAGAAGAGCTTTTTATTCCCCACCACCACCTTTTTTCTTTTTTTCCGATTA	EXOC6_wgs_ref
gtagttcaa	TTTACAAGATGTTGATTTAAAAAATTCTATTATTTCTTAAACATTTATTAACTGGCTGTTTTATATATAAAGAAGAGCTTTTTATTCCCCACCACCACCTTTTTTCTTTTTTTCCGATTA	EXOC6_wgs_ref
accagttgt	TTTACAAGATGTTGATTTAAAAAATTCTATTATTTCTTAAACATTTATTAACTGGCTGTTTTATATATAAAGAAGAGCTTTTTATTCCCCACCACCACCTTTTTTCTTTTTTTCCGATTA	EXOC6_wgs_ref
tggcgtgga	TTACTACTGCTATATTTTACTACCACATAGTAGTGTAGATGTAGTATAACTTGCTTAGGAATGCTTTCAAAAAGGTTACCTCCATAGTCAAAAAAAGGGGGAGTATACAGCTGATTGTTG	TRIM24_wgs_ref
tatctgcag	TTACTACTGCTATATTTTACTACCACATAGTAGTGTAGATGTAGTATAACTTGCTTAGGAATGCTTTCAAAAAGGTTACCTCCATAGTCAAAAAAAGGGGGAGTATACAGCTGATTGTTG	TRIM24_wgs_ref
atcaagaag	TTACTACTGCTATATTTTACTACCACATAGTAGTGTAGATGTAGTATAACTTGCTTAGGAATGCTTTCAAAAAGGTTACCTCCATAGTCAAAAAAAGGGGGAGTATACAGCTGATTGTTG	TRIM24_wgs_ref
caggtaatg	TTACTACTGCTATATTTTACTACCACATAGTAGTGTAGATGTAGTATAACTTGCTTAGGAATGCTTTCAAAAAGGTTACCTCCATAGTCAAAAAAAGGGGGAGTATACAGCTGATTGTTG	TRIM24_wgs_ref
atggcggaa	TTACTACTGCTATATTTTACTACCACATAGTAGTGTAGATGTAGTATAACTTGCTTAGGAATGCTTTCAAAAAGGTTACCTCCATAGTCAAAAAAAGGGGGAGTATACAGCTGATTGTTG	TRIM24_wgs_ref
gttgatcgt	TTACTACTGCTATATTTTACTACCACATAGTAGTGTAGATGTAGTATAACTTGCTTAGGAATGCTTTCAAAAAGGTTACCTCCATAGTCAAAAAAAGGGGGAGTATACAGCTGATTGTTG	TRIM24_wgs_ref
atcaccact	TAGCCCTGTCTTGTCCCCTCCTACCCCCAGATTAGCACCACCCCTCTCACTCTTGGGTTGGATGCTATGGGAATTACAACCCATCACTCCCAATGCCTCCCTTTCCTGGAGGAGCCTGCT	SMYD5_wgs_ref
cgaaggcat	TAGCCCTGTCTTGTCCCCTCCTACCCCCAGATTAGCACCACCCCTCTCACTCTTGGGTTGGATGCTATGGGAATTACAACCCATCACTCCCAATGCCTCCCTTTCCTGGAGGAGCCTGCT	SMYD5_wgs_ref
gcgaactat	TAGCCCTGTCTTGTCCCCTCCTACCCCCAGATTAGCACCACCCCTCTCACTCTTGGGTTGGATGCTATGGGAATTACAACCCATCACTCCCAATGCCTCCCTTTCCTGGAGGAGCCTGCT	SMYD5_wgs_ref
actccagat	TAGCCCTGTCTTGTCCCCTCCTACCCCCAGATTAGCACCACCCCTCTCACTCTTGGGTTGGATGCTATGGGAATTACAACCCATCACTCCCAATGCCTCCCTTTCCTGGAGGAGCCTGCT	SMYD5_wgs_ref
tctcttgga	TAGCCCTGTCTTGTCCCCTCCTACCCCCAGATTAGCACCACCCCTCTCACTCTTGGGTTGGATGCTATGGGAATTACAACCCATCACTCCCAATGCCTCCCTTTCCTGGAGGAGCCTGCT	SMYD5_wgs_ref
cttccgctg	TAGCCCTGTCTTGTCCCCTCCTACCCCCAGATTAGCACCACCCCTCTCACTCTTGGGTTGGATGCTATGGGAATTACAACCCATCACTCCCAATGCCTCCCTTTCCTGGAGGAGCCTGCT	SMYD5_wgs_ref
cttccagaa	GTCAGCTTGGGGGATAGGGAAGACGGAGACTTCGTGGTTCAGATGTCTTGAGTCTCAGGGGCTCAGGGGACAGCCAGCTGGAGGTTTGTGCTCATTCATTCACGCATTGATTCATCAAGC	GSG1L_wgs_ref
tgagcgaga	GTCAGCTTGGGGGATAGGGAAGACGGAGACTTCGTGGTTCAGATGTCTTGAGTCTCAGGGGCTCAGGGGACAGCCAGCTGGAGGTTTGTGCTCATTCATTCACGCATTGATTCATCAAGC	GSG1L_wgs_ref
taatgcagc	GTCAGCTTGGGGGATAGGGAAGACGGAGACTTCGTGGTTCAGATGTCTTGAGTCTCAGGGGCTCAGGGGACAGCCAGCTGGAGGTTTGTGCTCATTCATTCACGCATTGATTCATCAAGC	GSG1L_wgs_ref
ctcgttgtt	GTCAGCTTGGGGGATAGGGAAGACGGAGACTTCGTGGTTCAGATGTCTTGAGTCTCAGGGGCTCAGGGGACAGCCAGCTGGAGGTTTGTGCTCATTCATTCACGCATTGATTCATCAAGC	GSG1L_wgs_ref
gagacggct	GTCAGCTTGGGGGATAGGGAAGACGGAGACTTCGTGGTTCAGATGTCTTGAGTCTCAGGGGCTCAGGGGACAGCCAGCTGGAGGTTTGTGCTCATTCATTCACGCATTGATTCATCAAGC	GSG1L_wgs_ref
ccttcaggc	GTCAGCTTGGGGGATAGGGAAGACGGAGACTTCGTGGTTCAGATGTCTTGAGTCTCAGGGGCTCAGGGGACAGCCAGCTGGAGGTTTGTGCTCATTCATTCACGCATTGATTCATCAAGC	GSG1L_wgs_ref
acacaacga	GCTGGGGGGCACACGGGAGGTGGGTTCTTGCCTTGTGGCATGACTGTTCAACCCAGACTTTGCTGGGATCTCTTCCTTTTTCATTAAAGACAATTTGAAATGCTGTAGGCCATGGTCTGC	PLK5_wgs_ref
ctccgcaca	GCTGGGGGGCACACGGGAGGTGGGTTCTTGCCTTGTGGCATGACTGTTCAACCCAGACTTTGCTGGGATCTCTTCCTTTTTCATTAAAGACAATTTGAAATGCTGTAGGCCATGGTCTGC	PLK5_wgs_ref
ctgcagttg	GCTGGGGGGCACACGGGAGGTGGGTTCTTGCCTTGTGGCATGACTGTTCAACCCAGACTTTGCTGGGATCTCTTCCTTTTTCATTAAAGACAATTTGAAATGCTGTAGGCCATGGTCTGC	PLK5_wgs_ref
gcactacat	GCTGGGGGGCACACGGGAGGTGGGTTCTTGCCTTGTGGCATGACTGTTCAACCCAGACTTTGCTGGGATCTCTTCCTTTTTCATTAAAGACAATTTGAAATGCTGTAGGCCATGGTCTGC	PLK5_wgs_ref
gaggcagac	GCTGGGGGGCACACGGGAGGTGGGTTCTTGCCTTGTGGCATGACTGTTCAACCCAGACTTTGCTGGGATCTCTTCCTTTTTCATTAAAGACAATTTGAAATGCTGTAGGCCATGGTCTGC	PLK5_wgs_ref
tgcgcctct	GCTGGGGGGCACACGGGAGGTGGGTTCTTGCCTTGTGGCATGACTGTTCAACCCAGACTTTGCTGGGATCTCTTCCTTTTTCATTAAAGACAATTTGAAATGCTGTAGGCCATGGTCTGC	PLK5_wgs_ref
aaccgacct	ATTCCAAGTTCTCGATTTCACATGCCTTCAAGACTGAACACCGACTAAGGTTTTCATACTATTAGCCAATGCTGTAGACAGAAGCATTTTGATAGGAATAGAGCAAATAAGATAATGGCC	IL17A_wgs_ref
tctcagact	ATTCCAAGTTCTCGATTTCACATGCCTTCAAGACTGAACACCGACTAAGGTTTTCATACTATTAGCCAATGCTGTAGACAGAAGCATTTTGATAGGAATAGAGCAAATAAGATAATGGCC	IL17A_wgs_ref
gatgccacg	ATTCCAAGTTCTCGATTTCACATGCCTTCAAGACTGAACACCGACTAAGGTTTTCATACTATTAGCCAATGCTGTAGACAGAAGCATTTTGATAGGAATAGAGCAAATAAGATAATGGCC	IL17A_wgs_ref
accagcgac	ATTCCAAGTTCTCGATTTCACATGCCTTCAAGACTGAACACCGACTAAGGTTTTCATACTATTAGCCAATGCTGTAGACAGAAGCATTTTGATAGGAATAGAGCAAATAAGATAATGGCC	IL17A_wgs_ref
gttcctagt	ATTCCAAGTTCTCGATTTCACATGCCTTCAAGACTGAACACCGACTAAGGTTTTCATACTATTAGCCAATGCTGTAGACAGAAGCATTTTGATAGGAATAGAGCAAATAAGATAATGGCC	IL17A_wgs_ref
tgtgacctt	ATTCCAAGTTCTCGATTTCACATGCCTTCAAGACTGAACACCGACTAAGGTTTTCATACTATTAGCCAATGCTGTAGACAGAAGCATTTTGATAGGAATAGAGCAAATAAGATAATGGCC	IL17A_wgs_ref
aactacgtc	TAAGGCCGAGGAATGCGCGGGTGGAGAGGGGGGCGGGGGCCCAAGGCGCTGAGGCTCAGGCGCCCCCCTCCTCTGCCCCACCCAGATCCGGCCCCGCTTGCACCCAAGGTGTCGCCGCTG	ZNF414_wgs_ref
gtaatgact	TAAGGCCGAGGAATGCGCGGGTGGAGAGGGGGGCGGGGGCCCAAGGCGCTGAGGCTCAGGCGCCCCCCTCCTCTGCCCCACCCAGATCCGGCCCCGCTTGCACCCAAGGTGTCGCCGCTG	ZNF414_wgs_ref
aatgccgtt	TAAGGCCGAGGAATGCGCGGGTGGAGAGGGGGGCGGGGGCCCAAGGCGCTGAGGCTCAGGCGCCCCCCTCCTCTGCCCCACCCAGATCCGGCCCCGCTTGCACCCAAGGTGTCGCCGCTG	ZNF414_wgs_ref
aggtccgat	TAAGGCCGAGGAATGCGCGGGTGGAGAGGGGGGCGGGGGCCCAAGGCGCTGAGGCTCAGGCGCCCCCCTCCTCTGCCCCACCCAGATCCGGCCCCGCTTGCACCCAAGGTGTCGCCGCTG	ZNF414_wgs_ref
tcacacatt	TAAGGCCGAGGAATGCGCGGGTGGAGAGGGGGGCGGGGGCCCAAGGCGCTGAGGCTCAGGCGCCCCCCTCCTCTGCCCCACCCAGATCCGGCCCCGCTTGCACCCAAGGTGTCGCCGCTG	ZNF414_wgs_ref
catggcctt	TAAGGCCGAGGAATGCGCGGGTGGAGAGGGGGGCGGGGGCCCAAGGCGCTGAGGCTCAGGCGCCCCCCTCCTCTGCCCCACCCAGATCCGGCCCCGCTTGCACCCAAGGTGTCGCCGCTG	ZNF414_wgs_ref
gaagtcgaa	ACCATTCTAAAAAGCCCATGATACCTTACTGTTGATGAAAAAGGATGATCATATATATAGAACTTGATTAGTCAGAGCATTGGGCATTCCAAAATACAGCCTTTGGTTCAGTAGATTTTA	HECA_wgs_ref
taacactct	ACCATTCTAAAAAGCCCATGATACCTTACTGTTGATGAAAAAGGATGATCATATATATAGAACTTGATTAGTCAGAGCATTGGGCATTCCAAAATACAGCCTTTGGTTCAGTAGATTTTA	HECA_wgs_ref
accactgaa	ACCATTCTAAAAAGCCCATGATACCTTACTGTTGATGAAAAAGGATGATCATATATATAGAACTTGATTAGTCAGAGCATTGGGCATTCCAAAATACAGCCTTTGGTTCAGTAGATTTTA	HECA_wgs_ref
agcgagagg	ACCATTCTAAAAAGCCCATGATACCTTACTGTTGATGAAAAAGGATGATCATATATATAGAACTTGATTAGTCAGAGCATTGGGCATTCCAAAATACAGCCTTTGGTTCAGTAGATTTTA	HECA_wgs_ref
gacgaatac	ACCATTCTAAAAAGCCCATGATACCTTACTGTTGATGAAAAAGGATGATCATATATATAGAACTTGATTAGTCAGAGCATTGGGCATTCCAAAATACAGCCTTTGGTTCAGTAGATTTTA	HECA_wgs_ref
cgattcacc	ACCATTCTAAAAAGCCCATGATACCTTACTGTTGATGAAAAAGGATGATCATATATATAGAACTTGATTAGTCAGAGCATTGGGCATTCCAAAATACAGCCTTTGGTTCAGTAGATTTTA	HECA_wgs_ref
gtgacgtgc	CCTTTACCTTGGCTTCCTGGCCCAGTCCCTGCCTCTCCACCTGCACCCTGCTTCCTGGCCCAGTCCCAGGTTGGAGTCCCTCTGCATAGCTGACTACTCATGCATTGCTCAAAGCTGGCT	SYNGR3_wgs_ref
cctggaact	CCTTTACCTTGGCTTCCTGGCCCAGTCCCTGCCTCTCCACCTGCACCCTGCTTCCTGGCCCAGTCCCAGGTTGGAGTCCCTCTGCATAGCTGACTACTCATGCATTGCTCAAAGCTGGCT	SYNGR3_wgs_ref
agttgtctc	CCTTTACCTTGGCTTCCTGGCCCAGTCCCTGCCTCTCCACCTGCACCCTGCTTCCTGGCCCAGTCCCAGGTTGGAGTCCCTCTGCATAGCTGACTACTCATGCATTGCTCAAAGCTGGCT	SYNGR3_wgs_ref
ggaggatcg	CCTTTACCTTGGCTTCCTGGCCCAGTCCCTGCCTCTCCACCTGCACCCTGCTTCCTGGCCCAGTCCCAGGTTGGAGTCCCTCTGCATAGCTGACTACTCATGCATTGCTCAAAGCTGGCT	SYNGR3_wgs_ref
gctgcctga	CCTTTACCTTGGCTTCCTGGCCCAGTCCCTGCCTCTCCACCTGCACCCTGCTTCCTGGCCCAGTCCCAGGTTGGAGTCCCTCTGCATAGCTGACTACTCATGCATTGCTCAAAGCTGGCT	SYNGR3_wgs_ref
aactctcat	CCTTTACCTTGGCTTCCTGGCCCAGTCCCTGCCTCTCCACCTGCACCCTGCTTCCTGGCCCAGTCCCAGGTTGGAGTCCCTCTGCATAGCTGACTACTCATGCATTGCTCAAAGCTGGCT	SYNGR3_wgs_ref
cgaagagac	CTTTCTCTTTGACCATTGTATTTCCAGAACATTTTTCTTATTGTATCTTGAATTTGCGATTTTCATGACTTAAATGTATTTGTTTGGGGGCGGTGGTTTCAACTGTCCATTTTAAAGAGT	NRXN1_wgs_ref
catggagga	CTTTCTCTTTGACCATTGTATTTCCAGAACATTTTTCTTATTGTATCTTGAATTTGCGATTTTCATGACTTAAATGTATTTGTTTGGGGGCGGTGGTTTCAACTGTCCATTTTAAAGAGT	NRXN1_wgs_ref
accattgat	CTTTCTCTTTGACCATTGTATTTCCAGAACATTTTTCTTATTGTATCTTGAATTTGCGATTTTCATGACTTAAATGTATTTGTTTGGGGGCGGTGGTTTCAACTGTCCATTTTAAAGAGT	NRXN1_wgs_ref
tatgctcat	CTTTCTCTTTGACCATTGTATTTCCAGAACATTTTTCTTATTGTATCTTGAATTTGCGATTTTCATGACTTAAATGTATTTGTTTGGGGGCGGTGGTTTCAACTGTCCATTTTAAAGAGT	NRXN1_wgs_ref
gatcatcta	CTTTCTCTTTGACCATTGTATTTCCAGAACATTTTTCTTATTGTATCTTGAATTTGCGATTTTCATGACTTAAATGTATTTGTTTGGGGGCGGTGGTTTCAACTGTCCATTTTAAAGAGT	NRXN1_wgs_ref
acattcatg	CTTTCTCTTTGACCATTGTATTTCCAGAACATTTTTCTTATTGTATCTTGAATTTGCGATTTTCATGACTTAAATGTATTTGTTTGGGGGCGGTGGTTTCAACTGTCCATTTTAAAGAGT	NRXN1_wgs_ref
ttgtctgac	CCCTACCCCGCGGCCTACGCTGCCGCGCTATGACCCCGCGGGGCCGCCTCGCGAGGACCGGTGTGCACACGTGTACATATGTATAGGTACGAGCGCTGCGGCCTCCCCGTGCGCCCTCCC	SOX21_wgs_ref
tctagtgaa	CCCTACCCCGCGGCCTACGCTGCCGCGCTATGACCCCGCGGGGCCGCCTCGCGAGGACCGGTGTGCACACGTGTACATATGTATAGGTACGAGCGCTGCGGCCTCCCCGTGCGCCCTCCC	SOX21_wgs_ref
ggcgactca	CCCTACCCCGCGGCCTACGCTGCCGCGCTATGACCCCGCGGGGCCGCCTCGCGAGGACCGGTGTGCACACGTGTACATATGTATAGGTACGAGCGCTGCGGCCTCCCCGTGCGCCCTCCC	SOX21_wgs_ref
agatatgtg	CCCTACCCCGCGGCCTACGCTGCCGCGCTATGACCCCGCGGGGCCGCCTCGCGAGGACCGGTGTGCACACGTGTACATATGTATAGGTACGAGCGCTGCGGCCTCCCCGTGCGCCCTCCC	SOX21_wgs_ref
acagatgtt	CCCTACCCCGCGGCCTACGCTGCCGCGCTATGACCCCGCGGGGCCGCCTCGCGAGGACCGGTGTGCACACGTGTACATATGTATAGGTACGAGCGCTGCGGCCTCCCCGTGCGCCCTCCC	SOX21_wgs_ref
ccatggtgt	CCCTACCCCGCGGCCTACGCTGCCGCGCTATGACCCCGCGGGGCCGCCTCGCGAGGACCGGTGTGCACACGTGTACATATGTATAGGTACGAGCGCTGCGGCCTCCCCGTGCGCCCTCCC	SOX21_wgs_ref
gttggtcgc	TTTACTTCTTGCACTATCAAGAATTTTTCGAATGTACCTACTGCAGTACAGCAGAAGGTAAAAAATCAGTGTGGTTTTTCATTGTTGTTGATGATGTTTGTAGTGTTTTTGTGTGTGTT	FLI1_wgs_ref
gagtgatct	TTTACTTCTTGCACTATCAAGAATTTTTCGAATGTACCTACTGCAGTACAGCAGAAGGTAAAAAATCAGTGTGGTTTTTCATTGTTGTTGATGATGTTTGTAGTGTTTTTGTGTGTGTT	FLI1_wgs_ref
gataccaat	TTTACTTCTTGCACTATCAAGAATTTTTCGAATGTACCTACTGCAGTACAGCAGAAGGTAAAAAATCAGTGTGGTTTTTCATTGTTGTTGATGATGTTTGTAGTGTTTTTGTGTGTGTT	FLI1_wgs_ref
actatatgc	TTTACTTCTTGCACTATCAAGAATTTTTCGAATGTACCTACTGCAGTACAGCAGAAGGTAAAAAATCAGTGTGGTTTTTCATTGTTGTTGATGATGTTTGTAGTGTTTTTGTGTGTGTT	FLI1_wgs_ref
tcgcttagc	TTTACTTCTTGCACTATCAAGAATTTTTCGAATGTACCTACTGCAGTACAGCAGAAGGTAAAAAATCAGTGTGGTTTTTCATTGTTGTTGATGATGTTTGTAGTGTTTTTGTGTGTGTT	FLI1_wgs_ref
gtgtctagc	TTTACTTCTTGCACTATCAAGAATTTTTCGAATGTACCTACTGCAGTACAGCAGAAGGTAAAAAATCAGTGTGGTTTTTCATTGTTGTTGATGATGTTTGTAGTGTTTTTGTGTGTGTT	FLI1_wgs_ref
tatacagtc	AAGATACTTAGCTCAAGTGCCTGGCACACAATGAGCACACTCTATAAATGTTCTACTACTACTATTATTAACACCTAGTCTAGGGATGCACAGCAGAATCCCCTAGGGTTAAAAAACAAA	ABL2_wgs_ref
tggtgtcca	AAGATACTTAGCTCAAGTGCCTGGCACACAATGAGCACACTCTATAAATGTTCTACTACTACTATTATTAACACCTAGTCTAGGGATGCACAGCAGAATCCCCTAGGGTTAAAAAACAAA	ABL2_wgs_ref
ttaacagct	AAGATACTTAGCTCAAGTGCCTGGCACACAATGAGCACACTCTATAAATGTTCTACTACTACTATTATTAACACCTAGTCTAGGGATGCACAGCAGAATCCCCTAGGGTTAAAAAACAAA	ABL2_wgs_ref
tctccatat	AAGATACTTAGCTCAAGTGCCTGGCACACAATGAGCACACTCTATAAATGTTCTACTACTACTATTATTAACACCTAGTCTAGGGATGCACAGCAGAATCCCCTAGGGTTAAAAAACAAA	ABL2_wgs_ref
ctgcgtacc	AAGATACTTAGCTCAAGTGCCTGGCACACAATGAGCACACTCTATAAATGTTCTACTACTACTATTATTAACACCTAGTCTAGGGATGCACAGCAGAATCCCCTAGGGTTAAAAAACAAA	ABL2_wgs_ref
catgctgtg	AAGATACTTAGCTCAAGTGCCTGGCACACAATGAGCACACTCTATAAATGTTCTACTACTACTATTATTAACACCTAGTCTAGGGATGCACAGCAGAATCCCCTAGGGTTAAAAAACAAA	ABL2_wgs_ref
catagtacg	AGAAGAAACTTCTATACTGTTGGGGGAGGGCTGCACCTGTCAAGATAACCTGTCAATGTAGTAGGAAAACAGGAGGGGACAGTAACAGAAAAGCACGGGAAAAGATGGCAAGGTTAGTTA	L1TD1_wgs_ref
tattgcaag	AGAAGAAACTTCTATACTGTTGGGGGAGGGCTGCACCTGTCAAGATAACCTGTCAATGTAGTAGGAAAACAGGAGGGGACAGTAACAGAAAAGCACGGGAAAAGATGGCAAGGTTAGTTA	L1TD1_wgs_ref
agtcatact	AGAAGAAACTTCTATACTGTTGGGGGAGGGCTGCACCTGTCAAGATAACCTGTCAATGTAGTAGGAAAACAGGAGGGGACAGTAACAGAAAAGCACGGGAAAAGATGGCAAGGTTAGTTA	L1TD1_wgs_ref
ttaggcaag	AGAAGAAACTTCTATACTGTTGGGGGAGGGCTGCACCTGTCAAGATAACCTGTCAATGTAGTAGGAAAACAGGAGGGGACAGTAACAGAAAAGCACGGGAAAAGATGGCAAGGTTAGTTA	L1TD1_wgs_ref
aagttacgt	AGAAGAAACTTCTATACTGTTGGGGGAGGGCTGCACCTGTCAAGATAACCTGTCAATGTAGTAGGAAAACAGGAGGGGACAGTAACAGAAAAGCACGGGAAAAGATGGCAAGGTTAGTTA	L1TD1_wgs_ref
cggacgata	AGAAGAAACTTCTATACTGTTGGGGGAGGGCTGCACCTGTCAAGATAACCTGTCAATGTAGTAGGAAAACAGGAGGGGACAGTAACAGAAAAGCACGGGAAAAGATGGCAAGGTTAGTTA	L1TD1_wgs_ref
ccgttgcat	TTTTGACAGAATATGTTTCAAACTTTGGAACAAGATGGTTCTAGCATGGCATATTTTTCACATATCTAGTATGAAATTATATAAGTATTCTAAATTTTATATCTTGTAGCTTTATCAAAG	SLC26A3_wgs_ref
acggtcggt	TTTTGACAGAATATGTTTCAAACTTTGGAACAAGATGGTTCTAGCATGGCATATTTTTCACATATCTAGTATGAAATTATATAAGTATTCTAAATTTTATATCTTGTAGCTTTATCAAAG	SLC26A3_wgs_ref
tgatcacct	TTTTGACAGAATATGTTTCAAACTTTGGAACAAGATGGTTCTAGCATGGCATATTTTTCACATATCTAGTATGAAATTATATAAGTATTCTAAATTTTATATCTTGTAGCTTTATCAAAG	SLC26A3_wgs_ref
ggacgatag	TTTTGACAGAATATGTTTCAAACTTTGGAACAAGATGGTTCTAGCATGGCATATTTTTCACATATCTAGTATGAAATTATATAAGTATTCTAAATTTTATATCTTGTAGCTTTATCAAAG	SLC26A3_wgs_ref
tccttgtgc	TTTTGACAGAATATGTTTCAAACTTTGGAACAAGATGGTTCTAGCATGGCATATTTTTCACATATCTAGTATGAAATTATATAAGTATTCTAAATTTTATATCTTGTAGCTTTATCAAAG	SLC26A3_wgs_ref
tcatggatt	TTTTGACAGAATATGTTTCAAACTTTGGAACAAGATGGTTCTAGCATGGCATATTTTTCACATATCTAGTATGAAATTATATAAGTATTCTAAATTTTATATCTTGTAGCTTTATCAAAG	SLC26A3_wgs_ref
ctaccggct	TCAGTTTGTATTCTACTCAAATGCAGATAGACGGGTATAATGTTTTCTTGTGCATTTGAAACCTATCAAGGAGAAAAGAAACCATTCCACTAAAATACATAGGCCAAACACCATCTGGGA	FIGN.1_wgs_ref
tgtggctgg	TCAGTTTGTATTCTACTCAAATGCAGATAGACGGGTATAATGTTTTCTTGTGCATTTGAAACCTATCAAGGAGAAAAGAAACCATTCCACTAAAATACATAGGCCAAACACCATCTGGGA	FIGN.1_wgs_ref
tcctctcgc	TCAGTTTGTATTCTACTCAAATGCAGATAGACGGGTATAATGTTTTCTTGTGCATTTGAAACCTATCAAGGAGAAAAGAAACCATTCCACTAAAATACATAGGCCAAACACCATCTGGGA	FIGN.1_wgs_ref
ccacgtcct	TCAGTTTGTATTCTACTCAAATGCAGATAGACGGGTATAATGTTTTCTTGTGCATTTGAAACCTATCAAGGAGAAAAGAAACCATTCCACTAAAATACATAGGCCAAACACCATCTGGGA	FIGN.1_wgs_ref
gatcaatgc	TCAGTTTGTATTCTACTCAAATGCAGATAGACGGGTATAATGTTTTCTTGTGCATTTGAAACCTATCAAGGAGAAAAGAAACCATTCCACTAAAATACATAGGCCAAACACCATCTGGGA	FIGN.1_wgs_ref
aatacactc	TCAGTTTGTATTCTACTCAAATGCAGATAGACGGGTATAATGTTTTCTTGTGCATTTGAAACCTATCAAGGAGAAAAGAAACCATTCCACTAAAATACATAGGCCAAACACCATCTGGGA	FIGN.1_wgs_ref
ctatgtcgt	ATACCACTGTACTGCAGTCTGGGCCACACAGAAAGACTGTCTCCAGAAAAAAAAAAGTTCTTTGGAGAAGCCACAGACCACCTGTCTTCAGGCGCCTCCTTCAACTCCTGAGTCCCAGCC	AMZ1.1_wgs_ref
catacacgc	ATACCACTGTACTGCAGTCTGGGCCACACAGAAAGACTGTCTCCAGAAAAAAAAAAGTTCTTTGGAGAAGCCACAGACCACCTGTCTTCAGGCGCCTCCTTCAACTCCTGAGTCCCAGCC	AMZ1.1_wgs_ref
caatagctc	ATACCACTGTACTGCAGTCTGGGCCACACAGAAAGACTGTCTCCAGAAAAAAAAAAGTTCTTTGGAGAAGCCACAGACCACCTGTCTTCAGGCGCCTCCTTCAACTCCTGAGTCCCAGCC	AMZ1.1_wgs_ref
gtgctatcg	ATACCACTGTACTGCAGTCTGGGCCACACAGAAAGACTGTCTCCAGAAAAAAAAAAGTTCTTTGGAGAAGCCACAGACCACCTGTCTTCAGGCGCCTCCTTCAACTCCTGAGTCCCAGCC	AMZ1.1_wgs_ref
gtccgattc	ATACCACTGTACTGCAGTCTGGGCCACACAGAAAGACTGTCTCCAGAAAAAAAAAAGTTCTTTGGAGAAGCCACAGACCACCTGTCTTCAGGCGCCTCCTTCAACTCCTGAGTCCCAGCC	AMZ1.1_wgs_ref
cgcgtatag	ATACCACTGTACTGCAGTCTGGGCCACACAGAAAGACTGTCTCCAGAAAAAAAAAAGTTCTTTGGAGAAGCCACAGACCACCTGTCTTCAGGCGCCTCCTTCAACTCCTGAGTCCCAGCC	AMZ1.1_wgs_ref
caagctggc	AGGCTAGAGTGCAGTGGCACAATCTCTGCTTACTGCAACCTCCACCTCCGGGGTTCAAGTGATTCTCCTGCCTCAGCCTCCTGAGTAGCTGGGACTACAGGCGCGCACCACCATGCCCGG	SAR1B_wgs_ref
aaggccagc	AGGCTAGAGTGCAGTGGCACAATCTCTGCTTACTGCAACCTCCACCTCCGGGGTTCAAGTGATTCTCCTGCCTCAGCCTCCTGAGTAGCTGGGACTACAGGCGCGCACCACCATGCCCGG	SAR1B_wgs_ref
gtacatcgg	AGGCTAGAGTGCAGTGGCACAATCTCTGCTTACTGCAACCTCCACCTCCGGGGTTCAAGTGATTCTCCTGCCTCAGCCTCCTGAGTAGCTGGGACTACAGGCGCGCACCACCATGCCCGG	SAR1B_wgs_ref
gctgatgcc	AGGCTAGAGTGCAGTGGCACAATCTCTGCTTACTGCAACCTCCACCTCCGGGGTTCAAGTGATTCTCCTGCCTCAGCCTCCTGAGTAGCTGGGACTACAGGCGCGCACCACCATGCCCGG	SAR1B_wgs_ref
gtctagtgc	AGGCTAGAGTGCAGTGGCACAATCTCTGCTTACTGCAACCTCCACCTCCGGGGTTCAAGTGATTCTCCTGCCTCAGCCTCCTGAGTAGCTGGGACTACAGGCGCGCACCACCATGCCCGG	SAR1B_wgs_ref
tacacgatc	AGGCTAGAGTGCAGTGGCACAATCTCTGCTTACTGCAACCTCCACCTCCGGGGTTCAAGTGATTCTCCTGCCTCAGCCTCCTGAGTAGCTGGGACTACAGGCGCGCACCACCATGCCCGG	SAR1B_wgs_ref
gctaccgac	GCAAGTACATTTCTTAAAAGGTAAGAAAATGCATTATTGGAAAGTTGGACAGTCAGGCCACGACTCCTAGCCCACGGCGTGCCCCACCTCCCAGCAGCCCCTTCAGCCCCTTGCCCCTGT	PAX5_wgs_ref
gagtactaa	GCAAGTACATTTCTTAAAAGGTAAGAAAATGCATTATTGGAAAGTTGGACAGTCAGGCCACGACTCCTAGCCCACGGCGTGCCCCACCTCCCAGCAGCCCCTTCAGCCCCTTGCCCCTGT	PAX5_wgs_ref
tcatcagga	GCAAGTACATTTCTTAAAAGGTAAGAAAATGCATTATTGGAAAGTTGGACAGTCAGGCCACGACTCCTAGCCCACGGCGTGCCCCACCTCCCAGCAGCCCCTTCAGCCCCTTGCCCCTGT	PAX5_wgs_ref
gtataagcc	GCAAGTACATTTCTTAAAAGGTAAGAAAATGCATTATTGGAAAGTTGGACAGTCAGGCCACGACTCCTAGCCCACGGCGTGCCCCACCTCCCAGCAGCCCCTTCAGCCCCTTGCCCCTGT	PAX5_wgs_ref
accgtctgt	GCAAGTACATTTCTTAAAAGGTAAGAAAATGCATTATTGGAAAGTTGGACAGTCAGGCCACGACTCCTAGCCCACGGCGTGCCCCACCTCCCAGCAGCCCCTTCAGCCCCTTGCCCCTGT	PAX5_wgs_ref
catgtagct	GCAAGTACATTTCTTAAAAGGTAAGAAAATGCATTATTGGAAAGTTGGACAGTCAGGCCACGACTCCTAGCCCACGGCGTGCCCCACCTCCCAGCAGCCCCTTCAGCCCCTTGCCCCTGT	PAX5_wgs_ref
gcgaccgat	GTTGGTGGGAGAGGTAAACCAAAAACCCAGGCCTCCTCACTCAGACCTCTGCTCTTGCCTGAATAACCATGTTATTTCGCCACTTCAAAAGAAAAGTGAGACCTACCAGTTTTCATAAAC	RP11-219B4.5_wgs_ref
attgtgagt	GTTGGTGGGAGAGGTAAACCAAAAACCCAGGCCTCCTCACTCAGACCTCTGCTCTTGCCTGAATAACCATGTTATTTCGCCACTTCAAAAGAAAAGTGAGACCTACCAGTTTTCATAAAC	RP11-219B4.5_wgs_ref
ctcgtatta	GTTGGTGGGAGAGGTAAACCAAAAACCCAGGCCTCCTCACTCAGACCTCTGCTCTTGCCTGAATAACCATGTTATTTCGCCACTTCAAAAGAAAAGTGAGACCTACCAGTTTTCATAAAC	RP11-219B4.5_wgs_ref
atgcgacat	GTTGGTGGGAGAGGTAAACCAAAAACCCAGGCCTCCTCACTCAGACCTCTGCTCTTGCCTGAATAACCATGTTATTTCGCCACTTCAAAAGAAAAGTGAGACCTACCAGTTTTCATAAAC	RP11-219B4.5_wgs_ref
tgataagga	GTTGGTGGGAGAGGTAAACCAAAAACCCAGGCCTCCTCACTCAGACCTCTGCTCTTGCCTGAATAACCATGTTATTTCGCCACTTCAAAAGAAAAGTGAGACCTACCAGTTTTCATAAAC	RP11-219B4.5_wgs_ref
tatgcggag	GTTGGTGGGAGAGGTAAACCAAAAACCCAGGCCTCCTCACTCAGACCTCTGCTCTTGCCTGAATAACCATGTTATTTCGCCACTTCAAAAGAAAAGTGAGACCTACCAGTTTTCATAAAC	RP11-219B4.5_wgs_ref
atatcagct	CCCAACACCCCAAGCCATGGGATTGTCCTTCCTGGGGCCCTGACTGAGCTGTGACGGGCTGTGTGGCCCTGGGTGAGTTACTTGCCTTCCCTGAGGCTCATCTCAGCACATATAATAGAA	FLJ14816_wgs_ref
gacgatcct	CCCAACACCCCAAGCCATGGGATTGTCCTTCCTGGGGCCCTGACTGAGCTGTGACGGGCTGTGTGGCCCTGGGTGAGTTACTTGCCTTCCCTGAGGCTCATCTCAGCACATATAATAGAA	FLJ14816_wgs_ref
gctccttcc	CCCAACACCCCAAGCCATGGGATTGTCCTTCCTGGGGCCCTGACTGAGCTGTGACGGGCTGTGTGGCCCTGGGTGAGTTACTTGCCTTCCCTGAGGCTCATCTCAGCACATATAATAGAA	FLJ14816_wgs_ref
gcagattat	CCCAACACCCCAAGCCATGGGATTGTCCTTCCTGGGGCCCTGACTGAGCTGTGACGGGCTGTGTGGCCCTGGGTGAGTTACTTGCCTTCCCTGAGGCTCATCTCAGCACATATAATAGAA	FLJ14816_wgs_ref
actcacgtt	CCCAACACCCCAAGCCATGGGATTGTCCTTCCTGGGGCCCTGACTGAGCTGTGACGGGCTGTGTGGCCCTGGGTGAGTTACTTGCCTTCCCTGAGGCTCATCTCAGCACATATAATAGAA	FLJ14816_wgs_ref
aggacctaa	CCCAACACCCCAAGCCATGGGATTGTCCTTCCTGGGGCCCTGACTGAGCTGTGACGGGCTGTGTGGCCCTGGGTGAGTTACTTGCCTTCCCTGAGGCTCATCTCAGCACATATAATAGAA	FLJ14816_wgs_ref
tctgaacgg	TACAATCACATTGCTTTGATTTTGTGTATATATATATTTATCTGTGTTTTAAGATTGTGCATATTGACCACAATTGTTTTTATTTTGTAATGTGGCTTTATATATTCTATCCATTTTAAA	IFNE_wgs_ref
gttgcctat	TACAATCACATTGCTTTGATTTTGTGTATATATATATTTATCTGTGTTTTAAGATTGTGCATATTGACCACAATTGTTTTTATTTTGTAATGTGGCTTTATATATTCTATCCATTTTAAA	IFNE_wgs_ref
gacgcctat	TACAATCACATTGCTTTGATTTTGTGTATATATATATTTATCTGTGTTTTAAGATTGTGCATATTGACCACAATTGTTTTTATTTTGTAATGTGGCTTTATATATTCTATCCATTTTAAA	IFNE_wgs_ref
acttgaaga	TACAATCACATTGCTTTGATTTTGTGTATATATATATTTATCTGTGTTTTAAGATTGTGCATATTGACCACAATTGTTTTTATTTTGTAATGTGGCTTTATATATTCTATCCATTTTAAA	IFNE_wgs_ref
gtagtgctt	TACAATCACATTGCTTTGATTTTGTGTATATATATATTTATCTGTGTTTTAAGATTGTGCATATTGACCACAATTGTTTTTATTTTGTAATGTGGCTTTATATATTCTATCCATTTTAAA	IFNE_wgs_ref
tcgacctcc	TACAATCACATTGCTTTGATTTTGTGTATATATATATTTATCTGTGTTTTAAGATTGTGCATATTGACCACAATTGTTTTTATTTTGTAATGTGGCTTTATATATTCTATCCATTTTAAA	IFNE_wgs_ref
actcctgtg	CGGGGCCAGCACCACTTCCTTTAAAGATGAACTCTGAACTTTGGAGAGTGAGCTACAGAGCCGAGCAATATTTATGGATGCAACACGCATGGTCAACCCTCAGGGGAAAACTGTTACCTA	ITGA9_wgs_ref
ggcgaaggt	CGGGGCCAGCACCACTTCCTTTAAAGATGAACTCTGAACTTTGGAGAGTGAGCTACAGAGCCGAGCAATATTTATGGATGCAACACGCATGGTCAACCCTCAGGGGAAAACTGTTACCTA	ITGA9_wgs_ref
gcatggtaa	CGGGGCCAGCACCACTTCCTTTAAAGATGAACTCTGAACTTTGGAGAGTGAGCTACAGAGCCGAGCAATATTTATGGATGCAACACGCATGGTCAACCCTCAGGGGAAAACTGTTACCTA	ITGA9_wgs_ref
acaaggctt	CGGGGCCAGCACCACTTCCTTTAAAGATGAACTCTGAACTTTGGAGAGTGAGCTACAGAGCCGAGCAATATTTATGGATGCAACACGCATGGTCAACCCTCAGGGGAAAACTGTTACCTA	ITGA9_wgs_ref
aggcattct	CGGGGCCAGCACCACTTCCTTTAAAGATGAACTCTGAACTTTGGAGAGTGAGCTACAGAGCCGAGCAATATTTATGGATGCAACACGCATGGTCAACCCTCAGGGGAAAACTGTTACCTA	ITGA9_wgs_ref
gtgcacttc	CGGGGCCAGCACCACTTCCTTTAAAGATGAACTCTGAACTTTGGAGAGTGAGCTACAGAGCCGAGCAATATTTATGGATGCAACACGCATGGTCAACCCTCAGGGGAAAACTGTTACCTA	ITGA9_wgs_ref
ttcacaact	AGTCGCTTTATCTTCCGAGGCCACCGTTTAACAGGAGTCCCCGCAGATGGGTTCTGCCCTGTGGAGTATGGCCGTGAGTCCCCGCCCCAGCAAAGACTTCCATGCGGAGCTCTGGTTTCA	DACT2_wgs_ref
ccggttaca	AGTCGCTTTATCTTCCGAGGCCACCGTTTAACAGGAGTCCCCGCAGATGGGTTCTGCCCTGTGGAGTATGGCCGTGAGTCCCCGCCCCAGCAAAGACTTCCATGCGGAGCTCTGGTTTCA	DACT2_wgs_ref
cagatgaga	AGTCGCTTTATCTTCCGAGGCCACCGTTTAACAGGAGTCCCCGCAGATGGGTTCTGCCCTGTGGAGTATGGCCGTGAGTCCCCGCCCCAGCAAAGACTTCCATGCGGAGCTCTGGTTTCA	DACT2_wgs_ref
acaggaata	AGTCGCTTTATCTTCCGAGGCCACCGTTTAACAGGAGTCCCCGCAGATGGGTTCTGCCCTGTGGAGTATGGCCGTGAGTCCCCGCCCCAGCAAAGACTTCCATGCGGAGCTCTGGTTTCA	DACT2_wgs_ref
atcagcgat	AGTCGCTTTATCTTCCGAGGCCACCGTTTAACAGGAGTCCCCGCAGATGGGTTCTGCCCTGTGGAGTATGGCCGTGAGTCCCCGCCCCAGCAAAGACTTCCATGCGGAGCTCTGGTTTCA	DACT2_wgs_ref
atcagacag	AGTCGCTTTATCTTCCGAGGCCACCGTTTAACAGGAGTCCCCGCAGATGGGTTCTGCCCTGTGGAGTATGGCCGTGAGTCCCCGCCCCAGCAAAGACTTCCATGCGGAGCTCTGGTTTCA	DACT2_wgs_ref
caccttgca	CAGTTGACTGTCTATCTTGGATCAGTGCGGGGAGTCTAAGACGAAAGAGATGTGAACCTTGCCCTCAACTCACAAGAGAGAGACACCTAAGAGCTTTTTAAAATTTTTTATTATTTTTTT	EMC3_wgs_ref
cctgaactc	CAGTTGACTGTCTATCTTGGATCAGTGCGGGGAGTCTAAGACGAAAGAGATGTGAACCTTGCCCTCAACTCACAAGAGAGAGACACCTAAGAGCTTTTTAAAATTTTTTATTATTTTTTT	EMC3_wgs_ref
cgtggtaag	CAGTTGACTGTCTATCTTGGATCAGTGCGGGGAGTCTAAGACGAAAGAGATGTGAACCTTGCCCTCAACTCACAAGAGAGAGACACCTAAGAGCTTTTTAAAATTTTTTATTATTTTTTT	EMC3_wgs_ref
tggactgca	CAGTTGACTGTCTATCTTGGATCAGTGCGGGGAGTCTAAGACGAAAGAGATGTGAACCTTGCCCTCAACTCACAAGAGAGAGACACCTAAGAGCTTTTTAAAATTTTTTATTATTTTTTT	EMC3_wgs_ref
tacttcaag	CAGTTGACTGTCTATCTTGGATCAGTGCGGGGAGTCTAAGACGAAAGAGATGTGAACCTTGCCCTCAACTCACAAGAGAGAGACACCTAAGAGCTTTTTAAAATTTTTTATTATTTTTTT	EMC3_wgs_ref
acatactgg	CAGTTGACTGTCTATCTTGGATCAGTGCGGGGAGTCTAAGACGAAAGAGATGTGAACCTTGCCCTCAACTCACAAGAGAGAGACACCTAAGAGCTTTTTAAAATTTTTTATTATTTTTTT	EMC3_wgs_ref
cactcgttc	TAGGGCAGTTCTCTAGAACGCCCACATTTCCACCAACTCAGTAAACTTGAGGGGAGCTGGTTGGCACCTCGTGAAGAACTCTTTCCCTGTCGTTTGCAGTAACAAACTCCAGTCTGTTGC	LPGAT1_wgs_ref
agcaccgtt	TAGGGCAGTTCTCTAGAACGCCCACATTTCCACCAACTCAGTAAACTTGAGGGGAGCTGGTTGGCACCTCGTGAAGAACTCTTTCCCTGTCGTTTGCAGTAACAAACTCCAGTCTGTTGC	LPGAT1_wgs_ref
aaccgctat	TAGGGCAGTTCTCTAGAACGCCCACATTTCCACCAACTCAGTAAACTTGAGGGGAGCTGGTTGGCACCTCGTGAAGAACTCTTTCCCTGTCGTTTGCAGTAACAAACTCCAGTCTGTTGC	LPGAT1_wgs_ref
agtcctacc	TAGGGCAGTTCTCTAGAACGCCCACATTTCCACCAACTCAGTAAACTTGAGGGGAGCTGGTTGGCACCTCGTGAAGAACTCTTTCCCTGTCGTTTGCAGTAACAAACTCCAGTCTGTTGC	LPGAT1_wgs_ref
gtaatatgc	TAGGGCAGTTCTCTAGAACGCCCACATTTCCACCAACTCAGTAAACTTGAGGGGAGCTGGTTGGCACCTCGTGAAGAACTCTTTCCCTGTCGTTTGCAGTAACAAACTCCAGTCTGTTGC	LPGAT1_wgs_ref
ccaaccaag	TAGGGCAGTTCTCTAGAACGCCCACATTTCCACCAACTCAGTAAACTTGAGGGGAGCTGGTTGGCACCTCGTGAAGAACTCTTTCCCTGTCGTTTGCAGTAACAAACTCCAGTCTGTTGC	LPGAT1_wgs_ref
ctacctcta	ACTTGAGTTCAGAGAACTTCCCCTACCTCCCCCATGGCTGGCTTCAGGAAGGACCAGTGCCCTCCATAGCCTGAGGCCACCTAGGCCCTCGCCAGGCTTGGAGTGGGGGGACTCAGAC	SNX29.1_wgs_ref
cagacttga	ACTTGAGTTCAGAGAACTTCCCCTACCTCCCCCATGGCTGGCTTCAGGAAGGACCAGTGCCCTCCATAGCCTGAGGCCACCTAGGCCCTCGCCAGGCTTGGAGTGGGGGGACTCAGAC	SNX29.1_wgs_ref
acagtgata	ACTTGAGTTCAGAGAACTTCCCCTACCTCCCCCATGGCTGGCTTCAGGAAGGACCAGTGCCCTCCATAGCCTGAGGCCACCTAGGCCCTCGCCAGGCTTGGAGTGGGGGGACTCAGAC	SNX29.1_wgs_ref
ggcgtatgt	ACTTGAGTTCAGAGAACTTCCCCTACCTCCCCCATGGCTGGCTTCAGGAAGGACCAGTGCCCTCCATAGCCTGAGGCCACCTAGGCCCTCGCCAGGCTTGGAGTGGGGGGACTCAGAC	SNX29.1_wgs_ref
actgttgaa	ACTTGAGTTCAGAGAACTTCCCCTACCTCCCCCATGGCTGGCTTCAGGAAGGACCAGTGCCCTCCATAGCCTGAGGCCACCTAGGCCCTCGCCAGGCTTGGAGTGGGGGGACTCAGAC	SNX29.1_wgs_ref
attgacacg	ACTTGAGTTCAGAGAACTTCCCCTACCTCCCCCATGGCTGGCTTCAGGAAGGACCAGTGCCCTCCATAGCCTGAGGCCACCTAGGCCCTCGCCAGGCTTGGAGTGGGGGGACTCAGAC	SNX29.1_wgs_ref
tatctcaag	TTCAAGGATACCTTTCTATTCATTCAAGGATATATTTTGTCCTTTAGGAATATTTTAAAGTTTACTTCACATAAGTTTTACATGTTTCTTGTAAACTCTATTTGTAGGTGTTTTCTTTGT	FAM26E_wgs_ref
aacaagtga	TTCAAGGATACCTTTCTATTCATTCAAGGATATATTTTGTCCTTTAGGAATATTTTAAAGTTTACTTCACATAAGTTTTACATGTTTCTTGTAAACTCTATTTGTAGGTGTTTTCTTTGT	FAM26E_wgs_ref
gtagctgaa	TTCAAGGATACCTTTCTATTCATTCAAGGATATATTTTGTCCTTTAGGAATATTTTAAAGTTTACTTCACATAAGTTTTACATGTTTCTTGTAAACTCTATTTGTAGGTGTTTTCTTTGT	FAM26E_wgs_ref
tatgaagac	TTCAAGGATACCTTTCTATTCATTCAAGGATATATTTTGTCCTTTAGGAATATTTTAAAGTTTACTTCACATAAGTTTTACATGTTTCTTGTAAACTCTATTTGTAGGTGTTTTCTTTGT	FAM26E_wgs_ref
acagcgaca	TTCAAGGATACCTTTCTATTCATTCAAGGATATATTTTGTCCTTTAGGAATATTTTAAAGTTTACTTCACATAAGTTTTACATGTTTCTTGTAAACTCTATTTGTAGGTGTTTTCTTTGT	FAM26E_wgs_ref
agcaattgc	TTCAAGGATACCTTTCTATTCATTCAAGGATATATTTTGTCCTTTAGGAATATTTTAAAGTTTACTTCACATAAGTTTTACATGTTTCTTGTAAACTCTATTTGTAGGTGTTTTCTTTGT	FAM26E_wgs_ref
gagttgcgt	TATAAACAGTAGCACACAAGAAATTCCATGCATGGGCCGCTGCTCCTATCTCTGTGTTGGGTTTTATTTGGAAGATGCAATCTGATTTGTCCTTTTGATGCAAATCAGAAAATCCTGTTA	PPP3CB_wgs_ref
ttcctactt	TATAAACAGTAGCACACAAGAAATTCCATGCATGGGCCGCTGCTCCTATCTCTGTGTTGGGTTTTATTTGGAAGATGCAATCTGATTTGTCCTTTTGATGCAAATCAGAAAATCCTGTTA	PPP3CB_wgs_ref
tgaagctgc	TATAAACAGTAGCACACAAGAAATTCCATGCATGGGCCGCTGCTCCTATCTCTGTGTTGGGTTTTATTTGGAAGATGCAATCTGATTTGTCCTTTTGATGCAAATCAGAAAATCCTGTTA	PPP3CB_wgs_ref
cagactgtg	TATAAACAGTAGCACACAAGAAATTCCATGCATGGGCCGCTGCTCCTATCTCTGTGTTGGGTTTTATTTGGAAGATGCAATCTGATTTGTCCTTTTGATGCAAATCAGAAAATCCTGTTA	PPP3CB_wgs_ref
cttgagtca	TATAAACAGTAGCACACAAGAAATTCCATGCATGGGCCGCTGCTCCTATCTCTGTGTTGGGTTTTATTTGGAAGATGCAATCTGATTTGTCCTTTTGATGCAAATCAGAAAATCCTGTTA	PPP3CB_wgs_ref
tcgatgccg	TATAAACAGTAGCACACAAGAAATTCCATGCATGGGCCGCTGCTCCTATCTCTGTGTTGGGTTTTATTTGGAAGATGCAATCTGATTTGTCCTTTTGATGCAAATCAGAAAATCCTGTTA	PPP3CB_wgs_ref
gtcgaacac	ATATTAGGTGGACATATTTGTTTGAAGAGATAGGTGAAAGATAGTTGAAAAGCCTGGGGGTATATTCAAGGTTATATGTCTTAGAAAACAAAAATACTTGTTTGGGTTCAGTTTTGGATC	MOBP_wgs_ref
gacttgacg	ATATTAGGTGGACATATTTGTTTGAAGAGATAGGTGAAAGATAGTTGAAAAGCCTGGGGGTATATTCAAGGTTATATGTCTTAGAAAACAAAAATACTTGTTTGGGTTCAGTTTTGGATC	MOBP_wgs_ref
gtgctaaga	ATATTAGGTGGACATATTTGTTTGAAGAGATAGGTGAAAGATAGTTGAAAAGCCTGGGGGTATATTCAAGGTTATATGTCTTAGAAAACAAAAATACTTGTTTGGGTTCAGTTTTGGATC	MOBP_wgs_ref
atctcatcc	ATATTAGGTGGACATATTTGTTTGAAGAGATAGGTGAAAGATAGTTGAAAAGCCTGGGGGTATATTCAAGGTTATATGTCTTAGAAAACAAAAATACTTGTTTGGGTTCAGTTTTGGATC	MOBP_wgs_ref
tgaagttgt	ATATTAGGTGGACATATTTGTTTGAAGAGATAGGTGAAAGATAGTTGAAAAGCCTGGGGGTATATTCAAGGTTATATGTCTTAGAAAACAAAAATACTTGTTTGGGTTCAGTTTTGGATC	MOBP_wgs_ref
ttcagagcg	ATATTAGGTGGACATATTTGTTTGAAGAGATAGGTGAAAGATAGTTGAAAAGCCTGGGGGTATATTCAAGGTTATATGTCTTAGAAAACAAAAATACTTGTTTGGGTTCAGTTTTGGATC	MOBP_wgs_ref
tggactaga	GAGGAATGCTTGGATTTGTCAAAAGAATGGAGCTTTGTAGGAAACAGGCACAAAGACGCAAACCCAGGGCTTAACCTGCTAGAAAATGCATGGAATGTGAACACAAGTTAATTATTTCAA	PAQR9_wgs_ref
ttctacttg	GAGGAATGCTTGGATTTGTCAAAAGAATGGAGCTTTGTAGGAAACAGGCACAAAGACGCAAACCCAGGGCTTAACCTGCTAGAAAATGCATGGAATGTGAACACAAGTTAATTATTTCAA	PAQR9_wgs_ref
tcagtggat	GAGGAATGCTTGGATTTGTCAAAAGAATGGAGCTTTGTAGGAAACAGGCACAAAGACGCAAACCCAGGGCTTAACCTGCTAGAAAATGCATGGAATGTGAACACAAGTTAATTATTTCAA	PAQR9_wgs_ref
aatcgcctt	GAGGAATGCTTGGATTTGTCAAAAGAATGGAGCTTTGTAGGAAACAGGCACAAAGACGCAAACCCAGGGCTTAACCTGCTAGAAAATGCATGGAATGTGAACACAAGTTAATTATTTCAA	PAQR9_wgs_ref
cacacggca	GAGGAATGCTTGGATTTGTCAAAAGAATGGAGCTTTGTAGGAAACAGGCACAAAGACGCAAACCCAGGGCTTAACCTGCTAGAAAATGCATGGAATGTGAACACAAGTTAATTATTTCAA	PAQR9_wgs_ref
agctcaagt	GAGGAATGCTTGGATTTGTCAAAAGAATGGAGCTTTGTAGGAAACAGGCACAAAGACGCAAACCCAGGGCTTAACCTGCTAGAAAATGCATGGAATGTGAACACAAGTTAATTATTTCAA	PAQR9_wgs_ref
cactcattg	CTGTTTGCTCTTGGGTTGGGAGGAAGCAAATGCAAGCTGGGCTGGGTCTAGTCCCTCCCCCCCACAGGTGACATGAGTACAGACCCTCCTCAATCACCACATTGTGCCTCTGCTTTGGGG	ECE2_wgs_ref
atctccgga	CTGTTTGCTCTTGGGTTGGGAGGAAGCAAATGCAAGCTGGGCTGGGTCTAGTCCCTCCCCCCCACAGGTGACATGAGTACAGACCCTCCTCAATCACCACATTGTGCCTCTGCTTTGGGG	ECE2_wgs_ref
gtgagtaat	CTGTTTGCTCTTGGGTTGGGAGGAAGCAAATGCAAGCTGGGCTGGGTCTAGTCCCTCCCCCCCACAGGTGACATGAGTACAGACCCTCCTCAATCACCACATTGTGCCTCTGCTTTGGGG	ECE2_wgs_ref
caactacta	CTGTTTGCTCTTGGGTTGGGAGGAAGCAAATGCAAGCTGGGCTGGGTCTAGTCCCTCCCCCCCACAGGTGACATGAGTACAGACCCTCCTCAATCACCACATTGTGCCTCTGCTTTGGGG	ECE2_wgs_ref
ttcttggcg	CTGTTTGCTCTTGGGTTGGGAGGAAGCAAATGCAAGCTGGGCTGGGTCTAGTCCCTCCCCCCCACAGGTGACATGAGTACAGACCCTCCTCAATCACCACATTGTGCCTCTGCTTTGGGG	ECE2_wgs_ref
taagatgac	CTGTTTGCTCTTGGGTTGGGAGGAAGCAAATGCAAGCTGGGCTGGGTCTAGTCCCTCCCCCCCACAGGTGACATGAGTACAGACCCTCCTCAATCACCACATTGTGCCTCTGCTTTGGGG	ECE2_wgs_ref
taagcacta	TGCCTCAGTTTTTCTACCTCTAAAGGGGTGGGATGGTTCTTCAAATTGTTTCTAAAACACCGGCACTTTCAGCAGTGTTCTGGTGGCCTGAGATGAGAGCACCGTGTTCAGAAGTGCCTG	NIPA1_wgs_ref
gccgatgtc	TGCCTCAGTTTTTCTACCTCTAAAGGGGTGGGATGGTTCTTCAAATTGTTTCTAAAACACCGGCACTTTCAGCAGTGTTCTGGTGGCCTGAGATGAGAGCACCGTGTTCAGAAGTGCCTG	NIPA1_wgs_ref
gagttcatc	TGCCTCAGTTTTTCTACCTCTAAAGGGGTGGGATGGTTCTTCAAATTGTTTCTAAAACACCGGCACTTTCAGCAGTGTTCTGGTGGCCTGAGATGAGAGCACCGTGTTCAGAAGTGCCTG	NIPA1_wgs_ref
atgcaccac	TGCCTCAGTTTTTCTACCTCTAAAGGGGTGGGATGGTTCTTCAAATTGTTTCTAAAACACCGGCACTTTCAGCAGTGTTCTGGTGGCCTGAGATGAGAGCACCGTGTTCAGAAGTGCCTG	NIPA1_wgs_ref
cggtgccat	TGCCTCAGTTTTTCTACCTCTAAAGGGGTGGGATGGTTCTTCAAATTGTTTCTAAAACACCGGCACTTTCAGCAGTGTTCTGGTGGCCTGAGATGAGAGCACCGTGTTCAGAAGTGCCTG	NIPA1_wgs_ref
tcaattgca	TGCCTCAGTTTTTCTACCTCTAAAGGGGTGGGATGGTTCTTCAAATTGTTTCTAAAACACCGGCACTTTCAGCAGTGTTCTGGTGGCCTGAGATGAGAGCACCGTGTTCAGAAGTGCCTG	NIPA1_wgs_ref
ttcgtcctc	TGTAAGGTTGTCATTTTCCTCCTCCTTTGTCTGGGCATCAGAAAACAATGCACGTAGGTCGGGCACGGTGGCTCACGCCTGTAATCCCAGGCATGTAATCTCATGCCTGGGATTACAGGC	FER_wgs_ref
gccagatca	TGTAAGGTTGTCATTTTCCTCCTCCTTTGTCTGGGCATCAGAAAACAATGCACGTAGGTCGGGCACGGTGGCTCACGCCTGTAATCCCAGGCATGTAATCTCATGCCTGGGATTACAGGC	FER_wgs_ref
ctgctcatc	TGTAAGGTTGTCATTTTCCTCCTCCTTTGTCTGGGCATCAGAAAACAATGCACGTAGGTCGGGCACGGTGGCTCACGCCTGTAATCCCAGGCATGTAATCTCATGCCTGGGATTACAGGC	FER_wgs_ref
cagtctgtt	TGTAAGGTTGTCATTTTCCTCCTCCTTTGTCTGGGCATCAGAAAACAATGCACGTAGGTCGGGCACGGTGGCTCACGCCTGTAATCCCAGGCATGTAATCTCATGCCTGGGATTACAGGC	FER_wgs_ref
acgagtaac	TGTAAGGTTGTCATTTTCCTCCTCCTTTGTCTGGGCATCAGAAAACAATGCACGTAGGTCGGGCACGGTGGCTCACGCCTGTAATCCCAGGCATGTAATCTCATGCCTGGGATTACAGGC	FER_wgs_ref
caacaccag	TGTAAGGTTGTCATTTTCCTCCTCCTTTGTCTGGGCATCAGAAAACAATGCACGTAGGTCGGGCACGGTGGCTCACGCCTGTAATCCCAGGCATGTAATCTCATGCCTGGGATTACAGGC	FER_wgs_ref
tagtcgatc	TTCATTTCACTGGGATAGAGGAGTCAGATGAGGGAGGGGTCCATCCCCTTGGAGCTGTTTTGTTTTTCTTTCTGTGACACAATCTACCTCAGCCAGTCTCTCCCCTAGCAGAACTGACCC	XKR7_wgs_ref
ccagcaatg	TTCATTTCACTGGGATAGAGGAGTCAGATGAGGGAGGGGTCCATCCCCTTGGAGCTGTTTTGTTTTTCTTTCTGTGACACAATCTACCTCAGCCAGTCTCTCCCCTAGCAGAACTGACCC	XKR7_wgs_ref
ttctgactg	TTCATTTCACTGGGATAGAGGAGTCAGATGAGGGAGGGGTCCATCCCCTTGGAGCTGTTTTGTTTTTCTTTCTGTGACACAATCTACCTCAGCCAGTCTCTCCCCTAGCAGAACTGACCC	XKR7_wgs_ref
catgtgatg	TTCATTTCACTGGGATAGAGGAGTCAGATGAGGGAGGGGTCCATCCCCTTGGAGCTGTTTTGTTTTTCTTTCTGTGACACAATCTACCTCAGCCAGTCTCTCCCCTAGCAGAACTGACCC	XKR7_wgs_ref
tccagcctt	TTCATTTCACTGGGATAGAGGAGTCAGATGAGGGAGGGGTCCATCCCCTTGGAGCTGTTTTGTTTTTCTTTCTGTGACACAATCTACCTCAGCCAGTCTCTCCCCTAGCAGAACTGACCC	XKR7_wgs_ref
tctgagtta	TTCATTTCACTGGGATAGAGGAGTCAGATGAGGGAGGGGTCCATCCCCTTGGAGCTGTTTTGTTTTTCTTTCTGTGACACAATCTACCTCAGCCAGTCTCTCCCCTAGCAGAACTGACCC	XKR7_wgs_ref
gactgccta	GGCTCAGGGGAGGGGCGCGCATGGTCCGCCAGGGCTGTGGGCCGTGGCGCATTTTCCGACTGTTTGTCCAGCTCTCACTGCCTTCCTTGGTTCCCGGTCCCCCAGCCCATCCGCCATCCC	CRTC1_wgs_ref
gaatgtcgc	GGCTCAGGGGAGGGGCGCGCATGGTCCGCCAGGGCTGTGGGCCGTGGCGCATTTTCCGACTGTTTGTCCAGCTCTCACTGCCTTCCTTGGTTCCCGGTCCCCCAGCCCATCCGCCATCCC	CRTC1_wgs_ref
atcgacaag	GGCTCAGGGGAGGGGCGCGCATGGTCCGCCAGGGCTGTGGGCCGTGGCGCATTTTCCGACTGTTTGTCCAGCTCTCACTGCCTTCCTTGGTTCCCGGTCCCCCAGCCCATCCGCCATCCC	CRTC1_wgs_ref
gtgaggagt	GGCTCAGGGGAGGGGCGCGCATGGTCCGCCAGGGCTGTGGGCCGTGGCGCATTTTCCGACTGTTTGTCCAGCTCTCACTGCCTTCCTTGGTTCCCGGTCCCCCAGCCCATCCGCCATCCC	CRTC1_wgs_ref
gtgttgcct	GGCTCAGGGGAGGGGCGCGCATGGTCCGCCAGGGCTGTGGGCCGTGGCGCATTTTCCGACTGTTTGTCCAGCTCTCACTGCCTTCCTTGGTTCCCGGTCCCCCAGCCCATCCGCCATCCC	CRTC1_wgs_ref
agtagcacc	GGCTCAGGGGAGGGGCGCGCATGGTCCGCCAGGGCTGTGGGCCGTGGCGCATTTTCCGACTGTTTGTCCAGCTCTCACTGCCTTCCTTGGTTCCCGGTCCCCCAGCCCATCCGCCATCCC	CRTC1_wgs_ref
ctgaagatg	TTAACCATTAGCATGCTAGTTGTCCTAATGGAAATTTTTGAAGAGTTTTTCAATATATACCCTACCCTTGCCAGGAAGAGAAGTAAAATCCTCAGGTTGTGGGGTATTTGTTTCTACTCC	ZKSCAN1_wgs_ref
ctagattcc	TTAACCATTAGCATGCTAGTTGTCCTAATGGAAATTTTTGAAGAGTTTTTCAATATATACCCTACCCTTGCCAGGAAGAGAAGTAAAATCCTCAGGTTGTGGGGTATTTGTTTCTACTCC	ZKSCAN1_wgs_ref
catagctcc	TTAACCATTAGCATGCTAGTTGTCCTAATGGAAATTTTTGAAGAGTTTTTCAATATATACCCTACCCTTGCCAGGAAGAGAAGTAAAATCCTCAGGTTGTGGGGTATTTGTTTCTACTCC	ZKSCAN1_wgs_ref
actcgtgct	TTAACCATTAGCATGCTAGTTGTCCTAATGGAAATTTTTGAAGAGTTTTTCAATATATACCCTACCCTTGCCAGGAAGAGAAGTAAAATCCTCAGGTTGTGGGGTATTTGTTTCTACTCC	ZKSCAN1_wgs_ref
cttacacac	TTAACCATTAGCATGCTAGTTGTCCTAATGGAAATTTTTGAAGAGTTTTTCAATATATACCCTACCCTTGCCAGGAAGAGAAGTAAAATCCTCAGGTTGTGGGGTATTTGTTTCTACTCC	ZKSCAN1_wgs_ref
cggtatgtc	TTAACCATTAGCATGCTAGTTGTCCTAATGGAAATTTTTGAAGAGTTTTTCAATATATACCCTACCCTTGCCAGGAAGAGAAGTAAAATCCTCAGGTTGTGGGGTATTTGTTTCTACTCC	ZKSCAN1_wgs_ref
tgtatggac	AGGGTGACACACTATGGTATTTGAGTGTTTTAAGATAAATTATAAGTTACATAAGGGAGGAAAAAAAATGTTCTTTGGGGAGCCAACAGAAGCTTCCATTCCAAGCCTGACCACGCTTTC	IL10_wgs_ref
taatagtcc	AGGGTGACACACTATGGTATTTGAGTGTTTTAAGATAAATTATAAGTTACATAAGGGAGGAAAAAAAATGTTCTTTGGGGAGCCAACAGAAGCTTCCATTCCAAGCCTGACCACGCTTTC	IL10_wgs_ref
aggtcggtg	AGGGTGACACACTATGGTATTTGAGTGTTTTAAGATAAATTATAAGTTACATAAGGGAGGAAAAAAAATGTTCTTTGGGGAGCCAACAGAAGCTTCCATTCCAAGCCTGACCACGCTTTC	IL10_wgs_ref
atgattctc	AGGGTGACACACTATGGTATTTGAGTGTTTTAAGATAAATTATAAGTTACATAAGGGAGGAAAAAAAATGTTCTTTGGGGAGCCAACAGAAGCTTCCATTCCAAGCCTGACCACGCTTTC	IL10_wgs_ref
aatgaacgt	AGGGTGACACACTATGGTATTTGAGTGTTTTAAGATAAATTATAAGTTACATAAGGGAGGAAAAAAAATGTTCTTTGGGGAGCCAACAGAAGCTTCCATTCCAAGCCTGACCACGCTTTC	IL10_wgs_ref
cgccaccaa	AGGGTGACACACTATGGTATTTGAGTGTTTTAAGATAAATTATAAGTTACATAAGGGAGGAAAAAAAATGTTCTTTGGGGAGCCAACAGAAGCTTCCATTCCAAGCCTGACCACGCTTTC	IL10_wgs_ref
tattcgcga	AAGTGCCTTAAAACCTCTTTAGACATAGCTATGCAAGTTTTTTATGTTTGTGTTCCAGAAGGACAGTTCCATTCATTAGTTGTGATCTTCCGTCTTACTTTATGAAACTGCACTTGAAGG	RYR3_wgs_ref
ccaggactg	AAGTGCCTTAAAACCTCTTTAGACATAGCTATGCAAGTTTTTTATGTTTGTGTTCCAGAAGGACAGTTCCATTCATTAGTTGTGATCTTCCGTCTTACTTTATGAAACTGCACTTGAAGG	RYR3_wgs_ref
atgttctac	AAGTGCCTTAAAACCTCTTTAGACATAGCTATGCAAGTTTTTTATGTTTGTGTTCCAGAAGGACAGTTCCATTCATTAGTTGTGATCTTCCGTCTTACTTTATGAAACTGCACTTGAAGG	RYR3_wgs_ref
cgcttcaca	AAGTGCCTTAAAACCTCTTTAGACATAGCTATGCAAGTTTTTTATGTTTGTGTTCCAGAAGGACAGTTCCATTCATTAGTTGTGATCTTCCGTCTTACTTTATGAAACTGCACTTGAAGG	RYR3_wgs_ref
gaactcagc	AAGTGCCTTAAAACCTCTTTAGACATAGCTATGCAAGTTTTTTATGTTTGTGTTCCAGAAGGACAGTTCCATTCATTAGTTGTGATCTTCCGTCTTACTTTATGAAACTGCACTTGAAGG	RYR3_wgs_ref
cttgttctc	AAGTGCCTTAAAACCTCTTTAGACATAGCTATGCAAGTTTTTTATGTTTGTGTTCCAGAAGGACAGTTCCATTCATTAGTTGTGATCTTCCGTCTTACTTTATGAAACTGCACTTGAAGG	RYR3_wgs_ref
gacctagat	CCTCATATTTTTATTTAAACAAGAACAGCAGAATTACATTGCTGTGCTGAGCATACGTAGACTTCAGGAGTCAAAGGGGAAGGAAGGAGGTAGCGGGCTGTTGCCTTCCTCTGGTTGCTG	CACNG8_wgs_ref
tccactaga	CCTCATATTTTTATTTAAACAAGAACAGCAGAATTACATTGCTGTGCTGAGCATACGTAGACTTCAGGAGTCAAAGGGGAAGGAAGGAGGTAGCGGGCTGTTGCCTTCCTCTGGTTGCTG	CACNG8_wgs_ref
atccggcta	CCTCATATTTTTATTTAAACAAGAACAGCAGAATTACATTGCTGTGCTGAGCATACGTAGACTTCAGGAGTCAAAGGGGAAGGAAGGAGGTAGCGGGCTGTTGCCTTCCTCTGGTTGCTG	CACNG8_wgs_ref
ccacgagtt	CCTCATATTTTTATTTAAACAAGAACAGCAGAATTACATTGCTGTGCTGAGCATACGTAGACTTCAGGAGTCAAAGGGGAAGGAAGGAGGTAGCGGGCTGTTGCCTTCCTCTGGTTGCTG	CACNG8_wgs_ref
ggaggttgt	CCTCATATTTTTATTTAAACAAGAACAGCAGAATTACATTGCTGTGCTGAGCATACGTAGACTTCAGGAGTCAAAGGGGAAGGAAGGAGGTAGCGGGCTGTTGCCTTCCTCTGGTTGCTG	CACNG8_wgs_ref
gaagattgt	CCTCATATTTTTATTTAAACAAGAACAGCAGAATTACATTGCTGTGCTGAGCATACGTAGACTTCAGGAGTCAAAGGGGAAGGAAGGAGGTAGCGGGCTGTTGCCTTCCTCTGGTTGCTG	CACNG8_wgs_ref
cattcagta	TCTCTAGAATCTGAAGGCCAGGCTTACCTCTGATTCTGATTCATCCATACTTCATCTTATGTATTTTAACAGTTGGGTTCTGTGGAGTGTCCAGAGACCTTGGGTTAGGTATATCCATCT	FKTN_wgs_ref
agcgcctgt	TCTCTAGAATCTGAAGGCCAGGCTTACCTCTGATTCTGATTCATCCATACTTCATCTTATGTATTTTAACAGTTGGGTTCTGTGGAGTGTCCAGAGACCTTGGGTTAGGTATATCCATCT	FKTN_wgs_ref
aatacacgt	TCTCTAGAATCTGAAGGCCAGGCTTACCTCTGATTCTGATTCATCCATACTTCATCTTATGTATTTTAACAGTTGGGTTCTGTGGAGTGTCCAGAGACCTTGGGTTAGGTATATCCATCT	FKTN_wgs_ref
ctgagcagg	TCTCTAGAATCTGAAGGCCAGGCTTACCTCTGATTCTGATTCATCCATACTTCATCTTATGTATTTTAACAGTTGGGTTCTGTGGAGTGTCCAGAGACCTTGGGTTAGGTATATCCATCT	FKTN_wgs_ref
tcagttcga	TCTCTAGAATCTGAAGGCCAGGCTTACCTCTGATTCTGATTCATCCATACTTCATCTTATGTATTTTAACAGTTGGGTTCTGTGGAGTGTCCAGAGACCTTGGGTTAGGTATATCCATCT	FKTN_wgs_ref
tcgacacta	TCTCTAGAATCTGAAGGCCAGGCTTACCTCTGATTCTGATTCATCCATACTTCATCTTATGTATTTTAACAGTTGGGTTCTGTGGAGTGTCCAGAGACCTTGGGTTAGGTATATCCATCT	FKTN_wgs_ref
tgcgcatag	GTGCTCCCCTGCCTCACCGCTTCCTCCTCGCTCTTCCAGACTCTTCCTGCAGAGGCTCCTTTCTGCCTCCATGGCTATCCATCCACCCCCACAGACCCCGTTCCTCCAGCCTGCGTGCCC	APOBEC3C_wgs_ref
atctgagct	GTGCTCCCCTGCCTCACCGCTTCCTCCTCGCTCTTCCAGACTCTTCCTGCAGAGGCTCCTTTCTGCCTCCATGGCTATCCATCCACCCCCACAGACCCCGTTCCTCCAGCCTGCGTGCCC	APOBEC3C_wgs_ref
tgtggcaag	GTGCTCCCCTGCCTCACCGCTTCCTCCTCGCTCTTCCAGACTCTTCCTGCAGAGGCTCCTTTCTGCCTCCATGGCTATCCATCCACCCCCACAGACCCCGTTCCTCCAGCCTGCGTGCCC	APOBEC3C_wgs_ref
caaggcatc	GTGCTCCCCTGCCTCACCGCTTCCTCCTCGCTCTTCCAGACTCTTCCTGCAGAGGCTCCTTTCTGCCTCCATGGCTATCCATCCACCCCCACAGACCCCGTTCCTCCAGCCTGCGTGCCC	APOBEC3C_wgs_ref
attcggctt	GTGCTCCCCTGCCTCACCGCTTCCTCCTCGCTCTTCCAGACTCTTCCTGCAGAGGCTCCTTTCTGCCTCCATGGCTATCCATCCACCCCCACAGACCCCGTTCCTCCAGCCTGCGTGCCC	APOBEC3C_wgs_ref
attagctca	GTGCTCCCCTGCCTCACCGCTTCCTCCTCGCTCTTCCAGACTCTTCCTGCAGAGGCTCCTTTCTGCCTCCATGGCTATCCATCCACCCCCACAGACCCCGTTCCTCCAGCCTGCGTGCCC	APOBEC3C_wgs_ref
ccttcacca	GCACTTTGGGAGGATGAGGCAGGTGGATCACCTGCAGTCAGGAGTTCAGGACCAGCCTGACCAACAAGGTGAAACCCCATCTCTACTAATAATACAAAAATTAGCCGGGCATGGTGGTAC	IDE_wgs_ref
aacttcagc	GCACTTTGGGAGGATGAGGCAGGTGGATCACCTGCAGTCAGGAGTTCAGGACCAGCCTGACCAACAAGGTGAAACCCCATCTCTACTAATAATACAAAAATTAGCCGGGCATGGTGGTAC	IDE_wgs_ref
tcatcctct	GCACTTTGGGAGGATGAGGCAGGTGGATCACCTGCAGTCAGGAGTTCAGGACCAGCCTGACCAACAAGGTGAAACCCCATCTCTACTAATAATACAAAAATTAGCCGGGCATGGTGGTAC	IDE_wgs_ref
gtatggagt	GCACTTTGGGAGGATGAGGCAGGTGGATCACCTGCAGTCAGGAGTTCAGGACCAGCCTGACCAACAAGGTGAAACCCCATCTCTACTAATAATACAAAAATTAGCCGGGCATGGTGGTAC	IDE_wgs_ref
cgactgatg	GCACTTTGGGAGGATGAGGCAGGTGGATCACCTGCAGTCAGGAGTTCAGGACCAGCCTGACCAACAAGGTGAAACCCCATCTCTACTAATAATACAAAAATTAGCCGGGCATGGTGGTAC	IDE_wgs_ref
tatggcgaa	GCACTTTGGGAGGATGAGGCAGGTGGATCACCTGCAGTCAGGAGTTCAGGACCAGCCTGACCAACAAGGTGAAACCCCATCTCTACTAATAATACAAAAATTAGCCGGGCATGGTGGTAC	IDE_wgs_ref
tcgttggat	GAAAGTAAGAGGTTTATTTTTCTGTCACTCAGTGGAGACATACCCTGGAAAGGAGAGGGGAAAAAAAAAGCAAAGATACAAGAGATAATCACCTTTGCATTTGAAAGTTGAGGCCCGAGG	GDNF_wgs_ref
gtgcaagtc	GAAAGTAAGAGGTTTATTTTTCTGTCACTCAGTGGAGACATACCCTGGAAAGGAGAGGGGAAAAAAAAAGCAAAGATACAAGAGATAATCACCTTTGCATTTGAAAGTTGAGGCCCGAGG	GDNF_wgs_ref
tcacctcag	GAAAGTAAGAGGTTTATTTTTCTGTCACTCAGTGGAGACATACCCTGGAAAGGAGAGGGGAAAAAAAAAGCAAAGATACAAGAGATAATCACCTTTGCATTTGAAAGTTGAGGCCCGAGG	GDNF_wgs_ref
cacattcga	GAAAGTAAGAGGTTTATTTTTCTGTCACTCAGTGGAGACATACCCTGGAAAGGAGAGGGGAAAAAAAAAGCAAAGATACAAGAGATAATCACCTTTGCATTTGAAAGTTGAGGCCCGAGG	GDNF_wgs_ref
ctgaactca	GAAAGTAAGAGGTTTATTTTTCTGTCACTCAGTGGAGACATACCCTGGAAAGGAGAGGGGAAAAAAAAAGCAAAGATACAAGAGATAATCACCTTTGCATTTGAAAGTTGAGGCCCGAGG	GDNF_wgs_ref
tcgactatg	GAAAGTAAGAGGTTTATTTTTCTGTCACTCAGTGGAGACATACCCTGGAAAGGAGAGGGGAAAAAAAAAGCAAAGATACAAGAGATAATCACCTTTGCATTTGAAAGTTGAGGCCCGAGG	GDNF_wgs_ref
gagtcgtga	CTACTTGGGGGGCTGAGGCAGGAGAATCGCTTGAACCCAGGAGGCGGAGGTTGCAGTGAGCCGAGATCACGCCACTGCACTCCCGCCTGGGTGACAAGAGCAAAACTCCATCTTAAAAAA	PIK3C2A_wgs_ref
cgtacgaag	CTACTTGGGGGGCTGAGGCAGGAGAATCGCTTGAACCCAGGAGGCGGAGGTTGCAGTGAGCCGAGATCACGCCACTGCACTCCCGCCTGGGTGACAAGAGCAAAACTCCATCTTAAAAAA	PIK3C2A_wgs_ref
acacattcc	CTACTTGGGGGGCTGAGGCAGGAGAATCGCTTGAACCCAGGAGGCGGAGGTTGCAGTGAGCCGAGATCACGCCACTGCACTCCCGCCTGGGTGACAAGAGCAAAACTCCATCTTAAAAAA	PIK3C2A_wgs_ref
accttcaag	CTACTTGGGGGGCTGAGGCAGGAGAATCGCTTGAACCCAGGAGGCGGAGGTTGCAGTGAGCCGAGATCACGCCACTGCACTCCCGCCTGGGTGACAAGAGCAAAACTCCATCTTAAAAAA	PIK3C2A_wgs_ref
taatcagtc	CTACTTGGGGGGCTGAGGCAGGAGAATCGCTTGAACCCAGGAGGCGGAGGTTGCAGTGAGCCGAGATCACGCCACTGCACTCCCGCCTGGGTGACAAGAGCAAAACTCCATCTTAAAAAA	PIK3C2A_wgs_ref
gtatatcag	CTACTTGGGGGGCTGAGGCAGGAGAATCGCTTGAACCCAGGAGGCGGAGGTTGCAGTGAGCCGAGATCACGCCACTGCACTCCCGCCTGGGTGACAAGAGCAAAACTCCATCTTAAAAAA	PIK3C2A_wgs_ref
ggtatagaa	ATATTTGTAGAAGGGTTATATTTTACTACTGTGGAAAAATATTTAAGATAGTTTTGCCAGAACAGTTTGTACAGACGTATGCTTATTTTAAAATTTTATCTCTTATTCAGTAAAAAACA	PTPRC_wgs_ref
gacacgagt	ATATTTGTAGAAGGGTTATATTTTACTACTGTGGAAAAATATTTAAGATAGTTTTGCCAGAACAGTTTGTACAGACGTATGCTTATTTTAAAATTTTATCTCTTATTCAGTAAAAAACA	PTPRC_wgs_ref
cgaatcgga	ATATTTGTAGAAGGGTTATATTTTACTACTGTGGAAAAATATTTAAGATAGTTTTGCCAGAACAGTTTGTACAGACGTATGCTTATTTTAAAATTTTATCTCTTATTCAGTAAAAAACA	PTPRC_wgs_ref
cgtcaatgg	ATATTTGTAGAAGGGTTATATTTTACTACTGTGGAAAAATATTTAAGATAGTTTTGCCAGAACAGTTTGTACAGACGTATGCTTATTTTAAAATTTTATCTCTTATTCAGTAAAAAACA	PTPRC_wgs_ref
ccgtagcaa	ATATTTGTAGAAGGGTTATATTTTACTACTGTGGAAAAATATTTAAGATAGTTTTGCCAGAACAGTTTGTACAGACGTATGCTTATTTTAAAATTTTATCTCTTATTCAGTAAAAAACA	PTPRC_wgs_ref
atcattagg	ATATTTGTAGAAGGGTTATATTTTACTACTGTGGAAAAATATTTAAGATAGTTTTGCCAGAACAGTTTGTACAGACGTATGCTTATTTTAAAATTTTATCTCTTATTCAGTAAAAAACA	PTPRC_wgs_ref
gtgttcgat	GGGAAATTGAATAACCATCTACCCCATTAGTCAGCATTTTCTTGAGATACATTTCTTTGAAAAGCAATTCATTCTCTCTCTAGTAATTGTAATTAATCCCCCCAAAATGCAAGTTTACTT	HSF2BP_wgs_ref
gcactatgg	GGGAAATTGAATAACCATCTACCCCATTAGTCAGCATTTTCTTGAGATACATTTCTTTGAAAAGCAATTCATTCTCTCTCTAGTAATTGTAATTAATCCCCCCAAAATGCAAGTTTACTT	HSF2BP_wgs_ref
atctgcctt	GGGAAATTGAATAACCATCTACCCCATTAGTCAGCATTTTCTTGAGATACATTTCTTTGAAAAGCAATTCATTCTCTCTCTAGTAATTGTAATTAATCCCCCCAAAATGCAAGTTTACTT	HSF2BP_wgs_ref
acaatgagc	GGGAAATTGAATAACCATCTACCCCATTAGTCAGCATTTTCTTGAGATACATTTCTTTGAAAAGCAATTCATTCTCTCTCTAGTAATTGTAATTAATCCCCCCAAAATGCAAGTTTACTT	HSF2BP_wgs_ref
ctacttaac	GGGAAATTGAATAACCATCTACCCCATTAGTCAGCATTTTCTTGAGATACATTTCTTTGAAAAGCAATTCATTCTCTCTCTAGTAATTGTAATTAATCCCCCCAAAATGCAAGTTTACTT	HSF2BP_wgs_ref
gtgtgcaga	GGGAAATTGAATAACCATCTACCCCATTAGTCAGCATTTTCTTGAGATACATTTCTTTGAAAAGCAATTCATTCTCTCTCTAGTAATTGTAATTAATCCCCCCAAAATGCAAGTTTACTT	HSF2BP_wgs_ref
taacggctt	AGATATATATTTAATGAAAAGAAGAGATACATAAATGTGTGAATTTCCAGTTTTTTTTTAATTATTTTAATCCCAAACATCTTCCTGAAAATAACATTCCCTTAAACATGCTGTGGAAT	ELMO1_wgs_ref
ctaacaaga	AGATATATATTTAATGAAAAGAAGAGATACATAAATGTGTGAATTTCCAGTTTTTTTTTAATTATTTTAATCCCAAACATCTTCCTGAAAATAACATTCCCTTAAACATGCTGTGGAAT	ELMO1_wgs_ref
aagagagcg	AGATATATATTTAATGAAAAGAAGAGATACATAAATGTGTGAATTTCCAGTTTTTTTTTAATTATTTTAATCCCAAACATCTTCCTGAAAATAACATTCCCTTAAACATGCTGTGGAAT	ELMO1_wgs_ref
gtagtacat	AGATATATATTTAATGAAAAGAAGAGATACATAAATGTGTGAATTTCCAGTTTTTTTTTAATTATTTTAATCCCAAACATCTTCCTGAAAATAACATTCCCTTAAACATGCTGTGGAAT	ELMO1_wgs_ref
tccttgaag	AGATATATATTTAATGAAAAGAAGAGATACATAAATGTGTGAATTTCCAGTTTTTTTTTAATTATTTTAATCCCAAACATCTTCCTGAAAATAACATTCCCTTAAACATGCTGTGGAAT	ELMO1_wgs_ref
gacgcctga	AGATATATATTTAATGAAAAGAAGAGATACATAAATGTGTGAATTTCCAGTTTTTTTTTAATTATTTTAATCCCAAACATCTTCCTGAAAATAACATTCCCTTAAACATGCTGTGGAAT	ELMO1_wgs_ref
cgtactgtc	CTTGTCATCTTTTCACAGGATTGTAATTAGTCTTGTTTCCCATGTAAAGAAACAACACACGCATACAGAAAAATCTATTATTTATCTATTATTTGGAAATCAACAAAAGTATTTGCCTTG	SCN9A_wgs_ref
ttgttccga	CTTGTCATCTTTTCACAGGATTGTAATTAGTCTTGTTTCCCATGTAAAGAAACAACACACGCATACAGAAAAATCTATTATTTATCTATTATTTGGAAATCAACAAAAGTATTTGCCTTG	SCN9A_wgs_ref
cctccagac	CTTGTCATCTTTTCACAGGATTGTAATTAGTCTTGTTTCCCATGTAAAGAAACAACACACGCATACAGAAAAATCTATTATTTATCTATTATTTGGAAATCAACAAAAGTATTTGCCTTG	SCN9A_wgs_ref
aggatatga	CTTGTCATCTTTTCACAGGATTGTAATTAGTCTTGTTTCCCATGTAAAGAAACAACACACGCATACAGAAAAATCTATTATTTATCTATTATTTGGAAATCAACAAAAGTATTTGCCTTG	SCN9A_wgs_ref
tagcaatgc	CTTGTCATCTTTTCACAGGATTGTAATTAGTCTTGTTTCCCATGTAAAGAAACAACACACGCATACAGAAAAATCTATTATTTATCTATTATTTGGAAATCAACAAAAGTATTTGCCTTG	SCN9A_wgs_ref
gatcttgac	CTTGTCATCTTTTCACAGGATTGTAATTAGTCTTGTTTCCCATGTAAAGAAACAACACACGCATACAGAAAAATCTATTATTTATCTATTATTTGGAAATCAACAAAAGTATTTGCCTTG	SCN9A_wgs_ref
tgaggtcct	CCCATCGCTGGAAAACAGCTGCTGTTAGATGTCCTCAGAAGTCAGTTGCAAATTTTAGCGTTAAAGTCAGGATTTATTGTTCATACTTGGCGGTGAGGAGGGCAGCTGGAGATCTTAAGA	CNTF_wgs_ref
atcgttcgg	CCCATCGCTGGAAAACAGCTGCTGTTAGATGTCCTCAGAAGTCAGTTGCAAATTTTAGCGTTAAAGTCAGGATTTATTGTTCATACTTGGCGGTGAGGAGGGCAGCTGGAGATCTTAAGA	CNTF_wgs_ref
tccttgact	CCCATCGCTGGAAAACAGCTGCTGTTAGATGTCCTCAGAAGTCAGTTGCAAATTTTAGCGTTAAAGTCAGGATTTATTGTTCATACTTGGCGGTGAGGAGGGCAGCTGGAGATCTTAAGA	CNTF_wgs_ref
atacatcac	CCCATCGCTGGAAAACAGCTGCTGTTAGATGTCCTCAGAAGTCAGTTGCAAATTTTAGCGTTAAAGTCAGGATTTATTGTTCATACTTGGCGGTGAGGAGGGCAGCTGGAGATCTTAAGA	CNTF_wgs_ref
tggataacg	CCCATCGCTGGAAAACAGCTGCTGTTAGATGTCCTCAGAAGTCAGTTGCAAATTTTAGCGTTAAAGTCAGGATTTATTGTTCATACTTGGCGGTGAGGAGGGCAGCTGGAGATCTTAAGA	CNTF_wgs_ref
catattcct	CCCATCGCTGGAAAACAGCTGCTGTTAGATGTCCTCAGAAGTCAGTTGCAAATTTTAGCGTTAAAGTCAGGATTTATTGTTCATACTTGGCGGTGAGGAGGGCAGCTGGAGATCTTAAGA	CNTF_wgs_ref
ctactacag	CAACCATGACCTTGGACAATCATGAAATATGCATCTCACTGGATGCAAAGAAAATCAGATGGAGCATGAATGGTACTGTACCGGTTCATCTGGACTGCCCCAGAAAAATAACTTCAAGCA	BCL2_wgs_ref
agtctgaag	CAACCATGACCTTGGACAATCATGAAATATGCATCTCACTGGATGCAAAGAAAATCAGATGGAGCATGAATGGTACTGTACCGGTTCATCTGGACTGCCCCAGAAAAATAACTTCAAGCA	BCL2_wgs_ref
cctcgcaac	CAACCATGACCTTGGACAATCATGAAATATGCATCTCACTGGATGCAAAGAAAATCAGATGGAGCATGAATGGTACTGTACCGGTTCATCTGGACTGCCCCAGAAAAATAACTTCAAGCA	BCL2_wgs_ref
ggctcaatc	CAACCATGACCTTGGACAATCATGAAATATGCATCTCACTGGATGCAAAGAAAATCAGATGGAGCATGAATGGTACTGTACCGGTTCATCTGGACTGCCCCAGAAAAATAACTTCAAGCA	BCL2_wgs_ref
tccatcgtc	CAACCATGACCTTGGACAATCATGAAATATGCATCTCACTGGATGCAAAGAAAATCAGATGGAGCATGAATGGTACTGTACCGGTTCATCTGGACTGCCCCAGAAAAATAACTTCAAGCA	BCL2_wgs_ref
atagagaag	CAACCATGACCTTGGACAATCATGAAATATGCATCTCACTGGATGCAAAGAAAATCAGATGGAGCATGAATGGTACTGTACCGGTTCATCTGGACTGCCCCAGAAAAATAACTTCAAGCA	BCL2_wgs_ref
ctctcgttg	GGGACCCCTCGCCCCAGCCTCATTCCCCATTCTGTGTCCCATGTCCCGTGTCTCCTCGGTCGCCCCGTGTTTGCGCTTGACCATGTTGCACTGTTTGCATGCGCCCGAGGCAGACGTCTG	CSK_wgs_ref
ttgcgcctc	GGGACCCCTCGCCCCAGCCTCATTCCCCATTCTGTGTCCCATGTCCCGTGTCTCCTCGGTCGCCCCGTGTTTGCGCTTGACCATGTTGCACTGTTTGCATGCGCCCGAGGCAGACGTCTG	CSK_wgs_ref
ccaaggctg	GGGACCCCTCGCCCCAGCCTCATTCCCCATTCTGTGTCCCATGTCCCGTGTCTCCTCGGTCGCCCCGTGTTTGCGCTTGACCATGTTGCACTGTTTGCATGCGCCCGAGGCAGACGTCTG	CSK_wgs_ref
aacgcacat	GGGACCCCTCGCCCCAGCCTCATTCCCCATTCTGTGTCCCATGTCCCGTGTCTCCTCGGTCGCCCCGTGTTTGCGCTTGACCATGTTGCACTGTTTGCATGCGCCCGAGGCAGACGTCTG	CSK_wgs_ref
gccttaaga	GGGACCCCTCGCCCCAGCCTCATTCCCCATTCTGTGTCCCATGTCCCGTGTCTCCTCGGTCGCCCCGTGTTTGCGCTTGACCATGTTGCACTGTTTGCATGCGCCCGAGGCAGACGTCTG	CSK_wgs_ref
gtagtgcca	GGGACCCCTCGCCCCAGCCTCATTCCCCATTCTGTGTCCCATGTCCCGTGTCTCCTCGGTCGCCCCGTGTTTGCGCTTGACCATGTTGCACTGTTTGCATGCGCCCGAGGCAGACGTCTG	CSK_wgs_ref
tgatgatga	GTAACGTGATTGATTCAGTATCTTAGAGTTTACAGTTTGTGTTTTAAAAAAACTGAAGGTTTTTTTTTTAAGTGCAACATTTCTGTATACTGTAAAAGTTATAATAACTGAACTGTTTG	NR2F2_wgs_ref
ccataacgc	GTAACGTGATTGATTCAGTATCTTAGAGTTTACAGTTTGTGTTTTAAAAAAACTGAAGGTTTTTTTTTTAAGTGCAACATTTCTGTATACTGTAAAAGTTATAATAACTGAACTGTTTG	NR2F2_wgs_ref
ttattggag	GTAACGTGATTGATTCAGTATCTTAGAGTTTACAGTTTGTGTTTTAAAAAAACTGAAGGTTTTTTTTTTAAGTGCAACATTTCTGTATACTGTAAAAGTTATAATAACTGAACTGTTTG	NR2F2_wgs_ref
aagataggc	GTAACGTGATTGATTCAGTATCTTAGAGTTTACAGTTTGTGTTTTAAAAAAACTGAAGGTTTTTTTTTTAAGTGCAACATTTCTGTATACTGTAAAAGTTATAATAACTGAACTGTTTG	NR2F2_wgs_ref
ccttatctc	GTAACGTGATTGATTCAGTATCTTAGAGTTTACAGTTTGTGTTTTAAAAAAACTGAAGGTTTTTTTTTTAAGTGCAACATTTCTGTATACTGTAAAAGTTATAATAACTGAACTGTTTG	NR2F2_wgs_ref
cgccgtcaa	GTAACGTGATTGATTCAGTATCTTAGAGTTTACAGTTTGTGTTTTAAAAAAACTGAAGGTTTTTTTTTTAAGTGCAACATTTCTGTATACTGTAAAAGTTATAATAACTGAACTGTTTG	NR2F2_wgs_ref
cagcttcgc	TATATAGCTGGTATTACACTATGTAGCAACTGAGTGCTTTTGTCTTTTTAAAAGCATTTCGTTATATAAAAATGGGGTGGGCACAGTGGCTCACGCCTGTAATCCCAGACTTTGAGAGGC	ZNF169_wgs_ref
ggtcgtgat	TATATAGCTGGTATTACACTATGTAGCAACTGAGTGCTTTTGTCTTTTTAAAAGCATTTCGTTATATAAAAATGGGGTGGGCACAGTGGCTCACGCCTGTAATCCCAGACTTTGAGAGGC	ZNF169_wgs_ref
tcctcggtg	TATATAGCTGGTATTACACTATGTAGCAACTGAGTGCTTTTGTCTTTTTAAAAGCATTTCGTTATATAAAAATGGGGTGGGCACAGTGGCTCACGCCTGTAATCCCAGACTTTGAGAGGC	ZNF169_wgs_ref
atacgtgaa	TATATAGCTGGTATTACACTATGTAGCAACTGAGTGCTTTTGTCTTTTTAAAAGCATTTCGTTATATAAAAATGGGGTGGGCACAGTGGCTCACGCCTGTAATCCCAGACTTTGAGAGGC	ZNF169_wgs_ref
tccgcagct	TATATAGCTGGTATTACACTATGTAGCAACTGAGTGCTTTTGTCTTTTTAAAAGCATTTCGTTATATAAAAATGGGGTGGGCACAGTGGCTCACGCCTGTAATCCCAGACTTTGAGAGGC	ZNF169_wgs_ref
gaagtatcg	TATATAGCTGGTATTACACTATGTAGCAACTGAGTGCTTTTGTCTTTTTAAAAGCATTTCGTTATATAAAAATGGGGTGGGCACAGTGGCTCACGCCTGTAATCCCAGACTTTGAGAGGC	ZNF169_wgs_ref
cgaaccaca	TAGATCTCTCGAATTATATTTATAGATGCAGTGTCCTGCCCAGTTTTGTTTGCCTCCTACATTTTACTGTAAAATATTTATTGTCTTCTAGCCTTGAGCCTCTGAGGGTCAGTAAGTGAA	LTN1_wgs_ref
cataaggct	TAGATCTCTCGAATTATATTTATAGATGCAGTGTCCTGCCCAGTTTTGTTTGCCTCCTACATTTTACTGTAAAATATTTATTGTCTTCTAGCCTTGAGCCTCTGAGGGTCAGTAAGTGAA	LTN1_wgs_ref
gaccagatt	TAGATCTCTCGAATTATATTTATAGATGCAGTGTCCTGCCCAGTTTTGTTTGCCTCCTACATTTTACTGTAAAATATTTATTGTCTTCTAGCCTTGAGCCTCTGAGGGTCAGTAAGTGAA	LTN1_wgs_ref
attacacgg	TAGATCTCTCGAATTATATTTATAGATGCAGTGTCCTGCCCAGTTTTGTTTGCCTCCTACATTTTACTGTAAAATATTTATTGTCTTCTAGCCTTGAGCCTCTGAGGGTCAGTAAGTGAA	LTN1_wgs_ref
gttacggtg	TAGATCTCTCGAATTATATTTATAGATGCAGTGTCCTGCCCAGTTTTGTTTGCCTCCTACATTTTACTGTAAAATATTTATTGTCTTCTAGCCTTGAGCCTCTGAGGGTCAGTAAGTGAA	LTN1_wgs_ref
agttgcagg	TAGATCTCTCGAATTATATTTATAGATGCAGTGTCCTGCCCAGTTTTGTTTGCCTCCTACATTTTACTGTAAAATATTTATTGTCTTCTAGCCTTGAGCCTCTGAGGGTCAGTAAGTGAA	LTN1_wgs_ref
ggaagagaa	GGGGTGGGAAGGTGGGGCCTGGCTGCTTTCCCTCTGGCACAAATGGCCAGGCTCTTCCAGACACAACAAGACGCCTATACTGGGGCCACCCTGATGTTTATACATTGGGTGTCCCACAGT	HOXC11_wgs_ref
ggaacttgg	GGGGTGGGAAGGTGGGGCCTGGCTGCTTTCCCTCTGGCACAAATGGCCAGGCTCTTCCAGACACAACAAGACGCCTATACTGGGGCCACCCTGATGTTTATACATTGGGTGTCCCACAGT	HOXC11_wgs_ref
agcatggtt	GGGGTGGGAAGGTGGGGCCTGGCTGCTTTCCCTCTGGCACAAATGGCCAGGCTCTTCCAGACACAACAAGACGCCTATACTGGGGCCACCCTGATGTTTATACATTGGGTGTCCCACAGT	HOXC11_wgs_ref
gccgatatt	GGGGTGGGAAGGTGGGGCCTGGCTGCTTTCCCTCTGGCACAAATGGCCAGGCTCTTCCAGACACAACAAGACGCCTATACTGGGGCCACCCTGATGTTTATACATTGGGTGTCCCACAGT	HOXC11_wgs_ref
tcggcaatc	GGGGTGGGAAGGTGGGGCCTGGCTGCTTTCCCTCTGGCACAAATGGCCAGGCTCTTCCAGACACAACAAGACGCCTATACTGGGGCCACCCTGATGTTTATACATTGGGTGTCCCACAGT	HOXC11_wgs_ref
ggatgtgtc	GGGGTGGGAAGGTGGGGCCTGGCTGCTTTCCCTCTGGCACAAATGGCCAGGCTCTTCCAGACACAACAAGACGCCTATACTGGGGCCACCCTGATGTTTATACATTGGGTGTCCCACAGT	HOXC11_wgs_ref
cgctaacat	TTGGCTAATTTTAAGTGGTTTTGTTAAAGTATTAATGATGCCAGCTGTCAGGATAAGAAATTGATTTGGAAAACTTTGCAAGTCAAATTTAACTTCTTCAGGATTTTGCTTAGTAAAGAA	CCNA2_wgs_ref
acactgcta	TTGGCTAATTTTAAGTGGTTTTGTTAAAGTATTAATGATGCCAGCTGTCAGGATAAGAAATTGATTTGGAAAACTTTGCAAGTCAAATTTAACTTCTTCAGGATTTTGCTTAGTAAAGAA	CCNA2_wgs_ref
tgatggagg	TTGGCTAATTTTAAGTGGTTTTGTTAAAGTATTAATGATGCCAGCTGTCAGGATAAGAAATTGATTTGGAAAACTTTGCAAGTCAAATTTAACTTCTTCAGGATTTTGCTTAGTAAAGAA	CCNA2_wgs_ref
cagacttat	TTGGCTAATTTTAAGTGGTTTTGTTAAAGTATTAATGATGCCAGCTGTCAGGATAAGAAATTGATTTGGAAAACTTTGCAAGTCAAATTTAACTTCTTCAGGATTTTGCTTAGTAAAGAA	CCNA2_wgs_ref
ttcagatga	TTGGCTAATTTTAAGTGGTTTTGTTAAAGTATTAATGATGCCAGCTGTCAGGATAAGAAATTGATTTGGAAAACTTTGCAAGTCAAATTTAACTTCTTCAGGATTTTGCTTAGTAAAGAA	CCNA2_wgs_ref
acaggtccg	TTGGCTAATTTTAAGTGGTTTTGTTAAAGTATTAATGATGCCAGCTGTCAGGATAAGAAATTGATTTGGAAAACTTTGCAAGTCAAATTTAACTTCTTCAGGATTTTGCTTAGTAAAGAA	CCNA2_wgs_ref
acgatcgtg	CTGCAGAACATAAACCTGCAAACCAAATTTTCCATACATTTTCAGGGACTTCACGGATCCCCTGAAGCTCATCCATGGACTTCCATGGACTACAGGTTGGGAACAGTCCACAGTCACACC	AC010547.9_wgs_ref
atcggttcc	CTGCAGAACATAAACCTGCAAACCAAATTTTCCATACATTTTCAGGGACTTCACGGATCCCCTGAAGCTCATCCATGGACTTCCATGGACTACAGGTTGGGAACAGTCCACAGTCACACC	AC010547.9_wgs_ref
cttgctcat	CTGCAGAACATAAACCTGCAAACCAAATTTTCCATACATTTTCAGGGACTTCACGGATCCCCTGAAGCTCATCCATGGACTTCCATGGACTACAGGTTGGGAACAGTCCACAGTCACACC	AC010547.9_wgs_ref
ttagacttg	CTGCAGAACATAAACCTGCAAACCAAATTTTCCATACATTTTCAGGGACTTCACGGATCCCCTGAAGCTCATCCATGGACTTCCATGGACTACAGGTTGGGAACAGTCCACAGTCACACC	AC010547.9_wgs_ref
aatccagtt	CTGCAGAACATAAACCTGCAAACCAAATTTTCCATACATTTTCAGGGACTTCACGGATCCCCTGAAGCTCATCCATGGACTTCCATGGACTACAGGTTGGGAACAGTCCACAGTCACACC	AC010547.9_wgs_ref
cgcatagcg	CTGCAGAACATAAACCTGCAAACCAAATTTTCCATACATTTTCAGGGACTTCACGGATCCCCTGAAGCTCATCCATGGACTTCCATGGACTACAGGTTGGGAACAGTCCACAGTCACACC	AC010547.9_wgs_ref
cctaggcac	CTTGAGAACATAAAGGAAGAGGCATGTATTTGACATGGTATTTTTCCCTTTCTTTATGTTATAATTGAGTAGTAGCCCTCTAATTTGTAGTTTGGGCAAGTACAGCCAACACCCTGACTC	CCNT1_wgs_ref
ccattcagg	CTTGAGAACATAAAGGAAGAGGCATGTATTTGACATGGTATTTTTCCCTTTCTTTATGTTATAATTGAGTAGTAGCCCTCTAATTTGTAGTTTGGGCAAGTACAGCCAACACCCTGACTC	CCNT1_wgs_ref
accacctgc	CTTGAGAACATAAAGGAAGAGGCATGTATTTGACATGGTATTTTTCCCTTTCTTTATGTTATAATTGAGTAGTAGCCCTCTAATTTGTAGTTTGGGCAAGTACAGCCAACACCCTGACTC	CCNT1_wgs_ref
atagctagg	CTTGAGAACATAAAGGAAGAGGCATGTATTTGACATGGTATTTTTCCCTTTCTTTATGTTATAATTGAGTAGTAGCCCTCTAATTTGTAGTTTGGGCAAGTACAGCCAACACCCTGACTC	CCNT1_wgs_ref
gttcatcat	CTTGAGAACATAAAGGAAGAGGCATGTATTTGACATGGTATTTTTCCCTTTCTTTATGTTATAATTGAGTAGTAGCCCTCTAATTTGTAGTTTGGGCAAGTACAGCCAACACCCTGACTC	CCNT1_wgs_ref
actatctcc	CTTGAGAACATAAAGGAAGAGGCATGTATTTGACATGGTATTTTTCCCTTTCTTTATGTTATAATTGAGTAGTAGCCCTCTAATTTGTAGTTTGGGCAAGTACAGCCAACACCCTGACTC	CCNT1_wgs_ref
gaagataga	GCCTCAAGAAATCAGATCTTGGGGAGACTCCCTTTCTACATGGCTGGCCTCCCATAAGGCTGATGTTGTTTGGCCAGAGATGGCTTTAAGGCCCACCAAATTGAGCATACTTCCCACTGG	ZNF280D_wgs_ref
cctatgact	GCCTCAAGAAATCAGATCTTGGGGAGACTCCCTTTCTACATGGCTGGCCTCCCATAAGGCTGATGTTGTTTGGCCAGAGATGGCTTTAAGGCCCACCAAATTGAGCATACTTCCCACTGG	ZNF280D_wgs_ref
tgtggatag	GCCTCAAGAAATCAGATCTTGGGGAGACTCCCTTTCTACATGGCTGGCCTCCCATAAGGCTGATGTTGTTTGGCCAGAGATGGCTTTAAGGCCCACCAAATTGAGCATACTTCCCACTGG	ZNF280D_wgs_ref
agttctaac	GCCTCAAGAAATCAGATCTTGGGGAGACTCCCTTTCTACATGGCTGGCCTCCCATAAGGCTGATGTTGTTTGGCCAGAGATGGCTTTAAGGCCCACCAAATTGAGCATACTTCCCACTGG	ZNF280D_wgs_ref
agaaccagt	GCCTCAAGAAATCAGATCTTGGGGAGACTCCCTTTCTACATGGCTGGCCTCCCATAAGGCTGATGTTGTTTGGCCAGAGATGGCTTTAAGGCCCACCAAATTGAGCATACTTCCCACTGG	ZNF280D_wgs_ref
aatgtctac	GCCTCAAGAAATCAGATCTTGGGGAGACTCCCTTTCTACATGGCTGGCCTCCCATAAGGCTGATGTTGTTTGGCCAGAGATGGCTTTAAGGCCCACCAAATTGAGCATACTTCCCACTGG	ZNF280D_wgs_ref
ttatagcgc	CAAATCTTATGTGAAGAAAAGACTGGTATGAAATCATTTTTTCCTGGGTCTAAAATAATCGCTAGTGTTATGTCAAAGTTAAGCCCGCACGCCAGGCCCAGTTAATGCTAGTCTTTCATG	LHFPL2_wgs_ref
acgtcgcag	CAAATCTTATGTGAAGAAAAGACTGGTATGAAATCATTTTTTCCTGGGTCTAAAATAATCGCTAGTGTTATGTCAAAGTTAAGCCCGCACGCCAGGCCCAGTTAATGCTAGTCTTTCATG	LHFPL2_wgs_ref
tgtcaattg	CAAATCTTATGTGAAGAAAAGACTGGTATGAAATCATTTTTTCCTGGGTCTAAAATAATCGCTAGTGTTATGTCAAAGTTAAGCCCGCACGCCAGGCCCAGTTAATGCTAGTCTTTCATG	LHFPL2_wgs_ref
tgttcgtta	CAAATCTTATGTGAAGAAAAGACTGGTATGAAATCATTTTTTCCTGGGTCTAAAATAATCGCTAGTGTTATGTCAAAGTTAAGCCCGCACGCCAGGCCCAGTTAATGCTAGTCTTTCATG	LHFPL2_wgs_ref
atgcgtcgt	CAAATCTTATGTGAAGAAAAGACTGGTATGAAATCATTTTTTCCTGGGTCTAAAATAATCGCTAGTGTTATGTCAAAGTTAAGCCCGCACGCCAGGCCCAGTTAATGCTAGTCTTTCATG	LHFPL2_wgs_ref
aactgatcc	CAAATCTTATGTGAAGAAAAGACTGGTATGAAATCATTTTTTCCTGGGTCTAAAATAATCGCTAGTGTTATGTCAAAGTTAAGCCCGCACGCCAGGCCCAGTTAATGCTAGTCTTTCATG	LHFPL2_wgs_ref
acagagtat	TGCTACTCTGCCAAGAGCCACCAAGTGCTTATATTTTTCATTTTTTACTCCTTTAGTTTGGAAAGCCATATACGTTTGAGAAGGTGTTTTAAAACTCTGTGTTACACTTACGATGCAAAG	TRAK1_wgs_ref
cactcttct	TGCTACTCTGCCAAGAGCCACCAAGTGCTTATATTTTTCATTTTTTACTCCTTTAGTTTGGAAAGCCATATACGTTTGAGAAGGTGTTTTAAAACTCTGTGTTACACTTACGATGCAAAG	TRAK1_wgs_ref
gcagagaag	TGCTACTCTGCCAAGAGCCACCAAGTGCTTATATTTTTCATTTTTTACTCCTTTAGTTTGGAAAGCCATATACGTTTGAGAAGGTGTTTTAAAACTCTGTGTTACACTTACGATGCAAAG	TRAK1_wgs_ref
cagatgtat	TGCTACTCTGCCAAGAGCCACCAAGTGCTTATATTTTTCATTTTTTACTCCTTTAGTTTGGAAAGCCATATACGTTTGAGAAGGTGTTTTAAAACTCTGTGTTACACTTACGATGCAAAG	TRAK1_wgs_ref
tactcaggc	TGCTACTCTGCCAAGAGCCACCAAGTGCTTATATTTTTCATTTTTTACTCCTTTAGTTTGGAAAGCCATATACGTTTGAGAAGGTGTTTTAAAACTCTGTGTTACACTTACGATGCAAAG	TRAK1_wgs_ref
gcggttaac	TGCTACTCTGCCAAGAGCCACCAAGTGCTTATATTTTTCATTTTTTACTCCTTTAGTTTGGAAAGCCATATACGTTTGAGAAGGTGTTTTAAAACTCTGTGTTACACTTACGATGCAAAG	TRAK1_wgs_ref
gtggttctc	CCATGAGACTGGCTTTCCACAAACTCTCATCTCAGGCCCTCCCCTTGTGCCTGATACCTGCACTCCGGCTTCCTAGACTCTGGCCCTGCCACACCAACACACTTTCTATTTGGGCTCCCA	SP7_wgs_ref
tccacctga	CCATGAGACTGGCTTTCCACAAACTCTCATCTCAGGCCCTCCCCTTGTGCCTGATACCTGCACTCCGGCTTCCTAGACTCTGGCCCTGCCACACCAACACACTTTCTATTTGGGCTCCCA	SP7_wgs_ref
atgagtcct	CCATGAGACTGGCTTTCCACAAACTCTCATCTCAGGCCCTCCCCTTGTGCCTGATACCTGCACTCCGGCTTCCTAGACTCTGGCCCTGCCACACCAACACACTTTCTATTTGGGCTCCCA	SP7_wgs_ref
caacagttg	CCATGAGACTGGCTTTCCACAAACTCTCATCTCAGGCCCTCCCCTTGTGCCTGATACCTGCACTCCGGCTTCCTAGACTCTGGCCCTGCCACACCAACACACTTTCTATTTGGGCTCCCA	SP7_wgs_ref
gtcagtatc	CCATGAGACTGGCTTTCCACAAACTCTCATCTCAGGCCCTCCCCTTGTGCCTGATACCTGCACTCCGGCTTCCTAGACTCTGGCCCTGCCACACCAACACACTTTCTATTTGGGCTCCCA	SP7_wgs_ref
tgctgcagt	CCATGAGACTGGCTTTCCACAAACTCTCATCTCAGGCCCTCCCCTTGTGCCTGATACCTGCACTCCGGCTTCCTAGACTCTGGCCCTGCCACACCAACACACTTTCTATTTGGGCTCCCA	SP7_wgs_ref
actcttaga	AAATTTACCAACGTGTGAGGGAGTTGCTGAGTTGAAGAATGCTCGCTTGAGGAGCTTCAGAGGAATCTTAGCAAAGCCAAGTTCAGTTCCCCAAAGCCTCCTAGAGCCTCTGGTAAGACT	CUX1_wgs_ref
gtctaatcc	AAATTTACCAACGTGTGAGGGAGTTGCTGAGTTGAAGAATGCTCGCTTGAGGAGCTTCAGAGGAATCTTAGCAAAGCCAAGTTCAGTTCCCCAAAGCCTCCTAGAGCCTCTGGTAAGACT	CUX1_wgs_ref
aagacgcag	AAATTTACCAACGTGTGAGGGAGTTGCTGAGTTGAAGAATGCTCGCTTGAGGAGCTTCAGAGGAATCTTAGCAAAGCCAAGTTCAGTTCCCCAAAGCCTCCTAGAGCCTCTGGTAAGACT	CUX1_wgs_ref
cacttcgag	AAATTTACCAACGTGTGAGGGAGTTGCTGAGTTGAAGAATGCTCGCTTGAGGAGCTTCAGAGGAATCTTAGCAAAGCCAAGTTCAGTTCCCCAAAGCCTCCTAGAGCCTCTGGTAAGACT	CUX1_wgs_ref
tactccgtc	AAATTTACCAACGTGTGAGGGAGTTGCTGAGTTGAAGAATGCTCGCTTGAGGAGCTTCAGAGGAATCTTAGCAAAGCCAAGTTCAGTTCCCCAAAGCCTCCTAGAGCCTCTGGTAAGACT	CUX1_wgs_ref
cgtcggttc	AAATTTACCAACGTGTGAGGGAGTTGCTGAGTTGAAGAATGCTCGCTTGAGGAGCTTCAGAGGAATCTTAGCAAAGCCAAGTTCAGTTCCCCAAAGCCTCCTAGAGCCTCTGGTAAGACT	CUX1_wgs_ref
agccactat	ATGAGAACTTTGTTTTATGTACCAAATTCACATTGACCATTTTCTGAGCTCTAGACTGATCGTAGTAAGTTTTGTGACTTAACAATGAAAGAAAGTAGAAAGATGCTTTGGGTTTTCAAA	LRRC8C_wgs_ref
gaactagca	ATGAGAACTTTGTTTTATGTACCAAATTCACATTGACCATTTTCTGAGCTCTAGACTGATCGTAGTAAGTTTTGTGACTTAACAATGAAAGAAAGTAGAAAGATGCTTTGGGTTTTCAAA	LRRC8C_wgs_ref
gcgaatgat	ATGAGAACTTTGTTTTATGTACCAAATTCACATTGACCATTTTCTGAGCTCTAGACTGATCGTAGTAAGTTTTGTGACTTAACAATGAAAGAAAGTAGAAAGATGCTTTGGGTTTTCAAA	LRRC8C_wgs_ref
cattcgtga	ATGAGAACTTTGTTTTATGTACCAAATTCACATTGACCATTTTCTGAGCTCTAGACTGATCGTAGTAAGTTTTGTGACTTAACAATGAAAGAAAGTAGAAAGATGCTTTGGGTTTTCAAA	LRRC8C_wgs_ref
ccgagtatc	ATGAGAACTTTGTTTTATGTACCAAATTCACATTGACCATTTTCTGAGCTCTAGACTGATCGTAGTAAGTTTTGTGACTTAACAATGAAAGAAAGTAGAAAGATGCTTTGGGTTTTCAAA	LRRC8C_wgs_ref
atcgtgcac	ATGAGAACTTTGTTTTATGTACCAAATTCACATTGACCATTTTCTGAGCTCTAGACTGATCGTAGTAAGTTTTGTGACTTAACAATGAAAGAAAGTAGAAAGATGCTTTGGGTTTTCAAA	LRRC8C_wgs_ref
gtgtggact	GGTGGGAGGGGAAGAACACCAATGTCCTAGCTGTATTATGATTCTGCAGTGAAGACATTGCATGTTGTTTTCACTACTGTACACTTGACCTGCACATGCGAGAAAAAGGTGGAATGTTTA	PDE7A_wgs_ref
tattcggat	GGTGGGAGGGGAAGAACACCAATGTCCTAGCTGTATTATGATTCTGCAGTGAAGACATTGCATGTTGTTTTCACTACTGTACACTTGACCTGCACATGCGAGAAAAAGGTGGAATGTTTA	PDE7A_wgs_ref
actcaccaa	GGTGGGAGGGGAAGAACACCAATGTCCTAGCTGTATTATGATTCTGCAGTGAAGACATTGCATGTTGTTTTCACTACTGTACACTTGACCTGCACATGCGAGAAAAAGGTGGAATGTTTA	PDE7A_wgs_ref
gtgaagctc	GGTGGGAGGGGAAGAACACCAATGTCCTAGCTGTATTATGATTCTGCAGTGAAGACATTGCATGTTGTTTTCACTACTGTACACTTGACCTGCACATGCGAGAAAAAGGTGGAATGTTTA	PDE7A_wgs_ref
gtatagctg	GGTGGGAGGGGAAGAACACCAATGTCCTAGCTGTATTATGATTCTGCAGTGAAGACATTGCATGTTGTTTTCACTACTGTACACTTGACCTGCACATGCGAGAAAAAGGTGGAATGTTTA	PDE7A_wgs_ref
tctctatgt	GGTGGGAGGGGAAGAACACCAATGTCCTAGCTGTATTATGATTCTGCAGTGAAGACATTGCATGTTGTTTTCACTACTGTACACTTGACCTGCACATGCGAGAAAAAGGTGGAATGTTTA	PDE7A_wgs_ref
tggacgatt	CACTAAAGCATAGAACTTAAACACGAATCCCTAAATGAACAGATTATGTTACATTAATCTGAGAATTTTAAATTTAGAAGCTAAAAGAAAGAAAAATCACAGCTGGTTGTAATCTTATGC	KCNK1_wgs_ref
cggttaatc	CACTAAAGCATAGAACTTAAACACGAATCCCTAAATGAACAGATTATGTTACATTAATCTGAGAATTTTAAATTTAGAAGCTAAAAGAAAGAAAAATCACAGCTGGTTGTAATCTTATGC	KCNK1_wgs_ref
gcgtgtgca	CACTAAAGCATAGAACTTAAACACGAATCCCTAAATGAACAGATTATGTTACATTAATCTGAGAATTTTAAATTTAGAAGCTAAAAGAAAGAAAAATCACAGCTGGTTGTAATCTTATGC	KCNK1_wgs_ref
ggttatacc	CACTAAAGCATAGAACTTAAACACGAATCCCTAAATGAACAGATTATGTTACATTAATCTGAGAATTTTAAATTTAGAAGCTAAAAGAAAGAAAAATCACAGCTGGTTGTAATCTTATGC	KCNK1_wgs_ref
accggtcaa	CACTAAAGCATAGAACTTAAACACGAATCCCTAAATGAACAGATTATGTTACATTAATCTGAGAATTTTAAATTTAGAAGCTAAAAGAAAGAAAAATCACAGCTGGTTGTAATCTTATGC	KCNK1_wgs_ref
agtcacttg	CACTAAAGCATAGAACTTAAACACGAATCCCTAAATGAACAGATTATGTTACATTAATCTGAGAATTTTAAATTTAGAAGCTAAAAGAAAGAAAAATCACAGCTGGTTGTAATCTTATGC	KCNK1_wgs_ref
acaatcatc	CAGCAATAGATAGCTGATACAAGGAAGTAGAGAACAAACATTTTCTATTAGTCTGTTTTCACATGGCTATAAAGAATACCACCTGAGACTGGGTAATTTATAAAGAAAGGAGGATTAATT	ADAM28_wgs_ref
cctgtagat	CAGCAATAGATAGCTGATACAAGGAAGTAGAGAACAAACATTTTCTATTAGTCTGTTTTCACATGGCTATAAAGAATACCACCTGAGACTGGGTAATTTATAAAGAAAGGAGGATTAATT	ADAM28_wgs_ref
gagtccgat	CAGCAATAGATAGCTGATACAAGGAAGTAGAGAACAAACATTTTCTATTAGTCTGTTTTCACATGGCTATAAAGAATACCACCTGAGACTGGGTAATTTATAAAGAAAGGAGGATTAATT	ADAM28_wgs_ref
gtcggtgag	CAGCAATAGATAGCTGATACAAGGAAGTAGAGAACAAACATTTTCTATTAGTCTGTTTTCACATGGCTATAAAGAATACCACCTGAGACTGGGTAATTTATAAAGAAAGGAGGATTAATT	ADAM28_wgs_ref
ccattggca	CAGCAATAGATAGCTGATACAAGGAAGTAGAGAACAAACATTTTCTATTAGTCTGTTTTCACATGGCTATAAAGAATACCACCTGAGACTGGGTAATTTATAAAGAAAGGAGGATTAATT	ADAM28_wgs_ref
cgcgatgtg	CAGCAATAGATAGCTGATACAAGGAAGTAGAGAACAAACATTTTCTATTAGTCTGTTTTCACATGGCTATAAAGAATACCACCTGAGACTGGGTAATTTATAAAGAAAGGAGGATTAATT	ADAM28_wgs_ref
tcaccgcca	ACAGTCTACTTATTTTTCAAGAGTAATTATTGTATAAGTTTGGTTGGTATAATGGTAAATATTATATAGTGGGGGTAAATTTGATTAGAGTTTTTTTTTTAAGCACTGGCTTCAGAAATC	C5orf28_wgs_ref
tatcctccg	ACAGTCTACTTATTTTTCAAGAGTAATTATTGTATAAGTTTGGTTGGTATAATGGTAAATATTATATAGTGGGGGTAAATTTGATTAGAGTTTTTTTTTTAAGCACTGGCTTCAGAAATC	C5orf28_wgs_ref
ccattgagt	ACAGTCTACTTATTTTTCAAGAGTAATTATTGTATAAGTTTGGTTGGTATAATGGTAAATATTATATAGTGGGGGTAAATTTGATTAGAGTTTTTTTTTTAAGCACTGGCTTCAGAAATC	C5orf28_wgs_ref
aacgcgtcg	ACAGTCTACTTATTTTTCAAGAGTAATTATTGTATAAGTTTGGTTGGTATAATGGTAAATATTATATAGTGGGGGTAAATTTGATTAGAGTTTTTTTTTTAAGCACTGGCTTCAGAAATC	C5orf28_wgs_ref
gtaacgcta	ACAGTCTACTTATTTTTCAAGAGTAATTATTGTATAAGTTTGGTTGGTATAATGGTAAATATTATATAGTGGGGGTAAATTTGATTAGAGTTTTTTTTTTAAGCACTGGCTTCAGAAATC	C5orf28_wgs_ref
atctgtcgc	ACAGTCTACTTATTTTTCAAGAGTAATTATTGTATAAGTTTGGTTGGTATAATGGTAAATATTATATAGTGGGGGTAAATTTGATTAGAGTTTTTTTTTTAAGCACTGGCTTCAGAAATC	C5orf28_wgs_ref
ttgactgtt	TACTGACATCATCTAGACATGATTTGGAAGGAACAGCTTAGGACCTCCTGATGAGGTCACATTGTTGTTTCTTTTAACTAGACTTGGCAAAGAAAGGCAAAAATTGACCAGCCTATCTTT	HLF_wgs_ref
aatgctaag	TACTGACATCATCTAGACATGATTTGGAAGGAACAGCTTAGGACCTCCTGATGAGGTCACATTGTTGTTTCTTTTAACTAGACTTGGCAAAGAAAGGCAAAAATTGACCAGCCTATCTTT	HLF_wgs_ref
tagtgaagt	TACTGACATCATCTAGACATGATTTGGAAGGAACAGCTTAGGACCTCCTGATGAGGTCACATTGTTGTTTCTTTTAACTAGACTTGGCAAAGAAAGGCAAAAATTGACCAGCCTATCTTT	HLF_wgs_ref
gacttgtat	TACTGACATCATCTAGACATGATTTGGAAGGAACAGCTTAGGACCTCCTGATGAGGTCACATTGTTGTTTCTTTTAACTAGACTTGGCAAAGAAAGGCAAAAATTGACCAGCCTATCTTT	HLF_wgs_ref
atgaacttg	TACTGACATCATCTAGACATGATTTGGAAGGAACAGCTTAGGACCTCCTGATGAGGTCACATTGTTGTTTCTTTTAACTAGACTTGGCAAAGAAAGGCAAAAATTGACCAGCCTATCTTT	HLF_wgs_ref
ttccgagta	TACTGACATCATCTAGACATGATTTGGAAGGAACAGCTTAGGACCTCCTGATGAGGTCACATTGTTGTTTCTTTTAACTAGACTTGGCAAAGAAAGGCAAAAATTGACCAGCCTATCTTT	HLF_wgs_ref
aagttactc	CAGCAGATGTTCACTTCTGTCAAACAAGGGGAAGTAGTGGTGGAGCCTTTATTCAGGCACGGGTCTCCTCATTCCTAACTCCAAGATGCAGAGGGAAAACGAACTGCTCAATTAAGAGTT	NHLRC2_wgs_ref
tggaactaa	CAGCAGATGTTCACTTCTGTCAAACAAGGGGAAGTAGTGGTGGAGCCTTTATTCAGGCACGGGTCTCCTCATTCCTAACTCCAAGATGCAGAGGGAAAACGAACTGCTCAATTAAGAGTT	NHLRC2_wgs_ref
tcacgtgtt	CAGCAGATGTTCACTTCTGTCAAACAAGGGGAAGTAGTGGTGGAGCCTTTATTCAGGCACGGGTCTCCTCATTCCTAACTCCAAGATGCAGAGGGAAAACGAACTGCTCAATTAAGAGTT	NHLRC2_wgs_ref
agagcattc	CAGCAGATGTTCACTTCTGTCAAACAAGGGGAAGTAGTGGTGGAGCCTTTATTCAGGCACGGGTCTCCTCATTCCTAACTCCAAGATGCAGAGGGAAAACGAACTGCTCAATTAAGAGTT	NHLRC2_wgs_ref
atctagtgg	CAGCAGATGTTCACTTCTGTCAAACAAGGGGAAGTAGTGGTGGAGCCTTTATTCAGGCACGGGTCTCCTCATTCCTAACTCCAAGATGCAGAGGGAAAACGAACTGCTCAATTAAGAGTT	NHLRC2_wgs_ref
ggacttaat	CAGCAGATGTTCACTTCTGTCAAACAAGGGGAAGTAGTGGTGGAGCCTTTATTCAGGCACGGGTCTCCTCATTCCTAACTCCAAGATGCAGAGGGAAAACGAACTGCTCAATTAAGAGTT	NHLRC2_wgs_ref
taagagctt	AGTGTGTCTATGAGTTCGTAAGTTGGTACTTAATGGTTATATTATTTAATTCACCTCAGTGGACAGAGATTAAAACAGAGTCATTTTCTGGTTCCTTTTCCTGTGGTTAATTAAGTCCTT	PRDM5_wgs_ref
ggttctcgc	AGTGTGTCTATGAGTTCGTAAGTTGGTACTTAATGGTTATATTATTTAATTCACCTCAGTGGACAGAGATTAAAACAGAGTCATTTTCTGGTTCCTTTTCCTGTGGTTAATTAAGTCCTT	PRDM5_wgs_ref
gcactactg	AGTGTGTCTATGAGTTCGTAAGTTGGTACTTAATGGTTATATTATTTAATTCACCTCAGTGGACAGAGATTAAAACAGAGTCATTTTCTGGTTCCTTTTCCTGTGGTTAATTAAGTCCTT	PRDM5_wgs_ref
ttgaactcc	AGTGTGTCTATGAGTTCGTAAGTTGGTACTTAATGGTTATATTATTTAATTCACCTCAGTGGACAGAGATTAAAACAGAGTCATTTTCTGGTTCCTTTTCCTGTGGTTAATTAAGTCCTT	PRDM5_wgs_ref
atccggttc	AGTGTGTCTATGAGTTCGTAAGTTGGTACTTAATGGTTATATTATTTAATTCACCTCAGTGGACAGAGATTAAAACAGAGTCATTTTCTGGTTCCTTTTCCTGTGGTTAATTAAGTCCTT	PRDM5_wgs_ref
ccgaacttg	AGTGTGTCTATGAGTTCGTAAGTTGGTACTTAATGGTTATATTATTTAATTCACCTCAGTGGACAGAGATTAAAACAGAGTCATTTTCTGGTTCCTTTTCCTGTGGTTAATTAAGTCCTT	PRDM5_wgs_ref
atagacagg	CTTTCAGTTAACGCGTCCCTCTTGCCCCATGCTTGTCCTGCCACACAAATGTGAAAATGCAACGTTACAAAGATCTGTGCCTCAGACACCATTTGAACACAGAGAAACTCGTGGGCTTAT	ERICH1_wgs_ref
accagatta	CTTTCAGTTAACGCGTCCCTCTTGCCCCATGCTTGTCCTGCCACACAAATGTGAAAATGCAACGTTACAAAGATCTGTGCCTCAGACACCATTTGAACACAGAGAAACTCGTGGGCTTAT	ERICH1_wgs_ref
ttgctcgga	CTTTCAGTTAACGCGTCCCTCTTGCCCCATGCTTGTCCTGCCACACAAATGTGAAAATGCAACGTTACAAAGATCTGTGCCTCAGACACCATTTGAACACAGAGAAACTCGTGGGCTTAT	ERICH1_wgs_ref
gtaacgtac	CTTTCAGTTAACGCGTCCCTCTTGCCCCATGCTTGTCCTGCCACACAAATGTGAAAATGCAACGTTACAAAGATCTGTGCCTCAGACACCATTTGAACACAGAGAAACTCGTGGGCTTAT	ERICH1_wgs_ref
caattagac	CTTTCAGTTAACGCGTCCCTCTTGCCCCATGCTTGTCCTGCCACACAAATGTGAAAATGCAACGTTACAAAGATCTGTGCCTCAGACACCATTTGAACACAGAGAAACTCGTGGGCTTAT	ERICH1_wgs_ref
cgtggatat	CTTTCAGTTAACGCGTCCCTCTTGCCCCATGCTTGTCCTGCCACACAAATGTGAAAATGCAACGTTACAAAGATCTGTGCCTCAGACACCATTTGAACACAGAGAAACTCGTGGGCTTAT	ERICH1_wgs_ref
agtaatggc	AGTGTGGGCCTAATTCCTGGGAGCTTTGCAATCTAGGTGCTCCTTGGTCCAGAGACTCTTTGCCATCAGAAAGGGATGTTCCCAATCTGGGATGGAGAAACCCCCTTTGAGGCCAAAAGC	TEKT1_wgs_ref
tgtccgacc	AGTGTGGGCCTAATTCCTGGGAGCTTTGCAATCTAGGTGCTCCTTGGTCCAGAGACTCTTTGCCATCAGAAAGGGATGTTCCCAATCTGGGATGGAGAAACCCCCTTTGAGGCCAAAAGC	TEKT1_wgs_ref
gttgagaga	AGTGTGGGCCTAATTCCTGGGAGCTTTGCAATCTAGGTGCTCCTTGGTCCAGAGACTCTTTGCCATCAGAAAGGGATGTTCCCAATCTGGGATGGAGAAACCCCCTTTGAGGCCAAAAGC	TEKT1_wgs_ref
cggtgatga	AGTGTGGGCCTAATTCCTGGGAGCTTTGCAATCTAGGTGCTCCTTGGTCCAGAGACTCTTTGCCATCAGAAAGGGATGTTCCCAATCTGGGATGGAGAAACCCCCTTTGAGGCCAAAAGC	TEKT1_wgs_ref
ccttccgag	AGTGTGGGCCTAATTCCTGGGAGCTTTGCAATCTAGGTGCTCCTTGGTCCAGAGACTCTTTGCCATCAGAAAGGGATGTTCCCAATCTGGGATGGAGAAACCCCCTTTGAGGCCAAAAGC	TEKT1_wgs_ref
tcaccttca	AGTGTGGGCCTAATTCCTGGGAGCTTTGCAATCTAGGTGCTCCTTGGTCCAGAGACTCTTTGCCATCAGAAAGGGATGTTCCCAATCTGGGATGGAGAAACCCCCTTTGAGGCCAAAAGC	TEKT1_wgs_ref
aggaccaac	ACCGTGGGGATGCCCAACTCACAGTGACTTCCCGTTTGGGGCCCGGTGTGGCCGCGGGCGGGTTTATCCAAAGGGATGGCTGGAAATTGGCCGCTCCCACGAGGCTCCCTCCAGGCTTGG	MYT1_wgs_ref
aagtcctca	ACCGTGGGGATGCCCAACTCACAGTGACTTCCCGTTTGGGGCCCGGTGTGGCCGCGGGCGGGTTTATCCAAAGGGATGGCTGGAAATTGGCCGCTCCCACGAGGCTCCCTCCAGGCTTGG	MYT1_wgs_ref
aggctcaat	ACCGTGGGGATGCCCAACTCACAGTGACTTCCCGTTTGGGGCCCGGTGTGGCCGCGGGCGGGTTTATCCAAAGGGATGGCTGGAAATTGGCCGCTCCCACGAGGCTCCCTCCAGGCTTGG	MYT1_wgs_ref
aatcgaatc	ACCGTGGGGATGCCCAACTCACAGTGACTTCCCGTTTGGGGCCCGGTGTGGCCGCGGGCGGGTTTATCCAAAGGGATGGCTGGAAATTGGCCGCTCCCACGAGGCTCCCTCCAGGCTTGG	MYT1_wgs_ref
ctcaacgta	ACCGTGGGGATGCCCAACTCACAGTGACTTCCCGTTTGGGGCCCGGTGTGGCCGCGGGCGGGTTTATCCAAAGGGATGGCTGGAAATTGGCCGCTCCCACGAGGCTCCCTCCAGGCTTGG	MYT1_wgs_ref
cggataata	ACCGTGGGGATGCCCAACTCACAGTGACTTCCCGTTTGGGGCCCGGTGTGGCCGCGGGCGGGTTTATCCAAAGGGATGGCTGGAAATTGGCCGCTCCCACGAGGCTCCCTCCAGGCTTGG	MYT1_wgs_ref
aagcgccta	TTGCCTGAGCTTAGGAGTTCTGTGCTGCAGTGAGCTATGACTGTGCCACTGCACTCCAGCCTTGGAGACAGAGTGAGACCGTGTTTCTCTCTTTTTTTTTTTTTTAAGTATATTCCCTTG	DSE_wgs_ref
cgtgttacg	TTGCCTGAGCTTAGGAGTTCTGTGCTGCAGTGAGCTATGACTGTGCCACTGCACTCCAGCCTTGGAGACAGAGTGAGACCGTGTTTCTCTCTTTTTTTTTTTTTTAAGTATATTCCCTTG	DSE_wgs_ref
tggttgatc	TTGCCTGAGCTTAGGAGTTCTGTGCTGCAGTGAGCTATGACTGTGCCACTGCACTCCAGCCTTGGAGACAGAGTGAGACCGTGTTTCTCTCTTTTTTTTTTTTTTAAGTATATTCCCTTG	DSE_wgs_ref
tgatcggcg	TTGCCTGAGCTTAGGAGTTCTGTGCTGCAGTGAGCTATGACTGTGCCACTGCACTCCAGCCTTGGAGACAGAGTGAGACCGTGTTTCTCTCTTTTTTTTTTTTTTAAGTATATTCCCTTG	DSE_wgs_ref
actgagata	TTGCCTGAGCTTAGGAGTTCTGTGCTGCAGTGAGCTATGACTGTGCCACTGCACTCCAGCCTTGGAGACAGAGTGAGACCGTGTTTCTCTCTTTTTTTTTTTTTTAAGTATATTCCCTTG	DSE_wgs_ref
ctacgtacg	TTGCCTGAGCTTAGGAGTTCTGTGCTGCAGTGAGCTATGACTGTGCCACTGCACTCCAGCCTTGGAGACAGAGTGAGACCGTGTTTCTCTCTTTTTTTTTTTTTTAAGTATATTCCCTTG	DSE_wgs_ref
ccatctgtt	TTTTTTTTTCCTTTCGCTGGTCGTTATTTTTCTAAACCTATCCTGAAATCATGTCAATTTTCTTTTGTATGGTTGAAGACAACTAGATCACTTGATAATGGTTTTGCTCAGGTCACATTG	UQCRB_wgs_ref
aggcgctac	TTTTTTTTTCCTTTCGCTGGTCGTTATTTTTCTAAACCTATCCTGAAATCATGTCAATTTTCTTTTGTATGGTTGAAGACAACTAGATCACTTGATAATGGTTTTGCTCAGGTCACATTG	UQCRB_wgs_ref
ccttagcta	TTTTTTTTTCCTTTCGCTGGTCGTTATTTTTCTAAACCTATCCTGAAATCATGTCAATTTTCTTTTGTATGGTTGAAGACAACTAGATCACTTGATAATGGTTTTGCTCAGGTCACATTG	UQCRB_wgs_ref
aatcgcttg	TTTTTTTTTCCTTTCGCTGGTCGTTATTTTTCTAAACCTATCCTGAAATCATGTCAATTTTCTTTTGTATGGTTGAAGACAACTAGATCACTTGATAATGGTTTTGCTCAGGTCACATTG	UQCRB_wgs_ref
gcattcttg	TTTTTTTTTCCTTTCGCTGGTCGTTATTTTTCTAAACCTATCCTGAAATCATGTCAATTTTCTTTTGTATGGTTGAAGACAACTAGATCACTTGATAATGGTTTTGCTCAGGTCACATTG	UQCRB_wgs_ref
ctgcactaa	TTTTTTTTTCCTTTCGCTGGTCGTTATTTTTCTAAACCTATCCTGAAATCATGTCAATTTTCTTTTGTATGGTTGAAGACAACTAGATCACTTGATAATGGTTTTGCTCAGGTCACATTG	UQCRB_wgs_ref
gactcaagt	GAATGTGTAAATCTAACTTTGAGGTTCAGTAAGTTAAGTAGTATAGACCTAGAGATCACTGCTTTACCATTTTACTTTCAAATGAATGAGAGCGACTGCTAGTGGCAGAACGCAGA	TLK1_wgs_ref
gcacacgtt	GAATGTGTAAATCTAACTTTGAGGTTCAGTAAGTTAAGTAGTATAGACCTAGAGATCACTGCTTTACCATTTTACTTTCAAATGAATGAGAGCGACTGCTAGTGGCAGAACGCAGA	TLK1_wgs_ref
gtaaggtat	GAATGTGTAAATCTAACTTTGAGGTTCAGTAAGTTAAGTAGTATAGACCTAGAGATCACTGCTTTACCATTTTACTTTCAAATGAATGAGAGCGACTGCTAGTGGCAGAACGCAGA	TLK1_wgs_ref
ctcttggtc	GAATGTGTAAATCTAACTTTGAGGTTCAGTAAGTTAAGTAGTATAGACCTAGAGATCACTGCTTTACCATTTTACTTTCAAATGAATGAGAGCGACTGCTAGTGGCAGAACGCAGA	TLK1_wgs_ref
caggcataa	GAATGTGTAAATCTAACTTTGAGGTTCAGTAAGTTAAGTAGTATAGACCTAGAGATCACTGCTTTACCATTTTACTTTCAAATGAATGAGAGCGACTGCTAGTGGCAGAACGCAGA	TLK1_wgs_ref
gcgatcaat	GAATGTGTAAATCTAACTTTGAGGTTCAGTAAGTTAAGTAGTATAGACCTAGAGATCACTGCTTTACCATTTTACTTTCAAATGAATGAGAGCGACTGCTAGTGGCAGAACGCAGA	TLK1_wgs_ref
gcgtatgac	TCTTTAACCTCATCTACAAGCATTTGCCCTGTGGATTCCAGCATTTGCCATTCCTGGAATCAAGGAATCCTGAGTCTGGGCAATGAAACCAAAGCCAGGAGTTGACGCATCCTGCAGTTG	HK2_wgs_ref
gttcgtatg	TCTTTAACCTCATCTACAAGCATTTGCCCTGTGGATTCCAGCATTTGCCATTCCTGGAATCAAGGAATCCTGAGTCTGGGCAATGAAACCAAAGCCAGGAGTTGACGCATCCTGCAGTTG	HK2_wgs_ref
ttgcaccgc	TCTTTAACCTCATCTACAAGCATTTGCCCTGTGGATTCCAGCATTTGCCATTCCTGGAATCAAGGAATCCTGAGTCTGGGCAATGAAACCAAAGCCAGGAGTTGACGCATCCTGCAGTTG	HK2_wgs_ref
acgctgcag	TCTTTAACCTCATCTACAAGCATTTGCCCTGTGGATTCCAGCATTTGCCATTCCTGGAATCAAGGAATCCTGAGTCTGGGCAATGAAACCAAAGCCAGGAGTTGACGCATCCTGCAGTTG	HK2_wgs_ref
atgtctacc	TCTTTAACCTCATCTACAAGCATTTGCCCTGTGGATTCCAGCATTTGCCATTCCTGGAATCAAGGAATCCTGAGTCTGGGCAATGAAACCAAAGCCAGGAGTTGACGCATCCTGCAGTTG	HK2_wgs_ref
acgattact	TCTTTAACCTCATCTACAAGCATTTGCCCTGTGGATTCCAGCATTTGCCATTCCTGGAATCAAGGAATCCTGAGTCTGGGCAATGAAACCAAAGCCAGGAGTTGACGCATCCTGCAGTTG	HK2_wgs_ref
aagcgcatg	GACCTTGCCAAGACTAAAAGACCTCTAGACTGTGAGCTCAGTTATGGAGAACAAAAACAGCTTCATAGTGAGTAGAACACCGAGGATAAACACTGGGGCCATGGGTCCTTTCTGAGGCAG	IRS1_wgs_ref
tctgcgcac	GACCTTGCCAAGACTAAAAGACCTCTAGACTGTGAGCTCAGTTATGGAGAACAAAAACAGCTTCATAGTGAGTAGAACACCGAGGATAAACACTGGGGCCATGGGTCCTTTCTGAGGCAG	IRS1_wgs_ref
agagaggtc	GACCTTGCCAAGACTAAAAGACCTCTAGACTGTGAGCTCAGTTATGGAGAACAAAAACAGCTTCATAGTGAGTAGAACACCGAGGATAAACACTGGGGCCATGGGTCCTTTCTGAGGCAG	IRS1_wgs_ref
ttacagcct	GACCTTGCCAAGACTAAAAGACCTCTAGACTGTGAGCTCAGTTATGGAGAACAAAAACAGCTTCATAGTGAGTAGAACACCGAGGATAAACACTGGGGCCATGGGTCCTTTCTGAGGCAG	IRS1_wgs_ref
ctaggagtc	GACCTTGCCAAGACTAAAAGACCTCTAGACTGTGAGCTCAGTTATGGAGAACAAAAACAGCTTCATAGTGAGTAGAACACCGAGGATAAACACTGGGGCCATGGGTCCTTTCTGAGGCAG	IRS1_wgs_ref
gttgtctgt	GACCTTGCCAAGACTAAAAGACCTCTAGACTGTGAGCTCAGTTATGGAGAACAAAAACAGCTTCATAGTGAGTAGAACACCGAGGATAAACACTGGGGCCATGGGTCCTTTCTGAGGCAG	IRS1_wgs_ref
tacgctatc	CATTTTCCTGGCCATACAGCCATGACTGAGATATGAGTGTTGAGCCTCTTAGGCTTTGGGACTCTTTGTCATGCAAGTTGATGGTATACATTATCTGGTGTTTATAAAGGATTAATCACA	EPB41L5_wgs_ref
ctgatgatt	CATTTTCCTGGCCATACAGCCATGACTGAGATATGAGTGTTGAGCCTCTTAGGCTTTGGGACTCTTTGTCATGCAAGTTGATGGTATACATTATCTGGTGTTTATAAAGGATTAATCACA	EPB41L5_wgs_ref
attagcatg	CATTTTCCTGGCCATACAGCCATGACTGAGATATGAGTGTTGAGCCTCTTAGGCTTTGGGACTCTTTGTCATGCAAGTTGATGGTATACATTATCTGGTGTTTATAAAGGATTAATCACA	EPB41L5_wgs_ref
agagaaggc	CATTTTCCTGGCCATACAGCCATGACTGAGATATGAGTGTTGAGCCTCTTAGGCTTTGGGACTCTTTGTCATGCAAGTTGATGGTATACATTATCTGGTGTTTATAAAGGATTAATCACA	EPB41L5_wgs_ref
caggtctat	CATTTTCCTGGCCATACAGCCATGACTGAGATATGAGTGTTGAGCCTCTTAGGCTTTGGGACTCTTTGTCATGCAAGTTGATGGTATACATTATCTGGTGTTTATAAAGGATTAATCACA	EPB41L5_wgs_ref
gaagccaag	CATTTTCCTGGCCATACAGCCATGACTGAGATATGAGTGTTGAGCCTCTTAGGCTTTGGGACTCTTTGTCATGCAAGTTGATGGTATACATTATCTGGTGTTTATAAAGGATTAATCACA	EPB41L5_wgs_ref
ttccgtaag	GTTTTATTTGTTAATTGGATTGTAATTTGCCATCAGATTCTCTGTATTATAGAAGCTATCTTGCTTCTTCAATAAGAGGAGGAAAAAGAATCTCACAATTCCCAATATAATCTTTAACAA	PCDH10_wgs_ref
gtattctga	GTTTTATTTGTTAATTGGATTGTAATTTGCCATCAGATTCTCTGTATTATAGAAGCTATCTTGCTTCTTCAATAAGAGGAGGAAAAAGAATCTCACAATTCCCAATATAATCTTTAACAA	PCDH10_wgs_ref
tccatcgaa	GTTTTATTTGTTAATTGGATTGTAATTTGCCATCAGATTCTCTGTATTATAGAAGCTATCTTGCTTCTTCAATAAGAGGAGGAAAAAGAATCTCACAATTCCCAATATAATCTTTAACAA	PCDH10_wgs_ref
tggccacac	GTTTTATTTGTTAATTGGATTGTAATTTGCCATCAGATTCTCTGTATTATAGAAGCTATCTTGCTTCTTCAATAAGAGGAGGAAAAAGAATCTCACAATTCCCAATATAATCTTTAACAA	PCDH10_wgs_ref
aatctggta	GTTTTATTTGTTAATTGGATTGTAATTTGCCATCAGATTCTCTGTATTATAGAAGCTATCTTGCTTCTTCAATAAGAGGAGGAAAAAGAATCTCACAATTCCCAATATAATCTTTAACAA	PCDH10_wgs_ref
gctactgcg	GTTTTATTTGTTAATTGGATTGTAATTTGCCATCAGATTCTCTGTATTATAGAAGCTATCTTGCTTCTTCAATAAGAGGAGGAAAAAGAATCTCACAATTCCCAATATAATCTTTAACAA	PCDH10_wgs_ref
aagattagc	ACTGGCCTCAATGGCGGACTCAGTCACATTGACTGACGGGGACCAGGGCTTGTGTGGGTCGAGAGCGCCCTCATGGTGCTGGTGCTGTTGTGTGTAGGTCCCCTGGGGACACAAGCAGGC	ANGPTL4_wgs_ref
cgtagaagt	ACTGGCCTCAATGGCGGACTCAGTCACATTGACTGACGGGGACCAGGGCTTGTGTGGGTCGAGAGCGCCCTCATGGTGCTGGTGCTGTTGTGTGTAGGTCCCCTGGGGACACAAGCAGGC	ANGPTL4_wgs_ref
gacagcgag	ACTGGCCTCAATGGCGGACTCAGTCACATTGACTGACGGGGACCAGGGCTTGTGTGGGTCGAGAGCGCCCTCATGGTGCTGGTGCTGTTGTGTGTAGGTCCCCTGGGGACACAAGCAGGC	ANGPTL4_wgs_ref
tgacagccg	ACTGGCCTCAATGGCGGACTCAGTCACATTGACTGACGGGGACCAGGGCTTGTGTGGGTCGAGAGCGCCCTCATGGTGCTGGTGCTGTTGTGTGTAGGTCCCCTGGGGACACAAGCAGGC	ANGPTL4_wgs_ref
ggttcctga	ACTGGCCTCAATGGCGGACTCAGTCACATTGACTGACGGGGACCAGGGCTTGTGTGGGTCGAGAGCGCCCTCATGGTGCTGGTGCTGTTGTGTGTAGGTCCCCTGGGGACACAAGCAGGC	ANGPTL4_wgs_ref
acgtaacaa	ACTGGCCTCAATGGCGGACTCAGTCACATTGACTGACGGGGACCAGGGCTTGTGTGGGTCGAGAGCGCCCTCATGGTGCTGGTGCTGTTGTGTGTAGGTCCCCTGGGGACACAAGCAGGC	ANGPTL4_wgs_ref
gacggacca	CTATGTAAGATATTATTTCTGAAACAATTTAGCTATATCCACTATGATTATAAACTGTGTCTCGACCTGTGTTATTTACATTAGCTGCTTAAAAAAGCATTGAGTTAATTTTTTTAAATA	PPAP2B_wgs_ref
cacgatcag	CTATGTAAGATATTATTTCTGAAACAATTTAGCTATATCCACTATGATTATAAACTGTGTCTCGACCTGTGTTATTTACATTAGCTGCTTAAAAAAGCATTGAGTTAATTTTTTTAAATA	PPAP2B_wgs_ref
actgcgcct	CTATGTAAGATATTATTTCTGAAACAATTTAGCTATATCCACTATGATTATAAACTGTGTCTCGACCTGTGTTATTTACATTAGCTGCTTAAAAAAGCATTGAGTTAATTTTTTTAAATA	PPAP2B_wgs_ref
ctattcaac	CTATGTAAGATATTATTTCTGAAACAATTTAGCTATATCCACTATGATTATAAACTGTGTCTCGACCTGTGTTATTTACATTAGCTGCTTAAAAAAGCATTGAGTTAATTTTTTTAAATA	PPAP2B_wgs_ref
gaccaggta	CTATGTAAGATATTATTTCTGAAACAATTTAGCTATATCCACTATGATTATAAACTGTGTCTCGACCTGTGTTATTTACATTAGCTGCTTAAAAAAGCATTGAGTTAATTTTTTTAAATA	PPAP2B_wgs_ref
gtatcgaac	CTATGTAAGATATTATTTCTGAAACAATTTAGCTATATCCACTATGATTATAAACTGTGTCTCGACCTGTGTTATTTACATTAGCTGCTTAAAAAAGCATTGAGTTAATTTTTTTAAATA	PPAP2B_wgs_ref
gaccttggt	GAATGGCGGTTTTCCATTTGGATTTGGGGATGAGCAGCCAATGAGCCTATCTCATTCCCGTTAACGTGAGAGAAACATCCAGACGCTATCCTCAGGTCTCACACACCCCCGCCGTGCTCT	AC010536.1_wgs_ref
gcgactgca	GAATGGCGGTTTTCCATTTGGATTTGGGGATGAGCAGCCAATGAGCCTATCTCATTCCCGTTAACGTGAGAGAAACATCCAGACGCTATCCTCAGGTCTCACACACCCCCGCCGTGCTCT	AC010536.1_wgs_ref
agctagtta	GAATGGCGGTTTTCCATTTGGATTTGGGGATGAGCAGCCAATGAGCCTATCTCATTCCCGTTAACGTGAGAGAAACATCCAGACGCTATCCTCAGGTCTCACACACCCCCGCCGTGCTCT	AC010536.1_wgs_ref
atacggaac	GAATGGCGGTTTTCCATTTGGATTTGGGGATGAGCAGCCAATGAGCCTATCTCATTCCCGTTAACGTGAGAGAAACATCCAGACGCTATCCTCAGGTCTCACACACCCCCGCCGTGCTCT	AC010536.1_wgs_ref
cttcagcaa	GAATGGCGGTTTTCCATTTGGATTTGGGGATGAGCAGCCAATGAGCCTATCTCATTCCCGTTAACGTGAGAGAAACATCCAGACGCTATCCTCAGGTCTCACACACCCCCGCCGTGCTCT	AC010536.1_wgs_ref
ctcgaatct	GAATGGCGGTTTTCCATTTGGATTTGGGGATGAGCAGCCAATGAGCCTATCTCATTCCCGTTAACGTGAGAGAAACATCCAGACGCTATCCTCAGGTCTCACACACCCCCGCCGTGCTCT	AC010536.1_wgs_ref
gttctgtct	TTGACATTTGGTAGCCATATATGTAATTGAAGAAGTTATATATTTCACTTTTTGACAACCGAAAAAGTTTGCCTTGTTTCAAATCATGTGCTGGCTGTTTTGTAAGTAAATTTATACATG	C4orf32_wgs_ref
ttgaggctg	TTGACATTTGGTAGCCATATATGTAATTGAAGAAGTTATATATTTCACTTTTTGACAACCGAAAAAGTTTGCCTTGTTTCAAATCATGTGCTGGCTGTTTTGTAAGTAAATTTATACATG	C4orf32_wgs_ref
ggttcgatc	TTGACATTTGGTAGCCATATATGTAATTGAAGAAGTTATATATTTCACTTTTTGACAACCGAAAAAGTTTGCCTTGTTTCAAATCATGTGCTGGCTGTTTTGTAAGTAAATTTATACATG	C4orf32_wgs_ref
aatcatgtg	TTGACATTTGGTAGCCATATATGTAATTGAAGAAGTTATATATTTCACTTTTTGACAACCGAAAAAGTTTGCCTTGTTTCAAATCATGTGCTGGCTGTTTTGTAAGTAAATTTATACATG	C4orf32_wgs_ref
tacctggca	TTGACATTTGGTAGCCATATATGTAATTGAAGAAGTTATATATTTCACTTTTTGACAACCGAAAAAGTTTGCCTTGTTTCAAATCATGTGCTGGCTGTTTTGTAAGTAAATTTATACATG	C4orf32_wgs_ref
gacagcttg	TTGACATTTGGTAGCCATATATGTAATTGAAGAAGTTATATATTTCACTTTTTGACAACCGAAAAAGTTTGCCTTGTTTCAAATCATGTGCTGGCTGTTTTGTAAGTAAATTTATACATG	C4orf32_wgs_ref
aacgcttat	TGAAATGACTGAATCACAGAATATTAACTCTGTTATGGAACAAATCATAACAGATTTTACCTGTTTACATTTCAGGTAAAAATGTATCGCATTGTTATCTAATATTAAAAAATTACCCCC	PARP15_wgs_ref
acgtccatt	TGAAATGACTGAATCACAGAATATTAACTCTGTTATGGAACAAATCATAACAGATTTTACCTGTTTACATTTCAGGTAAAAATGTATCGCATTGTTATCTAATATTAAAAAATTACCCCC	PARP15_wgs_ref
aactattcg	TGAAATGACTGAATCACAGAATATTAACTCTGTTATGGAACAAATCATAACAGATTTTACCTGTTTACATTTCAGGTAAAAATGTATCGCATTGTTATCTAATATTAAAAAATTACCCCC	PARP15_wgs_ref
acagcgcaa	TGAAATGACTGAATCACAGAATATTAACTCTGTTATGGAACAAATCATAACAGATTTTACCTGTTTACATTTCAGGTAAAAATGTATCGCATTGTTATCTAATATTAAAAAATTACCCCC	PARP15_wgs_ref
tgatctaac	TGAAATGACTGAATCACAGAATATTAACTCTGTTATGGAACAAATCATAACAGATTTTACCTGTTTACATTTCAGGTAAAAATGTATCGCATTGTTATCTAATATTAAAAAATTACCCCC	PARP15_wgs_ref
aggccgcta	TGAAATGACTGAATCACAGAATATTAACTCTGTTATGGAACAAATCATAACAGATTTTACCTGTTTACATTTCAGGTAAAAATGTATCGCATTGTTATCTAATATTAAAAAATTACCCCC	PARP15_wgs_ref
cactaccat	TCTGGGGCATTTGTCCTGTTTTATGTGCAAATGAAAGTCTAAAAAATATGAGGAAGATATTACATTTTTCAGGAGCCTCCATTTTTTCAGTCTAAGAGAATGATAAGTGAGAGGCCTATT	RAB22A_wgs_ref
agttacgta	TCTGGGGCATTTGTCCTGTTTTATGTGCAAATGAAAGTCTAAAAAATATGAGGAAGATATTACATTTTTCAGGAGCCTCCATTTTTTCAGTCTAAGAGAATGATAAGTGAGAGGCCTATT	RAB22A_wgs_ref
cgtgtctac	TCTGGGGCATTTGTCCTGTTTTATGTGCAAATGAAAGTCTAAAAAATATGAGGAAGATATTACATTTTTCAGGAGCCTCCATTTTTTCAGTCTAAGAGAATGATAAGTGAGAGGCCTATT	RAB22A_wgs_ref
ttcatgtca	TCTGGGGCATTTGTCCTGTTTTATGTGCAAATGAAAGTCTAAAAAATATGAGGAAGATATTACATTTTTCAGGAGCCTCCATTTTTTCAGTCTAAGAGAATGATAAGTGAGAGGCCTATT	RAB22A_wgs_ref
acctagacc	TCTGGGGCATTTGTCCTGTTTTATGTGCAAATGAAAGTCTAAAAAATATGAGGAAGATATTACATTTTTCAGGAGCCTCCATTTTTTCAGTCTAAGAGAATGATAAGTGAGAGGCCTATT	RAB22A_wgs_ref
cgttaatac	TCTGGGGCATTTGTCCTGTTTTATGTGCAAATGAAAGTCTAAAAAATATGAGGAAGATATTACATTTTTCAGGAGCCTCCATTTTTTCAGTCTAAGAGAATGATAAGTGAGAGGCCTATT	RAB22A_wgs_ref
ctgccgtag	ATCCACACTTCAAAGAAGAAATGCATTTAACTTTTAATAACTTAGTCAAAAAGTATAATGTTGCCTTGCCTTGCATAACCTTTAACTATTGCAAATGATGTTTTGTCCTTCCCCTTTGTC	LYRM2_wgs_ref
cgtcttgtt	ATCCACACTTCAAAGAAGAAATGCATTTAACTTTTAATAACTTAGTCAAAAAGTATAATGTTGCCTTGCCTTGCATAACCTTTAACTATTGCAAATGATGTTTTGTCCTTCCCCTTTGTC	LYRM2_wgs_ref
agaagtgca	ATCCACACTTCAAAGAAGAAATGCATTTAACTTTTAATAACTTAGTCAAAAAGTATAATGTTGCCTTGCCTTGCATAACCTTTAACTATTGCAAATGATGTTTTGTCCTTCCCCTTTGTC	LYRM2_wgs_ref
atgttcctt	ATCCACACTTCAAAGAAGAAATGCATTTAACTTTTAATAACTTAGTCAAAAAGTATAATGTTGCCTTGCCTTGCATAACCTTTAACTATTGCAAATGATGTTTTGTCCTTCCCCTTTGTC	LYRM2_wgs_ref
cagttgtcg	ATCCACACTTCAAAGAAGAAATGCATTTAACTTTTAATAACTTAGTCAAAAAGTATAATGTTGCCTTGCCTTGCATAACCTTTAACTATTGCAAATGATGTTTTGTCCTTCCCCTTTGTC	LYRM2_wgs_ref
tcactccat	ATCCACACTTCAAAGAAGAAATGCATTTAACTTTTAATAACTTAGTCAAAAAGTATAATGTTGCCTTGCCTTGCATAACCTTTAACTATTGCAAATGATGTTTTGTCCTTCCCCTTTGTC	LYRM2_wgs_ref
gcgatcctg	TGGCAGGCAGTAAGTGCAGCAGAATCTGGCAGGACTGATATTTGTGCAGTGGGCCTGCCACACACCCTCTGCCTAGGAGGCTGTATGCCAGAGCTCATCTCTAGCAAGGAATTTATCTTC	RAB6B_wgs_ref
gaacttcca	TGGCAGGCAGTAAGTGCAGCAGAATCTGGCAGGACTGATATTTGTGCAGTGGGCCTGCCACACACCCTCTGCCTAGGAGGCTGTATGCCAGAGCTCATCTCTAGCAAGGAATTTATCTTC	RAB6B_wgs_ref
tgccgagga	TGGCAGGCAGTAAGTGCAGCAGAATCTGGCAGGACTGATATTTGTGCAGTGGGCCTGCCACACACCCTCTGCCTAGGAGGCTGTATGCCAGAGCTCATCTCTAGCAAGGAATTTATCTTC	RAB6B_wgs_ref
agtgatcgt	TGGCAGGCAGTAAGTGCAGCAGAATCTGGCAGGACTGATATTTGTGCAGTGGGCCTGCCACACACCCTCTGCCTAGGAGGCTGTATGCCAGAGCTCATCTCTAGCAAGGAATTTATCTTC	RAB6B_wgs_ref
catacgcta	TGGCAGGCAGTAAGTGCAGCAGAATCTGGCAGGACTGATATTTGTGCAGTGGGCCTGCCACACACCCTCTGCCTAGGAGGCTGTATGCCAGAGCTCATCTCTAGCAAGGAATTTATCTTC	RAB6B_wgs_ref
ccaattccg	TGGCAGGCAGTAAGTGCAGCAGAATCTGGCAGGACTGATATTTGTGCAGTGGGCCTGCCACACACCCTCTGCCTAGGAGGCTGTATGCCAGAGCTCATCTCTAGCAAGGAATTTATCTTC	RAB6B_wgs_ref
cagaatgcg	ACAAACGTTAGAAATTGTATTGTTCATTGCACTTGTTGCCCTGTTCCCCAAGCTTGTCAATGTTTAGAGATACTATTCGGGTTGCTAAAGCCATTATTCATAGAAAATTTCTGCCCCTAC	SAMD5_wgs_ref
acctgacct	ACAAACGTTAGAAATTGTATTGTTCATTGCACTTGTTGCCCTGTTCCCCAAGCTTGTCAATGTTTAGAGATACTATTCGGGTTGCTAAAGCCATTATTCATAGAAAATTTCTGCCCCTAC	SAMD5_wgs_ref
gacaatgat	ACAAACGTTAGAAATTGTATTGTTCATTGCACTTGTTGCCCTGTTCCCCAAGCTTGTCAATGTTTAGAGATACTATTCGGGTTGCTAAAGCCATTATTCATAGAAAATTTCTGCCCCTAC	SAMD5_wgs_ref
agttcgcag	ACAAACGTTAGAAATTGTATTGTTCATTGCACTTGTTGCCCTGTTCCCCAAGCTTGTCAATGTTTAGAGATACTATTCGGGTTGCTAAAGCCATTATTCATAGAAAATTTCTGCCCCTAC	SAMD5_wgs_ref
acaacttgt	ACAAACGTTAGAAATTGTATTGTTCATTGCACTTGTTGCCCTGTTCCCCAAGCTTGTCAATGTTTAGAGATACTATTCGGGTTGCTAAAGCCATTATTCATAGAAAATTTCTGCCCCTAC	SAMD5_wgs_ref
gcctaatgc	ACAAACGTTAGAAATTGTATTGTTCATTGCACTTGTTGCCCTGTTCCCCAAGCTTGTCAATGTTTAGAGATACTATTCGGGTTGCTAAAGCCATTATTCATAGAAAATTTCTGCCCCTAC	SAMD5_wgs_ref
attgccaga	TTTAGCAGGACAAAGGCAAACTAAATGTAGAACATAACATATCAGCTGAATATGTCTATCCAGGACTGTTTTTCTAGAACATAAATCATGGAGCTCCTTGACAGTGTATCCACTGTTTTT	CDYL2_wgs_ref
ttctctact	TTTAGCAGGACAAAGGCAAACTAAATGTAGAACATAACATATCAGCTGAATATGTCTATCCAGGACTGTTTTTCTAGAACATAAATCATGGAGCTCCTTGACAGTGTATCCACTGTTTTT	CDYL2_wgs_ref
ggatactct	TTTAGCAGGACAAAGGCAAACTAAATGTAGAACATAACATATCAGCTGAATATGTCTATCCAGGACTGTTTTTCTAGAACATAAATCATGGAGCTCCTTGACAGTGTATCCACTGTTTTT	CDYL2_wgs_ref
ctcagcagt	TTTAGCAGGACAAAGGCAAACTAAATGTAGAACATAACATATCAGCTGAATATGTCTATCCAGGACTGTTTTTCTAGAACATAAATCATGGAGCTCCTTGACAGTGTATCCACTGTTTTT	CDYL2_wgs_ref
gatcacggc	TTTAGCAGGACAAAGGCAAACTAAATGTAGAACATAACATATCAGCTGAATATGTCTATCCAGGACTGTTTTTCTAGAACATAAATCATGGAGCTCCTTGACAGTGTATCCACTGTTTTT	CDYL2_wgs_ref
ttgcggtgc	TTTAGCAGGACAAAGGCAAACTAAATGTAGAACATAACATATCAGCTGAATATGTCTATCCAGGACTGTTTTTCTAGAACATAAATCATGGAGCTCCTTGACAGTGTATCCACTGTTTTT	CDYL2_wgs_ref
agttgtggc	CTTTCCAGAATTATTTATTCCATAGGGTTTCTCTCCTGTGCAGCTCTCTCATGGGTAATGGGGCGTGTTTTCTTGCCAAAGGCGGTTCCACCCTCGTGATTGTATAGGGCTCTTCTCCTG	GRM6_wgs_ref
ggttacgtc	CTTTCCAGAATTATTTATTCCATAGGGTTTCTCTCCTGTGCAGCTCTCTCATGGGTAATGGGGCGTGTTTTCTTGCCAAAGGCGGTTCCACCCTCGTGATTGTATAGGGCTCTTCTCCTG	GRM6_wgs_ref
ctactagaa	CTTTCCAGAATTATTTATTCCATAGGGTTTCTCTCCTGTGCAGCTCTCTCATGGGTAATGGGGCGTGTTTTCTTGCCAAAGGCGGTTCCACCCTCGTGATTGTATAGGGCTCTTCTCCTG	GRM6_wgs_ref
acgtgaact	CTTTCCAGAATTATTTATTCCATAGGGTTTCTCTCCTGTGCAGCTCTCTCATGGGTAATGGGGCGTGTTTTCTTGCCAAAGGCGGTTCCACCCTCGTGATTGTATAGGGCTCTTCTCCTG	GRM6_wgs_ref
cttgattgt	CTTTCCAGAATTATTTATTCCATAGGGTTTCTCTCCTGTGCAGCTCTCTCATGGGTAATGGGGCGTGTTTTCTTGCCAAAGGCGGTTCCACCCTCGTGATTGTATAGGGCTCTTCTCCTG	GRM6_wgs_ref
tcaggagga	CTTTCCAGAATTATTTATTCCATAGGGTTTCTCTCCTGTGCAGCTCTCTCATGGGTAATGGGGCGTGTTTTCTTGCCAAAGGCGGTTCCACCCTCGTGATTGTATAGGGCTCTTCTCCTG	GRM6_wgs_ref
gagttacac	AGGGCTGCGTGTAGCACCCTTATGGTCTTGCAGAACACACCAAGAAACCCGACGGCTTCCATATTTTCTGACCCTACAAACAGGTCCCTAATACTGATGTGGAGAAAGCTCAAGAGGGAA	KCNS1_wgs_ref
aggaataac	AGGGCTGCGTGTAGCACCCTTATGGTCTTGCAGAACACACCAAGAAACCCGACGGCTTCCATATTTTCTGACCCTACAAACAGGTCCCTAATACTGATGTGGAGAAAGCTCAAGAGGGAA	KCNS1_wgs_ref
aacctagct	AGGGCTGCGTGTAGCACCCTTATGGTCTTGCAGAACACACCAAGAAACCCGACGGCTTCCATATTTTCTGACCCTACAAACAGGTCCCTAATACTGATGTGGAGAAAGCTCAAGAGGGAA	KCNS1_wgs_ref
ccggattat	AGGGCTGCGTGTAGCACCCTTATGGTCTTGCAGAACACACCAAGAAACCCGACGGCTTCCATATTTTCTGACCCTACAAACAGGTCCCTAATACTGATGTGGAGAAAGCTCAAGAGGGAA	KCNS1_wgs_ref
gaagtgctc	AGGGCTGCGTGTAGCACCCTTATGGTCTTGCAGAACACACCAAGAAACCCGACGGCTTCCATATTTTCTGACCCTACAAACAGGTCCCTAATACTGATGTGGAGAAAGCTCAAGAGGGAA	KCNS1_wgs_ref
ccatcctcg	AGGGCTGCGTGTAGCACCCTTATGGTCTTGCAGAACACACCAAGAAACCCGACGGCTTCCATATTTTCTGACCCTACAAACAGGTCCCTAATACTGATGTGGAGAAAGCTCAAGAGGGAA	KCNS1_wgs_ref
attgacttg	CCAGAGTAGTTGGAAGAGTGCTTGCCTTTTTTTGTATATTTCTAATATGGAGTGATATAGTTTGGCTCTGTGTCTCCATCCAAATCTCATCTTAAATTGTAATCTGCATGTGTTGTGGGA	SIRPB1_wgs_ref
aggtcgtag	CCAGAGTAGTTGGAAGAGTGCTTGCCTTTTTTTGTATATTTCTAATATGGAGTGATATAGTTTGGCTCTGTGTCTCCATCCAAATCTCATCTTAAATTGTAATCTGCATGTGTTGTGGGA	SIRPB1_wgs_ref
ccgtattct	CCAGAGTAGTTGGAAGAGTGCTTGCCTTTTTTTGTATATTTCTAATATGGAGTGATATAGTTTGGCTCTGTGTCTCCATCCAAATCTCATCTTAAATTGTAATCTGCATGTGTTGTGGGA	SIRPB1_wgs_ref
ggttcgcac	CCAGAGTAGTTGGAAGAGTGCTTGCCTTTTTTTGTATATTTCTAATATGGAGTGATATAGTTTGGCTCTGTGTCTCCATCCAAATCTCATCTTAAATTGTAATCTGCATGTGTTGTGGGA	SIRPB1_wgs_ref
gacagctaa	CCAGAGTAGTTGGAAGAGTGCTTGCCTTTTTTTGTATATTTCTAATATGGAGTGATATAGTTTGGCTCTGTGTCTCCATCCAAATCTCATCTTAAATTGTAATCTGCATGTGTTGTGGGA	SIRPB1_wgs_ref
aagaggcgg	CCAGAGTAGTTGGAAGAGTGCTTGCCTTTTTTTGTATATTTCTAATATGGAGTGATATAGTTTGGCTCTGTGTCTCCATCCAAATCTCATCTTAAATTGTAATCTGCATGTGTTGTGGGA	SIRPB1_wgs_ref
cgatgcttg	CACCACGGTAGTTAAGGTATCAGACGGGATCTCAAGGCTCAACGAGGAGCAGATTTGCTTCCAAGTTCTTTTGTGTGGCTGTTGGCAGACCTAAGAAGATCCACTTCCAAGCTCACTCAT	NME9_wgs_ref
tgcctaacc	CACCACGGTAGTTAAGGTATCAGACGGGATCTCAAGGCTCAACGAGGAGCAGATTTGCTTCCAAGTTCTTTTGTGTGGCTGTTGGCAGACCTAAGAAGATCCACTTCCAAGCTCACTCAT	NME9_wgs_ref
ccggtgatg	CACCACGGTAGTTAAGGTATCAGACGGGATCTCAAGGCTCAACGAGGAGCAGATTTGCTTCCAAGTTCTTTTGTGTGGCTGTTGGCAGACCTAAGAAGATCCACTTCCAAGCTCACTCAT	NME9_wgs_ref
gccggtgat	CACCACGGTAGTTAAGGTATCAGACGGGATCTCAAGGCTCAACGAGGAGCAGATTTGCTTCCAAGTTCTTTTGTGTGGCTGTTGGCAGACCTAAGAAGATCCACTTCCAAGCTCACTCAT	NME9_wgs_ref
taggagctc	CACCACGGTAGTTAAGGTATCAGACGGGATCTCAAGGCTCAACGAGGAGCAGATTTGCTTCCAAGTTCTTTTGTGTGGCTGTTGGCAGACCTAAGAAGATCCACTTCCAAGCTCACTCAT	NME9_wgs_ref
cacagcatc	CACCACGGTAGTTAAGGTATCAGACGGGATCTCAAGGCTCAACGAGGAGCAGATTTGCTTCCAAGTTCTTTTGTGTGGCTGTTGGCAGACCTAAGAAGATCCACTTCCAAGCTCACTCAT	NME9_wgs_ref
catccacga	ATTTTTATACCAGTCTAGGGACAAAGGAGACTGAACATCTTTGCAGCAGGATAGGCTGGTAATTTGATCAAATTTATTCAAAAAGCTCTCAGTCTGTGTCATGTAAGGACATGCTTATGA	ATP8B4_wgs_ref
gtagtggct	ATTTTTATACCAGTCTAGGGACAAAGGAGACTGAACATCTTTGCAGCAGGATAGGCTGGTAATTTGATCAAATTTATTCAAAAAGCTCTCAGTCTGTGTCATGTAAGGACATGCTTATGA	ATP8B4_wgs_ref
aaccgtatc	ATTTTTATACCAGTCTAGGGACAAAGGAGACTGAACATCTTTGCAGCAGGATAGGCTGGTAATTTGATCAAATTTATTCAAAAAGCTCTCAGTCTGTGTCATGTAAGGACATGCTTATGA	ATP8B4_wgs_ref
atggagact	ATTTTTATACCAGTCTAGGGACAAAGGAGACTGAACATCTTTGCAGCAGGATAGGCTGGTAATTTGATCAAATTTATTCAAAAAGCTCTCAGTCTGTGTCATGTAAGGACATGCTTATGA	ATP8B4_wgs_ref
aatcatcgc	ATTTTTATACCAGTCTAGGGACAAAGGAGACTGAACATCTTTGCAGCAGGATAGGCTGGTAATTTGATCAAATTTATTCAAAAAGCTCTCAGTCTGTGTCATGTAAGGACATGCTTATGA	ATP8B4_wgs_ref
cagacacga	ATTTTTATACCAGTCTAGGGACAAAGGAGACTGAACATCTTTGCAGCAGGATAGGCTGGTAATTTGATCAAATTTATTCAAAAAGCTCTCAGTCTGTGTCATGTAAGGACATGCTTATGA	ATP8B4_wgs_ref
cacgcacac	TGGCATGCCATTGAAACTAAGAGCTCTCAAGTCAAGGAAGCTGGGCTGGGCAGTATCCCCCGCCTTTAGTTCTCCACTGGGGAGGAATCCTGGACCAAGCACAAAAACTTAACAAAAGTG	LAMB3_wgs_ref
gacggcagt	TGGCATGCCATTGAAACTAAGAGCTCTCAAGTCAAGGAAGCTGGGCTGGGCAGTATCCCCCGCCTTTAGTTCTCCACTGGGGAGGAATCCTGGACCAAGCACAAAAACTTAACAAAAGTG	LAMB3_wgs_ref
ccaagacaa	TGGCATGCCATTGAAACTAAGAGCTCTCAAGTCAAGGAAGCTGGGCTGGGCAGTATCCCCCGCCTTTAGTTCTCCACTGGGGAGGAATCCTGGACCAAGCACAAAAACTTAACAAAAGTG	LAMB3_wgs_ref
gatggttgg	TGGCATGCCATTGAAACTAAGAGCTCTCAAGTCAAGGAAGCTGGGCTGGGCAGTATCCCCCGCCTTTAGTTCTCCACTGGGGAGGAATCCTGGACCAAGCACAAAAACTTAACAAAAGTG	LAMB3_wgs_ref
acggcatcc	TGGCATGCCATTGAAACTAAGAGCTCTCAAGTCAAGGAAGCTGGGCTGGGCAGTATCCCCCGCCTTTAGTTCTCCACTGGGGAGGAATCCTGGACCAAGCACAAAAACTTAACAAAAGTG	LAMB3_wgs_ref
agagatggt	TGGCATGCCATTGAAACTAAGAGCTCTCAAGTCAAGGAAGCTGGGCTGGGCAGTATCCCCCGCCTTTAGTTCTCCACTGGGGAGGAATCCTGGACCAAGCACAAAAACTTAACAAAAGTG	LAMB3_wgs_ref
tcttcgtgc	TTTTGTGCTGTTGATTACTTCTGTACTAAACTGGTAGCCAATTGTTCACTTCTAAATGGAAGGGAAAAAGTTACCCACACAAGTTAGAAAATGATTTACCGAATTATTTTTTTGAGTTAG	SERBP1_wgs_ref
ggtcattat	TTTTGTGCTGTTGATTACTTCTGTACTAAACTGGTAGCCAATTGTTCACTTCTAAATGGAAGGGAAAAAGTTACCCACACAAGTTAGAAAATGATTTACCGAATTATTTTTTTGAGTTAG	SERBP1_wgs_ref
atcgtgcta	TTTTGTGCTGTTGATTACTTCTGTACTAAACTGGTAGCCAATTGTTCACTTCTAAATGGAAGGGAAAAAGTTACCCACACAAGTTAGAAAATGATTTACCGAATTATTTTTTTGAGTTAG	SERBP1_wgs_ref
catcttgaa	TTTTGTGCTGTTGATTACTTCTGTACTAAACTGGTAGCCAATTGTTCACTTCTAAATGGAAGGGAAAAAGTTACCCACACAAGTTAGAAAATGATTTACCGAATTATTTTTTTGAGTTAG	SERBP1_wgs_ref
agtctagtt	TTTTGTGCTGTTGATTACTTCTGTACTAAACTGGTAGCCAATTGTTCACTTCTAAATGGAAGGGAAAAAGTTACCCACACAAGTTAGAAAATGATTTACCGAATTATTTTTTTGAGTTAG	SERBP1_wgs_ref
ggatccgca	TTTTGTGCTGTTGATTACTTCTGTACTAAACTGGTAGCCAATTGTTCACTTCTAAATGGAAGGGAAAAAGTTACCCACACAAGTTAGAAAATGATTTACCGAATTATTTTTTTGAGTTAG	SERBP1_wgs_ref
cacagacgt	GCTTTGACAGTGCTTATTTAAAGAAAAATACTGCTGGAAAATTTCCAATTTCTACTACGTTCACCATCTCTAGTAAGATCTGACATATGCTGAAGTTATGTTTTGATTTGGCACACAGCA	MSL2_wgs_ref
cctaatctt	GCTTTGACAGTGCTTATTTAAAGAAAAATACTGCTGGAAAATTTCCAATTTCTACTACGTTCACCATCTCTAGTAAGATCTGACATATGCTGAAGTTATGTTTTGATTTGGCACACAGCA	MSL2_wgs_ref
aatgttgca	GCTTTGACAGTGCTTATTTAAAGAAAAATACTGCTGGAAAATTTCCAATTTCTACTACGTTCACCATCTCTAGTAAGATCTGACATATGCTGAAGTTATGTTTTGATTTGGCACACAGCA	MSL2_wgs_ref
ggtgtaatg	GCTTTGACAGTGCTTATTTAAAGAAAAATACTGCTGGAAAATTTCCAATTTCTACTACGTTCACCATCTCTAGTAAGATCTGACATATGCTGAAGTTATGTTTTGATTTGGCACACAGCA	MSL2_wgs_ref
ctaaccgtt	GCTTTGACAGTGCTTATTTAAAGAAAAATACTGCTGGAAAATTTCCAATTTCTACTACGTTCACCATCTCTAGTAAGATCTGACATATGCTGAAGTTATGTTTTGATTTGGCACACAGCA	MSL2_wgs_ref
accgtaagg	GCTTTGACAGTGCTTATTTAAAGAAAAATACTGCTGGAAAATTTCCAATTTCTACTACGTTCACCATCTCTAGTAAGATCTGACATATGCTGAAGTTATGTTTTGATTTGGCACACAGCA	MSL2_wgs_ref
agtgcgagc	TTTTAATTTGACCATAGAGCCAAATTAGTTCTCCATGCTTTCTTCGTAGAAAATCCTTTTTTTTCCCATAATGTTTTCATGCCCTGAGAATCAGAAAAATACTACAGAATAGAAAAAGAT	THRB_wgs_ref
gcaactcaa	TTTTAATTTGACCATAGAGCCAAATTAGTTCTCCATGCTTTCTTCGTAGAAAATCCTTTTTTTTCCCATAATGTTTTCATGCCCTGAGAATCAGAAAAATACTACAGAATAGAAAAAGAT	THRB_wgs_ref
tggttcagg	TTTTAATTTGACCATAGAGCCAAATTAGTTCTCCATGCTTTCTTCGTAGAAAATCCTTTTTTTTCCCATAATGTTTTCATGCCCTGAGAATCAGAAAAATACTACAGAATAGAAAAAGAT	THRB_wgs_ref
tatgcttgt	TTTTAATTTGACCATAGAGCCAAATTAGTTCTCCATGCTTTCTTCGTAGAAAATCCTTTTTTTTCCCATAATGTTTTCATGCCCTGAGAATCAGAAAAATACTACAGAATAGAAAAAGAT	THRB_wgs_ref
gaagaagtg	TTTTAATTTGACCATAGAGCCAAATTAGTTCTCCATGCTTTCTTCGTAGAAAATCCTTTTTTTTCCCATAATGTTTTCATGCCCTGAGAATCAGAAAAATACTACAGAATAGAAAAAGAT	THRB_wgs_ref
accttgacg	TTTTAATTTGACCATAGAGCCAAATTAGTTCTCCATGCTTTCTTCGTAGAAAATCCTTTTTTTTCCCATAATGTTTTCATGCCCTGAGAATCAGAAAAATACTACAGAATAGAAAAAGAT	THRB_wgs_ref
ggtctaata	AAGACTGGCTCTTTTACCAGTATGAATGACAATTTATGGGGGGTAGGGTGGGGAACTTTCTTTTCTGTTTTTCTTTAATCTCCCTTTGTTGGAAAGTATCATGAAAGGAAGAGTTATGCT	CDC27_wgs_ref
acatctgcc	AAGACTGGCTCTTTTACCAGTATGAATGACAATTTATGGGGGGTAGGGTGGGGAACTTTCTTTTCTGTTTTTCTTTAATCTCCCTTTGTTGGAAAGTATCATGAAAGGAAGAGTTATGCT	CDC27_wgs_ref
catcacagc	AAGACTGGCTCTTTTACCAGTATGAATGACAATTTATGGGGGGTAGGGTGGGGAACTTTCTTTTCTGTTTTTCTTTAATCTCCCTTTGTTGGAAAGTATCATGAAAGGAAGAGTTATGCT	CDC27_wgs_ref
ttgtcgtag	AAGACTGGCTCTTTTACCAGTATGAATGACAATTTATGGGGGGTAGGGTGGGGAACTTTCTTTTCTGTTTTTCTTTAATCTCCCTTTGTTGGAAAGTATCATGAAAGGAAGAGTTATGCT	CDC27_wgs_ref
ttcgcgacc	AAGACTGGCTCTTTTACCAGTATGAATGACAATTTATGGGGGGTAGGGTGGGGAACTTTCTTTTCTGTTTTTCTTTAATCTCCCTTTGTTGGAAAGTATCATGAAAGGAAGAGTTATGCT	CDC27_wgs_ref
tgaattgtc	AAGACTGGCTCTTTTACCAGTATGAATGACAATTTATGGGGGGTAGGGTGGGGAACTTTCTTTTCTGTTTTTCTTTAATCTCCCTTTGTTGGAAAGTATCATGAAAGGAAGAGTTATGCT	CDC27_wgs_ref
acttacgga	CAAAATAATCAAGAAGAGAAATATCCTTAGCAAAGAGATGACTTTGGGGATCATTTGAGGAATACTAACTCTGTTGCATTAATGCTTCAAAAAATCATCAAATGATTCATGGGGGCCTGA	ITGB6_wgs_ref
cactcataa	CAAAATAATCAAGAAGAGAAATATCCTTAGCAAAGAGATGACTTTGGGGATCATTTGAGGAATACTAACTCTGTTGCATTAATGCTTCAAAAAATCATCAAATGATTCATGGGGGCCTGA	ITGB6_wgs_ref
atgatgcag	CAAAATAATCAAGAAGAGAAATATCCTTAGCAAAGAGATGACTTTGGGGATCATTTGAGGAATACTAACTCTGTTGCATTAATGCTTCAAAAAATCATCAAATGATTCATGGGGGCCTGA	ITGB6_wgs_ref
acgagcacc	CAAAATAATCAAGAAGAGAAATATCCTTAGCAAAGAGATGACTTTGGGGATCATTTGAGGAATACTAACTCTGTTGCATTAATGCTTCAAAAAATCATCAAATGATTCATGGGGGCCTGA	ITGB6_wgs_ref
tcatgctcg	CAAAATAATCAAGAAGAGAAATATCCTTAGCAAAGAGATGACTTTGGGGATCATTTGAGGAATACTAACTCTGTTGCATTAATGCTTCAAAAAATCATCAAATGATTCATGGGGGCCTGA	ITGB6_wgs_ref
acgcgactc	CAAAATAATCAAGAAGAGAAATATCCTTAGCAAAGAGATGACTTTGGGGATCATTTGAGGAATACTAACTCTGTTGCATTAATGCTTCAAAAAATCATCAAATGATTCATGGGGGCCTGA	ITGB6_wgs_ref
gcgttactg	GGAATCCTAACTCCTGATTCCGTCTCCTATTTCTTGCTTGGCTACGCCAGTTCCCAAATCTGGTAGATGTCCATGCCCATGTGCTCCTGCTGGGACTCAATTCAGGCTATGTATGACTAT	LONP2_wgs_ref
ggagtcgtc	GGAATCCTAACTCCTGATTCCGTCTCCTATTTCTTGCTTGGCTACGCCAGTTCCCAAATCTGGTAGATGTCCATGCCCATGTGCTCCTGCTGGGACTCAATTCAGGCTATGTATGACTAT	LONP2_wgs_ref
actgccacc	GGAATCCTAACTCCTGATTCCGTCTCCTATTTCTTGCTTGGCTACGCCAGTTCCCAAATCTGGTAGATGTCCATGCCCATGTGCTCCTGCTGGGACTCAATTCAGGCTATGTATGACTAT	LONP2_wgs_ref
tcaactcga	GGAATCCTAACTCCTGATTCCGTCTCCTATTTCTTGCTTGGCTACGCCAGTTCCCAAATCTGGTAGATGTCCATGCCCATGTGCTCCTGCTGGGACTCAATTCAGGCTATGTATGACTAT	LONP2_wgs_ref
cttagccta	GGAATCCTAACTCCTGATTCCGTCTCCTATTTCTTGCTTGGCTACGCCAGTTCCCAAATCTGGTAGATGTCCATGCCCATGTGCTCCTGCTGGGACTCAATTCAGGCTATGTATGACTAT	LONP2_wgs_ref
tcaaggacg	GGAATCCTAACTCCTGATTCCGTCTCCTATTTCTTGCTTGGCTACGCCAGTTCCCAAATCTGGTAGATGTCCATGCCCATGTGCTCCTGCTGGGACTCAATTCAGGCTATGTATGACTAT	LONP2_wgs_ref
gatgcaagg	CCGCCCGCCTCAGCCTCTGAAATTGCTGGGATTACAGGCATGAGCCACCACACCCAGCCCGGACAGCTTCTTTGGGAGTGCTGCTAACCTTGAAATTATCAGACACTTAGGAGTTATTAG	SFXN2_wgs_ref
tggaatacg	CCGCCCGCCTCAGCCTCTGAAATTGCTGGGATTACAGGCATGAGCCACCACACCCAGCCCGGACAGCTTCTTTGGGAGTGCTGCTAACCTTGAAATTATCAGACACTTAGGAGTTATTAG	SFXN2_wgs_ref
ctaccgtaa	CCGCCCGCCTCAGCCTCTGAAATTGCTGGGATTACAGGCATGAGCCACCACACCCAGCCCGGACAGCTTCTTTGGGAGTGCTGCTAACCTTGAAATTATCAGACACTTAGGAGTTATTAG	SFXN2_wgs_ref
actacactt	CCGCCCGCCTCAGCCTCTGAAATTGCTGGGATTACAGGCATGAGCCACCACACCCAGCCCGGACAGCTTCTTTGGGAGTGCTGCTAACCTTGAAATTATCAGACACTTAGGAGTTATTAG	SFXN2_wgs_ref
aactcgcga	CCGCCCGCCTCAGCCTCTGAAATTGCTGGGATTACAGGCATGAGCCACCACACCCAGCCCGGACAGCTTCTTTGGGAGTGCTGCTAACCTTGAAATTATCAGACACTTAGGAGTTATTAG	SFXN2_wgs_ref
ggtaattgg	CCGCCCGCCTCAGCCTCTGAAATTGCTGGGATTACAGGCATGAGCCACCACACCCAGCCCGGACAGCTTCTTTGGGAGTGCTGCTAACCTTGAAATTATCAGACACTTAGGAGTTATTAG	SFXN2_wgs_ref
tctcttctt	ACTGTTGCTCAACCATCAGGAAACAGTTGTCAGAAGACATCATTGGTTCTGTGTTTCCTACGGAAATAAGAAACGATAAATATTGCACTGAATGTTTGTGGTTTGGAGTCCCTGAATAAT	GTF2H1_wgs_ref
gcctcgaac	ACTGTTGCTCAACCATCAGGAAACAGTTGTCAGAAGACATCATTGGTTCTGTGTTTCCTACGGAAATAAGAAACGATAAATATTGCACTGAATGTTTGTGGTTTGGAGTCCCTGAATAAT	GTF2H1_wgs_ref
tcatcgcgg	ACTGTTGCTCAACCATCAGGAAACAGTTGTCAGAAGACATCATTGGTTCTGTGTTTCCTACGGAAATAAGAAACGATAAATATTGCACTGAATGTTTGTGGTTTGGAGTCCCTGAATAAT	GTF2H1_wgs_ref
gagattctg	ACTGTTGCTCAACCATCAGGAAACAGTTGTCAGAAGACATCATTGGTTCTGTGTTTCCTACGGAAATAAGAAACGATAAATATTGCACTGAATGTTTGTGGTTTGGAGTCCCTGAATAAT	GTF2H1_wgs_ref
ctatcgcac	ACTGTTGCTCAACCATCAGGAAACAGTTGTCAGAAGACATCATTGGTTCTGTGTTTCCTACGGAAATAAGAAACGATAAATATTGCACTGAATGTTTGTGGTTTGGAGTCCCTGAATAAT	GTF2H1_wgs_ref
cactggaga	ACTGTTGCTCAACCATCAGGAAACAGTTGTCAGAAGACATCATTGGTTCTGTGTTTCCTACGGAAATAAGAAACGATAAATATTGCACTGAATGTTTGTGGTTTGGAGTCCCTGAATAAT	GTF2H1_wgs_ref
aatggatgg	AAAATAATTGCCTATATCCTTATTATGTTAACCTATTTTATTTTTCTATATTTCGTACATATATAAGTATTATTCATGGTTCCAAGCAATGAGTGTAATGTATTTTCTCCCAATAGTAAT	NDNL2_wgs_ref
tatagtgcg	AAAATAATTGCCTATATCCTTATTATGTTAACCTATTTTATTTTTCTATATTTCGTACATATATAAGTATTATTCATGGTTCCAAGCAATGAGTGTAATGTATTTTCTCCCAATAGTAAT	NDNL2_wgs_ref
gctcagctt	AAAATAATTGCCTATATCCTTATTATGTTAACCTATTTTATTTTTCTATATTTCGTACATATATAAGTATTATTCATGGTTCCAAGCAATGAGTGTAATGTATTTTCTCCCAATAGTAAT	NDNL2_wgs_ref
ttgttatcc	AAAATAATTGCCTATATCCTTATTATGTTAACCTATTTTATTTTTCTATATTTCGTACATATATAAGTATTATTCATGGTTCCAAGCAATGAGTGTAATGTATTTTCTCCCAATAGTAAT	NDNL2_wgs_ref
cttcaccgg	AAAATAATTGCCTATATCCTTATTATGTTAACCTATTTTATTTTTCTATATTTCGTACATATATAAGTATTATTCATGGTTCCAAGCAATGAGTGTAATGTATTTTCTCCCAATAGTAAT	NDNL2_wgs_ref
ttggcatga	AAAATAATTGCCTATATCCTTATTATGTTAACCTATTTTATTTTTCTATATTTCGTACATATATAAGTATTATTCATGGTTCCAAGCAATGAGTGTAATGTATTTTCTCCCAATAGTAAT	NDNL2_wgs_ref
gtagagtta	AAAGTATATTCTGATTCGGTGTGTGTATAAGGAAATATACACCAGTATATGCATTAAAACGTCAAGAAGAGCTGGGCACAGTGTCACATGCCTGTAAACCCAGCTATTCAGGAGGCTGAG	MTR_wgs_ref
tcggagttg	AAAGTATATTCTGATTCGGTGTGTGTATAAGGAAATATACACCAGTATATGCATTAAAACGTCAAGAAGAGCTGGGCACAGTGTCACATGCCTGTAAACCCAGCTATTCAGGAGGCTGAG	MTR_wgs_ref
acggagtag	AAAGTATATTCTGATTCGGTGTGTGTATAAGGAAATATACACCAGTATATGCATTAAAACGTCAAGAAGAGCTGGGCACAGTGTCACATGCCTGTAAACCCAGCTATTCAGGAGGCTGAG	MTR_wgs_ref
attccgcgc	AAAGTATATTCTGATTCGGTGTGTGTATAAGGAAATATACACCAGTATATGCATTAAAACGTCAAGAAGAGCTGGGCACAGTGTCACATGCCTGTAAACCCAGCTATTCAGGAGGCTGAG	MTR_wgs_ref
ttgagcaga	AAAGTATATTCTGATTCGGTGTGTGTATAAGGAAATATACACCAGTATATGCATTAAAACGTCAAGAAGAGCTGGGCACAGTGTCACATGCCTGTAAACCCAGCTATTCAGGAGGCTGAG	MTR_wgs_ref
cgtggaatc	AAAGTATATTCTGATTCGGTGTGTGTATAAGGAAATATACACCAGTATATGCATTAAAACGTCAAGAAGAGCTGGGCACAGTGTCACATGCCTGTAAACCCAGCTATTCAGGAGGCTGAG	MTR_wgs_ref
ccgtgcaac	GCTCTTGGGGTCCCCTGAGCGTCTTCCAGGGTGGCTGGAGAGCACAGACGCGCCAGGGAGCCCCCTCTGTGCTCCTCAGAGTTCAAGAAATGTCGTGGCCCCTCCTCACCGGCTCTGGCT	PCBP3_wgs_ref
ggtagcact	GCTCTTGGGGTCCCCTGAGCGTCTTCCAGGGTGGCTGGAGAGCACAGACGCGCCAGGGAGCCCCCTCTGTGCTCCTCAGAGTTCAAGAAATGTCGTGGCCCCTCCTCACCGGCTCTGGCT	PCBP3_wgs_ref
actacgcat	GCTCTTGGGGTCCCCTGAGCGTCTTCCAGGGTGGCTGGAGAGCACAGACGCGCCAGGGAGCCCCCTCTGTGCTCCTCAGAGTTCAAGAAATGTCGTGGCCCCTCCTCACCGGCTCTGGCT	PCBP3_wgs_ref
gattactcg	GCTCTTGGGGTCCCCTGAGCGTCTTCCAGGGTGGCTGGAGAGCACAGACGCGCCAGGGAGCCCCCTCTGTGCTCCTCAGAGTTCAAGAAATGTCGTGGCCCCTCCTCACCGGCTCTGGCT	PCBP3_wgs_ref
acaggtcga	GCTCTTGGGGTCCCCTGAGCGTCTTCCAGGGTGGCTGGAGAGCACAGACGCGCCAGGGAGCCCCCTCTGTGCTCCTCAGAGTTCAAGAAATGTCGTGGCCCCTCCTCACCGGCTCTGGCT	PCBP3_wgs_ref
tcagcgtac	GCTCTTGGGGTCCCCTGAGCGTCTTCCAGGGTGGCTGGAGAGCACAGACGCGCCAGGGAGCCCCCTCTGTGCTCCTCAGAGTTCAAGAAATGTCGTGGCCCCTCCTCACCGGCTCTGGCT	PCBP3_wgs_ref
gtattcagt	TAATAGCCCACAATCAGTGTTCTGTTCTAGCTGGCTACTGCTTCACTGGATTGAGAATCTATCTATCTCCTTGCACACATGGGCACACACAATCTCCACCATCCAGGGAGGTCCTGAAGT	SH2B3_wgs_ref
cgtcaatat	TAATAGCCCACAATCAGTGTTCTGTTCTAGCTGGCTACTGCTTCACTGGATTGAGAATCTATCTATCTCCTTGCACACATGGGCACACACAATCTCCACCATCCAGGGAGGTCCTGAAGT	SH2B3_wgs_ref
tacagatca	TAATAGCCCACAATCAGTGTTCTGTTCTAGCTGGCTACTGCTTCACTGGATTGAGAATCTATCTATCTCCTTGCACACATGGGCACACACAATCTCCACCATCCAGGGAGGTCCTGAAGT	SH2B3_wgs_ref
caagaagct	TAATAGCCCACAATCAGTGTTCTGTTCTAGCTGGCTACTGCTTCACTGGATTGAGAATCTATCTATCTCCTTGCACACATGGGCACACACAATCTCCACCATCCAGGGAGGTCCTGAAGT	SH2B3_wgs_ref
ggaccatcg	TAATAGCCCACAATCAGTGTTCTGTTCTAGCTGGCTACTGCTTCACTGGATTGAGAATCTATCTATCTCCTTGCACACATGGGCACACACAATCTCCACCATCCAGGGAGGTCCTGAAGT	SH2B3_wgs_ref
gcggctatc	TAATAGCCCACAATCAGTGTTCTGTTCTAGCTGGCTACTGCTTCACTGGATTGAGAATCTATCTATCTCCTTGCACACATGGGCACACACAATCTCCACCATCCAGGGAGGTCCTGAAGT	SH2B3_wgs_ref
ctactgaag	AAAGTTCCGGGATTCCAGTTGTGAGCCACCATGCCCAGCCAAGAATGGCATTTTTTTTTTAATCCCAAATAACAGCCTCTTTACTAGCTGCTATGCTGGGGGAAATCCCTGCTAAGTCGG	RNF130_wgs_ref
ggactctcc	AAAGTTCCGGGATTCCAGTTGTGAGCCACCATGCCCAGCCAAGAATGGCATTTTTTTTTTAATCCCAAATAACAGCCTCTTTACTAGCTGCTATGCTGGGGGAAATCCCTGCTAAGTCGG	RNF130_wgs_ref
ggttggcga	AAAGTTCCGGGATTCCAGTTGTGAGCCACCATGCCCAGCCAAGAATGGCATTTTTTTTTTAATCCCAAATAACAGCCTCTTTACTAGCTGCTATGCTGGGGGAAATCCCTGCTAAGTCGG	RNF130_wgs_ref
attctccgc	AAAGTTCCGGGATTCCAGTTGTGAGCCACCATGCCCAGCCAAGAATGGCATTTTTTTTTTAATCCCAAATAACAGCCTCTTTACTAGCTGCTATGCTGGGGGAAATCCCTGCTAAGTCGG	RNF130_wgs_ref
aaggtgcta	AAAGTTCCGGGATTCCAGTTGTGAGCCACCATGCCCAGCCAAGAATGGCATTTTTTTTTTAATCCCAAATAACAGCCTCTTTACTAGCTGCTATGCTGGGGGAAATCCCTGCTAAGTCGG	RNF130_wgs_ref
cactgtgaa	AAAGTTCCGGGATTCCAGTTGTGAGCCACCATGCCCAGCCAAGAATGGCATTTTTTTTTTAATCCCAAATAACAGCCTCTTTACTAGCTGCTATGCTGGGGGAAATCCCTGCTAAGTCGG	RNF130_wgs_ref
cggagttat	CCAGTTTCTCCAAATGCCTTTTTTAAAACTCATCACAGAAGATTGGTGAAAATGCTGAGTATGACACTTTTCTTCTTGCATGCATGTCAGCTACATAAACAGTTTTGTACAATGAAAATT	GJA1_wgs_ref
aagatgctt	CCAGTTTCTCCAAATGCCTTTTTTAAAACTCATCACAGAAGATTGGTGAAAATGCTGAGTATGACACTTTTCTTCTTGCATGCATGTCAGCTACATAAACAGTTTTGTACAATGAAAATT	GJA1_wgs_ref
taagcctct	CCAGTTTCTCCAAATGCCTTTTTTAAAACTCATCACAGAAGATTGGTGAAAATGCTGAGTATGACACTTTTCTTCTTGCATGCATGTCAGCTACATAAACAGTTTTGTACAATGAAAATT	GJA1_wgs_ref
cgcaagcag	CCAGTTTCTCCAAATGCCTTTTTTAAAACTCATCACAGAAGATTGGTGAAAATGCTGAGTATGACACTTTTCTTCTTGCATGCATGTCAGCTACATAAACAGTTTTGTACAATGAAAATT	GJA1_wgs_ref
ggtgttgcc	CCAGTTTCTCCAAATGCCTTTTTTAAAACTCATCACAGAAGATTGGTGAAAATGCTGAGTATGACACTTTTCTTCTTGCATGCATGTCAGCTACATAAACAGTTTTGTACAATGAAAATT	GJA1_wgs_ref
ttggaccat	CCAGTTTCTCCAAATGCCTTTTTTAAAACTCATCACAGAAGATTGGTGAAAATGCTGAGTATGACACTTTTCTTCTTGCATGCATGTCAGCTACATAAACAGTTTTGTACAATGAAAATT	GJA1_wgs_ref
gccaagcgt	GAGGCGGAGTGAGGGGGGCTGCGTGGCAAGTGTGCCCCGACATGGTGGCCTTTTATGAGTATACCATGTAGTTGTTGAGTCTTTTCCGCGTTAGAAAGAATAGAGAGTCTACTTTTTGCC	TDRP_wgs_ref
agccgtgtc	GAGGCGGAGTGAGGGGGGCTGCGTGGCAAGTGTGCCCCGACATGGTGGCCTTTTATGAGTATACCATGTAGTTGTTGAGTCTTTTCCGCGTTAGAAAGAATAGAGAGTCTACTTTTTGCC	TDRP_wgs_ref
atccgttaa	GAGGCGGAGTGAGGGGGGCTGCGTGGCAAGTGTGCCCCGACATGGTGGCCTTTTATGAGTATACCATGTAGTTGTTGAGTCTTTTCCGCGTTAGAAAGAATAGAGAGTCTACTTTTTGCC	TDRP_wgs_ref
acagtacat	GAGGCGGAGTGAGGGGGGCTGCGTGGCAAGTGTGCCCCGACATGGTGGCCTTTTATGAGTATACCATGTAGTTGTTGAGTCTTTTCCGCGTTAGAAAGAATAGAGAGTCTACTTTTTGCC	TDRP_wgs_ref
gtattcgtc	GAGGCGGAGTGAGGGGGGCTGCGTGGCAAGTGTGCCCCGACATGGTGGCCTTTTATGAGTATACCATGTAGTTGTTGAGTCTTTTCCGCGTTAGAAAGAATAGAGAGTCTACTTTTTGCC	TDRP_wgs_ref
aatcagcac	GAGGCGGAGTGAGGGGGGCTGCGTGGCAAGTGTGCCCCGACATGGTGGCCTTTTATGAGTATACCATGTAGTTGTTGAGTCTTTTCCGCGTTAGAAAGAATAGAGAGTCTACTTTTTGCC	TDRP_wgs_ref
gtctgtcat	GATGGGCTTGGTCCAGCAGGGACCCTGAGGGAACAAACCCTTTTCCTTCTGGGGAGAGAGTGCCCCCCCTACCATGTAGTTGAACAGGGGCTAGGAGCTCCCCACTCCCCTCCCTCTAAC	ATXN7L3_wgs_ref
aggccttcc	GATGGGCTTGGTCCAGCAGGGACCCTGAGGGAACAAACCCTTTTCCTTCTGGGGAGAGAGTGCCCCCCCTACCATGTAGTTGAACAGGGGCTAGGAGCTCCCCACTCCCCTCCCTCTAAC	ATXN7L3_wgs_ref
tgcagctct	GATGGGCTTGGTCCAGCAGGGACCCTGAGGGAACAAACCCTTTTCCTTCTGGGGAGAGAGTGCCCCCCCTACCATGTAGTTGAACAGGGGCTAGGAGCTCCCCACTCCCCTCCCTCTAAC	ATXN7L3_wgs_ref
ggatcgcct	GATGGGCTTGGTCCAGCAGGGACCCTGAGGGAACAAACCCTTTTCCTTCTGGGGAGAGAGTGCCCCCCCTACCATGTAGTTGAACAGGGGCTAGGAGCTCCCCACTCCCCTCCCTCTAAC	ATXN7L3_wgs_ref
ggttatctc	GATGGGCTTGGTCCAGCAGGGACCCTGAGGGAACAAACCCTTTTCCTTCTGGGGAGAGAGTGCCCCCCCTACCATGTAGTTGAACAGGGGCTAGGAGCTCCCCACTCCCCTCCCTCTAAC	ATXN7L3_wgs_ref
ataagtcgt	GATGGGCTTGGTCCAGCAGGGACCCTGAGGGAACAAACCCTTTTCCTTCTGGGGAGAGAGTGCCCCCCCTACCATGTAGTTGAACAGGGGCTAGGAGCTCCCCACTCCCCTCCCTCTAAC	ATXN7L3_wgs_ref
gagaggatg	GATTGACTAAATCAGGATGGAAATGATGGCTTGTGAAACTAACCGTTGTAAATTTAAAGATATTCACATTTGCCAAATGTGTTCTCCTCTGGTGGCTCACTTTGAGTGGCTCACATGCCT	KIAA1456_wgs_ref
aactgtgtg	GATTGACTAAATCAGGATGGAAATGATGGCTTGTGAAACTAACCGTTGTAAATTTAAAGATATTCACATTTGCCAAATGTGTTCTCCTCTGGTGGCTCACTTTGAGTGGCTCACATGCCT	KIAA1456_wgs_ref
gcggcgtta	GATTGACTAAATCAGGATGGAAATGATGGCTTGTGAAACTAACCGTTGTAAATTTAAAGATATTCACATTTGCCAAATGTGTTCTCCTCTGGTGGCTCACTTTGAGTGGCTCACATGCCT	KIAA1456_wgs_ref
gttcgaagg	GATTGACTAAATCAGGATGGAAATGATGGCTTGTGAAACTAACCGTTGTAAATTTAAAGATATTCACATTTGCCAAATGTGTTCTCCTCTGGTGGCTCACTTTGAGTGGCTCACATGCCT	KIAA1456_wgs_ref
gccttatct	GATTGACTAAATCAGGATGGAAATGATGGCTTGTGAAACTAACCGTTGTAAATTTAAAGATATTCACATTTGCCAAATGTGTTCTCCTCTGGTGGCTCACTTTGAGTGGCTCACATGCCT	KIAA1456_wgs_ref
gaatacgta	GATTGACTAAATCAGGATGGAAATGATGGCTTGTGAAACTAACCGTTGTAAATTTAAAGATATTCACATTTGCCAAATGTGTTCTCCTCTGGTGGCTCACTTTGAGTGGCTCACATGCCT	KIAA1456_wgs_ref
tatgagtca	GGCCTTGGTGAGGAGGCCCTGGGCAAAGAAGGGTCTTTCGCAAAGCGATGTCAGAGGGCGGTTTTGAGCTTTCTATAAGCTATAGCTTTGTTTATTTCACCCGTTCACTTACTGTATAAT	TIMP3_wgs_ref
ctacgtcaa	GGCCTTGGTGAGGAGGCCCTGGGCAAAGAAGGGTCTTTCGCAAAGCGATGTCAGAGGGCGGTTTTGAGCTTTCTATAAGCTATAGCTTTGTTTATTTCACCCGTTCACTTACTGTATAAT	TIMP3_wgs_ref
ccaataggt	GGCCTTGGTGAGGAGGCCCTGGGCAAAGAAGGGTCTTTCGCAAAGCGATGTCAGAGGGCGGTTTTGAGCTTTCTATAAGCTATAGCTTTGTTTATTTCACCCGTTCACTTACTGTATAAT	TIMP3_wgs_ref
tcatcggca	GGCCTTGGTGAGGAGGCCCTGGGCAAAGAAGGGTCTTTCGCAAAGCGATGTCAGAGGGCGGTTTTGAGCTTTCTATAAGCTATAGCTTTGTTTATTTCACCCGTTCACTTACTGTATAAT	TIMP3_wgs_ref
ggatcgagc	GGCCTTGGTGAGGAGGCCCTGGGCAAAGAAGGGTCTTTCGCAAAGCGATGTCAGAGGGCGGTTTTGAGCTTTCTATAAGCTATAGCTTTGTTTATTTCACCCGTTCACTTACTGTATAAT	TIMP3_wgs_ref
ggcaataac	GGCCTTGGTGAGGAGGCCCTGGGCAAAGAAGGGTCTTTCGCAAAGCGATGTCAGAGGGCGGTTTTGAGCTTTCTATAAGCTATAGCTTTGTTTATTTCACCCGTTCACTTACTGTATAAT	TIMP3_wgs_ref
atcatggat	GAGAATAAGAATTTGAGGTCTACATTCTTGGTTGTTAATTTAGAGCGTTTGGTTAAAGTATGTCCTTCAGCTGACTCCAGTATAATCTCCTCTGCTCATTAAACTGATTCCAGGAGATTG	PRKAR1A_wgs_ref
attcagtgc	GAGAATAAGAATTTGAGGTCTACATTCTTGGTTGTTAATTTAGAGCGTTTGGTTAAAGTATGTCCTTCAGCTGACTCCAGTATAATCTCCTCTGCTCATTAAACTGATTCCAGGAGATTG	PRKAR1A_wgs_ref
caactgctt	GAGAATAAGAATTTGAGGTCTACATTCTTGGTTGTTAATTTAGAGCGTTTGGTTAAAGTATGTCCTTCAGCTGACTCCAGTATAATCTCCTCTGCTCATTAAACTGATTCCAGGAGATTG	PRKAR1A_wgs_ref
tgctaggag	GAGAATAAGAATTTGAGGTCTACATTCTTGGTTGTTAATTTAGAGCGTTTGGTTAAAGTATGTCCTTCAGCTGACTCCAGTATAATCTCCTCTGCTCATTAAACTGATTCCAGGAGATTG	PRKAR1A_wgs_ref
ataagtgct	GAGAATAAGAATTTGAGGTCTACATTCTTGGTTGTTAATTTAGAGCGTTTGGTTAAAGTATGTCCTTCAGCTGACTCCAGTATAATCTCCTCTGCTCATTAAACTGATTCCAGGAGATTG	PRKAR1A_wgs_ref
aagtgtatc	GAGAATAAGAATTTGAGGTCTACATTCTTGGTTGTTAATTTAGAGCGTTTGGTTAAAGTATGTCCTTCAGCTGACTCCAGTATAATCTCCTCTGCTCATTAAACTGATTCCAGGAGATTG	PRKAR1A_wgs_ref
atatggatc	AGAATTTGAGGTCTACATTCTTGGTTGTTAATTTAGAGCGTTTGGTTAAAGTATGTCCTTCAGCTGACTCCAGTATAATCTCCTCTGCTCATTAAACTGATTCCAGGAGATTGGATTTGC	PRKAR1A.1_wgs_ref
aaggagagt	AGAATTTGAGGTCTACATTCTTGGTTGTTAATTTAGAGCGTTTGGTTAAAGTATGTCCTTCAGCTGACTCCAGTATAATCTCCTCTGCTCATTAAACTGATTCCAGGAGATTGGATTTGC	PRKAR1A.1_wgs_ref
ttggctgta	AGAATTTGAGGTCTACATTCTTGGTTGTTAATTTAGAGCGTTTGGTTAAAGTATGTCCTTCAGCTGACTCCAGTATAATCTCCTCTGCTCATTAAACTGATTCCAGGAGATTGGATTTGC	PRKAR1A.1_wgs_ref
tctacgcaa	AGAATTTGAGGTCTACATTCTTGGTTGTTAATTTAGAGCGTTTGGTTAAAGTATGTCCTTCAGCTGACTCCAGTATAATCTCCTCTGCTCATTAAACTGATTCCAGGAGATTGGATTTGC	PRKAR1A.1_wgs_ref
gccactcga	AGAATTTGAGGTCTACATTCTTGGTTGTTAATTTAGAGCGTTTGGTTAAAGTATGTCCTTCAGCTGACTCCAGTATAATCTCCTCTGCTCATTAAACTGATTCCAGGAGATTGGATTTGC	PRKAR1A.1_wgs_ref
gtacttcgt	AGAATTTGAGGTCTACATTCTTGGTTGTTAATTTAGAGCGTTTGGTTAAAGTATGTCCTTCAGCTGACTCCAGTATAATCTCCTCTGCTCATTAAACTGATTCCAGGAGATTGGATTTGC	PRKAR1A.1_wgs_ref
agtctgagc	GACGTCGGGCAGATCATGAGGTCAGGAGTTCAAGACCAGCCTGACCAACATTGTGAAACTCTCTACTAAAACAACAAAAATTAGTTGGGCATGGTGGTGCACCCGTATTCCTAGCTACTC	ZNF626_wgs_ref
tctctacgc	GACGTCGGGCAGATCATGAGGTCAGGAGTTCAAGACCAGCCTGACCAACATTGTGAAACTCTCTACTAAAACAACAAAAATTAGTTGGGCATGGTGGTGCACCCGTATTCCTAGCTACTC	ZNF626_wgs_ref
accttaatc	GACGTCGGGCAGATCATGAGGTCAGGAGTTCAAGACCAGCCTGACCAACATTGTGAAACTCTCTACTAAAACAACAAAAATTAGTTGGGCATGGTGGTGCACCCGTATTCCTAGCTACTC	ZNF626_wgs_ref
tggtcggtc	GACGTCGGGCAGATCATGAGGTCAGGAGTTCAAGACCAGCCTGACCAACATTGTGAAACTCTCTACTAAAACAACAAAAATTAGTTGGGCATGGTGGTGCACCCGTATTCCTAGCTACTC	ZNF626_wgs_ref
aaccttgcc	GACGTCGGGCAGATCATGAGGTCAGGAGTTCAAGACCAGCCTGACCAACATTGTGAAACTCTCTACTAAAACAACAAAAATTAGTTGGGCATGGTGGTGCACCCGTATTCCTAGCTACTC	ZNF626_wgs_ref
cgcctcgta	GACGTCGGGCAGATCATGAGGTCAGGAGTTCAAGACCAGCCTGACCAACATTGTGAAACTCTCTACTAAAACAACAAAAATTAGTTGGGCATGGTGGTGCACCCGTATTCCTAGCTACTC	ZNF626_wgs_ref
tgatcgtaa	TGATCTCTCCTGGGGAGTGGATGGGTTTCTATAATTGCCCTCCAAAAGCATGTAGGGAGGGTGGTCCCACAAAAATGAGGTGAGGTGGGTAAGAGGTCTGGGCATGGTGGGCTCTGGGAG	IRGQ.1_wgs_ref
aacatgcgc	TGATCTCTCCTGGGGAGTGGATGGGTTTCTATAATTGCCCTCCAAAAGCATGTAGGGAGGGTGGTCCCACAAAAATGAGGTGAGGTGGGTAAGAGGTCTGGGCATGGTGGGCTCTGGGAG	IRGQ.1_wgs_ref
aagaatcgc	TGATCTCTCCTGGGGAGTGGATGGGTTTCTATAATTGCCCTCCAAAAGCATGTAGGGAGGGTGGTCCCACAAAAATGAGGTGAGGTGGGTAAGAGGTCTGGGCATGGTGGGCTCTGGGAG	IRGQ.1_wgs_ref
cgtaaggtc	TGATCTCTCCTGGGGAGTGGATGGGTTTCTATAATTGCCCTCCAAAAGCATGTAGGGAGGGTGGTCCCACAAAAATGAGGTGAGGTGGGTAAGAGGTCTGGGCATGGTGGGCTCTGGGAG	IRGQ.1_wgs_ref
ttatgaagg	TGATCTCTCCTGGGGAGTGGATGGGTTTCTATAATTGCCCTCCAAAAGCATGTAGGGAGGGTGGTCCCACAAAAATGAGGTGAGGTGGGTAAGAGGTCTGGGCATGGTGGGCTCTGGGAG	IRGQ.1_wgs_ref
ggactaggt	TGATCTCTCCTGGGGAGTGGATGGGTTTCTATAATTGCCCTCCAAAAGCATGTAGGGAGGGTGGTCCCACAAAAATGAGGTGAGGTGGGTAAGAGGTCTGGGCATGGTGGGCTCTGGGAG	IRGQ.1_wgs_ref
gtacgcatg	CTCCCCAGCCTTCTCCAAGTCATCAGGGCCACAGAATTTCTTAGAAAGCTTTGATTAGCCAGCAACTTGATTTTAAACTTCAGCTATTCATCTTTGTTGGTAGCAAGGCTGCCCCGCAGG	ZNF629_wgs_ref
acgccacgt	CTCCCCAGCCTTCTCCAAGTCATCAGGGCCACAGAATTTCTTAGAAAGCTTTGATTAGCCAGCAACTTGATTTTAAACTTCAGCTATTCATCTTTGTTGGTAGCAAGGCTGCCCCGCAGG	ZNF629_wgs_ref
gccgtagac	CTCCCCAGCCTTCTCCAAGTCATCAGGGCCACAGAATTTCTTAGAAAGCTTTGATTAGCCAGCAACTTGATTTTAAACTTCAGCTATTCATCTTTGTTGGTAGCAAGGCTGCCCCGCAGG	ZNF629_wgs_ref
ccgactgct	CTCCCCAGCCTTCTCCAAGTCATCAGGGCCACAGAATTTCTTAGAAAGCTTTGATTAGCCAGCAACTTGATTTTAAACTTCAGCTATTCATCTTTGTTGGTAGCAAGGCTGCCCCGCAGG	ZNF629_wgs_ref
gcctgtcga	CTCCCCAGCCTTCTCCAAGTCATCAGGGCCACAGAATTTCTTAGAAAGCTTTGATTAGCCAGCAACTTGATTTTAAACTTCAGCTATTCATCTTTGTTGGTAGCAAGGCTGCCCCGCAGG	ZNF629_wgs_ref
atggcaagt	CTCCCCAGCCTTCTCCAAGTCATCAGGGCCACAGAATTTCTTAGAAAGCTTTGATTAGCCAGCAACTTGATTTTAAACTTCAGCTATTCATCTTTGTTGGTAGCAAGGCTGCCCCGCAGG	ZNF629_wgs_ref
tacacaagg	CATGGTGAAAGGGACTACCAACTCTCTGGAGTCTCTTTTATGAGGGCACTAATTCCAATTATGAAGCCTCTTCCCTCATGACCTAATCACTGCCCAAAGGCCCCATGTTCTAATGCCATC	OR2H1_wgs_ref
cctgagcga	CATGGTGAAAGGGACTACCAACTCTCTGGAGTCTCTTTTATGAGGGCACTAATTCCAATTATGAAGCCTCTTCCCTCATGACCTAATCACTGCCCAAAGGCCCCATGTTCTAATGCCATC	OR2H1_wgs_ref
tagacatcg	CATGGTGAAAGGGACTACCAACTCTCTGGAGTCTCTTTTATGAGGGCACTAATTCCAATTATGAAGCCTCTTCCCTCATGACCTAATCACTGCCCAAAGGCCCCATGTTCTAATGCCATC	OR2H1_wgs_ref
ggcggaact	CATGGTGAAAGGGACTACCAACTCTCTGGAGTCTCTTTTATGAGGGCACTAATTCCAATTATGAAGCCTCTTCCCTCATGACCTAATCACTGCCCAAAGGCCCCATGTTCTAATGCCATC	OR2H1_wgs_ref
cgttacctt	CATGGTGAAAGGGACTACCAACTCTCTGGAGTCTCTTTTATGAGGGCACTAATTCCAATTATGAAGCCTCTTCCCTCATGACCTAATCACTGCCCAAAGGCCCCATGTTCTAATGCCATC	OR2H1_wgs_ref
gagatccaa	CATGGTGAAAGGGACTACCAACTCTCTGGAGTCTCTTTTATGAGGGCACTAATTCCAATTATGAAGCCTCTTCCCTCATGACCTAATCACTGCCCAAAGGCCCCATGTTCTAATGCCATC	OR2H1_wgs_ref
cctgttcct	GACAAAATTTTTAACAAGTTGATAAGAAACTAATTTTCACTTCAGTCAGTACATATACGGAGACAATATTACATGCTAATCAGTGCACCTAGACATTTAGGATATACAGGTCAAATGTAT	ORMDL1_wgs_ref
aaggcagat	GACAAAATTTTTAACAAGTTGATAAGAAACTAATTTTCACTTCAGTCAGTACATATACGGAGACAATATTACATGCTAATCAGTGCACCTAGACATTTAGGATATACAGGTCAAATGTAT	ORMDL1_wgs_ref
cattctgga	GACAAAATTTTTAACAAGTTGATAAGAAACTAATTTTCACTTCAGTCAGTACATATACGGAGACAATATTACATGCTAATCAGTGCACCTAGACATTTAGGATATACAGGTCAAATGTAT	ORMDL1_wgs_ref
catccgacg	GACAAAATTTTTAACAAGTTGATAAGAAACTAATTTTCACTTCAGTCAGTACATATACGGAGACAATATTACATGCTAATCAGTGCACCTAGACATTTAGGATATACAGGTCAAATGTAT	ORMDL1_wgs_ref
ccagcaacc	GACAAAATTTTTAACAAGTTGATAAGAAACTAATTTTCACTTCAGTCAGTACATATACGGAGACAATATTACATGCTAATCAGTGCACCTAGACATTTAGGATATACAGGTCAAATGTAT	ORMDL1_wgs_ref
atcgtacca	GACAAAATTTTTAACAAGTTGATAAGAAACTAATTTTCACTTCAGTCAGTACATATACGGAGACAATATTACATGCTAATCAGTGCACCTAGACATTTAGGATATACAGGTCAAATGTAT	ORMDL1_wgs_ref
gatgacttg	GTGATGCGGACGGACACAAACTAAGGGATGCCACGATGCCAAGCACAGCCAACAGCCACCAGCAGCCAGGAGACAGGCCTGGGACGGGCTCTCCCTCACAGCCTCCAGAGGGAACCAGCC	F2RL3_wgs_ref
cagtcttca	GTGATGCGGACGGACACAAACTAAGGGATGCCACGATGCCAAGCACAGCCAACAGCCACCAGCAGCCAGGAGACAGGCCTGGGACGGGCTCTCCCTCACAGCCTCCAGAGGGAACCAGCC	F2RL3_wgs_ref
tggcggaat	GTGATGCGGACGGACACAAACTAAGGGATGCCACGATGCCAAGCACAGCCAACAGCCACCAGCAGCCAGGAGACAGGCCTGGGACGGGCTCTCCCTCACAGCCTCCAGAGGGAACCAGCC	F2RL3_wgs_ref
aatggacca	GTGATGCGGACGGACACAAACTAAGGGATGCCACGATGCCAAGCACAGCCAACAGCCACCAGCAGCCAGGAGACAGGCCTGGGACGGGCTCTCCCTCACAGCCTCCAGAGGGAACCAGCC	F2RL3_wgs_ref
ccgctccta	GTGATGCGGACGGACACAAACTAAGGGATGCCACGATGCCAAGCACAGCCAACAGCCACCAGCAGCCAGGAGACAGGCCTGGGACGGGCTCTCCCTCACAGCCTCCAGAGGGAACCAGCC	F2RL3_wgs_ref
cagcagtta	GTGATGCGGACGGACACAAACTAAGGGATGCCACGATGCCAAGCACAGCCAACAGCCACCAGCAGCCAGGAGACAGGCCTGGGACGGGCTCTCCCTCACAGCCTCCAGAGGGAACCAGCC	F2RL3_wgs_ref
tgctcgatg	GATGTAATGACAGAGAGTTCTGGTGAGATACCCAGAGAGAAAAAGAGAGAGCAGGGTGGGGTAAGGAGGAGAAAAGAAACCAACAATTAGGTCTGCATTTTCTCAGGCAGTAGGCATTCT	MAP1B_wgs_ref
atgagagat	GATGTAATGACAGAGAGTTCTGGTGAGATACCCAGAGAGAAAAAGAGAGAGCAGGGTGGGGTAAGGAGGAGAAAAGAAACCAACAATTAGGTCTGCATTTTCTCAGGCAGTAGGCATTCT	MAP1B_wgs_ref
ccattcgat	GATGTAATGACAGAGAGTTCTGGTGAGATACCCAGAGAGAAAAAGAGAGAGCAGGGTGGGGTAAGGAGGAGAAAAGAAACCAACAATTAGGTCTGCATTTTCTCAGGCAGTAGGCATTCT	MAP1B_wgs_ref
taccgcgac	GATGTAATGACAGAGAGTTCTGGTGAGATACCCAGAGAGAAAAAGAGAGAGCAGGGTGGGGTAAGGAGGAGAAAAGAAACCAACAATTAGGTCTGCATTTTCTCAGGCAGTAGGCATTCT	MAP1B_wgs_ref
gctcactgc	GATGTAATGACAGAGAGTTCTGGTGAGATACCCAGAGAGAAAAAGAGAGAGCAGGGTGGGGTAAGGAGGAGAAAAGAAACCAACAATTAGGTCTGCATTTTCTCAGGCAGTAGGCATTCT	MAP1B_wgs_ref
gtcgattat	GATGTAATGACAGAGAGTTCTGGTGAGATACCCAGAGAGAAAAAGAGAGAGCAGGGTGGGGTAAGGAGGAGAAAAGAAACCAACAATTAGGTCTGCATTTTCTCAGGCAGTAGGCATTCT	MAP1B_wgs_ref
gtcggtagg	GATTACAGGCGTGAGTCACCGCGCCCAGCTGGTATTGCTTTTCTATTCCCTTTGGACATACATGCTACAGTCCCACAATGTAGCATTTCCTTGGAAACTCCCTTTTTTTTTTTTTTTGAG	MARVELD2_wgs_ref
aatcgtgag	GATTACAGGCGTGAGTCACCGCGCCCAGCTGGTATTGCTTTTCTATTCCCTTTGGACATACATGCTACAGTCCCACAATGTAGCATTTCCTTGGAAACTCCCTTTTTTTTTTTTTTTGAG	MARVELD2_wgs_ref
aagtgttgc	GATTACAGGCGTGAGTCACCGCGCCCAGCTGGTATTGCTTTTCTATTCCCTTTGGACATACATGCTACAGTCCCACAATGTAGCATTTCCTTGGAAACTCCCTTTTTTTTTTTTTTTGAG	MARVELD2_wgs_ref
cttgcagtt	GATTACAGGCGTGAGTCACCGCGCCCAGCTGGTATTGCTTTTCTATTCCCTTTGGACATACATGCTACAGTCCCACAATGTAGCATTTCCTTGGAAACTCCCTTTTTTTTTTTTTTTGAG	MARVELD2_wgs_ref
gagcatgac	GATTACAGGCGTGAGTCACCGCGCCCAGCTGGTATTGCTTTTCTATTCCCTTTGGACATACATGCTACAGTCCCACAATGTAGCATTTCCTTGGAAACTCCCTTTTTTTTTTTTTTTGAG	MARVELD2_wgs_ref
acgccttcg	GATTACAGGCGTGAGTCACCGCGCCCAGCTGGTATTGCTTTTCTATTCCCTTTGGACATACATGCTACAGTCCCACAATGTAGCATTTCCTTGGAAACTCCCTTTTTTTTTTTTTTTGAG	MARVELD2_wgs_ref
gtgatcgcc	AAAGTCATGCTAAATCACAAGAATTGACATTTGTACCAATATCTGAAACTTCTTCATGTTTTTTCAATAACATACAGCTTCTGCCTGTGTAGATATTATGCCATCAGTTGGTTCTCAAAA	PCDH17_wgs_ref
gtcatacta	AAAGTCATGCTAAATCACAAGAATTGACATTTGTACCAATATCTGAAACTTCTTCATGTTTTTTCAATAACATACAGCTTCTGCCTGTGTAGATATTATGCCATCAGTTGGTTCTCAAAA	PCDH17_wgs_ref
catgctatt	AAAGTCATGCTAAATCACAAGAATTGACATTTGTACCAATATCTGAAACTTCTTCATGTTTTTTCAATAACATACAGCTTCTGCCTGTGTAGATATTATGCCATCAGTTGGTTCTCAAAA	PCDH17_wgs_ref
tgagcagaa	AAAGTCATGCTAAATCACAAGAATTGACATTTGTACCAATATCTGAAACTTCTTCATGTTTTTTCAATAACATACAGCTTCTGCCTGTGTAGATATTATGCCATCAGTTGGTTCTCAAAA	PCDH17_wgs_ref
tagaaggta	AAAGTCATGCTAAATCACAAGAATTGACATTTGTACCAATATCTGAAACTTCTTCATGTTTTTTCAATAACATACAGCTTCTGCCTGTGTAGATATTATGCCATCAGTTGGTTCTCAAAA	PCDH17_wgs_ref
aggtccatc	AAAGTCATGCTAAATCACAAGAATTGACATTTGTACCAATATCTGAAACTTCTTCATGTTTTTTCAATAACATACAGCTTCTGCCTGTGTAGATATTATGCCATCAGTTGGTTCTCAAAA	PCDH17_wgs_ref
gtgttaccg	TCCCCCACGATGGCTTATTCTGGGTCCAGACTTTCCCCAGGTAGGGAAAGCGGAAGGTAGAAGGCTTTTTTTGCTGGCTCTAGGGTTCTTCTAGTTCGAGGCCTTGGGTCCCCATCCTCT	ARFGAP2_wgs_ref
ctacgtgta	TCCCCCACGATGGCTTATTCTGGGTCCAGACTTTCCCCAGGTAGGGAAAGCGGAAGGTAGAAGGCTTTTTTTGCTGGCTCTAGGGTTCTTCTAGTTCGAGGCCTTGGGTCCCCATCCTCT	ARFGAP2_wgs_ref
gtatgtcgg	TCCCCCACGATGGCTTATTCTGGGTCCAGACTTTCCCCAGGTAGGGAAAGCGGAAGGTAGAAGGCTTTTTTTGCTGGCTCTAGGGTTCTTCTAGTTCGAGGCCTTGGGTCCCCATCCTCT	ARFGAP2_wgs_ref
gtatggtcg	TCCCCCACGATGGCTTATTCTGGGTCCAGACTTTCCCCAGGTAGGGAAAGCGGAAGGTAGAAGGCTTTTTTTGCTGGCTCTAGGGTTCTTCTAGTTCGAGGCCTTGGGTCCCCATCCTCT	ARFGAP2_wgs_ref
ctaggattg	TCCCCCACGATGGCTTATTCTGGGTCCAGACTTTCCCCAGGTAGGGAAAGCGGAAGGTAGAAGGCTTTTTTTGCTGGCTCTAGGGTTCTTCTAGTTCGAGGCCTTGGGTCCCCATCCTCT	ARFGAP2_wgs_ref
tgtggcact	TCCCCCACGATGGCTTATTCTGGGTCCAGACTTTCCCCAGGTAGGGAAAGCGGAAGGTAGAAGGCTTTTTTTGCTGGCTCTAGGGTTCTTCTAGTTCGAGGCCTTGGGTCCCCATCCTCT	ARFGAP2_wgs_ref
agcgagtat	ATTTCCTGTGCCAGTGACTGCAGTTGGCCAAGGGACAATGTGGAAAACCCAGTGTCCATCTTTCCACCCTCCCTGATCTCCAGAACCTTCGACTGACCCCCTTGTCTTTATGCTGATGTT	MFN2_wgs_ref
taggaatga	ATTTCCTGTGCCAGTGACTGCAGTTGGCCAAGGGACAATGTGGAAAACCCAGTGTCCATCTTTCCACCCTCCCTGATCTCCAGAACCTTCGACTGACCCCCTTGTCTTTATGCTGATGTT	MFN2_wgs_ref
ggctgttcc	ATTTCCTGTGCCAGTGACTGCAGTTGGCCAAGGGACAATGTGGAAAACCCAGTGTCCATCTTTCCACCCTCCCTGATCTCCAGAACCTTCGACTGACCCCCTTGTCTTTATGCTGATGTT	MFN2_wgs_ref
taagtggct	ATTTCCTGTGCCAGTGACTGCAGTTGGCCAAGGGACAATGTGGAAAACCCAGTGTCCATCTTTCCACCCTCCCTGATCTCCAGAACCTTCGACTGACCCCCTTGTCTTTATGCTGATGTT	MFN2_wgs_ref
cctagcctt	ATTTCCTGTGCCAGTGACTGCAGTTGGCCAAGGGACAATGTGGAAAACCCAGTGTCCATCTTTCCACCCTCCCTGATCTCCAGAACCTTCGACTGACCCCCTTGTCTTTATGCTGATGTT	MFN2_wgs_ref
tatcctcaa	ATTTCCTGTGCCAGTGACTGCAGTTGGCCAAGGGACAATGTGGAAAACCCAGTGTCCATCTTTCCACCCTCCCTGATCTCCAGAACCTTCGACTGACCCCCTTGTCTTTATGCTGATGTT	MFN2_wgs_ref
gagatactt	TCAAGGCAAATCAGCAAGCCCCCAAAGTGCTGTAATTTAACATCATGATTACCACCTTCGAAGCTATATATTTTGCATACTTTAAAATCACCTAACTTGGACTGCTTGAATTACATTGGC	ARHGEF12_wgs_ref
ctcgcacgt	TCAAGGCAAATCAGCAAGCCCCCAAAGTGCTGTAATTTAACATCATGATTACCACCTTCGAAGCTATATATTTTGCATACTTTAAAATCACCTAACTTGGACTGCTTGAATTACATTGGC	ARHGEF12_wgs_ref
tgtgaagcc	TCAAGGCAAATCAGCAAGCCCCCAAAGTGCTGTAATTTAACATCATGATTACCACCTTCGAAGCTATATATTTTGCATACTTTAAAATCACCTAACTTGGACTGCTTGAATTACATTGGC	ARHGEF12_wgs_ref
atataccgc	TCAAGGCAAATCAGCAAGCCCCCAAAGTGCTGTAATTTAACATCATGATTACCACCTTCGAAGCTATATATTTTGCATACTTTAAAATCACCTAACTTGGACTGCTTGAATTACATTGGC	ARHGEF12_wgs_ref
acacaatgg	TCAAGGCAAATCAGCAAGCCCCCAAAGTGCTGTAATTTAACATCATGATTACCACCTTCGAAGCTATATATTTTGCATACTTTAAAATCACCTAACTTGGACTGCTTGAATTACATTGGC	ARHGEF12_wgs_ref
cgttatagt	TCAAGGCAAATCAGCAAGCCCCCAAAGTGCTGTAATTTAACATCATGATTACCACCTTCGAAGCTATATATTTTGCATACTTTAAAATCACCTAACTTGGACTGCTTGAATTACATTGGC	ARHGEF12_wgs_ref
gtgcgtaac	TCAGCCGCCTGACTAGCTGGGATTTCAGGAGTGCACCACCAGCCCGGCTAACTTTTGTATTTTTAGCAGAGATGGGGTTTCACCATGTTGGCCGGGCTGGTCTCGAACTCCTGGGCTCAA	ALG14_wgs_ref
tgaggagta	TCAGCCGCCTGACTAGCTGGGATTTCAGGAGTGCACCACCAGCCCGGCTAACTTTTGTATTTTTAGCAGAGATGGGGTTTCACCATGTTGGCCGGGCTGGTCTCGAACTCCTGGGCTCAA	ALG14_wgs_ref
gtgctccga	TCAGCCGCCTGACTAGCTGGGATTTCAGGAGTGCACCACCAGCCCGGCTAACTTTTGTATTTTTAGCAGAGATGGGGTTTCACCATGTTGGCCGGGCTGGTCTCGAACTCCTGGGCTCAA	ALG14_wgs_ref
aacctaaca	TCAGCCGCCTGACTAGCTGGGATTTCAGGAGTGCACCACCAGCCCGGCTAACTTTTGTATTTTTAGCAGAGATGGGGTTTCACCATGTTGGCCGGGCTGGTCTCGAACTCCTGGGCTCAA	ALG14_wgs_ref
ccacggctt	TCAGCCGCCTGACTAGCTGGGATTTCAGGAGTGCACCACCAGCCCGGCTAACTTTTGTATTTTTAGCAGAGATGGGGTTTCACCATGTTGGCCGGGCTGGTCTCGAACTCCTGGGCTCAA	ALG14_wgs_ref
tctctctac	TCAGCCGCCTGACTAGCTGGGATTTCAGGAGTGCACCACCAGCCCGGCTAACTTTTGTATTTTTAGCAGAGATGGGGTTTCACCATGTTGGCCGGGCTGGTCTCGAACTCCTGGGCTCAA	ALG14_wgs_ref
gtggtgtct	TCCTGCAAGTAAGAATGTTTTCACACTGAGCTATTGATTTAACCAAGCAGATTGATAACGATAAAATTTCAGCAAACTTGCATCATTCATGCCTGTTTCTTAGCTATGACTTTTTTGGGG	CD96_wgs_ref
ttatggttc	TCCTGCAAGTAAGAATGTTTTCACACTGAGCTATTGATTTAACCAAGCAGATTGATAACGATAAAATTTCAGCAAACTTGCATCATTCATGCCTGTTTCTTAGCTATGACTTTTTTGGGG	CD96_wgs_ref
agtcaggtc	TCCTGCAAGTAAGAATGTTTTCACACTGAGCTATTGATTTAACCAAGCAGATTGATAACGATAAAATTTCAGCAAACTTGCATCATTCATGCCTGTTTCTTAGCTATGACTTTTTTGGGG	CD96_wgs_ref
tgccgacta	TCCTGCAAGTAAGAATGTTTTCACACTGAGCTATTGATTTAACCAAGCAGATTGATAACGATAAAATTTCAGCAAACTTGCATCATTCATGCCTGTTTCTTAGCTATGACTTTTTTGGGG	CD96_wgs_ref
tctctaaca	TCCTGCAAGTAAGAATGTTTTCACACTGAGCTATTGATTTAACCAAGCAGATTGATAACGATAAAATTTCAGCAAACTTGCATCATTCATGCCTGTTTCTTAGCTATGACTTTTTTGGGG	CD96_wgs_ref
cttaagcgt	TCCTGCAAGTAAGAATGTTTTCACACTGAGCTATTGATTTAACCAAGCAGATTGATAACGATAAAATTTCAGCAAACTTGCATCATTCATGCCTGTTTCTTAGCTATGACTTTTTTGGGG	CD96_wgs_ref
aacggtaga	CAACATACTGAAACCCCGTCTCTAAAAATATGAAAAAAAAATTAGCCAGGCGTGGTGGTGCGCAGCTGTAGCCCCAGCTACTTGGGAGGCTGAGGCAGGAGAATCACTTGAACCCAGGAG	EIF4E_wgs_ref
cctagcgca	CAACATACTGAAACCCCGTCTCTAAAAATATGAAAAAAAAATTAGCCAGGCGTGGTGGTGCGCAGCTGTAGCCCCAGCTACTTGGGAGGCTGAGGCAGGAGAATCACTTGAACCCAGGAG	EIF4E_wgs_ref
tgatacgac	CAACATACTGAAACCCCGTCTCTAAAAATATGAAAAAAAAATTAGCCAGGCGTGGTGGTGCGCAGCTGTAGCCCCAGCTACTTGGGAGGCTGAGGCAGGAGAATCACTTGAACCCAGGAG	EIF4E_wgs_ref
tactgcaga	CAACATACTGAAACCCCGTCTCTAAAAATATGAAAAAAAAATTAGCCAGGCGTGGTGGTGCGCAGCTGTAGCCCCAGCTACTTGGGAGGCTGAGGCAGGAGAATCACTTGAACCCAGGAG	EIF4E_wgs_ref
atgagtatg	CAACATACTGAAACCCCGTCTCTAAAAATATGAAAAAAAAATTAGCCAGGCGTGGTGGTGCGCAGCTGTAGCCCCAGCTACTTGGGAGGCTGAGGCAGGAGAATCACTTGAACCCAGGAG	EIF4E_wgs_ref
actgtctat	CAACATACTGAAACCCCGTCTCTAAAAATATGAAAAAAAAATTAGCCAGGCGTGGTGGTGCGCAGCTGTAGCCCCAGCTACTTGGGAGGCTGAGGCAGGAGAATCACTTGAACCCAGGAG	EIF4E_wgs_ref
cggtatcgc	CCGTAGTTCAAGTGAGCAGAATACTGAGGCCTTTCACGTGAAATAGGTAGCTACCCTGTATTTGAAGAGTTGGCCACTTGCTAGTGGTCAGAATAGTAAGGAGCCCACTTCTGTGCCCTG	GTPBP2_wgs_ref
aaccagtcg	CCGTAGTTCAAGTGAGCAGAATACTGAGGCCTTTCACGTGAAATAGGTAGCTACCCTGTATTTGAAGAGTTGGCCACTTGCTAGTGGTCAGAATAGTAAGGAGCCCACTTCTGTGCCCTG	GTPBP2_wgs_ref
tggatccga	CCGTAGTTCAAGTGAGCAGAATACTGAGGCCTTTCACGTGAAATAGGTAGCTACCCTGTATTTGAAGAGTTGGCCACTTGCTAGTGGTCAGAATAGTAAGGAGCCCACTTCTGTGCCCTG	GTPBP2_wgs_ref
ttacttgtg	CCGTAGTTCAAGTGAGCAGAATACTGAGGCCTTTCACGTGAAATAGGTAGCTACCCTGTATTTGAAGAGTTGGCCACTTGCTAGTGGTCAGAATAGTAAGGAGCCCACTTCTGTGCCCTG	GTPBP2_wgs_ref
actagacgt	CCGTAGTTCAAGTGAGCAGAATACTGAGGCCTTTCACGTGAAATAGGTAGCTACCCTGTATTTGAAGAGTTGGCCACTTGCTAGTGGTCAGAATAGTAAGGAGCCCACTTCTGTGCCCTG	GTPBP2_wgs_ref
ccgtaagcg	CCGTAGTTCAAGTGAGCAGAATACTGAGGCCTTTCACGTGAAATAGGTAGCTACCCTGTATTTGAAGAGTTGGCCACTTGCTAGTGGTCAGAATAGTAAGGAGCCCACTTCTGTGCCCTG	GTPBP2_wgs_ref
ttgcatgtt	ATACCTAGCAGCGCGAGAACTGTGTGACGTGCTGCGTTCTTGTTACGGGAGGTGCGTGACGGGGCAGCGGGGGTTTCTGGAAGTCACCTGTTTCTGCTTTCTGGTTGCCTGTGCCTGTGG	CNNM2_wgs_ref
atggttacg	ATACCTAGCAGCGCGAGAACTGTGTGACGTGCTGCGTTCTTGTTACGGGAGGTGCGTGACGGGGCAGCGGGGGTTTCTGGAAGTCACCTGTTTCTGCTTTCTGGTTGCCTGTGCCTGTGG	CNNM2_wgs_ref
agatattcg	ATACCTAGCAGCGCGAGAACTGTGTGACGTGCTGCGTTCTTGTTACGGGAGGTGCGTGACGGGGCAGCGGGGGTTTCTGGAAGTCACCTGTTTCTGCTTTCTGGTTGCCTGTGCCTGTGG	CNNM2_wgs_ref
agtacctgt	ATACCTAGCAGCGCGAGAACTGTGTGACGTGCTGCGTTCTTGTTACGGGAGGTGCGTGACGGGGCAGCGGGGGTTTCTGGAAGTCACCTGTTTCTGCTTTCTGGTTGCCTGTGCCTGTGG	CNNM2_wgs_ref
gtcgccaga	ATACCTAGCAGCGCGAGAACTGTGTGACGTGCTGCGTTCTTGTTACGGGAGGTGCGTGACGGGGCAGCGGGGGTTTCTGGAAGTCACCTGTTTCTGCTTTCTGGTTGCCTGTGCCTGTGG	CNNM2_wgs_ref
ccggtcgat	ATACCTAGCAGCGCGAGAACTGTGTGACGTGCTGCGTTCTTGTTACGGGAGGTGCGTGACGGGGCAGCGGGGGTTTCTGGAAGTCACCTGTTTCTGCTTTCTGGTTGCCTGTGCCTGTGG	CNNM2_wgs_ref
tgcgtcgtg	GGTTGTTTTGACCATTTCTCCATGCTTTTTGTTTGGGGAGGGGGACATTTTTTGGGGGGCAGGGACTGTGTTCAGGGAAAGTACCTGACCAACAGAACTTCAAGTCTCTTCCAGAGTGCG	PKHD1_wgs_ref
gttcttgtt	GGTTGTTTTGACCATTTCTCCATGCTTTTTGTTTGGGGAGGGGGACATTTTTTGGGGGGCAGGGACTGTGTTCAGGGAAAGTACCTGACCAACAGAACTTCAAGTCTCTTCCAGAGTGCG	PKHD1_wgs_ref
agcgaatgg	GGTTGTTTTGACCATTTCTCCATGCTTTTTGTTTGGGGAGGGGGACATTTTTTGGGGGGCAGGGACTGTGTTCAGGGAAAGTACCTGACCAACAGAACTTCAAGTCTCTTCCAGAGTGCG	PKHD1_wgs_ref
gttcaagac	GGTTGTTTTGACCATTTCTCCATGCTTTTTGTTTGGGGAGGGGGACATTTTTTGGGGGGCAGGGACTGTGTTCAGGGAAAGTACCTGACCAACAGAACTTCAAGTCTCTTCCAGAGTGCG	PKHD1_wgs_ref
gcagttgcg	GGTTGTTTTGACCATTTCTCCATGCTTTTTGTTTGGGGAGGGGGACATTTTTTGGGGGGCAGGGACTGTGTTCAGGGAAAGTACCTGACCAACAGAACTTCAAGTCTCTTCCAGAGTGCG	PKHD1_wgs_ref
gcaagaaca	GGTTGTTTTGACCATTTCTCCATGCTTTTTGTTTGGGGAGGGGGACATTTTTTGGGGGGCAGGGACTGTGTTCAGGGAAAGTACCTGACCAACAGAACTTCAAGTCTCTTCCAGAGTGCG	PKHD1_wgs_ref
tcggtaatt	TGTGTGGGTGTGCTGGGCGATAGGGTAAGGTGTGCAACGGGAAAAGTTGTTAGCTTCCAGTTGGGGTTCTAAGGATTATTTTTAAAACAAAGGATTTATTCTATGAGAAGGGAAATAATT	TMEM178B_wgs_ref
ttcctcgaa	TGTGTGGGTGTGCTGGGCGATAGGGTAAGGTGTGCAACGGGAAAAGTTGTTAGCTTCCAGTTGGGGTTCTAAGGATTATTTTTAAAACAAAGGATTTATTCTATGAGAAGGGAAATAATT	TMEM178B_wgs_ref
aagatcctg	TGTGTGGGTGTGCTGGGCGATAGGGTAAGGTGTGCAACGGGAAAAGTTGTTAGCTTCCAGTTGGGGTTCTAAGGATTATTTTTAAAACAAAGGATTTATTCTATGAGAAGGGAAATAATT	TMEM178B_wgs_ref
aggttgttg	TGTGTGGGTGTGCTGGGCGATAGGGTAAGGTGTGCAACGGGAAAAGTTGTTAGCTTCCAGTTGGGGTTCTAAGGATTATTTTTAAAACAAAGGATTTATTCTATGAGAAGGGAAATAATT	TMEM178B_wgs_ref
agtagccta	TGTGTGGGTGTGCTGGGCGATAGGGTAAGGTGTGCAACGGGAAAAGTTGTTAGCTTCCAGTTGGGGTTCTAAGGATTATTTTTAAAACAAAGGATTTATTCTATGAGAAGGGAAATAATT	TMEM178B_wgs_ref
tacgactac	TGTGTGGGTGTGCTGGGCGATAGGGTAAGGTGTGCAACGGGAAAAGTTGTTAGCTTCCAGTTGGGGTTCTAAGGATTATTTTTAAAACAAAGGATTTATTCTATGAGAAGGGAAATAATT	TMEM178B_wgs_ref
cgcaccagt	TTGATACTGATAAATATTGAATTGATTTTTTAGTTATTTTTTATCATTTTTTCAATGGAGTAGTATAGGACTGTGCTTTGTCCTTTTTATGAATGAAAAAATTAGTATAAAGTAAGAAAT	CNTN1_wgs_ref
gaagcgcat	TTGATACTGATAAATATTGAATTGATTTTTTAGTTATTTTTTATCATTTTTTCAATGGAGTAGTATAGGACTGTGCTTTGTCCTTTTTATGAATGAAAAAATTAGTATAAAGTAAGAAAT	CNTN1_wgs_ref
cacttggta	TTGATACTGATAAATATTGAATTGATTTTTTAGTTATTTTTTATCATTTTTTCAATGGAGTAGTATAGGACTGTGCTTTGTCCTTTTTATGAATGAAAAAATTAGTATAAAGTAAGAAAT	CNTN1_wgs_ref
cgtaagacg	TTGATACTGATAAATATTGAATTGATTTTTTAGTTATTTTTTATCATTTTTTCAATGGAGTAGTATAGGACTGTGCTTTGTCCTTTTTATGAATGAAAAAATTAGTATAAAGTAAGAAAT	CNTN1_wgs_ref
cacgtcaag	TTGATACTGATAAATATTGAATTGATTTTTTAGTTATTTTTTATCATTTTTTCAATGGAGTAGTATAGGACTGTGCTTTGTCCTTTTTATGAATGAAAAAATTAGTATAAAGTAAGAAAT	CNTN1_wgs_ref
agcttatgt	TTGATACTGATAAATATTGAATTGATTTTTTAGTTATTTTTTATCATTTTTTCAATGGAGTAGTATAGGACTGTGCTTTGTCCTTTTTATGAATGAAAAAATTAGTATAAAGTAAGAAAT	CNTN1_wgs_ref
ggatcaatg	CTTTTTAATACCAGGAACCCAGCGGCTCTAGCCACTGAGCGGCTAAATGAAAGAAAGTGGAAAAAAAAAAAAAGGAAAAAACCAAAAGCATAAAAAACCACAGCAAATTTCTTGATGAAA	CHD4_wgs_ref
atgtgtcac	CTTTTTAATACCAGGAACCCAGCGGCTCTAGCCACTGAGCGGCTAAATGAAAGAAAGTGGAAAAAAAAAAAAAGGAAAAAACCAAAAGCATAAAAAACCACAGCAAATTTCTTGATGAAA	CHD4_wgs_ref
tccttgtat	CTTTTTAATACCAGGAACCCAGCGGCTCTAGCCACTGAGCGGCTAAATGAAAGAAAGTGGAAAAAAAAAAAAAGGAAAAAACCAAAAGCATAAAAAACCACAGCAAATTTCTTGATGAAA	CHD4_wgs_ref
agttgcttg	CTTTTTAATACCAGGAACCCAGCGGCTCTAGCCACTGAGCGGCTAAATGAAAGAAAGTGGAAAAAAAAAAAAAGGAAAAAACCAAAAGCATAAAAAACCACAGCAAATTTCTTGATGAAA	CHD4_wgs_ref
gccacacac	CTTTTTAATACCAGGAACCCAGCGGCTCTAGCCACTGAGCGGCTAAATGAAAGAAAGTGGAAAAAAAAAAAAAGGAAAAAACCAAAAGCATAAAAAACCACAGCAAATTTCTTGATGAAA	CHD4_wgs_ref
tgccggctt	CTTTTTAATACCAGGAACCCAGCGGCTCTAGCCACTGAGCGGCTAAATGAAAGAAAGTGGAAAAAAAAAAAAAGGAAAAAACCAAAAGCATAAAAAACCACAGCAAATTTCTTGATGAAA	CHD4_wgs_ref
tcgtgcgag	ATCATCCCAGTGTACACGTTTATGTTAAAATGACCTCCTCGTGGGGTGCTCCTCCTGGGGGTGCTGGCGTGCCTGTGCTCTCCCACCCTCCTCTTCCTTCTCCCTCCTGACTCCTCTTCC	RAET1G_wgs_ref
gtgcggaat	ATCATCCCAGTGTACACGTTTATGTTAAAATGACCTCCTCGTGGGGTGCTCCTCCTGGGGGTGCTGGCGTGCCTGTGCTCTCCCACCCTCCTCTTCCTTCTCCCTCCTGACTCCTCTTCC	RAET1G_wgs_ref
tgcgaacaa	ATCATCCCAGTGTACACGTTTATGTTAAAATGACCTCCTCGTGGGGTGCTCCTCCTGGGGGTGCTGGCGTGCCTGTGCTCTCCCACCCTCCTCTTCCTTCTCCCTCCTGACTCCTCTTCC	RAET1G_wgs_ref
acatctgtg	ATCATCCCAGTGTACACGTTTATGTTAAAATGACCTCCTCGTGGGGTGCTCCTCCTGGGGGTGCTGGCGTGCCTGTGCTCTCCCACCCTCCTCTTCCTTCTCCCTCCTGACTCCTCTTCC	RAET1G_wgs_ref
tggttcgaa	ATCATCCCAGTGTACACGTTTATGTTAAAATGACCTCCTCGTGGGGTGCTCCTCCTGGGGGTGCTGGCGTGCCTGTGCTCTCCCACCCTCCTCTTCCTTCTCCCTCCTGACTCCTCTTCC	RAET1G_wgs_ref
gccacaagg	ATCATCCCAGTGTACACGTTTATGTTAAAATGACCTCCTCGTGGGGTGCTCCTCCTGGGGGTGCTGGCGTGCCTGTGCTCTCCCACCCTCCTCTTCCTTCTCCCTCCTGACTCCTCTTCC	RAET1G_wgs_ref
ttgtattgg	ATTCATATGTAGCTCCACACCAGGCCCCTTGTGTCTTGTTTGGATAGAGAACAAAAAATTAAGGCTGATTATATTTTTCTCTTGATTTCTACCTCCCTGTTAAAATTGACCAACTTCTAG	YEATS2_wgs_ref
caagcttaa	ATTCATATGTAGCTCCACACCAGGCCCCTTGTGTCTTGTTTGGATAGAGAACAAAAAATTAAGGCTGATTATATTTTTCTCTTGATTTCTACCTCCCTGTTAAAATTGACCAACTTCTAG	YEATS2_wgs_ref
gccgtgctt	ATTCATATGTAGCTCCACACCAGGCCCCTTGTGTCTTGTTTGGATAGAGAACAAAAAATTAAGGCTGATTATATTTTTCTCTTGATTTCTACCTCCCTGTTAAAATTGACCAACTTCTAG	YEATS2_wgs_ref
acagcgtcc	ATTCATATGTAGCTCCACACCAGGCCCCTTGTGTCTTGTTTGGATAGAGAACAAAAAATTAAGGCTGATTATATTTTTCTCTTGATTTCTACCTCCCTGTTAAAATTGACCAACTTCTAG	YEATS2_wgs_ref
ttcagcttg	ATTCATATGTAGCTCCACACCAGGCCCCTTGTGTCTTGTTTGGATAGAGAACAAAAAATTAAGGCTGATTATATTTTTCTCTTGATTTCTACCTCCCTGTTAAAATTGACCAACTTCTAG	YEATS2_wgs_ref
ctatccgga	ATTCATATGTAGCTCCACACCAGGCCCCTTGTGTCTTGTTTGGATAGAGAACAAAAAATTAAGGCTGATTATATTTTTCTCTTGATTTCTACCTCCCTGTTAAAATTGACCAACTTCTAG	YEATS2_wgs_ref
atgacgaac	AGGTGCCAGAATTGATGTCCATTAGACTGTAAGCTCCATGGGGGCAGGAACTTTGCTACCGAATCTATACAACCTTAACATTGACTAGTGCTTGTAGGTGTGCTCAATACTTGTTTGTTA	ZNF234_wgs_ref
caggaacta	AGGTGCCAGAATTGATGTCCATTAGACTGTAAGCTCCATGGGGGCAGGAACTTTGCTACCGAATCTATACAACCTTAACATTGACTAGTGCTTGTAGGTGTGCTCAATACTTGTTTGTTA	ZNF234_wgs_ref
cttaggtcg	AGGTGCCAGAATTGATGTCCATTAGACTGTAAGCTCCATGGGGGCAGGAACTTTGCTACCGAATCTATACAACCTTAACATTGACTAGTGCTTGTAGGTGTGCTCAATACTTGTTTGTTA	ZNF234_wgs_ref
ccaataacc	AGGTGCCAGAATTGATGTCCATTAGACTGTAAGCTCCATGGGGGCAGGAACTTTGCTACCGAATCTATACAACCTTAACATTGACTAGTGCTTGTAGGTGTGCTCAATACTTGTTTGTTA	ZNF234_wgs_ref
gtctcaatg	AGGTGCCAGAATTGATGTCCATTAGACTGTAAGCTCCATGGGGGCAGGAACTTTGCTACCGAATCTATACAACCTTAACATTGACTAGTGCTTGTAGGTGTGCTCAATACTTGTTTGTTA	ZNF234_wgs_ref
tcagctatt	AGGTGCCAGAATTGATGTCCATTAGACTGTAAGCTCCATGGGGGCAGGAACTTTGCTACCGAATCTATACAACCTTAACATTGACTAGTGCTTGTAGGTGTGCTCAATACTTGTTTGTTA	ZNF234_wgs_ref
acgatactc	TCAACAAAGGGCTACCCTGAGAGGAATCTACATGCAGAGAAGTTCAGGAGACTGAACTAACGGAACGTCAGGAAGCGCTGCGGGCTGGAGAGCTGCTGTTGGAACAGGGAGGAGTTCTCC	HIST1H2BJ_wgs_ref
agcggtgta	TCAACAAAGGGCTACCCTGAGAGGAATCTACATGCAGAGAAGTTCAGGAGACTGAACTAACGGAACGTCAGGAAGCGCTGCGGGCTGGAGAGCTGCTGTTGGAACAGGGAGGAGTTCTCC	HIST1H2BJ_wgs_ref
attggagca	TCAACAAAGGGCTACCCTGAGAGGAATCTACATGCAGAGAAGTTCAGGAGACTGAACTAACGGAACGTCAGGAAGCGCTGCGGGCTGGAGAGCTGCTGTTGGAACAGGGAGGAGTTCTCC	HIST1H2BJ_wgs_ref
aatggtaca	TCAACAAAGGGCTACCCTGAGAGGAATCTACATGCAGAGAAGTTCAGGAGACTGAACTAACGGAACGTCAGGAAGCGCTGCGGGCTGGAGAGCTGCTGTTGGAACAGGGAGGAGTTCTCC	HIST1H2BJ_wgs_ref
ggtcacgac	TCAACAAAGGGCTACCCTGAGAGGAATCTACATGCAGAGAAGTTCAGGAGACTGAACTAACGGAACGTCAGGAAGCGCTGCGGGCTGGAGAGCTGCTGTTGGAACAGGGAGGAGTTCTCC	HIST1H2BJ_wgs_ref
gttcgtaga	TCAACAAAGGGCTACCCTGAGAGGAATCTACATGCAGAGAAGTTCAGGAGACTGAACTAACGGAACGTCAGGAAGCGCTGCGGGCTGGAGAGCTGCTGTTGGAACAGGGAGGAGTTCTCC	HIST1H2BJ_wgs_ref
gatcaagtc	CCAAAAACAAAAGAAATATTTGTAGCTTGCTATCTGTATTTGAATTTTTAGCAATTTTATATTTAGATACTTTGAAAAATGTAAATGACTAATTTGGTCATTAAATCTTGTGACATATTC	MAPKAP1_wgs_ref
gtcctgact	CCAAAAACAAAAGAAATATTTGTAGCTTGCTATCTGTATTTGAATTTTTAGCAATTTTATATTTAGATACTTTGAAAAATGTAAATGACTAATTTGGTCATTAAATCTTGTGACATATTC	MAPKAP1_wgs_ref
ccgccacaa	CCAAAAACAAAAGAAATATTTGTAGCTTGCTATCTGTATTTGAATTTTTAGCAATTTTATATTTAGATACTTTGAAAAATGTAAATGACTAATTTGGTCATTAAATCTTGTGACATATTC	MAPKAP1_wgs_ref
ttacaggtt	CCAAAAACAAAAGAAATATTTGTAGCTTGCTATCTGTATTTGAATTTTTAGCAATTTTATATTTAGATACTTTGAAAAATGTAAATGACTAATTTGGTCATTAAATCTTGTGACATATTC	MAPKAP1_wgs_ref
tcgactgat	CCAAAAACAAAAGAAATATTTGTAGCTTGCTATCTGTATTTGAATTTTTAGCAATTTTATATTTAGATACTTTGAAAAATGTAAATGACTAATTTGGTCATTAAATCTTGTGACATATTC	MAPKAP1_wgs_ref
ctggtagat	CCAAAAACAAAAGAAATATTTGTAGCTTGCTATCTGTATTTGAATTTTTAGCAATTTTATATTTAGATACTTTGAAAAATGTAAATGACTAATTTGGTCATTAAATCTTGTGACATATTC	MAPKAP1_wgs_ref
tgttcgtgg	ACATAGCTACCTACAGTGACAGAATCAAAATTCAAACTCAGGTTTATCTAGTTCCAAAACCCATGTTCTTTCTGCCACACCATGTTAGTAGAAATGGAAACTATTGGATGAAATGAGGAA	KIAA1377_wgs_ref
gtgcgttag	ACATAGCTACCTACAGTGACAGAATCAAAATTCAAACTCAGGTTTATCTAGTTCCAAAACCCATGTTCTTTCTGCCACACCATGTTAGTAGAAATGGAAACTATTGGATGAAATGAGGAA	KIAA1377_wgs_ref
ggcgacaag	ACATAGCTACCTACAGTGACAGAATCAAAATTCAAACTCAGGTTTATCTAGTTCCAAAACCCATGTTCTTTCTGCCACACCATGTTAGTAGAAATGGAAACTATTGGATGAAATGAGGAA	KIAA1377_wgs_ref
atacatgag	ACATAGCTACCTACAGTGACAGAATCAAAATTCAAACTCAGGTTTATCTAGTTCCAAAACCCATGTTCTTTCTGCCACACCATGTTAGTAGAAATGGAAACTATTGGATGAAATGAGGAA	KIAA1377_wgs_ref
tcttctgtc	ACATAGCTACCTACAGTGACAGAATCAAAATTCAAACTCAGGTTTATCTAGTTCCAAAACCCATGTTCTTTCTGCCACACCATGTTAGTAGAAATGGAAACTATTGGATGAAATGAGGAA	KIAA1377_wgs_ref
ccatgcgaa	ACATAGCTACCTACAGTGACAGAATCAAAATTCAAACTCAGGTTTATCTAGTTCCAAAACCCATGTTCTTTCTGCCACACCATGTTAGTAGAAATGGAAACTATTGGATGAAATGAGGAA	KIAA1377_wgs_ref
acactatcc	TGCGAACTCCTGACCTCATGATCCACCCGCCTTGGCCTCCCAAAGTGTTGGGATTACAGGCGTGAACCACTAAGCCTGGCCTGGACTGTCATTTCTAATTTTTTTAAAAATTAGATAAAT	UTP6_wgs_ref
aaggttagg	TGCGAACTCCTGACCTCATGATCCACCCGCCTTGGCCTCCCAAAGTGTTGGGATTACAGGCGTGAACCACTAAGCCTGGCCTGGACTGTCATTTCTAATTTTTTTAAAAATTAGATAAAT	UTP6_wgs_ref
ttcgaacag	TGCGAACTCCTGACCTCATGATCCACCCGCCTTGGCCTCCCAAAGTGTTGGGATTACAGGCGTGAACCACTAAGCCTGGCCTGGACTGTCATTTCTAATTTTTTTAAAAATTAGATAAAT	UTP6_wgs_ref
agtagtgat	TGCGAACTCCTGACCTCATGATCCACCCGCCTTGGCCTCCCAAAGTGTTGGGATTACAGGCGTGAACCACTAAGCCTGGCCTGGACTGTCATTTCTAATTTTTTTAAAAATTAGATAAAT	UTP6_wgs_ref
agatgtcct	TGCGAACTCCTGACCTCATGATCCACCCGCCTTGGCCTCCCAAAGTGTTGGGATTACAGGCGTGAACCACTAAGCCTGGCCTGGACTGTCATTTCTAATTTTTTTAAAAATTAGATAAAT	UTP6_wgs_ref
gacctccag	TGCGAACTCCTGACCTCATGATCCACCCGCCTTGGCCTCCCAAAGTGTTGGGATTACAGGCGTGAACCACTAAGCCTGGCCTGGACTGTCATTTCTAATTTTTTTAAAAATTAGATAAAT	UTP6_wgs_ref
taactgtga	TAGTCCTCCAGCTCCTCCTCCCTCAGACCCAGGATTCCCGGGCCCCAGTACCTCCTCCCTCAGACCCAGGACTCCAGGCCCCCAGCCCCTCCTTCCTGGACCCAGGACTCCAGGCCCCCA	OSCAR_wgs_ref
cagacagtt	TAGTCCTCCAGCTCCTCCTCCCTCAGACCCAGGATTCCCGGGCCCCAGTACCTCCTCCCTCAGACCCAGGACTCCAGGCCCCCAGCCCCTCCTTCCTGGACCCAGGACTCCAGGCCCCCA	OSCAR_wgs_ref
tcattagca	TAGTCCTCCAGCTCCTCCTCCCTCAGACCCAGGATTCCCGGGCCCCAGTACCTCCTCCCTCAGACCCAGGACTCCAGGCCCCCAGCCCCTCCTTCCTGGACCCAGGACTCCAGGCCCCCA	OSCAR_wgs_ref
gatggcatt	TAGTCCTCCAGCTCCTCCTCCCTCAGACCCAGGATTCCCGGGCCCCAGTACCTCCTCCCTCAGACCCAGGACTCCAGGCCCCCAGCCCCTCCTTCCTGGACCCAGGACTCCAGGCCCCCA	OSCAR_wgs_ref
ccgacctat	TAGTCCTCCAGCTCCTCCTCCCTCAGACCCAGGATTCCCGGGCCCCAGTACCTCCTCCCTCAGACCCAGGACTCCAGGCCCCCAGCCCCTCCTTCCTGGACCCAGGACTCCAGGCCCCCA	OSCAR_wgs_ref
agaatggat	TAGTCCTCCAGCTCCTCCTCCCTCAGACCCAGGATTCCCGGGCCCCAGTACCTCCTCCCTCAGACCCAGGACTCCAGGCCCCCAGCCCCTCCTTCCTGGACCCAGGACTCCAGGCCCCCA	OSCAR_wgs_ref
catagctag	TAGTCCTCCAGCTCCTCCTCCCTCAGACCCAGGATTCCCGGGCCCCAGTACCTCCTCCCTCAGACCCAGGACTCCAGGCCCCCAGCCCCTCCTTCCTGGACCCAGGACTCCAGGCCCCCA	OSCAR.1_wgs_ref
catcctacc	TAGTCCTCCAGCTCCTCCTCCCTCAGACCCAGGATTCCCGGGCCCCAGTACCTCCTCCCTCAGACCCAGGACTCCAGGCCCCCAGCCCCTCCTTCCTGGACCCAGGACTCCAGGCCCCCA	OSCAR.1_wgs_ref
ggtagtgct	TAGTCCTCCAGCTCCTCCTCCCTCAGACCCAGGATTCCCGGGCCCCAGTACCTCCTCCCTCAGACCCAGGACTCCAGGCCCCCAGCCCCTCCTTCCTGGACCCAGGACTCCAGGCCCCCA	OSCAR.1_wgs_ref
cgttcgcaa	TAGTCCTCCAGCTCCTCCTCCCTCAGACCCAGGATTCCCGGGCCCCAGTACCTCCTCCCTCAGACCCAGGACTCCAGGCCCCCAGCCCCTCCTTCCTGGACCCAGGACTCCAGGCCCCCA	OSCAR.1_wgs_ref
caagtaccg	TAGTCCTCCAGCTCCTCCTCCCTCAGACCCAGGATTCCCGGGCCCCAGTACCTCCTCCCTCAGACCCAGGACTCCAGGCCCCCAGCCCCTCCTTCCTGGACCCAGGACTCCAGGCCCCCA	OSCAR.1_wgs_ref
tacgtggtc	TAGTCCTCCAGCTCCTCCTCCCTCAGACCCAGGATTCCCGGGCCCCAGTACCTCCTCCCTCAGACCCAGGACTCCAGGCCCCCAGCCCCTCCTTCCTGGACCCAGGACTCCAGGCCCCCA	OSCAR.1_wgs_ref
tcacgtgga	CAAACTTCTGACCTCAAGTGATCCACTCGCCTCAGCCTCTCAAAAGTGCTGGGATTACAGGCATGAGGCGCCGCACTTGGCCTAGTGTTTTCTTAACTGTGAAATTCCCATTCATTTCTT	GSPT1_wgs_ref
tcaccagta	CAAACTTCTGACCTCAAGTGATCCACTCGCCTCAGCCTCTCAAAAGTGCTGGGATTACAGGCATGAGGCGCCGCACTTGGCCTAGTGTTTTCTTAACTGTGAAATTCCCATTCATTTCTT	GSPT1_wgs_ref
acgaccact	CAAACTTCTGACCTCAAGTGATCCACTCGCCTCAGCCTCTCAAAAGTGCTGGGATTACAGGCATGAGGCGCCGCACTTGGCCTAGTGTTTTCTTAACTGTGAAATTCCCATTCATTTCTT	GSPT1_wgs_ref
cacacgaga	CAAACTTCTGACCTCAAGTGATCCACTCGCCTCAGCCTCTCAAAAGTGCTGGGATTACAGGCATGAGGCGCCGCACTTGGCCTAGTGTTTTCTTAACTGTGAAATTCCCATTCATTTCTT	GSPT1_wgs_ref
ctggcggta	CAAACTTCTGACCTCAAGTGATCCACTCGCCTCAGCCTCTCAAAAGTGCTGGGATTACAGGCATGAGGCGCCGCACTTGGCCTAGTGTTTTCTTAACTGTGAAATTCCCATTCATTTCTT	GSPT1_wgs_ref
gcgctctta	CAAACTTCTGACCTCAAGTGATCCACTCGCCTCAGCCTCTCAAAAGTGCTGGGATTACAGGCATGAGGCGCCGCACTTGGCCTAGTGTTTTCTTAACTGTGAAATTCCCATTCATTTCTT	GSPT1_wgs_ref
cagagtcta	GAAAAGTTTACACATTTTTAATACTCTAAGTTGTAGATAATGAAATTGATTTAAATCAAAGTTAACTAGAATAGGATTCATGTGTCATGAATTATATTGTCTATTGTCTCATAAGCAACA	TSC22D2_wgs_ref
[truncated: 7,745 more rows]
