# Supplementary material for: A Cre-dependent massively parallel reporter assay allows for cell-type specific assessment of the functional effects of non-coding elements in vivo
Source: Commun Biol. 2023 Nov 13;6:1151. doi: 10.1038/s42003-023-05483-w (PMC10641075; doi:10.1038/s42003-023-05483-w)
Supplement: Supplementary file 9 — Supplementary Data 7 [file 42003_2023_5483_MOESM9_ESM.xlsx]

## Sheet: Figure 2b Transcript Abundance
Element	Allele	Expression	SEM
9-Sep_wgs	alt	0.0651411	0.0489266
9-Sep_wgs	ref	0.142122	0.0834423
ABCB5_wgs	alt	-0.302698	0.178542
ABCB5_wgs	ref	0.0462373	0.0478905
ABHD2_ssc	alt	0.129104	0.0665527
ABHD2_ssc	ref	0.103106	0.0570733
ABHD2_ssc	shuf	0.0254004	0.0618492
ABL2_wgs	alt	-0.18627	0.0841439
ABL2_wgs	ref	-0.340469	0.127013
AC010536.1_wgs	alt	0.0172268	0.102
AC010536.1_wgs	ref	-0.104448	0.0356058
AC010536.1_wgs	shuf	0.0936525	0.0902134
AC010547.9_wgs	alt	-0.110657	0.117984
AC010547.9_wgs	ref	-0.0366294	0.0847781
ACAD11_ssc	alt	-0.0297044	0.0942422
ACAD11_ssc	ref	0.0845112	0.0861567
ACAD11_ssc	shuf	-0.675193	0.19636
ACBD3_wgs	alt	-0.042096	0.188256
ACBD3_wgs	ref	-0.531182	0.131809
ADAM28_wgs	alt	-0.266372	0.094677
ADAM28_wgs	ref	-0.159835	0.0244643
ADARB1_wgs	alt	-0.226872	0.0399565
ADARB1_wgs	ref	-0.0453306	0.0780487
ADARB1_wgs	shuf	-0.281038	0.178212
AGFG2_wgs	alt	-0.459711	0.118473
AGFG2_wgs	ref	-0.243424	0.133174
AGO4_wgs	alt	-0.342152	0.214406
AGO4_wgs	ref	-0.00573832	0.243471
AGO4_wgs	shuf	-1.27126	0.986292
AGTR1_wgs	alt	-0.201083	0.182659
AGTR1_wgs	ref	-0.0174121	0.1192
AGTR1_wgs	shuf	-0.338472	0.173521
AKAP10_wgs	alt	0.0520197	0.364689
AKAP10_wgs	ref	0.284931	0.114687
AKAP10_wgs	shuf	-0.0478199	0.107202
AKAP9_wgs	alt	-0.297763	0.0841764
AKAP9_wgs	ref	-0.26184	0.162122
AKR1B1_ssc	alt	0.833545	0.120447
AKR1B1_ssc	ref	0.775351	0.213684
AKR1B1_ssc	shuf	-0.0543676	0.124947
AKR1C1_wgs	alt	-0.195337	0.069285
AKR1C1_wgs	ref	-0.186798	0.0794136
AKR1C1_wgs	shuf	-0.124418	0.0774826
AL117190.3_wgs	alt	0.0532361	0.087284
AL117190.3_wgs	ref	-0.000905214	0.0784793
AL162407.1_wgs	ref	0.235496	0.0439591
AL162407.1_wgs	shuf	-0.262881	0.106107
ALDH3A2_ssc	alt	0.0393245	0.0606125
ALDH3A2_ssc	ref	-0.214993	0.288222
ALG14_wgs	alt	0.105441	0.0515679
ALG14_wgs	ref	0.150913	0.0403814
ALX4.1_wgs	alt	0.0484948	0.0857648
ALX4.1_wgs	ref	0.0993558	0.0762203
ALX4.1_wgs	shuf	0.0651671	0.0528126
ALX4_wgs	alt	-0.0214896	0.103004
ALX4_wgs	ref	0.0355866	0.0925543
ALX4_wgs	shuf	0.132303	0.0985571
AMPD2_wgs	alt	0.0847563	0.0934651
AMPD2_wgs	ref	-0.142421	0.190319
AMPD2_wgs	shuf	-0.102188	0.108483
AMZ1.1_wgs	alt	-0.0392007	0.159456
AMZ1.1_wgs	ref	-0.680376	0.596603
AMZ1.1_wgs	shuf	-0.126049	0.157606
AMZ1_wgs	alt	0.103641	0.114584
AMZ1_wgs	ref	0.179115	0.0995624
AMZ1_wgs	shuf	-0.0218388	0.0477566
ANGPTL4_wgs	alt	0.117935	0.0650275
ANGPTL4_wgs	ref	0.013117	0.0939252
ANGPTL4_wgs	shuf	0.241198	0.0431664
ANO8_wgs	alt	0.03923	0.0414091
ANO8_wgs	ref	0.0836122	0.0824572
ANP32E_wgs	alt	-0.994477	0.7781
ANP32E_wgs	ref	-0.0967666	0.0502389
ANP32E_wgs	shuf	-0.000102822	0.109294
ANTXR2_wgs	alt	0.0347314	0.283692
ANTXR2_wgs	ref	0.0319009	0.100541
ANTXR2_wgs	shuf	0.207306	0.103927
AP3S2_wgs	alt	-0.09848	0.117125
AP3S2_wgs	ref	-0.0895265	0.122333
AP4S1_wgs	alt	-0.154563	0.146743
AP4S1_wgs	ref	-0.329294	0.376084
APOBEC3C_wgs	alt	-0.0850515	0.0192627
APOBEC3C_wgs	ref	-0.00835943	0.0371111
APOBEC3C_wgs	shuf	-0.766118	0.0857259
ARFGAP2_wgs	alt	0.0968747	0.0240581
ARFGAP2_wgs	ref	0.0792345	0.0332309
ARHGEF12_wgs	alt	-0.24933	0.132028
ARHGEF12_wgs	ref	-0.0962358	0.0701342
ARL3_wgs	alt	-0.0391206	0.117056
ARL3_wgs	ref	-0.237086	0.0542598
ARL5B_wgs	alt	-0.0826005	0.0566896
ARL5B_wgs	ref	-0.0698104	0.116152
ARPC4_wgs	alt	-0.22344	0.198321
ARPC4_wgs	ref	-0.0848687	0.0496099
ARRDC3_wgs	alt	0.0765869	0.0920982
ARRDC3_wgs	ref	0.236503	0.120663
ARRDC3_wgs	shuf	-0.291483	0.220019
ASPH_wgs	alt	0.0583523	0.0927444
ASPH_wgs	ref	-0.0631916	0.0652891
ATP11B_wgs	alt	0.130584	0.187975
ATP11B_wgs	ref	0.1202	0.122964
ATP2B2_wgs	alt	0.124561	0.0892502
ATP2B2_wgs	ref	0.304096	0.106605
ATP2B2_wgs	shuf	-0.25585	0.0740122
ATP6V1A_wgs	alt	0.15104	0.0745983
ATP6V1A_wgs	ref	0.252449	0.0388723
ATP8B4_wgs	alt	0.103338	0.0350349
ATP8B4_wgs	ref	-0.0482021	0.136969
ATP8B4_wgs	shuf	-0.326048	0.213698
ATP9A_wgs	alt	0.229652	0.0930151
ATP9A_wgs	ref	-0.084448	0.182102
ATXN7L3_wgs	alt	0.182342	0.0905618
ATXN7L3_wgs	ref	0.202917	0.0659558
BAG2_wgs	alt	-0.129448	0.164984
BAG2_wgs	ref	-0.273307	0.235555
BAG2_wgs	shuf	-0.102395	0.223096
BAIAP2L1_wgs	alt	0.0948636	0.117158
BAIAP2L1_wgs	ref	-0.0787208	0.154477
BAIAP2L1_wgs	shuf	0.330841	0.0993709
BARX1_wgs	alt	0.12208	0.0654746
BARX1_wgs	ref	0.0597389	0.0427225
BARX1_wgs	shuf	-0.156183	0.135604
BAZ1B_wgs	alt	0.154643	0.151847
BAZ1B_wgs	ref	-0.198776	0.132313
BAZ1B_wgs	shuf	0.0632289	0.299367
BAZ2A_wgs	alt	-0.0749781	0.123636
BAZ2A_wgs	ref	-0.0435044	0.0811193
BAZ2A_wgs	shuf	-0.101094	0.119387
BCAS1_wgs	alt	0.154684	0.0701232
BCAS1_wgs	ref	0.28611	0.0663437
BCL2_wgs	alt	-1.02807	0.968318
BCL2_wgs	ref	-0.253102	0.194042
BCL2_wgs	shuf	-0.479614	0.0993279
BEND7_wgs	alt	-0.074069	0.126219
BEND7_wgs	ref	-0.235883	0.170046
BEND7_wgs	shuf	-0.80582	0.0783185
BMP3_wgs	alt	-0.00323482	0.0775133
BMP3_wgs	ref	-0.12356	0.04995
BOD1L2_wgs	alt	-1.73298	1.15547
BOD1L2_wgs	ref	-0.675836	0.187432
BOD1L2_wgs	shuf	-0.70056	0.221145
BRD1_wgs	alt	0.0898675	0.0666171
BRD1_wgs	ref	0.0624172	0.0715813
BRI3_ssc	alt	-0.1762	0.167826
BRI3_ssc	ref	-0.0934351	0.0925287
BRI3_wgs	alt	0.202025	0.0584507
BRI3_wgs	ref	0.0959665	0.0861523
BRI3_wgs	shuf	-0.0613311	0.108898
BTBD6_wgs	alt	-0.195458	0.140243
BTBD6_wgs	ref	-0.0748012	0.110346
C10orf54_wgs	alt	-0.187286	0.0321433
C10orf54_wgs	ref	0.0427516	0.107694
C10orf54_wgs	shuf	-0.105392	0.149668
C10orf71_wgs	alt	-0.031112	0.144329
C10orf71_wgs	ref	-0.0204773	0.0546321
C10orf71_wgs	shuf	0.00346771	0.0948636
C11orf45_wgs	alt	0.0324784	0.0481837
C11orf45_wgs	ref	0.130758	0.0373124
C11orf45_wgs	shuf	0.194689	0.0636358
C11orf68_wgs	alt	-0.00472666	0.0311217
C11orf68_wgs	ref	-0.2016	0.0712659
C16orf54_wgs	alt	0.12244	0.0584175
C16orf54_wgs	ref	-0.046085	0.116475
C17orf102_wgs	alt	-0.0317836	0.147838
C17orf102_wgs	ref	-0.148244	0.186517
C19orf44.1_ssc	alt	-0.127671	0.0724619
C19orf44.1_ssc	ref	-0.0510964	0.0692375
C19orf44.1_ssc	shuf	0.145838	0.0436762
C19orf44_ssc	alt	-0.00817248	0.0829116
C19orf44_ssc	ref	0.105013	0.0598672
C1orf116_ssc	alt	0.0258159	0.149536
C1orf116_ssc	ref	-0.01574	0.060723
C1orf116_wgs	alt	-0.263269	0.194024
C1orf116_wgs	ref	-0.152439	0.145316
C1orf116_wgs	shuf	0.13544	0.109103
C1orf233_wgs	alt	0.20706	0.0934536
C1orf233_wgs	ref	0.342375	0.0713789
C1orf233_wgs	shuf	0.0622543	0.0740309
C21orf33_wgs	alt	0.184364	0.0586822
C21orf33_wgs	ref	0.123581	0.0641052
C21orf33_wgs	shuf	-0.129889	0.0578298
C21orf37_wgs	alt	-0.148692	0.157832
C21orf37_wgs	ref	-0.236897	0.141194
C21orf37_wgs	shuf	-0.121173	0.107313
C21orf49_wgs	alt	0.290781	0.169543
C21orf49_wgs	ref	-0.037082	0.181831
C22orf34_wgs	alt	0.0577165	0.0575002
C22orf34_wgs	ref	0.254655	0.0612823
C2CD4A_wgs	alt	0.0883661	0.061713
C2CD4A_wgs	ref	0.163861	0.10003
C2CD4A_wgs	shuf	-0.0626904	0.102512
C2orf68_wgs	alt	-0.0116092	0.114826
C2orf68_wgs	ref	0.0464975	0.307194
C2orf68_wgs	shuf	-0.685683	0.154536
C2orf88_wgs	alt	-0.0394387	0.0423655
C2orf88_wgs	ref	-0.415707	0.317487
C2orf88_wgs	shuf	-0.0700054	0.0964835
C3orf52_wgs	alt	0.152012	0.0429008
C3orf52_wgs	ref	0.381474	0.0679098
C3orf52_wgs	shuf	0.0258553	0.0783954
C4orf22_wgs	alt	-0.0724216	0.0655606
C4orf22_wgs	ref	-0.127674	0.107275
C4orf22_wgs	shuf	0.0300699	0.0583043
C4orf32_wgs	alt	-0.0043553	0.111152
C4orf32_wgs	ref	0.0248408	0.203774
C4orf32_wgs	shuf	-0.275633	0.055163
C5orf28_wgs	alt	-0.287983	0.0747042
C5orf28_wgs	ref	-0.396973	0.106298
C9orf139_wgs	alt	0.221337	0.0704986
C9orf139_wgs	ref	0.19539	0.151766
C9orf139_wgs	shuf	0.102444	0.0435411
CACNA2D3_ssc	alt	-0.449017	0.204727
CACNA2D3_ssc	ref	-0.511727	0.178939
CACNA2D3_ssc	shuf	-0.0885932	0.0794177
CACNG8_wgs	alt	-0.283686	0.157735
CACNG8_wgs	ref	-0.152342	0.0550617
CARF_wgs	alt	0.0174228	0.0834684
CARF_wgs	ref	-0.255098	0.18683
CARF_wgs	shuf	0.0654013	0.062344
CCDC148_wgs	alt	-0.0623172	0.100103
CCDC148_wgs	ref	1.69826	0.293265
CCDC148_wgs	shuf	0.0687098	0.0807294
CCDC25_wgs	alt	-0.050227	0.122905
CCDC25_wgs	ref	0.00993955	0.102669
CCDC90B_wgs	alt	0.0104074	0.0787086
CCDC90B_wgs	ref	-0.0545438	0.0645
CCNA2_wgs	alt	0.223976	0.0647536
CCNA2_wgs	shuf	0.221613	0.254318
CCNT1_wgs	alt	0.352983	0.093274
CCNT1_wgs	ref	0.215581	0.0975592
CD7_wgs	alt	0.12715	0.0769445
CD7_wgs	ref	0.0490863	0.0892632
CD7_wgs	shuf	0.0893451	0.0560907
CD96_wgs	alt	0.167859	0.0824403
CD96_wgs	ref	-0.01989	0.0650785
CDC27_wgs	alt	0.0207522	0.129007
CDC27_wgs	ref	-0.0860192	0.18128
CDC42EP4_wgs	alt	0.311903	0.0297794
CDC42EP4_wgs	ref	0.206599	0.103173
CDH5_wgs	alt	-0.2315	0.106585
CDH5_wgs	ref	-0.125652	0.100979
CDS2_wgs	alt	-0.0933232	0.1412
CDS2_wgs	ref	-0.103732	0.156713
CDS2_wgs	shuf	0.11069	0.119664
CDYL2.1_wgs	alt	-0.00383082	0.0440333
CDYL2.1_wgs	ref	0.0803916	0.0606045
CDYL2_wgs	alt	-0.381762	0.14982
CDYL2_wgs	ref	8.55109e-05	0.120581
CELF6_asc	alt	-0.0625396	0.0649062
CELF6_asc	ref	0.217007	0.0621743
CENPN.1_wgs	alt	-0.355228	0.222778
CENPN.1_wgs	ref	-0.217886	0.0742318
CENPN.1_wgs	shuf	-0.141991	0.131439
CEP78_wgs	alt	-0.00826051	0.181967
CEP78_wgs	ref	-0.154063	0.0480265
CEP78_wgs	shuf	-0.0832548	0.0869277
CHD4_wgs	alt	-0.483738	0.0980526
CHD4_wgs	ref	-0.499831	0.0891145
CHD4_wgs	shuf	-0.115986	0.0924544
CHD5_wgs	alt	-0.240759	0.0942183
CHD5_wgs	ref	-0.0619188	0.0737348
CHD5_wgs	shuf	0.0721607	0.0646303
CHML_wgs	shuf	-0.201746	0.330226
CLIP2_wgs	alt	0.366434	0.101873
CLIP2_wgs	ref	0.102894	0.0367782
CLSTN2_wgs	alt	-0.0669013	0.320095
CMTR1_wgs	alt	-0.212532	0.111807
CMTR1_wgs	ref	-0.287662	0.0657613
CNGB1_wgs	alt	-0.0899199	0.0517124
CNGB1_wgs	ref	-0.044791	0.0496731
CNKSR3_wgs	alt	0.118066	0.0866552
CNKSR3_wgs	ref	-0.0431636	0.204509
CNNM2_wgs	alt	0.289436	0.0372869
CNNM2_wgs	ref	0.235559	0.0534241
CNNM2_wgs	shuf	0.0497019	0.079996
CNTF_wgs	alt	0.0837679	0.109832
CNTF_wgs	ref	0.0555807	0.0789218
CNTF_wgs	shuf	0.0364584	0.0719409
CNTLN_wgs	alt	0.265186	0.0802926
CNTLN_wgs	ref	0.260992	0.0544746
CNTLN_wgs	shuf	-0.0280936	0.0630986
CNTN1_wgs	alt	-0.0190733	0.129214
CNTN1_wgs	ref	0.0857907	0.0725542
COCH_ssc	alt	0.323168	0.0984153
COCH_ssc	ref	0.174663	0.0569913
COG6_wgs	alt	-0.533103	0.0935214
COG6_wgs	ref	-0.210536	0.136783
COG6_wgs	shuf	-0.433888	0.150756
COL8A1_wgs	alt	-0.111607	0.125572
COL8A1_wgs	ref	-0.832601	0.113599
CPD_wgs	alt	0.132939	0.118784
CPD_wgs	ref	-0.294517	0.17802
CPEB4_wgs	alt	-0.414948	0.0906648
CPEB4_wgs	ref	-0.0997674	0.111849
CPLX2_wgs	alt	0.139254	0.0558685
CPLX2_wgs	ref	0.348444	0.0378754
CRIM1_wgs	alt	0.0380849	0.0990594
CRIM1_wgs	ref	-0.285347	0.294141
CRTC1_wgs	alt	0.334273	0.0933291
CRTC1_wgs	ref	0.261842	0.0610766
CSK_wgs	alt	0.0248119	0.0417242
CSK_wgs	ref	0.0824382	0.0646131
CTD-2132N18.3_wgs	alt	-0.32413	0.103378
CTD-2132N18.3_wgs	ref	-0.276823	0.070322
CUL3_wgs	alt	-0.0548847	0.0560993
CUL3_wgs	ref	-0.520137	0.282671
CUX1_wgs	alt	-0.599964	0.727736
CUX1_wgs	ref	-0.200191	0.270827
DACT2_wgs	alt	0.196029	0.0956209
DACT2_wgs	ref	0.0458767	0.0789859
DACT2_wgs	shuf	0.131645	0.015413
DCAF4_wgs	alt	0.138939	0.0775865
DCAF4_wgs	ref	0.315857	0.103316
DCAF4_wgs	shuf	-0.209658	0.193957
DCTN5_ssc	alt	-0.0152215	0.0968567
DCTN5_ssc	ref	0.0904038	0.0843771
DCTN5_ssc	shuf	0.0921343	0.0513089
DFFA_wgs	alt	0.0789207	0.0775908
DFFA_wgs	ref	-0.441955	0.430234
DFFA_wgs	shuf	-0.286326	0.159561
DHRS7B_wgs	alt	-0.195314	0.0795984
DHRS7B_wgs	ref	-0.263701	0.0758154
DHRS7B_wgs	shuf	-0.181121	0.123248
DIDO1.1_wgs	alt	-0.0975561	0.0707975
DIDO1.1_wgs	ref	0.0271813	0.0812955
DIDO1.1_wgs	shuf	0.0220876	0.129585
DIDO1_wgs	alt	0.164573	0.0660633
DIDO1_wgs	ref	-0.952463	0.870631
DNAJC10.1_wgs	alt	-0.12977	0.0826317
DNAJC10.1_wgs	ref	-0.136488	0.0639124
DNAJC10.1_wgs	shuf	-0.0385811	0.167298
DNAJC10_wgs	alt	0.146019	0.523965
DNAJC10_wgs	ref	0.436109	0.0819948
DNAJC8_wgs	alt	0.105387	0.118286
DNAJC8_wgs	ref	-0.0441213	0.122161
DNAJC8_wgs	shuf	-0.0256127	0.0657046
DNM3_wgs	alt	-0.0793628	0.131685
DNM3_wgs	ref	0.226531	0.0621789
DNM3_wgs	shuf	-0.133449	0.107828
DPY19L3_wgs	alt	-0.0837885	0.0409592
DPY19L3_wgs	ref	0.098888	0.050507
DSE_wgs	alt	0.0293702	0.0960045
DSE_wgs	ref	-0.107049	0.0497493
DSTYK_wgs	alt	-0.242626	0.0838953
DSTYK_wgs	ref	-0.403075	0.225851
DTX3L_wgs	alt	-0.144219	0.242135
DTX3L_wgs	ref	0.192534	0.267412
ECE2_wgs	alt	-0.0566902	0.0500616
ECE2_wgs	ref	-0.164155	0.0950373
ECE2_wgs	shuf	0.0430462	0.094966
EIF4E_wgs	alt	-0.0231907	0.0902825
EIF4E_wgs	ref	-0.0490254	0.0833312
EIF4E_wgs	shuf	-0.298939	0.121384
EIF4E3_wgs	alt	-0.428706	0.320726
EIF4E3_wgs	ref	0.330487	0.163622
EIF5A2_wgs	alt	-0.362205	0.085726
EIF5A2_wgs	ref	-0.19546	0.0619237
EIF5A2_wgs	shuf	-0.376322	0.0864597
ELF5_wgs	alt	0.397337	0.364831
ELF5_wgs	ref	-0.0648177	0.218283
ELOVL6.1_wgs	alt	0.00167273	0.103804
ELOVL6.1_wgs	ref	0.400152	0.0508636
ELOVL6.1_wgs	shuf	0.148316	0.0955401
ELOVL6_wgs	alt	0.119118	0.148766
ELOVL6_wgs	ref	0.0519997	0.130143
ELOVL6_wgs	shuf	-1.00205	0.284846
EMC3_wgs	alt	-0.121258	0.128384
EMC3_wgs	ref	-0.747947	0.53732
EMILIN2_wgs	alt	-0.400692	0.0489002
EMILIN2_wgs	ref	-0.271196	0.0265264
EPB41L1_wgs	alt	0.136329	0.0643298
EPB41L1_wgs	ref	-0.0712927	0.179628
EPB41L1_wgs	shuf	0.0501158	0.0712154
EPB41L5_wgs	alt	0.186274	0.115312
EPB41L5_wgs	ref	-0.0759286	0.0928617
EPB41L5_wgs	shuf	-0.263392	0.232755
EPM2AIP1_wgs	alt	-0.0958488	0.0330101
EPM2AIP1_wgs	ref	0.0270585	0.0947514
EPX_wgs	alt	0.0920132	0.112558
EPX_wgs	ref	-0.270005	0.188011
EPX_wgs	shuf	-0.0710265	0.0600573
ERICH1_wgs	alt	-0.165214	0.0821202
ERICH1_wgs	ref	0.0294399	0.0859328
ERO1LB_wgs	alt	-0.442306	0.0593356
ERO1LB_wgs	ref	-0.689208	0.0679407
ERO1LB_wgs	shuf	-0.646714	0.170561
ETF1_wgs	alt	0.0851875	0.0753834
ETF1_wgs	ref	0.0842981	0.0759789
ETF1_wgs	shuf	-0.261605	0.169717
ETV3_wgs	alt	0.0162857	0.268145
ETV3_wgs	ref	0.227049	0.0887346
EXOC6_wgs	alt	-0.349852	0.166851
EXOC6_wgs	ref	-0.217791	0.0921668
F2RL1_wgs	alt	-0.573782	0.247033
F2RL1_wgs	ref	0.23249	0.114761
F2RL3_wgs	alt	-0.154644	0.0502043
F2RL3_wgs	ref	-0.196061	0.0700834
FAM101B_wgs	alt	0.127126	0.0687549
FAM101B_wgs	ref	0.123307	0.0672982
FAM101B_wgs	shuf	-0.386289	0.102184
FAM127A_ssc	alt	-0.374296	0.0722261
FAM127A_ssc	ref	-0.0995134	0.0647705
FAM26E_wgs	alt	-0.295619	0.0872022
FAM26E_wgs	ref	-0.239285	0.0930395
FAM57A_wgs	alt	0.282616	0.088721
FAM57A_wgs	ref	0.279791	0.171187
FAM69A_wgs	alt	0.237905	0.118474
FAM83F_wgs	alt	-0.674505	0.168397
FAM83F_wgs	ref	-0.249487	0.0392216
FAM83F_wgs	shuf	-0.00771542	0.110272
FANCC_wgs	alt	0.0470379	0.0513455
FANCC_wgs	ref	-0.0697183	0.0611276
FANCC_wgs	shuf	-0.82105	0.184487
FANCM_wgs	alt	-0.00978563	0.176643
FANCM_wgs	ref	0.0755777	0.21051
FARP2_wgs	alt	0.228024	0.0690472
FARP2_wgs	ref	0.0879355	0.0335468
FAXC_wgs	alt	0.0674865	0.114628
FAXC_wgs	ref	0.24578	0.148395
FAXC_wgs	shuf	-0.00497007	0.076305
FBRSL1_wgs	alt	-0.456479	0.143532
FBRSL1_wgs	ref	-0.100033	0.102694
FBRSL1_wgs	shuf	-0.794279	0.439909
FBXO31_wgs	alt	-0.126954	0.054691
FBXO31_wgs	ref	0.0428205	0.0434714
FBXO44_wgs	alt	-0.336241	0.0869903
FBXO44_wgs	ref	-0.368041	0.107324
FBXO44_wgs	shuf	-0.0589046	0.0993759
FER_wgs	alt	-0.180051	0.0492602
FER_wgs	ref	-0.106832	0.121432
FGD4_wgs	alt	-0.000645376	0.0293316
FGD4_wgs	ref	-0.0450628	0.0832403
FGD4_wgs	shuf	-0.739705	0.253546
FIGN.1_wgs	alt	0.0241598	0.172079
FIGN.1_wgs	ref	0.0581102	0.130895
FIGN.1_wgs	shuf	-0.284845	0.0363978
FIGN_wgs	alt	-0.224177	0.101311
FIGN_wgs	ref	-0.205959	0.0881417
FIGN_wgs	shuf	-0.399853	0.167267
FKTN_wgs	alt	0.00461556	0.162835
FKTN_wgs	ref	0.138072	0.0522336
FLI1_wgs	alt	-0.163402	0.0854878
FLI1_wgs	ref	0.398082	0.541115
FLJ14816_wgs	alt	-0.0954894	0.059894
FLJ14816_wgs	ref	0.0348625	0.0683606
FLJ14816_wgs	shuf	-0.0149118	0.0511276
FLVCR1_wgs	alt	-0.266452	0.242459
FLVCR1_wgs	ref	0.00274685	0.0751577
FMN2_wgs	alt	0.219815	0.370276
FMN2_wgs	ref	-0.608539	0.569985
FNBP1L_wgs	alt	0.0732288	0.040402
FNBP1L_wgs	ref	0.111105	0.0558795
FNBP1L_wgs	shuf	0.0784118	0.0756334
FOSL2_wgs	alt	-0.100048	0.0762348
FOSL2_wgs	ref	-0.155306	0.0276355
FOSL2_wgs	shuf	0.0484193	0.068841
FRAS1.1_wgs	alt	-0.0869561	0.10785
FRAS1.1_wgs	ref	0.127464	0.0969407
FRAS1.1_wgs	shuf	-0.178431	0.0983943
FRAS1_wgs	alt	-0.326239	0.325146
FRAS1_wgs	ref	-0.922331	0.973145
FRAS1_wgs	shuf	-0.0335179	0.0981259
FRK.1_wgs	alt	0.204106	0.0850048
FRK.1_wgs	ref	0.163681	0.0949144
FRK.1_wgs	shuf	0.0650106	0.0782509
FRK_wgs	alt	-0.116238	0.12143
FRK_wgs	ref	-0.356406	0.269242
FRK_wgs	shuf	-1.62038	0.2698
FSD1L_wgs	alt	0.0205614	0.0912568
FSD1L_wgs	ref	0.0715333	0.181131
FST_wgs	alt	0.0370172	0.205974
FST_wgs	ref	-0.03679	0.0670784
FTO_wgs	alt	-0.00697678	0.0935473
FTO_wgs	ref	0.0392701	0.0554811
FXYD3_wgs	alt	-0.368344	0.0997974
FXYD3_wgs	ref	-0.309585	0.0780852
GABPB2_wgs	alt	0.078375	0.118686
GABPB2_wgs	ref	0.0594682	0.0937944
GALNT11_wgs	alt	-0.0736889	0.113452
GALNT11_wgs	ref	-0.050369	0.0661659
GALNT11_wgs	shuf	-0.245938	0.0888434
GDNF_wgs	alt	-0.8211	0.899299
GDNF_wgs	ref	-0.0823375	0.130698
GDNF_wgs	shuf	0.0027314	0.0667076
GET4_wgs	alt	0.0020997	0.0481738
GET4_wgs	ref	-0.143809	0.140535
GFOD1_wgs	alt	0.0785027	0.0697422
GFOD1_wgs	ref	-0.0241178	0.073809
GFOD1_wgs	shuf	0.197546	0.0614614
GJA1_wgs	alt	-0.407498	0.0683452
GJA1_wgs	ref	-0.115795	0.0930179
GJA1_wgs	shuf	-0.770368	0.605904
GJA3_wgs	alt	-0.44699	0.200006
GJA3_wgs	ref	-0.221486	0.131436
GLCCI1_wgs	alt	0.255711	0.0881804
GLCCI1_wgs	ref	-0.0736922	0.137999
GLYAT_wgs	alt	-0.177117	0.0584212
GLYAT_wgs	ref	0.140205	0.107388
GLYAT_wgs	shuf	0.053569	0.102511
GMPS_wgs	alt	-0.106763	0.103576
GMPS_wgs	ref	-0.0420025	0.11945
GNB1L_wgs	alt	0.162555	0.104441
GNB1L_wgs	ref	-0.163028	0.14459
GNB4_wgs	alt	1.07742	0.304822
GNB4_wgs	ref	-0.185262	0.102591
GNB4_wgs	shuf	-0.0529307	0.0514073
GPR132_wgs	alt	0.0066157	0.0594869
GPR132_wgs	ref	0.0492122	0.0841727
GPR85_wgs	alt	-0.239348	0.272039
GPR85_wgs	ref	0.135959	0.199584
GPR85_wgs	shuf	0.0209898	0.0544354
GPR88_wgs	alt	0.0865723	0.166521
GPR88_wgs	ref	0.106802	0.153621
GPR88_wgs	shuf	-0.359748	0.157346
GPR98_wgs	alt	0.0117811	0.104256
GPR98_wgs	ref	-0.103843	0.114508
GRAMD2_ssc	alt	0.379699	0.180799
GRAMD2_ssc	ref	0.214169	0.0782255
GRIK2_wgs	alt	-0.145898	0.199625
GRIK2_wgs	ref	-0.347189	0.100634
GRIK2_wgs	shuf	-0.0338017	0.179347
GRK4_wgs	alt	-0.230325	0.0964808
GRK4_wgs	ref	-0.0841333	0.0561516
GRK4_wgs	shuf	0.000349104	0.0580876
GRM6_wgs	alt	-0.205758	0.0909514
GRM6_wgs	ref	0.114847	0.0452951
GRM6_wgs	shuf	0.0505635	0.180931
GRXCR1_wgs	alt	-0.312868	0.0720389
GRXCR1_wgs	ref	0.0827194	0.12964
GSG1L_wgs	alt	0.231432	0.12967
GSG1L_wgs	ref	-0.0396352	0.0868683
GSG1L_wgs	shuf	-0.00359735	0.0661987
GSKIP_wgs	alt	-0.206246	0.174727
GSKIP_wgs	ref	0.0479082	0.170509
GSKIP_wgs	shuf	0.0925781	0.140449
GSPT1_wgs	alt	-0.273026	0.0813128
GSPT1_wgs	ref	-0.071813	0.059286
GSTA1_ssc	alt	0.0193766	0.0428882
GSTA1_ssc	ref	0.727544	0.263597
GSTA1_ssc	shuf	0.252758	0.128741
GSTA2_wgs	alt	-1.23499	0.435891
GSTA2_wgs	ref	-1.14436	0.24278
GSTA2_wgs	shuf	-0.0444145	0.239713
GTF2H1_wgs	alt	-0.178096	0.0721046
GTF2H1_wgs	ref	-1.23453	0.845834
GTPBP2_wgs	alt	0.0025337	0.0644891
GTPBP2_wgs	ref	0.0497358	0.118205
GTPBP6_ssc	alt	0.0241179	0.0804465
GTPBP6_ssc	ref	0.161607	0.100667
GUCY1A2_wgs	alt	-0.253864	0.108319
GUCY1B3_wgs	alt	-1.13394	0.60155
GUCY1B3_wgs	ref	0.297429	0.0825378
GUCY1B3_wgs	shuf	2.37019	0.392363
GXYLT1.1_wgs	alt	0.0574382	0.0535307
GXYLT1.1_wgs	ref	-0.0123019	0.0494361
GXYLT1_wgs	alt	-1.03917	0.805848
GXYLT1_wgs	ref	-0.359765	0.392819
GYPA_wgs	alt	-0.324706	0.316907
GYPA_wgs	ref	-1.06156	0.253255
GYPA_wgs	shuf	0.258933	0.0943176
HAP1_wgs	alt	-0.938236	0.304259
HAP1_wgs	ref	-0.564805	0.14648
HDGFRP3_wgs	alt	0.261713	0.0610457
HDGFRP3_wgs	ref	-1.41016	1.43509
HDGFRP3_wgs	shuf	0.0284211	0.0804622
HECA_wgs	alt	0.398877	0.142171
HECA_wgs	ref	0.0219624	0.141798
HECA_wgs	shuf	-0.072599	0.241935
HELLS_wgs	alt	0.0775701	0.0429389
HELLS_wgs	ref	-0.441104	0.448503
HELLS_wgs	shuf	-0.146684	0.235627
HERC3_wgs	alt	0.0861131	0.0434887
HERC3_wgs	ref	0.117215	0.0480529
HHAT_wgs	alt	-0.0617334	0.0975808
HHAT_wgs	ref	-0.074198	0.206436
HHAT_wgs	shuf	-0.359441	0.0760657
HIST1H2BJ_wgs	alt	0.0590026	0.0801276
HIST1H2BJ_wgs	ref	-0.0106692	0.121822
HIST1H2BJ_wgs	shuf	-0.377097	0.0213236
HIST1H2BN_wgs	alt	0.144035	0.118167
HIST1H2BN_wgs	ref	-0.101545	0.0769894
HK2_wgs	alt	0.046818	0.103633
HK2_wgs	ref	0.300098	0.0934186
HLF_wgs	alt	0.0819424	0.0863596
HLF_wgs	ref	0.0421184	0.0451935
HLF_wgs	shuf	0.0383647	0.0593364
HMGB1_wgs	alt	0.349824	0.412267
HMGB1_wgs	ref	-0.936851	0.884525
HNRNPUL1_wgs	alt	-0.304934	0.0796338
HNRNPUL1_wgs	ref	-0.37378	0.0985351
HOXC11_wgs	alt	-0.244035	0.050263
HOXC11_wgs	ref	0.0444589	0.125512
HOXC11_wgs	shuf	0.201388	0.0782377
HS3ST1_wgs	alt	-0.430244	0.0951945
HS3ST1_wgs	ref	-0.401533	0.0856778
HS3ST1_wgs	shuf	-0.697653	0.0802135
HSF2BP_wgs	alt	0.294212	0.110587
HSF2BP_wgs	ref	0.543429	0.252859
HSF2BP_wgs	shuf	-0.220526	0.0565892
ICMT_wgs	alt	0.0331822	0.0955323
ICMT_wgs	ref	-0.0637155	0.0751128
ICOSLG_wgs	alt	0.0318684	0.039456
ICOSLG_wgs	ref	0.0528102	0.0508393
IDE_wgs	alt	0.126755	0.0589826
IDE_wgs	ref	-0.284511	0.322375
IFNE_wgs	ref	0.652339	0.271254
IFNLR1_wgs	alt	0.00630851	0.129494
IFNLR1_wgs	ref	0.130492	0.105546
IFNLR1_wgs	shuf	-0.0452207	0.0332305
IGF1_wgs	alt	0.30418	0.0672814
IGF1_wgs	ref	0.119792	0.0501262
IGF1R_wgs	alt	-0.0998677	0.101185
IGF1R_wgs	ref	-0.12336	0.219443
IGFBP4_wgs	alt	0.283655	0.0680595
IGFBP4_wgs	ref	0.33132	0.0647692
IGFBP4_wgs	shuf	0.0274835	0.0437867
IKBKAP_wgs	alt	0.0240956	0.0954589
IKBKAP_wgs	ref	0.0862764	0.0997474
IKBKAP_wgs	shuf	-0.194706	0.124868
IKBKB_wgs	alt	-0.0303522	0.23604
IKBKB_wgs	ref	0.191097	0.0777845
IKBKB_wgs	shuf	-0.125927	0.0865983
IKZF4_wgs	alt	0.397893	0.132154
IKZF4_wgs	ref	0.17151	0.1631
IKZF4_wgs	shuf	0.10143	0.208842
IL10_wgs	alt	0.0486798	0.136226
IL10_wgs	ref	-0.135002	0.274156
IL10_wgs	shuf	0.2112	0.107312
IL17A_wgs	alt	0.00922969	0.155548
IL17A_wgs	ref	0.0798235	0.0796788
IL17A_wgs	shuf	-0.18691	0.037029
IL17RA_wgs	alt	-0.0881054	0.0843186
IL17RA_wgs	ref	-0.0982691	0.053646
IL20RB_wgs	alt	-0.0819983	0.124653
IL20RB_wgs	ref	-0.828879	0.728364
IL20RB_wgs	shuf	-0.0474408	0.0722876
INHBA_wgs	alt	-0.0083672	0.0654602
INHBA_wgs	ref	0.0646386	0.144237
INHBA_wgs	shuf	-0.339735	0.0955376
INO80C_wgs	alt	-0.285215	0.359544
INO80C_wgs	ref	-0.200678	0.124124
INO80C_wgs	shuf	-0.25944	0.177017
INPP4A_wgs	alt	-0.775775	0.961135
INPP4A_wgs	ref	0.0398305	0.167537
INPP5F_wgs	alt	0.0818374	0.086181
INPP5F_wgs	ref	-0.140622	0.124165
INPP5F_wgs	shuf	-0.0751745	0.0684048
INSL4_wgs	alt	-0.288976	0.172648
INSL4_wgs	ref	0.00115217	0.0665618
IP6K1_wgs	alt	0.119254	0.0738654
IP6K1_wgs	ref	0.0329855	0.0527232
IP6K1_wgs	shuf	-0.0729485	0.0962677
IPO5_wgs	alt	-0.21098	0.369041
IPO5_wgs	ref	0.0304595	0.147544
IRGQ.1_wgs	alt	-0.0553248	0.163072
IRGQ.1_wgs	ref	-0.412682	0.331425
IRGQ_wgs	alt	0.138895	0.127281
IRGQ_wgs	ref	0.0791642	0.0922341
IRGQ_wgs	shuf	-0.601764	0.178263
IRS1_wgs	alt	-0.204621	0.0355055
IRS1_wgs	ref	-0.22319	0.110882
IRS1_wgs	shuf	-0.19861	0.0451143
ITGA9_wgs	alt	-0.778105	0.241006
ITGA9_wgs	ref	-1.28173	0.993177
ITGAV_wgs	shuf	0.146585	0.135407
ITGB6_wgs	alt	-0.08508	0.054505
ITGB6_wgs	ref	0.0293366	0.122421
ITGB8_wgs	alt	-0.0709443	0.499714
ITGB8_wgs	ref	0.0268814	0.056914
ITGB8_wgs	shuf	-0.112405	0.108581
KBTBD11_wgs	alt	-0.187724	0.0467739
KBTBD11_wgs	ref	-0.361359	0.404734
KCNC4_ssc	alt	0.486647	0.0742038
KCNC4_ssc	ref	0.661233	0.06418
KCNJ12_wgs	alt	0.103555	0.0261993
KCNJ12_wgs	ref	0.166288	0.065021
KCNK1_wgs	alt	-0.447785	0.0945275
KCNK1_wgs	ref	-0.46534	0.329739
KCNK3_wgs	alt	0.233102	0.104838
KCNK3_wgs	ref	0.167154	0.085525
KCNMA1.1_wgs	alt	-0.0228965	0.16465
KCNMA1.1_wgs	ref	0.0941187	0.0988654
KCNMA1_wgs	alt	0.160358	0.130927
KCNMA1_wgs	ref	0.120436	0.376521
KCNMB4_wgs	alt	-0.486505	0.0729749
KCNMB4_wgs	ref	0.0339332	0.0777271
KCNS1_wgs	alt	0.128838	0.0366461
KCNS1_wgs	ref	-0.0369479	0.0949313
KCNS1_wgs	shuf	-0.158446	0.134425
KCTD20_wgs	alt	-0.153756	0.0974758
KCTD20_wgs	ref	-0.275621	0.0535853
KCTD20_wgs	shuf	-0.0220433	0.209512
KDSR_wgs	alt	-0.0195935	0.105054
KDSR_wgs	ref	0.29441	0.144168
KDSR_wgs	shuf	1.02272	0.27759
KIAA0226_ssc	alt	0.0489436	0.0946622
KIAA0226_ssc	ref	-0.132121	0.0609273
KIAA0226_ssc	shuf	-0.233892	0.0727699
KIAA0247_wgs	alt	0.155518	0.0737955
KIAA0247_wgs	ref	0.208396	0.0432298
KIAA0319L_wgs	alt	0.196319	0.0582643
KIAA0319L_wgs	ref	0.123317	0.084102
KIAA0930_wgs	alt	-0.141227	0.184892
KIAA0930_wgs	ref	-0.0120199	0.0922638
KIAA0930_wgs	shuf	-0.270934	0.0778853
KIAA1377_wgs	alt	0.0727092	0.0575126
KIAA1377_wgs	ref	-0.154591	0.190964
KIAA1377_wgs	shuf	0.0203343	0.129767
KIAA1456_wgs	alt	-0.0492176	0.0639982
KIAA1456_wgs	ref	0.0140444	0.0975548
KIAA1456_wgs	shuf	-0.629564	0.0412376
KIAA1522_wgs	alt	-0.0892419	0.141075
KIAA1522_wgs	ref	-0.097948	0.449487
KIAA1522_wgs	shuf	-0.481498	0.153461
KIAA1751.1_ssc	alt	0.0333445	0.039204
KIAA1751.1_ssc	ref	0.0931704	0.0684011
KIAA1751.1_ssc	shuf	0.101208	0.0599809
KIAA1751.2_ssc	alt	0.147733	0.0578564
KIAA1751.2_ssc	ref	-0.00712933	0.0500819
KIAA1751.3_ssc	alt	0.0510832	0.0602773
KIAA1751.3_ssc	ref	0.208385	0.114195
KIAA1751.3_ssc	shuf	-0.084109	0.0638438
KIAA1751_ssc	alt	0.199365	0.0513821
KIAA1751_ssc	ref	0.117331	0.102621
KIAA1751_ssc	shuf	0.0247856	0.0871798
KIAA1755_wgs	alt	0.245939	0.0402463
KIAA1755_wgs	ref	0.134583	0.0797507
KIAA1755_wgs	shuf	0.226984	0.129078
KIT_wgs	alt	-0.105326	0.0694236
KIT_wgs	ref	-0.461392	0.272597
KIT_wgs	shuf	-0.154862	0.059125
KLF2_wgs	alt	-0.0795679	0.0923516
KLF2_wgs	ref	-0.468266	0.241189
KLF5_wgs	alt	-0.248981	0.217235
KLF5_wgs	ref	-0.941788	0.744783
KLF5_wgs	shuf	0.0660088	0.28194
KLHL3_wgs	alt	0.0396118	0.0522597
KLHL3_wgs	ref	-0.173654	0.350851
KNCN_ssc	alt	0.252131	0.0915428
KNCN_ssc	ref	0.233182	0.0597577
KNDC1_wgs	alt	0.237046	0.0520493
KNDC1_wgs	ref	0.127517	0.0873103
KNDC1_wgs	shuf	0.0995607	0.077503
L1TD1_wgs	alt	-0.0550659	0.133346
L1TD1_wgs	ref	0.137544	0.430127
L1TD1_wgs	shuf	-1.31495	1.03322
LAMB3_wgs	alt	0.114002	0.110942
LAMB3_wgs	ref	0.0568267	0.0837634
LAMB3_wgs	shuf	-0.199211	0.0913227
LAPTM5_wgs	alt	0.0803652	0.0586817
LAPTM5_wgs	ref	0.215461	0.0541599
LAPTM5_wgs	shuf	0.0259356	0.0677788
LASP1_wgs	alt	0.145967	0.0505334
LASP1_wgs	ref	0.18794	0.0723551
LASP1_wgs	shuf	-0.046308	0.0936066
LENG8.1_wgs	alt	0.0152449	0.0504793
LENG8.1_wgs	ref	0.20436	0.0832294
LENG8.1_wgs	shuf	0.238499	0.0959386
LENG8_wgs	alt	0.0646226	0.090244
LENG8_wgs	ref	0.0255235	0.0507301
LENG8_wgs	shuf	0.0675135	0.0656503
LGSN_wgs	alt	0.121684	0.0891377
LGSN_wgs	ref	0.188133	0.0356982
LGSN_wgs	shuf	0.018439	0.118643
LHFPL2_wgs	alt	0.034036	0.109585
LHFPL2_wgs	ref	-0.116115	0.0602154
LHFPL2_wgs	shuf	-0.19056	0.132541
LHX3_wgs	alt	0.0681422	0.0991985
LHX3_wgs	ref	0.0825831	0.0561342
LHX3_wgs	shuf	0.111403	0.0409407
LILRA6_wgs	alt	0.0895866	0.0954582
LILRA6_wgs	ref	0.0464478	0.1575
LILRA6_wgs	shuf	-0.319618	0.184007
LIN7C_wgs	alt	-0.175318	0.0714254
LIN7C_wgs	ref	-0.111137	0.0800913
LIN9_wgs	alt	-0.215647	0.165509
LIN9_wgs	ref	-0.505602	0.172509
LMX1B_wgs	alt	0.0533787	0.0870982
LMX1B_wgs	ref	0.0714164	0.0348137
LONP2_wgs	alt	1.22521	0.155276
LONP2_wgs	ref	0.859248	0.121929
LONP2_wgs	shuf	-0.421078	0.392364
LPGAT1_wgs	alt	0.234811	0.0863489
LPGAT1_wgs	ref	0.208955	0.0929084
LPGAT1_wgs	shuf	0.14416	0.0887491
LPXN_wgs	alt	-1.20517	1.2964
LPXN_wgs	ref	-1.04049	1.10747
LPXN_wgs	shuf	-0.0414225	0.211988
LRCH1_wgs	alt	-0.0382104	0.145404
LRCH1_wgs	ref	-0.445769	0.290433
LRCH1_wgs	shuf	0.11889	0.105516
LRRC15_wgs	alt	0.160499	0.0850816
LRRC15_wgs	ref	0.0425314	0.0672235
LRRC15_wgs	shuf	1.1832	0.0989391
LRRC8C_wgs	alt	-0.391399	0.253844
LRRC8C_wgs	ref	0.00838924	0.40159
LSMEM2_wgs	alt	0.148513	0.0959091
LSMEM2_wgs	ref	0.174416	0.066865
LSMEM2_wgs	shuf	0.132995	0.0591649
LTN1_wgs	alt	-0.204398	0.259531
LTN1_wgs	ref	-0.147105	0.324304
LUZP2_wgs	ref	-1.1505	0.139472
LUZP2_wgs	shuf	-0.330024	0.0847215
LYRM2_wgs	alt	0.161132	0.0560117
LYRM2_wgs	ref	0.0952158	0.0612664
LYRM7_wgs	alt	0.143235	0.0920458
LYRM7_wgs	ref	0.132923	0.0790637
MAK_ssc	alt	-0.272895	0.0405357
MAK_ssc	ref	-0.0876072	0.0658279
MAK_ssc	shuf	0.0668256	0.0499833
MAP1B_wgs	alt	0.0985304	0.349239
MAP1B_wgs	ref	0.139411	0.187463
MAP2K3_wgs	alt	-0.0620626	0.0515506
MAP2K3_wgs	ref	0.00517964	0.0725788
MAP2K3_wgs	shuf	0.146121	0.0733187
MAP4_wgs	alt	-0.334419	0.036454
MAP4_wgs	ref	-0.305548	0.0496243
MAPKAP1.1_wgs	alt	0.0321291	0.0660695
MAPKAP1.1_wgs	ref	-0.0220965	0.0264154
MAPKAP1.1_wgs	shuf	0.281688	0.0965702
MAPKAP1_wgs	alt	-0.947027	0.291833
MAPKAP1_wgs	ref	0.489705	0.161395
MARVELD2_wgs	alt	0.0450592	0.0720328
MARVELD2_wgs	ref	-0.0907537	0.0911532
MAST3_wgs	alt	-0.227142	0.0530035
MAST3_wgs	ref	0.00248169	0.0431183
MAST3_wgs	shuf	0.127388	0.0972179
MAVS_wgs	alt	0.0864529	0.0508388
MAVS_wgs	ref	0.126702	0.0646591
MAVS_wgs	shuf	0.321392	0.101212
MBOAT2_wgs	alt	-0.272594	0.12618
MBOAT2_wgs	ref	0.0572901	0.0816211
MCF2L_wgs	alt	0.0188271	0.218253
MCF2L_wgs	ref	-0.223395	0.0832025
MCF2L_wgs	shuf	-0.530606	0.10304
MCF2L2_wgs	alt	-2.25664	0.167228
MCF2L2_wgs	ref	-0.345495	0.109088
MED13_wgs	ref	0.119539	0.0457454
MEGF9_wgs	alt	0.122477	0.0961353
MEGF9_wgs	ref	0.0261207	0.0556021
MFN2_wgs	alt	-0.152526	0.269699
MFN2_wgs	ref	0.269655	0.107985
MGAT1_wgs	alt	0.293227	0.0994641
MGAT1_wgs	ref	0.190509	0.0523248
MGAT3_wgs	alt	-0.0810656	0.0605372
MGAT3_wgs	ref	0.0031581	0.0488648
MGAT3_wgs	shuf	0.171418	0.0896495
MICB_wgs	alt	-0.0711316	0.110672
MICB_wgs	ref	-0.114566	0.103491
MICB_wgs	shuf	-0.222496	0.0779347
MINK1_ssc	alt	-0.0513556	0.0372225
MINK1_ssc	ref	0.0401901	0.0638983
MKX_wgs	alt	0.629003	0.124198
MLXIP_wgs	alt	-0.12058	0.0519456
MLXIP_wgs	ref	-0.123602	0.0422008
MOBP_wgs	alt	0.05141	0.298019
MOBP_wgs	ref	0.457926	0.190517
MOBP_wgs	shuf	-0.788035	0.759824
MPV17L_wgs	alt	0.0927836	0.0370887
MPV17L_wgs	ref	0.0822823	0.0458087
MRPL17_wgs	alt	-0.190364	0.100309
MRPL17_wgs	ref	-0.184062	0.177599
MRPL54_ssc	alt	0.179239	0.0679854
MRPL54_ssc	ref	0.315797	0.0906783
MRPL54_ssc	shuf	0.112026	0.114579
MSL2_wgs	alt	0.0126746	0.129464
MSL2_wgs	ref	-0.195308	0.16062
MSL2_wgs	shuf	0.0693982	0.299432
MTMR6_wgs	alt	-0.0256232	0.0329415
MTMR6_wgs	ref	0.0294708	0.178338
MTR_wgs	alt	-0.27895	0.114009
MTR_wgs	ref	-0.267765	0.0715601
MUC2_ssc	alt	0.112821	0.0675942
MUC2_ssc	ref	-0.0760946	0.0723164
MUC2_wgs	alt	-0.134377	0.0566617
MUC2_wgs	ref	0.0141936	0.0320222
MUC2_wgs	shuf	-0.0342444	0.0617753
MYCBP2_wgs	alt	0.781147	0.206707
MYCBP2_wgs	ref	-0.010664	0.108801
MYCBP2_wgs	shuf	-0.313905	0.0939963
MYO9B_wgs	alt	-0.104665	0.0824635
MYO9B_wgs	ref	-0.154892	0.0520822
MYRF_wgs	alt	0.23987	0.079115
MYRF_wgs	ref	0.160415	0.0729796
MYT1_wgs	alt	0.13644	0.0497374
MYT1_wgs	ref	0.217903	0.0488481
NAA50_wgs	alt	0.107388	0.165287
NAA50_wgs	ref	0.124737	0.117717
NDNL2_wgs	alt	0.401816	0.124395
NEDD1_wgs	shuf	-0.609127	0.621314
NFAM1_wgs	alt	-0.0971601	0.0386188
NFAM1_wgs	ref	-0.22274	0.0629686
NHLRC2_wgs	alt	-0.137686	0.0787574
NHLRC2_wgs	ref	0.182881	0.167935
NINJ2_wgs	alt	-0.178522	0.103586
NINJ2_wgs	ref	-0.457922	0.286431
NIPA1_wgs	alt	-0.316258	0.0593055
NIPA1_wgs	ref	-0.257971	0.155504
NIPA1_wgs	shuf	0.0333732	0.0423518
NME9_wgs	alt	-0.0624602	0.0988806
NME9_wgs	ref	-0.139836	0.112774
NR2F2_wgs	alt	-0.119823	0.0450511
NR2F2_wgs	ref	0.0128747	0.10814
NRARP_wgs	alt	-0.430004	0.381981
NRARP_wgs	ref	0.145332	0.0904527
NRARP_wgs	shuf	-0.365244	0.095327
NRXN1_wgs	alt	0.0423836	0.0754781
NRXN1_wgs	ref	-0.0915439	0.229926
NRXN1_wgs	shuf	-0.467591	0.51154
NSL1_wgs	alt	-0.373537	0.207917
NSL1_wgs	ref	-0.0685945	0.0728203
NSL1_wgs	shuf	-0.406531	0.101543
NT5DC3_wgs	alt	-0.014694	0.0474791
NT5DC3_wgs	ref	0.104626	0.064143
NTN1_wgs	alt	0.0126124	0.0487189
NTN1_wgs	ref	0.180254	0.08036
NUDT12_wgs	ref	-0.34889	0.129795
NUDT12_wgs	shuf	-0.217988	0.0845304
NUDT14_ssc	alt	0.273671	0.109759
NUDT14_ssc	ref	0.0974123	0.0957946
NUDT3_wgs	alt	-0.185582	0.105092
NUDT3_wgs	ref	-0.0265093	0.147545
NUDT3_wgs	shuf	-0.0503885	0.0941984
NUPL1_wgs	alt	-0.124697	0.0769754
NUPL1_wgs	ref	-0.333697	0.0925885
NXN_wgs	alt	0.0951993	0.101262
NXN_wgs	ref	0.0507094	0.0795173
OLFM3_wgs	alt	0.118048	0.0655817
OLFM3_wgs	ref	0.319562	0.248961
OLFML2A_wgs	alt	0.0767068	0.0795769
OLFML2A_wgs	ref	0.0720382	0.0819418
OR2H1_wgs	alt	0.154758	0.0862305
OR2H1_wgs	ref	0.0739709	0.0986299
ORMDL1_wgs	ref	0.11224	0.231896
OSCAR.1_wgs	alt	1.18489	0.0919686
OSCAR.1_wgs	ref	0.938585	0.077784
OSCAR_wgs	alt	1.15021	0.0447902
OSCAR_wgs	ref	1.01461	0.0981827
OTUB2_wgs	alt	0.0364304	0.103498
OTUB2_wgs	ref	-0.0581894	0.115201
OXR1_wgs	alt	-0.174332	0.133428
OXR1_wgs	ref	-0.220672	0.115505
OXR1_wgs	shuf	-0.164464	0.079776
P2RX3_ssc	alt	0.221762	0.0402864
P2RX3_ssc	ref	0.173574	0.090139
P2RX7_wgs	alt	0.0517029	0.227862
P2RX7_wgs	ref	0.0207349	0.153558
P2RX7_wgs	shuf	-0.655697	0.339334
PABPN1L_wgs	alt	-0.214376	0.0785617
PABPN1L_wgs	ref	-0.361825	0.161188
PAEP_wgs	alt	0.275756	0.0808938
PAEP_wgs	ref	0.227133	0.113512
PALM2-AKAP2_wgs	alt	-0.195917	0.18325
PALM2-AKAP2_wgs	ref	-0.154798	0.102596
PALM2-AKAP2_wgs	shuf	0.000977804	0.120293
PAQR9_wgs	alt	-0.00798778	0.0851534
PAQR9_wgs	ref	-0.0615338	0.0639474
PARK7_wgs	alt	-0.145554	0.0684846
PARK7_wgs	ref	-0.0542329	0.0907718
PARP15_wgs	alt	0.0324484	0.180869
PARP15_wgs	ref	-0.0318797	0.110045
PARP15_wgs	shuf	-1.98423	2.02173
PARVB_wgs	alt	0.156013	0.0811929
PARVB_wgs	ref	0.235424	0.0644685
PAX5.1_wgs	alt	0.0344615	0.0650748
PAX5.1_wgs	ref	-0.0741903	0.0626797
PAX5_wgs	alt	-0.341265	0.0862735
PAX5_wgs	ref	-0.228551	0.0871167
PAX5_wgs	shuf	-0.665618	0.137396
PCBP3_wgs	alt	0.233415	0.0435145
PCBP3_wgs	ref	0.169212	0.0734583
PCBP3_wgs	shuf	0.0616589	0.0962413
PCDH10_wgs	shuf	-0.581422	0.210418
PCDH17_wgs	alt	0.1343	0.0909573
PCDH17_wgs	ref	0.164199	0.092839
PCDH17_wgs	shuf	0.475571	0.174598
PCDH7_wgs	alt	-0.0389879	0.0970718
PCDH7_wgs	ref	-0.232187	0.18961
PCDH7_wgs	shuf	-0.785693	0.209559
PCDHA6_ssc	alt	-0.100087	0.142023
PCDHA6_ssc	ref	0.174208	0.118371
PCDHB4_wgs	alt	0.196963	0.0489771
PCDHB4_wgs	ref	-1.9409	1.83123
PCMT1_ssc	alt	0.330292	0.242238
PCMT1_ssc	ref	0.0446324	0.0584586
PCMT1_ssc	shuf	-0.241573	0.0759701
PDCD1_wgs	alt	0.195406	0.083109
PDCD1_wgs	ref	-0.08515	0.0476735
PDCD1_wgs	shuf	0.123051	0.11359
PDCD5_wgs	alt	-0.262125	0.189948
PDCD5_wgs	ref	-0.00440267	0.176125
PDCD5_wgs	shuf	1.06636	0.147862
PDE7A_wgs	alt	-0.195714	0.183926
PDE7A_wgs	ref	0.147311	0.124279
PDE9A_ssc	alt	0.0142075	0.0751215
PDE9A_ssc	ref	0.189381	0.0755971
PDE9A_ssc	shuf	0.141832	0.0248982
PDIK1L_wgs	alt	0.173137	0.101372
PDIK1L_wgs	ref	0.036663	0.0907903
PDIK1L_wgs	shuf	-0.300611	0.112703
PEX2.1_wgs	alt	-0.0678266	0.0372573
PEX2.1_wgs	ref	0.136502	0.0729581
PEX2_wgs	alt	-0.167704	0.0979546
PEX2_wgs	ref	-0.0474851	0.105793
PGR.1_wgs	alt	0.16593	0.0552205
PGR.1_wgs	ref	0.245822	0.0649613
PGR_wgs	alt	0.0546779	0.155442
PGR_wgs	ref	0.479073	0.104111
PGR_wgs	shuf	-0.5108	0.237523
PHF12_wgs	alt	-0.0254013	0.0556899
PHF12_wgs	ref	0.133628	0.123268
PHF17_wgs	alt	-0.28761	0.0933391
PHF17_wgs	ref	-0.382523	0.153471
PHF21B_wgs	alt	0.276016	0.457994
PHF21B_wgs	ref	-0.170919	0.112559
PIGK_wgs	shuf	-2.56358	1.78549
PIGP_wgs	alt	-0.0266379	0.0651383
PIGP_wgs	ref	0.196787	0.134983
PIGP_wgs	shuf	-0.127411	0.120846
PIGV_wgs	alt	0.121221	0.107909
PIGV_wgs	ref	0.123386	0.311733
PIGV_wgs	shuf	-0.334991	0.142466
PIK3C2A_wgs	alt	0.119386	0.117198
PIK3C2A_wgs	ref	0.00499207	0.0821108
PIRT_wgs	alt	-0.27206	0.133988
PIRT_wgs	ref	-0.204981	0.0514343
PIRT_wgs	shuf	0.0400139	0.0707473
PKD1L2_wgs	alt	-0.0541323	0.104227
PKD1L2_wgs	ref	0.0316563	0.0961213
PKHD1_wgs	alt	-1.12475	0.123813
PKHD1_wgs	ref	0.242586	0.0689665
PKP2_wgs	alt	-0.256777	0.116149
PKP2_wgs	ref	-0.0630286	0.118368
PKP2_wgs	shuf	-0.128939	0.0632576
PLA2R1_wgs	alt	0.276717	0.180164
PLA2R1_wgs	ref	-0.554542	1.0349
PLA2R1_wgs	shuf	-0.24153	0.0732772
PLEKHA5_wgs	alt	-0.360584	0.114188
PLEKHA5_wgs	ref	-0.440333	0.0375749
PLEKHA5_wgs	shuf	-0.44492	0.184747
PLEKHA6_wgs	alt	-0.377119	0.0685929
PLEKHA6_wgs	ref	-0.156302	0.0853897
PLEKHA6_wgs	shuf	-0.0259501	0.0865844
PLEKHG3_wgs	alt	-0.0460655	0.0913607
PLEKHG3_wgs	ref	0.0337941	0.122377
PLEKHG3_wgs	shuf	0.200079	0.069564
PLEKHG4B_wgs	alt	-0.153096	0.0702603
PLEKHG4B_wgs	ref	-0.248155	0.162656
PLEKHG4B_wgs	shuf	-0.0988074	0.121069
PLIN4_wgs	alt	-0.0260733	0.0635479
PLIN4_wgs	ref	0.239974	0.133829
PLIN4_wgs	shuf	0.0346875	0.0235783
PLK5_wgs	alt	-0.359519	0.0760089
PLK5_wgs	ref	-0.457743	0.0727021
PLK5_wgs	shuf	0.328003	0.0426148
POLI_wgs	alt	0.339322	0.118605
POLR3D_ssc	alt	-0.0329209	0.0667715
POLR3D_ssc	ref	-0.0691584	0.0936182
POLR3D_ssc	shuf	0.289846	0.0446011
POLR3D_wgs	alt	0.0677064	0.0777218
POLR3D_wgs	ref	-0.0405417	0.0637224
PPA2.1_ssc	alt	0.127156	0.0882919
PPA2.1_ssc	ref	-0.0856512	0.155214
PPA2_ssc	alt	-0.0173395	0.0755794
PPA2_ssc	ref	0.0202847	0.0671209
PPAP2B_wgs	ref	-0.184349	0.0239246
PPARGC1A_wgs	alt	0.268221	0.132394
PPARGC1A_wgs	ref	0.284517	0.0508669
PPARGC1A_wgs	shuf	-0.119703	0.0563335
PPHLN1_wgs	alt	-0.0787268	0.0959829
PPHLN1_wgs	ref	-0.155536	0.0956077
PPHLN1_wgs	shuf	-0.143714	0.0808474
PPP1R3B_wgs	alt	0.0718126	0.152864
PPP1R3B_wgs	ref	-0.0963285	0.0630717
PPP1R9A_wgs	alt	-0.107007	0.110942
PPP1R9A_wgs	ref	0.0138605	0.0593723
PPP2R2B_wgs	alt	-1.06735	0.679862
PPP2R2B_wgs	ref	-0.177878	0.107684
PPP2R2B_wgs	shuf	-0.0471834	0.151758
PPP3CB_wgs	alt	-0.192888	0.092319
PPP3CB_wgs	ref	0.154478	0.17544
PPP3CB_wgs	shuf	-0.428701	0.0986907
PPP4R2.1_wgs	alt	-0.199528	0.120507
PPP4R2.1_wgs	ref	-1.04662	0.236776
PPP4R2.1_wgs	shuf	1.37201	0.256262
PPP4R2_wgs	alt	0.154797	0.05802
PPP4R2_wgs	ref	-0.280844	0.205811
PRDM5_wgs	alt	-0.19276	0.0584152
PRDM5_wgs	ref	0.135831	0.180371
PRDM5_wgs	shuf	-0.167376	0.0995253
PREx4_dnvctl	ref	-0.325922	0.111901
PRKAR1A.1_wgs	alt	-0.112794	0.195213
PRKAR1A.1_wgs	ref	0.14615	0.109725
PRKAR1A.1_wgs	shuf	0.388025	0.489918
PRKAR1A_wgs	alt	0.501131	0.0527724
PRKAR1A_wgs	ref	0.114273	0.0815212
PRKAR1A_wgs	shuf	-0.231545	0.130389
PRKG2_wgs	alt	0.183006	0.128569
PRKG2_wgs	ref	0.282919	0.246639
PRKG2_wgs	shuf	-0.267408	0.477535
PRPF40A_wgs	alt	-1.7091	1.77575
PRSS23_wgs	alt	-0.492707	0.491738
PRSS23_wgs	ref	-0.395379	0.137197
PRSS23_wgs	shuf	0.0871899	0.138578
PSAPL1_wgs	alt	0.232797	0.0907129
PSAPL1_wgs	ref	0.157286	0.0786749
PSAPL1_wgs	shuf	-0.117277	0.145402
PTEN_asc	alt	-0.0848574	0.0999783
PTEN_asc	shuf	-0.662265	0.19399
PTGDR2_wgs	alt	0.0330366	0.0782118
PTGDR2_wgs	ref	-0.181735	0.0718697
PTGDR2_wgs	shuf	0.00174081	0.0391366
PTPLAD1.1_wgs	alt	-0.164267	0.0412879
PTPLAD1.1_wgs	ref	-0.0976299	0.0828898
PTPLAD1_wgs	alt	-0.252964	0.109032
PTPLAD1_wgs	ref	-0.0849723	0.0533938
PTPLAD1_wgs	shuf	-0.333452	0.0412799
PTPN21_wgs	alt	-0.541447	0.0769925
PTPN21_wgs	ref	-0.752473	0.0801062
PTPRC_wgs	alt	0.150036	0.172854
PTPRC_wgs	ref	-0.153159	0.107941
PTPRC_wgs	shuf	-0.100273	0.144347
PTPRJ_wgs	alt	-0.00301425	0.154023
PTPRJ_wgs	ref	0.0775627	0.0983045
PUM2_wgs	ref	-0.254568	0.0973818
PUM2_wgs	shuf	0.293189	0.0828901
PURB_wgs	alt	0.429385	0.0405862
PURB_wgs	ref	-0.304383	0.113743
QREx4_dnvctl	ref	0.320952	0.197307
QSOX1_wgs	alt	-0.0395677	0.0614785
QSOX1_wgs	ref	-0.111893	0.07686
QSOX1_wgs	shuf	-0.0962428	0.0549626
RAB22A_wgs	alt	-0.629973	0.143023
RAB22A_wgs	ref	0.153319	0.0821396
RAB6B_wgs	alt	-0.0787997	0.0517488
RAB6B_wgs	ref	0.0448331	0.0340104
RAB6B_wgs	shuf	-0.308844	0.10015
RABGAP1L_wgs	alt	0.17277	0.0812381
RABGAP1L_wgs	ref	0.0919092	0.0743312
RABGAP1L_wgs	shuf	0.0473421	0.131257
RAD18_wgs	alt	-0.308785	0.070872
RAD18_wgs	shuf	-0.142731	0.142133
RAET1G_wgs	alt	0.170062	0.0213223
RAET1G_wgs	ref	0.423451	0.0697881
RAET1G_wgs	shuf	0.498055	0.0277738
RANBP10.1_wgs	alt	-0.347985	0.0632375
RANBP10.1_wgs	ref	-0.179059	0.0691902
RANBP10_wgs	alt	0.112716	0.0840629
RANBP10_wgs	ref	0.0462589	0.102088
RANBP6_wgs	alt	-0.169242	0.0545408
RANBP6_wgs	ref	-0.903804	0.950372
RAP1A_wgs	alt	0.204621	0.0703226
RAP1A_wgs	ref	0.11958	0.0427309
RAP1A_wgs	shuf	-0.0203119	0.0841833
RBFOX1_wgs	alt	0.00807537	0.0487558
RBFOX1_wgs	ref	-0.0653845	0.11778
RBFOX2_wgs	alt	-0.375321	0.251784
RBFOX2_wgs	ref	-0.306844	0.0944933
RBM28.1_wgs	alt	0.0774256	0.0446893
RBM28.1_wgs	ref	0.0792157	0.076337
RBM28_wgs	alt	0.182724	0.0561074
RBM28_wgs	ref	0.166723	0.0992595
RBM4_wgs	alt	0.200705	0.215975
RBM4_wgs	ref	-0.352658	0.433496
RBM41_ssc	alt	0.25476	0.0402357
RBM41_ssc	ref	0.058851	0.158027
REEP1_wgs	alt	-0.123795	0.0875697
REEP1_wgs	ref	0.0404049	0.0491871
REEP1_wgs	shuf	-0.138025	0.0912127
REM2_wgs	alt	0.0780355	0.0617456
REM2_wgs	ref	0.0897775	0.0604567
RFX3_wgs	alt	-0.0612636	0.0783011
RFX3_wgs	ref	-0.128034	0.105146
RFX3_wgs	shuf	-0.960707	0.173071
RFX7_wgs	alt	-0.0392401	0.106831
RFX7_wgs	ref	-0.174748	0.238972
RFX7_wgs	shuf	-0.390967	0.0792369
RGS17_wgs	alt	-0.00485816	0.0966383
RGS17_wgs	ref	0.193636	0.0750874
RGS17_wgs	shuf	-0.0382062	0.0484685
RIMS3_wgs	alt	0.0901206	0.172352
RIMS3_wgs	ref	-0.0685311	0.0468412
RIMS3_wgs	shuf	-0.348588	0.112852
RNF130_wgs	alt	0.12052	0.111293
RNF130_wgs	ref	-0.0205139	0.12187
RNF150_wgs	alt	-0.573877	0.173104
RNF150_wgs	ref	0.309691	0.0839629
RNF219_wgs	alt	-0.539881	0.0650404
RNF219_wgs	ref	-0.383166	0.0958172
RNF44_wgs	alt	0.170759	0.0514668
RNF44_wgs	ref	0.169112	0.0805009
RNF44_wgs	shuf	-0.0575009	0.105009
ROR1_wgs	alt	-0.249934	0.174174
ROR1_wgs	ref	-0.188166	0.180299
RP11-219B4.5_wgs	alt	0.153198	0.129705
RP11-219B4.5_wgs	ref	0.123914	0.0907408
RUNX1T1_wgs	alt	0.0329267	0.156217
RUNX1T1_wgs	ref	0.00251197	0.10145
RUNX1T1_wgs	shuf	-0.483357	0.112557
RYR3_wgs	alt	-1.30607	0.825331
RYR3_wgs	ref	0.19157	0.0986067
SAMD5_wgs	alt	-0.00577402	0.0322771
SAMD5_wgs	ref	0.126374	0.126764
SAR1B_wgs	alt	0.148694	0.0419709
SAR1B_wgs	ref	0.190797	0.0598608
SAR1B_wgs	shuf	0.0157668	0.0516694
SBF1_wgs	alt	-0.107006	0.12117
SBF1_wgs	ref	-0.285955	0.0679576
SBF1_wgs	shuf	0.10319	0.0776321
SCAI_wgs	alt	0.0183993	0.0881004
SCAI_wgs	ref	-0.199413	0.122514
SCARB2_wgs	alt	-0.268459	0.0866244
SCARB2_wgs	ref	-0.322481	0.0621302
SCN1A_wgs	alt	-0.091101	0.0954777
SCN1A_wgs	ref	-0.455275	0.0899747
SCN9A_wgs	alt	-0.381582	0.20645
SCN9A_wgs	ref	-0.0886145	0.10318
SCN9A_wgs	shuf	0.747389	0.215633
SCUBE1_wgs	alt	0.00187221	0.0875981
SCUBE1_wgs	ref	-0.67499	0.740848
SCUBE1_wgs	shuf	-0.137846	0.0826451
SDC2_wgs	ref	-0.00779725	0.0643642
SEMA3D_wgs	alt	0.122856	0.131534
SEMA3D_wgs	ref	0.0661773	0.143582
SERAC1_wgs	alt	0.0126557	0.244548
SERAC1_wgs	ref	0.0401812	0.14761
SERAC1_wgs	shuf	-0.101163	0.0918145
SERBP1_wgs	alt	-0.0720463	0.129448
SERBP1_wgs	ref	-0.422373	0.0643778
SERBP1_wgs	shuf	-0.0866445	0.140712
SF3B3_wgs	alt	0.163357	0.090582
SF3B3_wgs	ref	0.180287	0.117881
SF3B3_wgs	shuf	-0.282357	0.249273
SFXN2_wgs	alt	0.135158	0.0548686
SFXN2_wgs	ref	0.159849	0.0497094
SFXN2_wgs	shuf	-0.168326	0.139055
SH2B3_wgs	alt	0.00612225	0.144139
SH2B3_wgs	ref	0.193134	0.134488
SH2B3_wgs	shuf	-0.550401	0.0927218
SH3PXD2A_wgs	alt	0.0768662	0.0790635
SH3PXD2A_wgs	ref	-0.0104272	0.0508317
SH3PXD2A_wgs	shuf	-0.158683	0.0660938
SH3RF3_wgs	alt	0.183042	0.165443
SH3RF3_wgs	ref	0.141558	0.123037
SHISA6_wgs	alt	0.0459714	0.070938
SHISA6_wgs	ref	-0.14252	0.0498863
SHISA9_wgs	alt	0.120534	0.0905303
SHISA9_wgs	ref	0.0791715	0.0285135
SHISA9_wgs	shuf	0.0178177	0.110949
SIRPB1_wgs	alt	-0.171025	0.229443
SIRPB1_wgs	ref	0.201839	0.089365
SIRPB1_wgs	shuf	-0.0649868	0.0571085
SLC22A2_wgs	alt	-0.0231519	0.0668118
SLC22A2_wgs	ref	-0.275574	0.136001
SLC26A3_wgs	alt	-0.379228	0.0895496
SLC2A13_wgs	alt	0.0750791	0.152214
SLC2A13_wgs	ref	0.173528	0.241539
SLC34A2_wgs	alt	0.082747	0.105755
SLC34A2_wgs	ref	-0.0469772	0.120719
SLC34A2_wgs	shuf	-0.0335442	0.0579475
SLC36A2_wgs	alt	-0.103224	0.0923634
SLC36A2_wgs	ref	-0.0358709	0.0560661
SLC36A2_wgs	shuf	0.135581	0.0647619
SLC39A9_ssc	alt	0.133487	0.103677
SLC39A9_ssc	ref	0.0842003	0.0701173
SLC4A4_wgs	alt	-0.382792	0.246973
SLC4A4_wgs	ref	-0.109958	0.0750275
SLC6A1_asc	alt	0.138772	0.0635964
SLC6A1_asc	ref	0.0586524	0.0557669
SLC6A1_asc	shuf	-0.0516269	0.030614
SLCO2A1_wgs	alt	0.0355024	0.065423
SLCO2A1_wgs	ref	0.0693585	0.053074
SMAD9_wgs	alt	-0.300958	0.149119
SMAD9_wgs	ref	0.120262	0.13089
SMIM14_wgs	alt	-0.04213	0.0797149
SMIM14_wgs	ref	0.0367015	0.0887755
SMYD5_wgs	alt	0.221519	0.103482
SMYD5_wgs	ref	0.217076	0.128166
SNX13_wgs	alt	-0.25371	0.574494
SNX13_wgs	ref	0.176326	0.122618
SNX13_wgs	shuf	-1.09411	0.71796
SNX16_wgs	alt	0.417528	0.244185
SNX16_wgs	ref	0.102151	0.0567278
SNX16_wgs	shuf	-0.420927	0.123899
SNX29.1_wgs	alt	0.0734236	0.0755288
SNX29.1_wgs	ref	0.131337	0.0550281
SNX29.2_wgs	alt	-0.109505	0.045034
SNX29.2_wgs	ref	-0.0581467	0.0319915
SNX29.2_wgs	shuf	0.0241454	0.0589059
SNX29_wgs	alt	0.10035	0.055055
SNX29_wgs	ref	0.00735873	0.0462837
SOCS4_wgs	alt	-1.18146	0.133417
SORCS2_wgs	alt	0.108498	0.0928079
SORCS2_wgs	ref	0.106703	0.0480398
SORCS2_wgs	shuf	0.204476	0.063336
SORCS3_wgs	alt	-0.155205	0.105397
SORCS3_wgs	ref	-0.160288	0.0588289
SORD_ssc	alt	0.252846	0.103958
SORD_ssc	ref	0.144018	0.11515
SOX21_wgs	alt	-0.495548	0.0887691
SOX21_wgs	ref	-0.564582	0.105614
SP7_wgs	alt	0.116476	0.0674634
SP7_wgs	ref	0.254447	0.156711
SPATS2_wgs	alt	-0.0617732	0.124719
SPATS2_wgs	ref	0.068462	0.0604435
SPOCK1_wgs	alt	0.0813246	0.0552742
SPOCK1_wgs	ref	0.083571	0.063758
SPOCK1_wgs	shuf	-0.151016	0.0629382
SPRED3_wgs	alt	-0.143624	0.10579
SPRED3_wgs	ref	-0.116671	0.0334384
SPRR3_wgs	alt	-0.140371	0.0927693
SPRR3_wgs	ref	0.0745511	0.0991437
SPRR4_wgs	alt	0.173665	0.061076
SPRR4_wgs	ref	0.222276	0.0623986
SPRR4_wgs	shuf	0.0680795	0.046096
SREx4_dnvctl	ref	0.253638	0.108273
SRRM4_wgs	alt	-0.0229938	0.0900151
SRRM4_wgs	ref	-0.0285129	0.062102
STAU2_wgs	alt	0.0802881	0.13048
STAU2_wgs	ref	0.175324	0.066278
STAU2_wgs	shuf	-0.175917	0.231089
STK24_wgs	alt	-0.15851	0.110716
STK24_wgs	ref	0.0122613	0.0451047
STMN1_wgs	alt	-0.218133	0.256838
STMN1_wgs	ref	-0.17808	0.112788
STON1_ssc	alt	-0.829109	0.721195
STON1_ssc	ref	0.134582	0.11536
STON1_wgs	alt	-0.0922013	0.112238
STON1_wgs	ref	-0.0301262	0.156051
STX7_wgs	alt	-0.374101	0.439802
STX7_wgs	ref	-0.154237	0.119576
SURF4_wgs	alt	-0.518149	0.708309
SURF4_wgs	ref	0.163061	0.0872815
SURF4_wgs	shuf	-0.282959	0.0567847
SYNGR3_wgs	alt	-0.0903377	0.0650156
SYNGR3_wgs	ref	0.00366254	0.0516357
SYNJ1_wgs	alt	-0.291955	0.204406
SYNJ1_wgs	ref	0.0160249	0.0798151
SYT3_wgs	alt	0.17293	0.118279
SYT3_wgs	ref	-0.0248727	0.122946
TACR2_wgs	alt	-0.113635	0.114448
TACR2_wgs	ref	-0.116742	0.0296018
TACR2_wgs	shuf	-0.0818142	0.0809572
TBPL1_wgs	shuf	0.356923	0.187084
TBX18_wgs	ref	0.666861	0.0947325
TDRP_wgs	alt	-0.0339934	0.0692693
TDRP_wgs	ref	0.0524782	0.0943363
TEKT1_wgs	alt	0.170849	0.0701614
TEKT1_wgs	ref	-0.591211	0.634195
TEKT1_wgs	shuf	-0.263526	0.0841096
TFEC_wgs	alt	0.0785954	0.148742
TFEC_wgs	ref	2.52063	0.552903
TFEC_wgs	shuf	-0.297153	0.170734
THRB_wgs	alt	0.21755	0.129602
THRB_wgs	ref	-0.124923	0.148554
THRB_wgs	shuf	-0.0573059	0.161245
TIMP3_wgs	alt	0.0880866	0.127237
TIMP3_wgs	ref	0.128412	0.0904439
TIRAP_ssc	alt	-0.13266	0.175154
TIRAP_ssc	ref	0.228571	0.200805
TLK1.1_wgs	alt	0.10761	0.0750604
TLK1.1_wgs	ref	0.0618626	0.0909805
TLK1.1_wgs	shuf	-0.940534	0.0955437
TLL2_wgs	alt	0.237146	0.153022
TLL2_wgs	ref	0.101054	0.129653
TLL2_wgs	shuf	0.183858	0.0538074
TMEM106B_wgs	alt	-0.0481688	0.0552267
TMEM106B_wgs	ref	-0.359073	0.124543
TMEM106B_wgs	shuf	-0.71859	0.115652
TMEM178B_wgs	alt	-0.0675801	0.0805443
TMEM178B_wgs	ref	-0.120245	0.085771
TMEM196_wgs	alt	-0.55509	0.114824
TMEM196_wgs	ref	-0.285392	0.273909
TMEM196_wgs	shuf	0.0864951	0.135273
TMEM200C.2_wgs	alt	1.00215	0.195541
TMEM200C.2_wgs	ref	0.25963	0.080597
TMEM200C.3_wgs	alt	-0.0512218	0.134564
TMEM200C_wgs	ref	0.144142	0.0775079
TMEM55A_wgs	alt	0.0642315	0.104549
TMEM55A_wgs	ref	-0.0534443	0.430552
TMEM63B_wgs	alt	0.309294	0.0519625
TMEM63B_wgs	ref	0.282464	0.0776382
TMEM86A_wgs	alt	-0.0426737	0.0904806
TMEM86A_wgs	ref	0.126339	0.145421
TMEM86A_wgs	shuf	0.185307	0.0531393
TMEM95_wgs	alt	0.331628	0.0614733
TMEM95_wgs	ref	0.207168	0.1161
TMEM98_wgs	alt	-0.0564544	0.0577162
TMEM98_wgs	ref	-0.172655	0.235957
TMTC2_wgs	alt	-0.436163	0.0559666
TMTC2_wgs	ref	-0.369867	0.0846936
TNRC6B_wgs	alt	-0.16868	0.140036
TNRC6B_wgs	ref	-0.194376	0.118826
TNRC6B_wgs	shuf	-0.234247	0.0750207
TOLLIP_wgs	alt	0.129997	0.0808531
TOLLIP_wgs	ref	0.077204	0.0601578
TOLLIP_wgs	shuf	-0.230322	0.0299245
TPGS1_wgs	alt	0.107767	0.0863544
TPGS1_wgs	ref	-0.0990029	0.146584
TPGS2_wgs	alt	0.239372	0.0580847
TPGS2_wgs	ref	-0.0386629	0.238287
TPGS2_wgs	shuf	0.0845524	0.0688034
TRAF3_wgs	alt	0.135036	0.0861518
TRAF3_wgs	ref	0.18461	0.0509983
TRAF3_wgs	shuf	-0.0448945	0.061143
TRAK1_wgs	alt	0.11103	0.11406
TRAK1_wgs	ref	-0.147507	0.118609
TRAM2_wgs	alt	-0.127592	0.120765
TRAM2_wgs	ref	0.077024	0.102586
TRAM2_wgs	shuf	-0.228596	0.0728002
TRIM2_wgs	alt	-0.336435	0.241455
TRIM2_wgs	ref	-0.0663242	0.10743
TRIM24_wgs	alt	-0.00854635	0.0937184
TRIM24_wgs	ref	-0.208092	0.0695291
TRIM24_wgs	shuf	-0.117035	0.0912571
TRIM36_wgs	alt	0.285934	0.227898
TRIM36_wgs	ref	-0.454836	0.0176632
TRPM3_wgs	alt	0.391776	0.0426836
TRPM3_wgs	ref	-0.353099	0.184479
TSLP.1_wgs	ref	0.60947	0.200402
TSLP_wgs	alt	0.562945	0.0646925
TSLP_wgs	ref	-0.026312	0.356278
TSLP_wgs	shuf	-0.971114	0.105933
TSPAN14_wgs	alt	0.161767	0.0668044
TSPAN14_wgs	ref	0.0440363	0.0576697
TSSC1_wgs	alt	-0.255693	0.187087
TSSC1_wgs	ref	-0.175882	0.109014
TSSC1_wgs	shuf	0.0916104	0.180059
TTC39C_wgs	alt	0.0779089	0.0868716
TTC39C_wgs	ref	0.10643	0.0269985
TTC39C_wgs	shuf	-0.535526	0.0968628
TTL_wgs	alt	0.071504	0.0537947
TTL_wgs	ref	0.178669	0.110906
TWSG1_wgs	alt	-0.38751	0.383623
TWSG1_wgs	ref	1.12416	0.449321
TWSG1_wgs	shuf	0.120028	0.204903
U2SURP_wgs	alt	0.159491	0.0675865
U2SURP_wgs	ref	-0.0276795	0.122323
U2SURP_wgs	shuf	-0.19292	0.20575
UBAP2L_wgs	alt	0.286264	0.139917
UBAP2L_wgs	ref	-0.0468966	0.0435645
UBAP2L_wgs	shuf	-0.517795	0.0662853
UBE2I.1_wgs	alt	-1.03505	0.113793
UBE2I.1_wgs	ref	-0.905503	0.113445
UBE2I.1_wgs	shuf	-0.0431725	0.0390953
UBE2I_wgs	alt	-1.2276	0.127584
UBE2I_wgs	ref	0.485008	0.201928
UBE2I_wgs	shuf	-0.00900036	0.0373128
UBE2QL1_wgs	alt	0.180855	0.073499
UBE2QL1_wgs	ref	-0.0149624	0.211944
UBE2V2_wgs	alt	0.156705	0.0817027
UBE2V2_wgs	ref	0.230703	0.0976985
UBN2_wgs	alt	-0.214751	0.0507801
UBN2_wgs	ref	-0.222598	0.110901
UNC79.1_wgs	alt	-0.19791	0.122775
UNC79.1_wgs	ref	-0.215913	0.14025
UNC79_wgs	alt	-0.166442	0.114138
UNC79_wgs	ref	0.0669034	0.101861
UNC79_wgs	shuf	0.363978	0.0824645
UQCRB_wgs	alt	-0.138029	0.0802234
UQCRB_wgs	ref	-0.114169	0.203248
UQCRB_wgs	shuf	-0.909662	0.444925
USP15.1_wgs	alt	-2.06883	1.79541
USP15.1_wgs	ref	-0.713298	0.284444
USP15.1_wgs	shuf	0.14662	0.0613487
USP15_wgs	alt	-0.1069	0.121549
USP15_wgs	ref	-0.440831	0.162722
USP15_wgs	shuf	-0.665781	0.686954
USP40_wgs	alt	0.380717	0.109286
USP40_wgs	ref	-0.176212	0.0621897
USP40_wgs	shuf	0.79194	0.0975775
USP46_wgs	alt	0.0823316	0.0569558
USP46_wgs	ref	-0.0386818	0.0900248
UTP6_wgs	alt	0.132967	0.0595141
UTP6_wgs	ref	-0.0407936	0.101981
UTP6_wgs	shuf	0.0483296	0.126661
VAV2_wgs	alt	0.249419	0.152821
VAV2_wgs	ref	0.251538	0.0707031
VAV2_wgs	shuf	0.00210023	0.0849434
VKORC1L1_wgs	alt	-0.276887	0.216477
VKORC1L1_wgs	ref	-0.108948	0.270597
VNN1_wgs	alt	-0.286101	0.105718
VNN1_wgs	ref	-0.124964	0.0494028
WDFY2_wgs	alt	0.401372	0.127055
WDFY2_wgs	ref	0.117457	0.0464335
WDFY2_wgs	shuf	0.113481	0.157512
WDR52_wgs	alt	-0.152998	0.126699
WDR52_wgs	ref	-0.159506	0.122343
WPRE_alpha_dnvctl	ref	0.0981796	0.0681475
WSCD1_wgs	alt	0.270304	0.0793805
WSCD1_wgs	ref	0.114457	0.0673696
XAF1_wgs	alt	0.032835	0.0964903
XAF1_wgs	ref	0.204774	0.110674
XKR7_wgs	alt	-0.269206	0.0571726
XKR7_wgs	ref	-0.25236	0.170228
XPO4_wgs	alt	0.250209	0.139836
XPO4_wgs	ref	-0.0937474	0.179788
YEATS2_wgs	alt	-0.0194087	0.0925479
YEATS2_wgs	ref	0.142892	0.0777812
YIPF4_wgs	alt	-2.42821	1.60834
YIPF4_wgs	ref	0.252282	0.0953443
YPEL5_wgs	alt	-0.1277	0.223744
YPEL5_wgs	ref	0.181772	0.130382
YPEL5_wgs	shuf	0.0854333	0.104115
ZBED4_wgs	alt	0.261266	0.0929813
ZBED4_wgs	ref	0.240147	0.0891778
ZBTB39_wgs	alt	0.144834	0.0685997
ZBTB39_wgs	ref	0.0284101	0.116875
ZC3H7B_wgs	alt	-0.146856	0.0531843
ZC3H7B_wgs	ref	-0.420305	0.122722
ZKSCAN1_wgs	alt	0.0105486	0.136903
ZKSCAN1_wgs	ref	0.012701	0.0707041
ZNF169_wgs	alt	0.157053	0.0700191
ZNF169_wgs	ref	-0.116909	0.159891
ZNF169_wgs	shuf	-0.279435	0.0859573
ZNF208_wgs	alt	0.275228	0.0815663
ZNF208_wgs	ref	0.251686	0.063453
ZNF234_wgs	alt	-0.119722	0.196
ZNF234_wgs	ref	0.118209	0.131308
ZNF280D_wgs	alt	0.120233	0.0982442
ZNF280D_wgs	ref	0.123324	0.0616927
ZNF280D_wgs	shuf	-0.161621	0.11442
ZNF414_wgs	alt	-0.231759	0.135446
ZNF414_wgs	ref	-0.0518204	0.0234168
ZNF414_wgs	shuf	0.0697766	0.0297993
ZNF493_wgs	alt	0.209425	0.077185
ZNF493_wgs	ref	0.0587977	0.114499
ZNF493_wgs	shuf	0.193325	0.118149
ZNF544_wgs	alt	0.0942661	0.128507
ZNF544_wgs	ref	0.168661	0.0738156
ZNF592_wgs	alt	0.0474507	0.0216206
ZNF592_wgs	ref	0.372406	0.0623281
ZNF592_wgs	shuf	0.0552794	0.0743571
ZNF629_wgs	alt	-0.0319731	0.130994
ZNF629_wgs	ref	0.0562029	0.115325
ZNF691_wgs	alt	0.213291	0.0991091
ZNF691_wgs	ref	0.310604	0.175654
ZNF771_wgs	alt	-0.588275	0.911321
ZNF771_wgs	ref	0.00942203	0.135333
ZNF781_wgs	alt	0.0335648	0.12108
ZNF781_wgs	ref	-0.206973	0.134803

## Sheet: Figure 2b Ribosomal Occupancy
Element	Allele	Expression	SEM	N_Allele
9-Sep_wgs	alt	0.118998	0.0454545	2
9-Sep_wgs	ref	0.206711	0.076734	2
ABCB5_wgs	alt	-0.410087	0.177615	2
ABCB5_wgs	ref	-0.0769749	0.0559052	2
ABHD2_ssc	alt	0.220096	0.0589972	3
ABHD2_ssc	ref	0.24963	0.0378023	3
ABHD2_ssc	shuf	0.0404724	0.0615584	3
ABL2_wgs	alt	0.0797247	0.080741	2
ABL2_wgs	ref	-0.0497961	0.121852	2
AC010536.1_wgs	alt	0.0195512	0.0912967	3
AC010536.1_wgs	ref	-0.092947	0.0508488	3
AC010536.1_wgs	shuf	0.126261	0.0954293	3
AC010547.9_wgs	alt	-0.158544	0.140759	2
AC010547.9_wgs	ref	-0.091574	0.0800419	2
ACAD11_ssc	alt	0.152105	0.141654	3
ACAD11_ssc	ref	0.104388	0.0691652	3
ACAD11_ssc	shuf	-0.716372	0.223761	3
ACBD3_wgs	alt	-0.0722916	0.170391	2
ACBD3_wgs	ref	-0.413386	0.12487	2
ADAM28_wgs	alt	-0.177999	0.0763365	2
ADAM28_wgs	ref	-0.262824	0.0816265	2
ADARB1_wgs	alt	-0.287697	0.0396872	3
ADARB1_wgs	ref	-0.102179	0.0879129	3
ADARB1_wgs	shuf	-0.230011	0.116927	3
AGFG2_wgs	alt	-0.577	0.134785	2
AGFG2_wgs	ref	-0.301113	0.169868	2
AGO4_wgs	alt	-0.227249	0.0975133	3
AGO4_wgs	ref	0.0953658	0.239881	3
AGO4_wgs	shuf	-1.37101	0.998197	3
AGTR1_wgs	alt	-0.174699	0.127388	3
AGTR1_wgs	ref	0.0595666	0.081312	3
AGTR1_wgs	shuf	-0.295887	0.075883	3
AKAP10_wgs	alt	-0.108557	0.421925	3
AKAP10_wgs	ref	0.289534	0.103926	3
AKAP10_wgs	shuf	-0.0733254	0.108546	3
AKAP9_wgs	alt	-0.34881	0.100836	2
AKAP9_wgs	ref	-0.366009	0.166603	2
AKR1B1_ssc	alt	0.793314	0.0963738	3
AKR1B1_ssc	ref	0.713505	0.203135	3
AKR1B1_ssc	shuf	-0.0577372	0.151854	3
AKR1C1_wgs	alt	-0.194682	0.0724515	3
AKR1C1_wgs	ref	-0.0968916	0.077486	3
AKR1C1_wgs	shuf	-0.096875	0.0601737	3
AL117190.3_wgs	alt	0.142355	0.0923156	2
AL117190.3_wgs	ref	0.145047	0.0846596	2
AL162407.1_wgs	ref	0.0317154	0.141234	2
AL162407.1_wgs	shuf	-0.400649	0.0894114	2
ALDH3A2_ssc	alt	0.0337479	0.0633415	2
ALDH3A2_ssc	ref	-0.141548	0.367258	2
ALG14_wgs	alt	0.235072	0.0701404	2
ALG14_wgs	ref	0.280376	0.0376454	2
ALX4.1_wgs	alt	0.265069	0.0762008	3
ALX4.1_wgs	ref	0.27165	0.0785471	3
ALX4.1_wgs	shuf	0.0585116	0.0571601	3
ALX4_wgs	alt	-0.00126396	0.11557	3
ALX4_wgs	ref	0.07705	0.0885615	3
ALX4_wgs	shuf	0.248397	0.10899	3
AMPD2_wgs	alt	0.181192	0.147715	3
AMPD2_wgs	ref	-0.0422747	0.196855	3
AMPD2_wgs	shuf	-0.130632	0.119623	3
AMZ1.1_wgs	alt	-0.00183311	0.159601	3
AMZ1.1_wgs	ref	-0.0835208	0.17984	3
AMZ1.1_wgs	shuf	-0.13208	0.149683	3
AMZ1_wgs	alt	0.110995	0.0936945	3
AMZ1_wgs	ref	0.220597	0.105459	3
AMZ1_wgs	shuf	0.0622887	0.052203	3
ANGPTL4_wgs	alt	0.260051	0.0821404	3
ANGPTL4_wgs	ref	0.118126	0.0890361	3
ANGPTL4_wgs	shuf	0.227863	0.0577252	3
ANO8_wgs	alt	0.180484	0.0302577	2
ANO8_wgs	ref	0.19908	0.0864327	2
ANP32E_wgs	alt	-0.261355	0.0546063	3
ANP32E_wgs	ref	-0.0740598	0.0688728	3
ANP32E_wgs	shuf	0.117875	0.0787175	3
ANTXR2_wgs	alt	-0.00693873	0.270738	3
ANTXR2_wgs	ref	0.0013211	0.123306	3
ANTXR2_wgs	shuf	-0.0425041	0.112299	3
AP3S2_wgs	alt	-0.00142314	0.11851	2
AP3S2_wgs	ref	0.0236519	0.0980462	2
AP4S1_wgs	alt	-0.206934	0.133047	2
AP4S1_wgs	ref	-0.499878	0.567653	2
APOBEC3C_wgs	alt	0.0340427	0.0279426	3
APOBEC3C_wgs	ref	0.0755703	0.0282826	3
APOBEC3C_wgs	shuf	-0.620885	0.0716779	3
ARFGAP2_wgs	alt	0.088938	0.0354644	2
ARFGAP2_wgs	ref	0.12653	0.0449243	2
ARHGEF12_wgs	alt	-0.301708	0.15233	2
ARHGEF12_wgs	ref	-0.167245	0.0867189	2
ARL3_wgs	alt	-0.188654	0.134322	2
ARL3_wgs	ref	-0.326618	0.0608891	2
ARL5B_wgs	alt	-0.186118	0.0637669	2
ARL5B_wgs	ref	-0.109016	0.0865126	2
ARPC4_wgs	alt	-0.323304	0.200094	2
ARPC4_wgs	ref	-0.155415	0.0531745	2
ARRDC3_wgs	alt	0.153463	0.0688301	3
ARRDC3_wgs	ref	0.165232	0.114171	3
ARRDC3_wgs	shuf	-0.285688	0.236247	3
ASPH_wgs	alt	0.0204856	0.0834026	2
ASPH_wgs	ref	-0.100831	0.068329	2
ATP11B_wgs	alt	0.0232706	0.146547	2
ATP11B_wgs	ref	0.15259	0.069596	2
ATP2B2_wgs	alt	0.255946	0.0865009	3
ATP2B2_wgs	ref	0.332578	0.102273	3
ATP2B2_wgs	shuf	-0.193972	0.0734033	3
ATP6V1A_wgs	alt	0.171121	0.0727634	2
ATP6V1A_wgs	ref	0.17764	0.0633295	2
ATP8B4_wgs	alt	0.0516837	0.0375617	3
ATP8B4_wgs	ref	-0.0547397	0.140182	3
ATP8B4_wgs	shuf	-0.355367	0.220861	3
ATP9A_wgs	alt	0.189603	0.068795	2
ATP9A_wgs	ref	-0.0355825	0.187031	2
ATXN7L3_wgs	alt	0.234973	0.0962045	2
ATXN7L3_wgs	ref	0.318183	0.0554626	2
BAG2_wgs	alt	-0.0440897	0.187444	3
BAG2_wgs	ref	-0.322482	0.268844	3
BAG2_wgs	shuf	0.0240061	0.165545	3
BAIAP2L1_wgs	alt	0.0923231	0.147908	3
BAIAP2L1_wgs	ref	-0.115963	0.228665	3
BAIAP2L1_wgs	shuf	0.13655	0.1368	3
BARX1_wgs	alt	0.326024	0.0610405	3
BARX1_wgs	ref	0.160331	0.0438539	3
BARX1_wgs	shuf	-0.162623	0.129105	3
BAZ1B_wgs	alt	0.0633025	0.0426616	3
BAZ1B_wgs	ref	0.0285823	0.126555	3
BAZ1B_wgs	shuf	0.0252379	0.272909	3
BAZ2A_wgs	alt	0.0926056	0.0967842	3
BAZ2A_wgs	ref	-0.0781222	0.0830794	3
BAZ2A_wgs	shuf	0.0316231	0.0997503	3
BCAS1_wgs	alt	0.0396848	0.0676829	2
BCAS1_wgs	ref	0.223182	0.0856584	2
BCL2_wgs	alt	-1.28481	1.13646	3
BCL2_wgs	ref	-0.394112	0.187667	3
BCL2_wgs	shuf	-0.502876	0.13007	3
BEND7_wgs	alt	-0.202607	0.142334	3
BEND7_wgs	ref	-0.3192	0.157073	3
BEND7_wgs	shuf	-0.906555	0.0524628	3
BMP3_wgs	alt	-0.0768247	0.0476361	2
BMP3_wgs	ref	-0.12683	0.0220651	2
BOD1L2_wgs	alt	-2.05496	1.39465	3
BOD1L2_wgs	ref	-0.679394	0.0867149	3
BOD1L2_wgs	shuf	-0.954172	0.254964	3
BRD1_wgs	alt	0.136796	0.0590301	2
BRD1_wgs	ref	0.158327	0.0493079	2
BRI3_ssc	alt	-0.0677777	0.152656	2
BRI3_ssc	ref	-0.0394399	0.0936063	2
BRI3_wgs	alt	0.164404	0.0435632	3
BRI3_wgs	ref	0.167023	0.0675383	3
BRI3_wgs	shuf	-0.0931726	0.121412	3
BTBD6_wgs	alt	-0.26603	0.140881	2
BTBD6_wgs	ref	-0.193933	0.109324	2
C10orf54_wgs	alt	-0.152088	0.027594	3
C10orf54_wgs	ref	0.0838994	0.0941125	3
C10orf54_wgs	shuf	-0.127939	0.160608	3
C10orf71_wgs	alt	0.0962756	0.141939	3
C10orf71_wgs	ref	0.134041	0.0404386	3
C10orf71_wgs	shuf	0.0076793	0.0922003	3
C11orf45_wgs	alt	0.0833186	0.0547137	3
C11orf45_wgs	ref	0.207517	0.0569102	3
C11orf45_wgs	shuf	0.167629	0.0575759	3
C11orf68_wgs	alt	0.0860602	0.0559029	2
C11orf68_wgs	ref	-0.123482	0.0821045	2
C16orf54_wgs	alt	0.0243908	0.0566142	2
C16orf54_wgs	ref	-0.0897082	0.142503	2
C17orf102_wgs	alt	-0.0447068	0.154629	2
C17orf102_wgs	ref	-0.120718	0.167464	2
C19orf44.1_ssc	alt	-0.0765128	0.04909	3
C19orf44.1_ssc	ref	0.0193316	0.0715038	3
C19orf44.1_ssc	shuf	0.101329	0.0350696	3
C19orf44_ssc	alt	-0.0571584	0.0893883	2
C19orf44_ssc	ref	0.0682248	0.0662615	2
C1orf116_ssc	alt	-0.135888	0.13534	2
C1orf116_ssc	ref	-0.140544	0.0842986	2
C1orf116_wgs	alt	-0.324017	0.193649	3
C1orf116_wgs	ref	-0.207395	0.128189	3
C1orf116_wgs	shuf	0.0361236	0.114306	3
C1orf233_wgs	alt	0.26249	0.107589	3
C1orf233_wgs	ref	0.383819	0.0820488	3
C1orf233_wgs	shuf	0.0951529	0.0689446	3
C21orf33_wgs	alt	0.0914201	0.06524	3
C21orf33_wgs	ref	0.0157364	0.0555652	3
C21orf33_wgs	shuf	-0.330956	0.0762549	3
C21orf37_wgs	alt	-0.108361	0.132597	3
C21orf37_wgs	ref	-0.132199	0.0661105	3
C21orf37_wgs	shuf	-0.358029	0.0819559	3
C21orf49_wgs	alt	0.370398	0.106709	2
C21orf49_wgs	ref	0.179368	0.183774	2
C22orf34_wgs	alt	0.115421	0.0600613	2
C22orf34_wgs	ref	0.348436	0.0697926	2
C2CD4A_wgs	alt	0.143917	0.0594807	3
C2CD4A_wgs	ref	0.166898	0.0949462	3
C2CD4A_wgs	shuf	-0.166519	0.0748209	3
C2orf68_wgs	alt	-0.0251446	0.110702	3
C2orf68_wgs	ref	0.0176016	0.102331	3
C2orf68_wgs	shuf	-0.549249	0.0904646	3
C2orf88_wgs	alt	-0.0780838	0.069751	3
C2orf88_wgs	ref	-0.483423	0.415486	3
C2orf88_wgs	shuf	-0.235492	0.111642	3
C3orf52_wgs	alt	0.268455	0.0627766	3
C3orf52_wgs	ref	0.447223	0.0705398	3
C3orf52_wgs	shuf	0.154833	0.0518835	3
C4orf22_wgs	alt	-0.0443141	0.0580934	3
C4orf22_wgs	ref	-0.105632	0.0987674	3
C4orf22_wgs	shuf	0.0351728	0.0501899	3
C4orf32_wgs	alt	-0.0884312	0.0885994	3
C4orf32_wgs	ref	-0.0305616	0.219319	3
C4orf32_wgs	shuf	-0.267134	0.0354847	3
C5orf28_wgs	alt	-0.291297	0.0530551	2
C5orf28_wgs	ref	-0.379519	0.0844719	2
C9orf139_wgs	alt	0.339804	0.0635839	3
C9orf139_wgs	ref	0.302053	0.148386	3
C9orf139_wgs	shuf	0.160131	0.0531326	3
CACNA2D3_ssc	alt	-0.503126	0.171523	3
CACNA2D3_ssc	ref	-0.65693	0.147931	3
CACNA2D3_ssc	shuf	-0.181135	0.0940266	3
CACNG8_wgs	alt	-0.404612	0.155548	2
CACNG8_wgs	ref	-0.252009	0.0829627	2
CARF_wgs	alt	0.0265807	0.0808108	3
CARF_wgs	ref	-0.21026	0.184304	3
CARF_wgs	shuf	-0.0846917	0.0724438	3
CCDC148_wgs	alt	-0.105141	0.0819014	3
CCDC148_wgs	ref	1.45103	0.275782	3
CCDC148_wgs	shuf	-0.0104095	0.155212	3
CCDC25_wgs	alt	-0.0748887	0.112877	2
CCDC25_wgs	ref	-0.0411753	0.133615	2
CCDC90B_wgs	alt	0.0755206	0.0985823	2
CCDC90B_wgs	ref	-0.0501843	0.0915502	2
CCNA2_wgs	alt	0.271122	0.0497798	2
CCNA2_wgs	shuf	0.0156397	0.152432	2
CCNT1_wgs	alt	0.267713	0.093112	2
CCNT1_wgs	ref	0.109098	0.101602	2
CD7_wgs	alt	0.190266	0.0835044	3
CD7_wgs	ref	0.121361	0.0810581	3
CD7_wgs	shuf	0.198576	0.0545695	3
CD96_wgs	alt	0.0441987	0.0796644	2
CD96_wgs	ref	0.0303752	0.07132	2
CDC27_wgs	alt	0.0161704	0.129434	2
CDC27_wgs	ref	-0.0897241	0.183695	2
CDC42EP4_wgs	alt	0.299629	0.0321392	2
CDC42EP4_wgs	ref	0.221668	0.107529	2
CDH5_wgs	alt	-0.157587	0.101005	2
CDH5_wgs	ref	-0.0804064	0.0978819	2
CDS2_wgs	alt	-0.146031	0.132016	3
CDS2_wgs	ref	-0.193324	0.128013	3
CDS2_wgs	shuf	0.158776	0.130923	3
CDYL2.1_wgs	alt	0.0306464	0.0494494	2
CDYL2.1_wgs	ref	0.118782	0.0455028	2
CDYL2_wgs	alt	-0.44518	0.126195	2
CDYL2_wgs	ref	-0.0241948	0.17374	2
CELF6_asc	alt	0.0172826	0.0587779	2
CELF6_asc	ref	0.265772	0.0735686	2
CENPN.1_wgs	alt	-0.395843	0.144792	3
CENPN.1_wgs	ref	-0.360374	0.0673679	3
CENPN.1_wgs	shuf	-0.236893	0.142708	3
CEP78_wgs	alt	-0.265616	0.122708	3
CEP78_wgs	ref	-0.217103	0.0626478	3
CEP78_wgs	shuf	-0.099303	0.105577	3
CHD4_wgs	alt	-0.648581	0.111939	3
CHD4_wgs	ref	-0.664954	0.158429	3
CHD4_wgs	shuf	-0.239662	0.0319475	3
CHD5_wgs	alt	-0.100551	0.0841754	3
CHD5_wgs	ref	0.0219094	0.0747631	3
CHD5_wgs	shuf	-0.0311066	0.0733539	3
CHML_wgs	shuf	-0.435756	0.634847	1
CLIP2_wgs	alt	0.479085	0.0899105	2
CLIP2_wgs	ref	0.238063	0.0339019	2
CLSTN2_wgs	alt	-0.0996055	0.244161	1
CMTR1_wgs	alt	-0.168618	0.106412	2
CMTR1_wgs	ref	-0.246464	0.0678351	2
CNGB1_wgs	alt	-0.102758	0.0668239	2
CNGB1_wgs	ref	-0.00886904	0.0511743	2
CNKSR3_wgs	alt	0.32888	0.0963741	2
CNKSR3_wgs	ref	0.00850095	0.200974	2
CNNM2_wgs	alt	0.34495	0.0491422	3
CNNM2_wgs	ref	0.309325	0.0578315	3
CNNM2_wgs	shuf	0.146643	0.0722489	3
CNTF_wgs	alt	-0.0124157	0.083172	3
CNTF_wgs	ref	-0.0897436	0.0743569	3
CNTF_wgs	shuf	-0.0218846	0.0616763	3
CNTLN_wgs	alt	0.290236	0.0877004	3
CNTLN_wgs	ref	0.321026	0.0822115	3
CNTLN_wgs	shuf	-0.0458125	0.0929073	3
CNTN1_wgs	alt	0.207834	0.168958	2
CNTN1_wgs	ref	-0.0209787	0.0604109	2
COCH_ssc	alt	0.188781	0.0871689	2
COCH_ssc	ref	0.138451	0.061514	2
COG6_wgs	alt	-0.615854	0.0765848	3
COG6_wgs	ref	-0.251471	0.0989895	3
COG6_wgs	shuf	-0.483745	0.110396	3
COL8A1_wgs	alt	-0.149086	0.132504	2
COL8A1_wgs	ref	-0.941401	0.0970211	2
CPD_wgs	alt	0.023721	0.0909199	2
CPD_wgs	ref	-0.250657	0.0962182	2
CPEB4_wgs	alt	-0.464328	0.0937955	2
CPEB4_wgs	ref	-0.104388	0.118004	2
CPLX2_wgs	alt	0.0966901	0.0562878	2
CPLX2_wgs	ref	0.351123	0.0537917	2
CRIM1_wgs	alt	0.103523	0.104667	2
CRIM1_wgs	ref	-0.247679	0.163183	2
CRTC1_wgs	alt	0.478279	0.0904869	2
CRTC1_wgs	ref	0.403503	0.056354	2
CSK_wgs	alt	0.130375	0.0387826	2
CSK_wgs	ref	0.185668	0.054099	2
CTD-2132N18.3_wgs	alt	-0.38122	0.105439	2
CTD-2132N18.3_wgs	ref	-0.383528	0.0611139	2
CUL3_wgs	alt	-0.151712	0.0557413	2
CUL3_wgs	ref	-0.188312	0.17444	2
CUX1_wgs	alt	-0.626325	0.764251	2
CUX1_wgs	ref	-0.128823	0.247102	2
DACT2_wgs	alt	0.242103	0.101171	3
DACT2_wgs	ref	0.112587	0.0924718	3
DACT2_wgs	shuf	0.183404	0.0282188	3
DCAF4_wgs	alt	0.0642898	0.0904361	3
DCAF4_wgs	ref	0.305765	0.0927692	3
DCAF4_wgs	shuf	-0.271006	0.287067	3
DCTN5_ssc	alt	-0.0101004	0.0894032	3
DCTN5_ssc	ref	0.0869	0.0776192	3
DCTN5_ssc	shuf	0.0148255	0.0658828	3
DFFA_wgs	alt	0.246678	0.0960265	3
DFFA_wgs	ref	-0.289982	0.364844	3
DFFA_wgs	shuf	-0.377623	0.169426	3
DHRS7B_wgs	alt	0.0587454	0.0853594	3
DHRS7B_wgs	ref	0.00689405	0.0976347	3
DHRS7B_wgs	shuf	-0.296372	0.148914	3
DIDO1.1_wgs	alt	-0.0872047	0.0311155	3
DIDO1.1_wgs	ref	-0.0109754	0.0724938	3
DIDO1.1_wgs	shuf	-0.0520159	0.062886	3
DIDO1_wgs	alt	0.127322	0.0669367	2
DIDO1_wgs	ref	-0.972898	1.01397	2
DNAJC10.1_wgs	alt	-0.183525	0.0808611	3
DNAJC10.1_wgs	ref	-0.219368	0.0714869	3
DNAJC10.1_wgs	shuf	-0.0759386	0.158886	3
DNAJC10_wgs	alt	0.207619	0.31085	2
DNAJC10_wgs	ref	0.0687139	0.0780245	2
DNAJC8_wgs	alt	0.0111814	0.0845075	3
DNAJC8_wgs	ref	-0.144536	0.131754	3
DNAJC8_wgs	shuf	-0.0226387	0.0587396	3
DNM3_wgs	alt	-0.115736	0.14066	3
DNM3_wgs	ref	0.204187	0.080776	3
DNM3_wgs	shuf	-0.154707	0.0586019	3
DPY19L3_wgs	alt	-0.0989327	0.0359682	2
DPY19L3_wgs	ref	0.158033	0.059116	2
DSE_wgs	alt	0.0140927	0.0982361	2
DSE_wgs	ref	-0.0353762	0.0689683	2
DSTYK_wgs	alt	-0.153125	0.0826778	2
DSTYK_wgs	ref	-0.415176	0.208845	2
DTX3L_wgs	alt	-0.271612	0.233197	2
DTX3L_wgs	ref	0.106616	0.198455	2
ECE2_wgs	alt	-0.0930246	0.0520918	3
ECE2_wgs	ref	-0.223207	0.0855602	3
ECE2_wgs	shuf	0.00442832	0.112235	3
EIF4E_wgs	alt	-0.190223	0.10016	3
EIF4E_wgs	ref	-0.138895	0.0725741	3
EIF4E_wgs	shuf	-0.430208	0.124959	3
EIF4E3_wgs	alt	-0.585331	0.294701	2
EIF4E3_wgs	ref	0.305074	0.174421	2
EIF5A2_wgs	alt	-0.400328	0.0823412	3
EIF5A2_wgs	ref	-0.275938	0.0779499	3
EIF5A2_wgs	shuf	-0.394479	0.0730605	3
ELF5_wgs	alt	0.69927	0.114018	2
ELF5_wgs	ref	-0.064975	0.204427	2
ELOVL6.1_wgs	alt	0.0721329	0.0851163	3
ELOVL6.1_wgs	ref	0.360633	0.0565653	3
ELOVL6.1_wgs	shuf	0.0123293	0.0490088	3
ELOVL6_wgs	alt	0.0241409	0.14065	3
ELOVL6_wgs	ref	0.10387	0.0476232	3
ELOVL6_wgs	shuf	-0.871565	0.288335	3
EMC3_wgs	alt	-0.239019	0.120401	2
EMC3_wgs	ref	-0.84885	0.561947	2
EMILIN2_wgs	alt	-0.450528	0.0440996	2
EMILIN2_wgs	ref	-0.311015	0.0258166	2
EPB41L1_wgs	alt	0.207096	0.0536409	3
EPB41L1_wgs	ref	0.0251461	0.167074	3
EPB41L1_wgs	shuf	0.0913372	0.0781571	3
EPB41L5_wgs	alt	0.100903	0.113222	3
EPB41L5_wgs	ref	-0.153675	0.0794822	3
EPB41L5_wgs	shuf	-0.271794	0.229791	3
EPM2AIP1_wgs	alt	-0.070632	0.0261365	2
EPM2AIP1_wgs	ref	-0.0365291	0.115991	2
EPX_wgs	alt	0.0283689	0.119642	3
EPX_wgs	ref	-0.298561	0.179641	3
EPX_wgs	shuf	-0.0784127	0.0582052	3
ERICH1_wgs	alt	-0.25671	0.0423517	2
ERICH1_wgs	ref	-0.14113	0.076815	2
ERO1LB_wgs	alt	-0.400679	0.0656099	3
ERO1LB_wgs	ref	-0.816598	0.0455645	3
ERO1LB_wgs	shuf	-0.596668	0.127419	3
ETF1_wgs	alt	0.0568616	0.0732565	3
ETF1_wgs	ref	0.110931	0.0722095	3
ETF1_wgs	shuf	-0.22236	0.142736	3
ETV3_wgs	alt	0.113555	0.184029	2
ETV3_wgs	ref	0.100491	0.101438	2
EXOC6_wgs	alt	-0.196061	0.150802	2
EXOC6_wgs	ref	-0.372471	0.0445389	2
F2RL1_wgs	alt	-0.672575	0.305976	2
F2RL1_wgs	ref	0.0758475	0.0981268	2
F2RL3_wgs	alt	-0.041573	0.0633004	2
F2RL3_wgs	ref	-0.0902083	0.0747532	2
FAM101B_wgs	alt	0.029783	0.073175	3
FAM101B_wgs	ref	0.00799248	0.0570994	3
FAM101B_wgs	shuf	-0.554702	0.132654	3
FAM127A_ssc	alt	-0.342421	0.0772237	2
FAM127A_ssc	ref	-0.0446151	0.0683162	2
FAM26E_wgs	alt	-0.284516	0.0783991	2
FAM26E_wgs	ref	-0.26646	0.02999	2
FAM57A_wgs	alt	0.130341	0.120279	2
FAM57A_wgs	ref	0.277567	0.206807	2
FAM69A_wgs	alt	0.183119	0.0872465	1
FAM83F_wgs	alt	-0.765556	0.14613	3
FAM83F_wgs	ref	-0.356719	0.0508786	3
FAM83F_wgs	shuf	-0.078594	0.116965	3
FANCC_wgs	alt	0.0343771	0.0606797	3
FANCC_wgs	ref	-0.0682727	0.0483957	3
FANCC_wgs	shuf	-0.940922	0.158042	3
FANCM_wgs	alt	0.0183966	0.194756	2
FANCM_wgs	ref	0.148765	0.20354	2
FARP2_wgs	alt	0.226625	0.0686967	2
FARP2_wgs	ref	0.0615272	0.0579331	2
FAXC_wgs	alt	0.140832	0.161122	3
FAXC_wgs	ref	0.242211	0.139526	3
FAXC_wgs	shuf	-0.0270481	0.0837979	3
FBRSL1_wgs	alt	-0.410234	0.104543	3
FBRSL1_wgs	ref	-0.0360804	0.0831146	3
FBRSL1_wgs	shuf	-0.803054	0.237902	3
FBXO31_wgs	alt	-0.140844	0.0390594	2
FBXO31_wgs	ref	0.0391578	0.0446917	2
FBXO44_wgs	alt	-0.293518	0.0819583	3
FBXO44_wgs	ref	-0.352348	0.0770326	3
FBXO44_wgs	shuf	-0.04843	0.106148	3
FER_wgs	alt	-0.0694144	0.0252	2
FER_wgs	ref	0.0423761	0.0956408	2
FGD4_wgs	alt	-0.0734467	0.0311398	3
FGD4_wgs	ref	-0.0244969	0.0569638	3
FGD4_wgs	shuf	-0.686726	0.252655	3
FIGN.1_wgs	alt	-0.0173967	0.142602	3
FIGN.1_wgs	ref	-0.00420002	0.118566	3
FIGN.1_wgs	shuf	-0.445579	0.0534625	3
FIGN_wgs	alt	-0.355025	0.125444	3
FIGN_wgs	ref	-0.196832	0.0833518	3
FIGN_wgs	shuf	-0.469129	0.15319	3
FKTN_wgs	alt	-0.0672762	0.198973	2
FKTN_wgs	ref	0.111389	0.0926643	2
FLI1_wgs	alt	-0.21545	0.0558458	2
FLI1_wgs	ref	-0.0919684	0.131467	2
FLJ14816_wgs	alt	-0.122395	0.0619846	3
FLJ14816_wgs	ref	0.0426554	0.0848478	3
FLJ14816_wgs	shuf	-0.0125899	0.0610024	3
FLVCR1_wgs	alt	-0.433026	0.252408	2
FLVCR1_wgs	ref	-0.0716145	0.0590107	2
FMN2_wgs	alt	0.127052	0.399078	2
FMN2_wgs	ref	-0.574034	0.468925	2
FNBP1L_wgs	alt	0.0581772	0.0464151	3
FNBP1L_wgs	ref	0.042446	0.0394173	3
FNBP1L_wgs	shuf	-0.0731249	0.0818847	3
FOSL2_wgs	alt	-0.139727	0.0664491	3
FOSL2_wgs	ref	-0.164733	0.0344401	3
FOSL2_wgs	shuf	0.135233	0.0744871	3
FRAS1.1_wgs	alt	-0.168386	0.096688	3
FRAS1.1_wgs	ref	0.02506	0.064931	3
FRAS1.1_wgs	shuf	-0.243718	0.101201	3
FRAS1_wgs	alt	-0.369631	0.31362	3
FRAS1_wgs	ref	-1.17784	1.1477	3
FRAS1_wgs	shuf	-0.0991559	0.0963248	3
FRK.1_wgs	alt	0.236279	0.0890848	3
FRK.1_wgs	ref	0.202472	0.0854611	3
FRK.1_wgs	shuf	0.0830951	0.0833122	3
FRK_wgs	alt	-0.169172	0.0790767	3
FRK_wgs	ref	-0.482813	0.281093	3
FRK_wgs	shuf	-2.0185	0.248882	3
FSD1L_wgs	alt	-0.00381376	0.133661	2
FSD1L_wgs	ref	-0.0727874	0.110797	2
FST_wgs	alt	0.18849	0.237618	2
FST_wgs	ref	0.0319154	0.094317	2
FTO_wgs	alt	0.0453183	0.104054	2
FTO_wgs	ref	0.0892105	0.0357413	2
FXYD3_wgs	alt	-0.154715	0.107142	2
FXYD3_wgs	ref	-0.131935	0.0635053	2
GABPB2_wgs	alt	0.0514676	0.100132	2
GABPB2_wgs	ref	0.00326105	0.103099	2
GALNT11_wgs	alt	-0.0423855	0.110017	3
GALNT11_wgs	ref	-0.0457402	0.078735	3
GALNT11_wgs	shuf	-0.26081	0.0813016	3
GDNF_wgs	alt	-0.130551	0.0593865	3
GDNF_wgs	ref	-0.105317	0.183397	3
GDNF_wgs	shuf	0.00476348	0.0888181	3
GET4_wgs	alt	0.124576	0.0405725	2
GET4_wgs	ref	-0.0348911	0.138001	2
GFOD1_wgs	alt	0.0972229	0.0796614	3
GFOD1_wgs	ref	-0.0175444	0.0536045	3
GFOD1_wgs	shuf	0.179213	0.0622476	3
GJA1_wgs	alt	-0.549718	0.0747913	3
GJA1_wgs	ref	-0.291767	0.0881162	3
GJA1_wgs	shuf	-0.856211	0.570731	3
GJA3_wgs	alt	-0.50836	0.2222	2
GJA3_wgs	ref	-0.328568	0.157758	2
GLCCI1_wgs	alt	0.183218	0.103795	2
GLCCI1_wgs	ref	-0.0419734	0.125348	2
GLYAT_wgs	alt	-0.169041	0.0503032	3
GLYAT_wgs	ref	0.0975769	0.0898035	3
GLYAT_wgs	shuf	0.0755002	0.113584	3
GMPS_wgs	alt	-0.0597583	0.104731	2
GMPS_wgs	ref	0.0419167	0.105589	2
GNB1L_wgs	alt	0.179888	0.0921541	2
GNB1L_wgs	ref	-0.166516	0.148864	2
GNB4_wgs	alt	0.879221	0.252754	3
GNB4_wgs	ref	-0.0787204	0.0704602	3
GNB4_wgs	shuf	-0.0571298	0.0597104	3
GPR132_wgs	alt	0.095378	0.0385678	2
GPR132_wgs	ref	0.119818	0.102991	2
GPR85_wgs	alt	-0.310683	0.125589	3
GPR85_wgs	ref	-0.0785641	0.122011	3
GPR85_wgs	shuf	-0.279448	0.0349927	3
GPR88_wgs	alt	-0.00949489	0.109907	3
GPR88_wgs	ref	0.0429138	0.116969	3
GPR88_wgs	shuf	-0.42042	0.177119	3
GPR98_wgs	alt	-0.160627	0.106751	2
GPR98_wgs	ref	-0.192571	0.0844265	2
GRAMD2_ssc	alt	0.303292	0.0741221	2
GRAMD2_ssc	ref	0.209089	0.0727585	2
GRIK2_wgs	alt	0.0305328	0.188915	3
GRIK2_wgs	ref	-0.303256	0.105192	3
GRIK2_wgs	shuf	-0.248816	0.118462	3
GRK4_wgs	alt	-0.267125	0.105342	3
GRK4_wgs	ref	-0.093674	0.0536343	3
GRK4_wgs	shuf	-0.0390571	0.071848	3
GRM6_wgs	alt	-0.274109	0.0866191	3
GRM6_wgs	ref	0.0741915	0.0699722	3
GRM6_wgs	shuf	0.0528799	0.178501	3
GRXCR1_wgs	alt	-0.388559	0.0626219	2
GRXCR1_wgs	ref	-0.131575	0.127648	2
GSG1L_wgs	alt	0.217987	0.117778	3
GSG1L_wgs	ref	-0.0254928	0.0867925	3
GSG1L_wgs	shuf	0.0661188	0.0850545	3
GSKIP_wgs	alt	-0.220139	0.127601	3
GSKIP_wgs	ref	0.00545909	0.159915	3
GSKIP_wgs	shuf	-0.0562142	0.0709725	3
GSPT1_wgs	alt	-0.321582	0.0890511	2
GSPT1_wgs	ref	-0.0369422	0.0367747	2
GSTA1_ssc	alt	-0.0229218	0.0396728	3
GSTA1_ssc	ref	1.06799	0.631206	3
GSTA1_ssc	shuf	0.132384	0.117578	3
GSTA2_wgs	alt	-1.42221	0.44198	3
GSTA2_wgs	ref	-1.25833	0.248748	3
GSTA2_wgs	shuf	-0.0759468	0.184672	3
GTF2H1_wgs	alt	-0.23177	0.05987	2
GTF2H1_wgs	ref	-1.40019	0.96871	2
GTPBP2_wgs	alt	-0.0887836	0.0487533	2
GTPBP2_wgs	ref	0.0128766	0.106521	2
GTPBP6_ssc	alt	0.0466845	0.0597133	2
GTPBP6_ssc	ref	0.238612	0.0976044	2
GUCY1A2_wgs	alt	-0.402487	0.0394863	1
GUCY1B3_wgs	alt	-0.279437	0.0667381	3
GUCY1B3_wgs	ref	0.134314	0.0664937	3
GUCY1B3_wgs	shuf	2.39407	0.171587	3
GXYLT1.1_wgs	alt	0.146564	0.07553	2
GXYLT1.1_wgs	ref	0.00516586	0.0511063	2
GXYLT1_wgs	alt	-0.231065	0.103889	2
GXYLT1_wgs	ref	-0.347746	0.417956	2
GYPA_wgs	alt	-0.41298	0.221258	3
GYPA_wgs	ref	-0.734361	0.108481	3
GYPA_wgs	shuf	0.210134	0.147213	3
HAP1_wgs	alt	-0.495494	0.274602	2
HAP1_wgs	ref	-0.363064	0.357078	2
HDGFRP3_wgs	alt	0.228273	0.0704792	3
HDGFRP3_wgs	ref	-1.65366	1.70331	3
HDGFRP3_wgs	shuf	0.402862	0.0802648	3
HECA_wgs	alt	0.344724	0.199061	3
HECA_wgs	ref	0.0525514	0.100894	3
HECA_wgs	shuf	-0.21144	0.121004	3
HELLS_wgs	alt	0.0173631	0.0811889	3
HELLS_wgs	ref	-0.580127	0.544086	3
HELLS_wgs	shuf	-0.205661	0.217135	3
HERC3_wgs	alt	0.066867	0.0405797	2
HERC3_wgs	ref	0.112825	0.0345329	2
HHAT_wgs	alt	-0.0708818	0.111647	3
HHAT_wgs	ref	-0.0735182	0.220765	3
HHAT_wgs	shuf	-0.476837	0.0536292	3
HIST1H2BJ_wgs	alt	0.00223887	0.049826	3
HIST1H2BJ_wgs	ref	0.0334001	0.113491	3
HIST1H2BJ_wgs	shuf	-0.469798	0.0364753	3
HIST1H2BN_wgs	alt	0.105453	0.127632	2
HIST1H2BN_wgs	ref	-0.105469	0.0807447	2
HK2_wgs	alt	0.0165832	0.127443	2
HK2_wgs	ref	0.175606	0.0822553	2
HLF_wgs	alt	0.12922	0.0821886	3
HLF_wgs	ref	-0.00870767	0.0292908	3
HLF_wgs	shuf	0.0196291	0.0695363	3
HMGB1_wgs	alt	0.304168	0.445415	2
HMGB1_wgs	ref	-0.0105176	0.0948425	2
HNRNPUL1_wgs	alt	-0.274462	0.0913127	2
HNRNPUL1_wgs	ref	-0.324822	0.114242	2
HOXC11_wgs	alt	-0.0935545	0.0432471	3
HOXC11_wgs	ref	0.175585	0.11939	3
HOXC11_wgs	shuf	0.277817	0.0634851	3
HS3ST1_wgs	alt	-0.202625	0.10123	3
HS3ST1_wgs	ref	-0.188653	0.0590071	3
HS3ST1_wgs	shuf	-0.900122	0.110891	3
HSF2BP_wgs	alt	0.208183	0.137323	3
HSF2BP_wgs	ref	0.539811	0.244253	3
HSF2BP_wgs	shuf	-0.178995	0.0662212	3
ICMT_wgs	alt	0.0186592	0.111931	2
ICMT_wgs	ref	-0.0502335	0.0851843	2
ICOSLG_wgs	alt	0.0858929	0.0534813	2
ICOSLG_wgs	ref	0.133851	0.0522961	2
IDE_wgs	alt	0.0878658	0.0816261	2
IDE_wgs	ref	-0.278646	0.358467	2
IFNE_wgs	ref	0.594889	0.121441	1
IFNLR1_wgs	alt	0.0722589	0.123612	3
IFNLR1_wgs	ref	0.206235	0.104041	3
IFNLR1_wgs	shuf	0.06327	0.0286969	3
IGF1_wgs	alt	0.290969	0.0810979	2
IGF1_wgs	ref	0.164912	0.0410043	2
IGF1R_wgs	alt	-0.19152	0.0931301	2
IGF1R_wgs	ref	-0.213065	0.201243	2
IGFBP4_wgs	alt	0.246602	0.07208	3
IGFBP4_wgs	ref	0.308395	0.0638638	3
IGFBP4_wgs	shuf	0.104309	0.0350533	3
IKBKAP_wgs	alt	-0.00770157	0.0843605	3
IKBKAP_wgs	ref	0.116546	0.0705833	3
IKBKAP_wgs	shuf	-0.263403	0.118097	3
IKBKB_wgs	alt	0.00413585	0.262618	3
IKBKB_wgs	ref	0.199145	0.0873903	3
IKBKB_wgs	shuf	-0.24065	0.0827039	3
IKZF4_wgs	alt	0.473329	0.208033	3
IKZF4_wgs	ref	0.167857	0.221648	3
IKZF4_wgs	shuf	0.0926169	0.224341	3
IL10_wgs	alt	0.0972562	0.136366	3
IL10_wgs	ref	-0.166478	0.295386	3
IL10_wgs	shuf	0.182259	0.0995938	3
IL17A_wgs	alt	0.0339483	0.115224	3
IL17A_wgs	ref	0.0543296	0.106969	3
IL17A_wgs	shuf	-0.366111	0.0527555	3
IL17RA_wgs	alt	-0.153853	0.0737305	2
IL17RA_wgs	ref	-0.150321	0.0442594	2
IL20RB_wgs	alt	-0.125393	0.150071	3
IL20RB_wgs	ref	-0.0531604	0.127746	3
IL20RB_wgs	shuf	-0.190395	0.133638	3
INHBA_wgs	alt	-0.00544846	0.0976186	3
INHBA_wgs	ref	0.0350784	0.155452	3
INHBA_wgs	shuf	-0.392894	0.0932047	3
INO80C_wgs	alt	-0.305269	0.379595	3
INO80C_wgs	ref	-0.294905	0.132352	3
INO80C_wgs	shuf	-0.350856	0.184902	3
INPP4A_wgs	alt	-0.914368	1.09422	2
INPP4A_wgs	ref	0.0557332	0.141587	2
INPP5F_wgs	alt	0.0886158	0.0942914	3
INPP5F_wgs	ref	-0.0472807	0.117529	3
INPP5F_wgs	shuf	-0.0390143	0.0618177	3
INSL4_wgs	alt	-0.219966	0.110954	2
INSL4_wgs	ref	0.0842621	0.0902759	2
IP6K1_wgs	alt	0.21556	0.0497913	3
IP6K1_wgs	ref	0.105488	0.0511436	3
IP6K1_wgs	shuf	-0.0141809	0.0844491	3
IPO5_wgs	alt	-0.262563	0.353265	2
IPO5_wgs	ref	0.0168666	0.133273	2
IRGQ.1_wgs	alt	-0.0845674	0.183992	2
IRGQ.1_wgs	ref	-0.434715	0.309984	2
IRGQ_wgs	alt	0.0347246	0.116484	3
IRGQ_wgs	ref	0.0487533	0.126503	3
IRGQ_wgs	shuf	-0.258901	0.153856	3
IRS1_wgs	alt	-0.290358	0.0560189	3
IRS1_wgs	ref	-0.232305	0.106176	3
IRS1_wgs	shuf	-0.206063	0.0516457	3
ITGA9_wgs	alt	-0.818207	0.222726	2
ITGA9_wgs	ref	-0.410421	0.117187	2
ITGAV_wgs	shuf	0.0463665	0.0562287	1
ITGB6_wgs	alt	-0.314492	0.0479962	2
ITGB6_wgs	ref	-0.0812924	0.11665	2
ITGB8_wgs	alt	0.289872	0.148271	3
ITGB8_wgs	ref	-0.0468886	0.0568941	3
ITGB8_wgs	shuf	0.0833611	0.0620834	3
KBTBD11_wgs	alt	-0.294227	0.0560365	2
KBTBD11_wgs	ref	-0.529351	0.413101	2
KCNC4_ssc	alt	0.439772	0.0826465	2
KCNC4_ssc	ref	0.659309	0.0774643	2
KCNJ12_wgs	alt	0.232046	0.0347705	2
KCNJ12_wgs	ref	0.308569	0.0762385	2
KCNK1_wgs	alt	-0.667862	0.0807972	2
KCNK1_wgs	ref	-0.364096	0.183105	2
KCNK3_wgs	alt	0.359576	0.0916548	2
KCNK3_wgs	ref	0.294164	0.0974829	2
KCNMA1.1_wgs	alt	0.0221293	0.139825	2
KCNMA1.1_wgs	ref	-0.0080527	0.197116	2
KCNMA1_wgs	alt	0.201715	0.139783	2
KCNMA1_wgs	ref	0.211796	0.425098	2
KCNMB4_wgs	alt	-0.510693	0.0375991	2
KCNMB4_wgs	ref	-0.103741	0.101196	2
KCNS1_wgs	alt	0.0866997	0.0534527	3
KCNS1_wgs	ref	-0.0322854	0.0983826	3
KCNS1_wgs	shuf	-0.183807	0.170434	3
KCTD20_wgs	alt	-0.144368	0.0762727	3
KCTD20_wgs	ref	-0.309296	0.0874527	3
KCTD20_wgs	shuf	-0.175981	0.18788	3
KDSR_wgs	alt	-0.0785776	0.0895706	3
KDSR_wgs	ref	0.295939	0.174544	3
KDSR_wgs	shuf	0.594521	0.307448	3
KIAA0226_ssc	alt	0.0352023	0.104128	3
KIAA0226_ssc	ref	-0.170563	0.103005	3
KIAA0226_ssc	shuf	-0.31195	0.0908044	3
KIAA0247_wgs	alt	0.238768	0.0656887	2
KIAA0247_wgs	ref	0.283576	0.0656063	2
KIAA0319L_wgs	alt	0.0734349	0.0796853	2
KIAA0319L_wgs	ref	0.0193585	0.0701865	2
KIAA0930_wgs	alt	-0.0817	0.166358	3
KIAA0930_wgs	ref	0.0351524	0.0985366	3
KIAA0930_wgs	shuf	-0.367488	0.100519	3
KIAA1377_wgs	alt	0.0805007	0.058851	3
KIAA1377_wgs	ref	-0.244721	0.166718	3
KIAA1377_wgs	shuf	0.0184572	0.227693	3
KIAA1456_wgs	alt	-0.0667555	0.0605171	3
KIAA1456_wgs	ref	-0.056935	0.0909512	3
KIAA1456_wgs	shuf	-0.780421	0.0534497	3
KIAA1522_wgs	alt	-0.0697789	0.108295	3
KIAA1522_wgs	ref	-0.537695	0.382269	3
KIAA1522_wgs	shuf	-0.395798	0.0603033	3
KIAA1751.1_ssc	alt	0.104109	0.0448961	3
KIAA1751.1_ssc	ref	0.201699	0.0728188	3
KIAA1751.1_ssc	shuf	0.00640012	0.0805817	3
KIAA1751.2_ssc	alt	0.239272	0.0522299	2
KIAA1751.2_ssc	ref	0.111377	0.0561923	2
KIAA1751.3_ssc	alt	0.13066	0.0602673	3
KIAA1751.3_ssc	ref	0.293053	0.131285	3
KIAA1751.3_ssc	shuf	-0.0875841	0.0848395	3
KIAA1751_ssc	alt	0.268165	0.036843	3
KIAA1751_ssc	ref	0.211422	0.104348	3
KIAA1751_ssc	shuf	0.0456324	0.0886088	3
KIAA1755_wgs	alt	0.264931	0.0367657	3
KIAA1755_wgs	ref	0.155495	0.0809743	3
KIAA1755_wgs	shuf	0.225722	0.113709	3
KIT_wgs	alt	-0.22923	0.0435257	3
KIT_wgs	ref	-0.520764	0.288744	3
KIT_wgs	shuf	-0.148311	0.0683348	3
KLF2_wgs	alt	-0.0356682	0.106177	2
KLF2_wgs	ref	-0.439179	0.22316	2
KLF5_wgs	alt	-0.393025	0.200407	3
KLF5_wgs	ref	-0.0660348	0.272363	3
KLF5_wgs	shuf	0.100967	0.266006	3
KLHL3_wgs	alt	0.000825161	0.064675	2
KLHL3_wgs	ref	-0.120109	0.312	2
KNCN_ssc	alt	0.251163	0.0967481	2
KNCN_ssc	ref	0.247229	0.0534573	2
KNDC1_wgs	alt	0.220283	0.0672379	3
KNDC1_wgs	ref	0.0798518	0.0736777	3
KNDC1_wgs	shuf	0.14221	0.0908975	3
L1TD1_wgs	alt	-0.0315356	0.154734	3
L1TD1_wgs	ref	0.143407	0.452827	3
L1TD1_wgs	shuf	-1.39752	0.954835	3
LAMB3_wgs	alt	-0.00630136	0.107445	3
LAMB3_wgs	ref	0.0493413	0.0900696	3
LAMB3_wgs	shuf	-0.300308	0.0725805	3
LAPTM5_wgs	alt	0.0436487	0.100364	3
LAPTM5_wgs	ref	0.20961	0.0786378	3
LAPTM5_wgs	shuf	0.061283	0.0522478	3
LASP1_wgs	alt	0.180454	0.0649306	3
LASP1_wgs	ref	0.303248	0.0737168	3
LASP1_wgs	shuf	0.0274377	0.140333	3
LENG8.1_wgs	alt	-0.0234765	0.0534026	3
LENG8.1_wgs	ref	0.227195	0.0866417	3
LENG8.1_wgs	shuf	0.313037	0.0925675	3
LENG8_wgs	alt	0.190771	0.087827	3
LENG8_wgs	ref	0.114466	0.0468948	3
LENG8_wgs	shuf	0.164717	0.0577123	3
LGSN_wgs	alt	0.133228	0.103649	3
LGSN_wgs	ref	0.20222	0.0331078	3
LGSN_wgs	shuf	0.0392354	0.118941	3
LHFPL2_wgs	alt	-0.0672702	0.118786	3
LHFPL2_wgs	ref	-0.203476	0.0627787	3
LHFPL2_wgs	shuf	-0.303318	0.130122	3
LHX3_wgs	alt	0.164768	0.0986257	3
LHX3_wgs	ref	0.174144	0.0584603	3
LHX3_wgs	shuf	0.247782	0.0426496	3
LILRA6_wgs	alt	0.101811	0.0925169	3
LILRA6_wgs	ref	0.0518762	0.188545	3
LILRA6_wgs	shuf	-0.376594	0.206994	3
LIN7C_wgs	alt	-0.117473	0.0686838	2
LIN7C_wgs	ref	-0.0903162	0.101243	2
LIN9_wgs	alt	-0.33341	0.0759368	2
LIN9_wgs	ref	-0.240917	0.103286	2
LMX1B_wgs	alt	-0.0318658	0.0762829	2
LMX1B_wgs	ref	0.0106394	0.0471093	2
LONP2_wgs	alt	1.21571	0.153514	3
LONP2_wgs	ref	0.871362	0.125645	3
LONP2_wgs	shuf	-0.393856	0.42583	3
LPGAT1_wgs	alt	0.218146	0.087474	3
LPGAT1_wgs	ref	0.281123	0.0849422	3
LPGAT1_wgs	shuf	0.0897603	0.0565504	3
LPXN_wgs	alt	0.0795977	0.118404	3
LPXN_wgs	ref	-1.3309	1.2227	3
LPXN_wgs	shuf	-0.193988	0.212921	3
LRCH1_wgs	alt	-0.183446	0.161615	3
LRCH1_wgs	ref	-0.337447	0.187789	3
LRCH1_wgs	shuf	0.158468	0.089146	3
LRRC15_wgs	alt	0.248218	0.0969591	3
LRRC15_wgs	ref	0.227488	0.0640511	3
LRRC15_wgs	shuf	1.20717	0.105205	3
LRRC8C_wgs	alt	-0.158183	0.40206	2
LRRC8C_wgs	ref	-0.0177447	0.418619	2
LSMEM2_wgs	alt	0.158734	0.0906621	3
LSMEM2_wgs	ref	0.262886	0.0747183	3
LSMEM2_wgs	shuf	0.166912	0.0528245	3
LTN1_wgs	alt	-0.170051	0.299275	2
LTN1_wgs	ref	-0.177137	0.350398	2
LUZP2_wgs	ref	-0.902611	0.0533621	2
LUZP2_wgs	shuf	-0.585782	0.0653484	2
LYRM2_wgs	alt	0.156108	0.0906752	2
LYRM2_wgs	ref	0.064165	0.0371161	2
LYRM7_wgs	alt	0.113669	0.10028	2
LYRM7_wgs	ref	0.117674	0.0899163	2
MAK_ssc	alt	-0.244309	0.0411206	3
MAK_ssc	ref	-0.0295648	0.0630955	3
MAK_ssc	shuf	0.11135	0.0664434	3
MAP1B_wgs	alt	-0.0495131	0.350654	2
MAP1B_wgs	ref	0.101751	0.203246	2
MAP2K3_wgs	alt	-0.0458824	0.0460585	3
MAP2K3_wgs	ref	-0.0160586	0.0750145	3
MAP2K3_wgs	shuf	0.105156	0.0745826	3
MAP4_wgs	alt	-0.278708	0.0256539	2
MAP4_wgs	ref	-0.233819	0.0431626	2
MAPKAP1.1_wgs	alt	-0.0148455	0.0609644	3
MAPKAP1.1_wgs	ref	-0.0216472	0.0349439	3
MAPKAP1.1_wgs	shuf	0.253127	0.0813271	3
MAPKAP1_wgs	alt	-0.621365	0.243698	2
MAPKAP1_wgs	ref	0.460614	0.0849198	2
MARVELD2_wgs	alt	0.0694369	0.0435001	2
MARVELD2_wgs	ref	-0.0295387	0.0780506	2
MAST3_wgs	alt	-0.250546	0.0510105	3
MAST3_wgs	ref	-0.0128942	0.0587379	3
MAST3_wgs	shuf	0.149044	0.106492	3
MAVS_wgs	alt	0.0681436	0.0583036	3
MAVS_wgs	ref	0.134193	0.0616937	3
MAVS_wgs	shuf	0.294473	0.10707	3
MBOAT2_wgs	alt	-0.364959	0.160882	2
MBOAT2_wgs	ref	0.0782122	0.0544836	2
MCF2L_wgs	alt	-0.0041964	0.230145	3
MCF2L_wgs	ref	-0.464949	0.0854191	3
MCF2L_wgs	shuf	-0.585601	0.0913316	3
MCF2L2_wgs	alt	-1.62168	0.143509	2
MCF2L2_wgs	ref	-1.32818	0.238431	2
MED13_wgs	ref	0.24434	0.0433466	1
MEGF9_wgs	alt	0.121153	0.0759805	2
MEGF9_wgs	ref	-0.0249065	0.05152	2
MFN2_wgs	alt	-0.141356	0.307059	2
MFN2_wgs	ref	0.289802	0.106467	2
MGAT1_wgs	alt	0.263451	0.106543	2
MGAT1_wgs	ref	0.16255	0.0646392	2
MGAT3_wgs	alt	-0.0225191	0.060232	3
MGAT3_wgs	ref	0.0312474	0.046672	3
MGAT3_wgs	shuf	0.199084	0.0861423	3
MICB_wgs	alt	-0.0442579	0.116351	3
MICB_wgs	ref	-0.088787	0.0843368	3
MICB_wgs	shuf	-0.214307	0.10098	3
MINK1_ssc	alt	-0.0932106	0.0460573	2
MINK1_ssc	ref	0.0617921	0.0769268	2
MKX_wgs	alt	0.226769	0.190422	1
MLXIP_wgs	alt	-0.121737	0.0416211	2
MLXIP_wgs	ref	-0.125627	0.0521725	2
MOBP_wgs	alt	0.108382	0.299589	3
MOBP_wgs	ref	0.477163	0.253287	3
MOBP_wgs	shuf	-0.81372	0.762771	3
MPV17L_wgs	alt	0.143159	0.0437746	2
MPV17L_wgs	ref	0.168705	0.0505185	2
MRPL17_wgs	alt	-0.275159	0.037088	2
MRPL17_wgs	ref	-0.187412	0.242528	2
MRPL54_ssc	alt	0.251719	0.0729124	3
MRPL54_ssc	ref	0.366758	0.0893478	3
MRPL54_ssc	shuf	0.144487	0.129053	3
MSL2_wgs	alt	0.101865	0.131584	3
MSL2_wgs	ref	-0.194135	0.121673	3
MSL2_wgs	shuf	0.140129	0.211045	3
MTMR6_wgs	alt	-0.0300994	0.0294967	2
MTMR6_wgs	ref	0.0922899	0.24227	2
MTR_wgs	alt	-0.22486	0.105212	2
MTR_wgs	ref	-0.236109	0.0726647	2
MUC2_ssc	alt	0.16369	0.0542475	2
MUC2_ssc	ref	-0.0173577	0.0687517	2
MUC2_wgs	alt	-0.0507226	0.0638261	3
MUC2_wgs	ref	0.111733	0.0463698	3
MUC2_wgs	shuf	0.0405391	0.0526467	3
MYCBP2_wgs	alt	0.560447	0.193234	3
MYCBP2_wgs	ref	-0.0983056	0.0717697	3
MYCBP2_wgs	shuf	-0.283923	0.114415	3
MYO9B_wgs	alt	0.0667511	0.087997	2
MYO9B_wgs	ref	0.00248538	0.0674755	2
MYRF_wgs	alt	0.3614	0.0997307	2
MYRF_wgs	ref	0.209266	0.0631637	2
MYT1_wgs	alt	0.227305	0.0494662	2
MYT1_wgs	ref	0.298376	0.047552	2
NAA50_wgs	alt	0.187981	0.191738	2
NAA50_wgs	ref	0.327895	0.05863	2
NDNL2_wgs	alt	0.560742	0.106039	1
NEDD1_wgs	shuf	-0.217047	0.236461	1
NFAM1_wgs	alt	0.104783	0.0542293	2
NFAM1_wgs	ref	-0.0393439	0.0559131	2
NHLRC2_wgs	alt	-0.114225	0.0429543	2
NHLRC2_wgs	ref	0.106229	0.18862	2
NINJ2_wgs	alt	-0.209419	0.100243	2
NINJ2_wgs	ref	-0.518895	0.260751	2
NIPA1_wgs	alt	-0.227722	0.0588766	3
NIPA1_wgs	ref	-0.19308	0.162929	3
NIPA1_wgs	shuf	-0.0119523	0.0349312	3
NME9_wgs	alt	-0.0493023	0.106258	2
NME9_wgs	ref	-0.189555	0.0744814	2
NR2F2_wgs	alt	0.0447689	0.0485677	2
NR2F2_wgs	ref	0.0444049	0.0614803	2
NRARP_wgs	alt	-0.490872	0.415196	3
NRARP_wgs	ref	0.0570239	0.0746531	3
NRARP_wgs	shuf	-0.418404	0.150284	3
NRXN1_wgs	alt	-0.00802201	0.0972179	3
NRXN1_wgs	ref	-0.227054	0.234603	3
NRXN1_wgs	shuf	-0.452642	0.484361	3
NSL1_wgs	alt	-0.340927	0.167714	3
NSL1_wgs	ref	-0.0849278	0.0493954	3
NSL1_wgs	shuf	-0.57207	0.102579	3
NT5DC3_wgs	alt	-0.118473	0.0602088	2
NT5DC3_wgs	ref	0.00410677	0.0511924	2
NTN1_wgs	alt	0.109874	0.0435956	2
NTN1_wgs	ref	0.243615	0.0814785	2
NUDT12_wgs	ref	-0.396454	0.101689	2
NUDT12_wgs	shuf	-0.367615	0.0817856	2
NUDT14_ssc	alt	0.310219	0.100982	2
NUDT14_ssc	ref	0.10644	0.105084	2
NUDT3_wgs	alt	-0.240544	0.0997634	3
NUDT3_wgs	ref	-0.14558	0.151626	3
NUDT3_wgs	shuf	-0.0661368	0.117976	3
NUPL1_wgs	alt	0.160835	0.0803839	2
NUPL1_wgs	ref	-0.0803522	0.204552	2
NXN_wgs	alt	0.0600807	0.1085	2
NXN_wgs	ref	-0.0315574	0.0723588	2
OLFM3_wgs	alt	0.0261008	0.0655864	2
OLFM3_wgs	ref	0.37397	0.237761	2
OLFML2A_wgs	alt	0.0542994	0.0782737	2
OLFML2A_wgs	ref	0.0642919	0.0760359	2
OR2H1_wgs	alt	0.0527652	0.0914929	2
OR2H1_wgs	ref	-0.0276692	0.0965736	2
ORMDL1_wgs	ref	-0.237099	0.225566	1
OSCAR.1_wgs	alt	1.32206	0.095203	2
OSCAR.1_wgs	ref	1.04569	0.0733177	2
OSCAR_wgs	alt	1.26417	0.0603537	2
OSCAR_wgs	ref	1.12176	0.108942	2
OTUB2_wgs	alt	0.106165	0.100457	2
OTUB2_wgs	ref	-0.0883499	0.0859659	2
OXR1_wgs	alt	-0.30264	0.103479	3
OXR1_wgs	ref	-0.327944	0.125979	3
OXR1_wgs	shuf	-0.332363	0.0885944	3
P2RX3_ssc	alt	0.284434	0.0468628	2
P2RX3_ssc	ref	0.253767	0.0925553	2
P2RX7_wgs	alt	-0.120327	0.246953	3
P2RX7_wgs	ref	0.0155846	0.106884	3
P2RX7_wgs	shuf	-0.623203	0.279564	3
PABPN1L_wgs	alt	-0.275353	0.0820486	2
PABPN1L_wgs	ref	-0.325534	0.123833	2
PAEP_wgs	alt	0.396742	0.0863489	2
PAEP_wgs	ref	0.336974	0.118738	2
PALM2-AKAP2_wgs	alt	-0.257495	0.185085	3
PALM2-AKAP2_wgs	ref	-0.133621	0.101185	3
PALM2-AKAP2_wgs	shuf	-0.00166037	0.110947	3
PAQR9_wgs	alt	-0.0331607	0.0839331	2
PAQR9_wgs	ref	-0.0490779	0.0563812	2
PARK7_wgs	alt	-0.183413	0.082457	2
PARK7_wgs	ref	-0.0924271	0.0976929	2
PARP15_wgs	alt	-0.0621768	0.214912	3
PARP15_wgs	ref	-0.330686	0.251745	3
PARP15_wgs	shuf	-0.956165	0.664164	3
PARVB_wgs	alt	0.230501	0.0666402	2
PARVB_wgs	ref	0.304707	0.0470935	2
PAX5.1_wgs	alt	0.109086	0.0543353	2
PAX5.1_wgs	ref	0.0220192	0.0886735	2
PAX5_wgs	alt	-0.308022	0.104755	3
PAX5_wgs	ref	-0.158527	0.0651943	3
PAX5_wgs	shuf	-0.647856	0.154958	3
PCBP3_wgs	alt	0.340329	0.0334854	3
PCBP3_wgs	ref	0.304628	0.0865191	3
PCBP3_wgs	shuf	0.0277658	0.104078	3
PCDH10_wgs	shuf	-0.482651	0.142273	1
PCDH17_wgs	alt	0.171392	0.236008	3
PCDH17_wgs	ref	0.142304	0.0488362	3
PCDH17_wgs	shuf	0.307026	0.235901	3
PCDH7_wgs	alt	-0.0304044	0.104794	3
PCDH7_wgs	ref	-0.218439	0.205232	3
PCDH7_wgs	shuf	-0.969357	0.18918	3
PCDHA6_ssc	alt	-0.43388	0.117794	2
PCDHA6_ssc	ref	0.213623	0.126532	2
PCDHB4_wgs	alt	0.0592026	0.09159	2
PCDHB4_wgs	ref	-0.581707	0.489987	2
PCMT1_ssc	alt	0.301059	0.267968	3
PCMT1_ssc	ref	-0.104592	0.0578418	3
PCMT1_ssc	shuf	-0.241461	0.111153	3
PDCD1_wgs	alt	0.180786	0.0870859	3
PDCD1_wgs	ref	-0.0427455	0.0688621	3
PDCD1_wgs	shuf	0.213202	0.116276	3
PDCD5_wgs	alt	-0.445005	0.193562	3
PDCD5_wgs	ref	-0.125592	0.183618	3
PDCD5_wgs	shuf	0.956203	0.124629	3
PDE7A_wgs	alt	-0.135843	0.196481	2
PDE7A_wgs	ref	0.152024	0.144222	2
PDE9A_ssc	alt	0.0588654	0.0852872	3
PDE9A_ssc	ref	0.229875	0.0853713	3
PDE9A_ssc	shuf	0.211425	0.036522	3
PDIK1L_wgs	alt	0.135443	0.055119	3
PDIK1L_wgs	ref	-0.005669	0.12739	3
PDIK1L_wgs	shuf	-0.470784	0.0889351	3
PEX2.1_wgs	alt	-0.10228	0.0436361	2
PEX2.1_wgs	ref	0.119263	0.102136	2
PEX2_wgs	alt	-0.343565	0.213455	2
PEX2_wgs	ref	0.0223557	0.124016	2
PGR.1_wgs	alt	0.158732	0.0487379	2
PGR.1_wgs	ref	0.145079	0.0962877	2
PGR_wgs	alt	0.0863891	0.0503441	3
PGR_wgs	ref	0.624413	0.0643161	3
PGR_wgs	shuf	-0.55957	0.142505	3
PHF12_wgs	alt	0.119031	0.0474124	2
PHF12_wgs	ref	0.223731	0.129875	2
PHF17_wgs	alt	-0.284518	0.104998	2
PHF17_wgs	ref	-0.500018	0.168521	2
PHF21B_wgs	alt	0.0885681	0.375733	2
PHF21B_wgs	ref	-0.230376	0.0722022	2
PIGK_wgs	shuf	-2.75182	1.99422	1
PIGP_wgs	alt	-0.0946908	0.105862	3
PIGP_wgs	ref	0.076203	0.1255	3
PIGP_wgs	shuf	-0.182903	0.117096	3
PIGV_wgs	alt	-0.27047	0.083774	3
PIGV_wgs	ref	-0.1046	0.235826	3
PIGV_wgs	shuf	-0.334052	0.0924148	3
PIK3C2A_wgs	alt	0.0904141	0.102304	2
PIK3C2A_wgs	ref	-0.0556637	0.106491	2
PIRT_wgs	alt	-0.160888	0.106593	3
PIRT_wgs	ref	-0.101702	0.0566192	3
PIRT_wgs	shuf	0.104379	0.0650071	3
PKD1L2_wgs	alt	-0.0878156	0.103785	2
PKD1L2_wgs	ref	0.0367479	0.0775966	2
PKHD1_wgs	alt	-1.03825	0.121341	2
PKHD1_wgs	ref	0.290028	0.0822629	2
PKP2_wgs	alt	-0.31033	0.0443437	3
PKP2_wgs	ref	-0.169097	0.0956088	3
PKP2_wgs	shuf	-0.330643	0.0687809	3
PLA2R1_wgs	alt	0.206726	0.163155	3
PLA2R1_wgs	ref	0.61708	0.199151	3
PLA2R1_wgs	shuf	-0.404276	0.0790997	3
PLEKHA5_wgs	alt	-0.476439	0.123515	3
PLEKHA5_wgs	ref	-0.461649	0.0357386	3
PLEKHA5_wgs	shuf	-0.361766	0.18118	3
PLEKHA6_wgs	alt	-0.321654	0.0942408	3
PLEKHA6_wgs	ref	-0.135647	0.0837463	3
PLEKHA6_wgs	shuf	-0.0299074	0.0935346	3
PLEKHG3_wgs	alt	-0.0418951	0.0875374	3
PLEKHG3_wgs	ref	0.0847368	0.0769769	3
PLEKHG3_wgs	shuf	0.216204	0.0543717	3
PLEKHG4B_wgs	alt	-0.147263	0.0907451	3
PLEKHG4B_wgs	ref	-0.264048	0.154735	3
PLEKHG4B_wgs	shuf	-0.223273	0.159492	3
PLIN4_wgs	alt	0.0167148	0.0648749	3
PLIN4_wgs	ref	0.276634	0.143658	3
PLIN4_wgs	shuf	0.151648	0.0353922	3
PLK5_wgs	alt	-0.116976	0.0885194	3
PLK5_wgs	ref	-0.189165	0.06562	3
PLK5_wgs	shuf	0.359922	0.0920017	3
POLI_wgs	alt	0.235017	0.152422	1
POLR3D_ssc	alt	0.0856731	0.0700668	3
POLR3D_ssc	ref	0.00281527	0.0997977	3
POLR3D_ssc	shuf	0.387421	0.0475988	3
POLR3D_wgs	alt	0.187934	0.0914155	2
POLR3D_wgs	ref	0.0349833	0.0642995	2
PPA2.1_ssc	alt	-0.0105147	0.0779141	2
PPA2.1_ssc	ref	-0.268029	0.132848	2
PPA2_ssc	alt	-0.156163	0.0964094	2
PPA2_ssc	ref	-0.159625	0.0518033	2
PPAP2B_wgs	ref	-0.164761	0.0561438	1
PPARGC1A_wgs	alt	0.277291	0.117392	3
PPARGC1A_wgs	ref	0.270067	0.065478	3
PPARGC1A_wgs	shuf	-0.0766136	0.0580428	3
PPHLN1_wgs	alt	-0.158977	0.107735	3
PPHLN1_wgs	ref	-0.162205	0.0766601	3
PPHLN1_wgs	shuf	-0.267484	0.115515	3
PPP1R3B_wgs	alt	-0.0305558	0.154396	2
PPP1R3B_wgs	ref	-0.184852	0.0755672	2
PPP1R9A_wgs	alt	-0.198761	0.107968	2
PPP1R9A_wgs	ref	-0.0525042	0.0618819	2
PPP2R2B_wgs	alt	-1.15201	0.773769	3
PPP2R2B_wgs	ref	-0.0422357	0.0828396	3
PPP2R2B_wgs	shuf	-0.364042	0.11525	3
PPP3CB_wgs	alt	0.0166593	0.144797	3
PPP3CB_wgs	ref	0.0732454	0.141536	3
PPP3CB_wgs	shuf	-0.485593	0.0963544	3
PPP4R2.1_wgs	alt	0.0383915	0.0591576	3
PPP4R2.1_wgs	ref	-0.500488	0.0633133	3
PPP4R2.1_wgs	shuf	0.876403	0.297674	3
PPP4R2_wgs	alt	0.115865	0.0439537	2
PPP4R2_wgs	ref	-0.341165	0.0440419	2
PRDM5_wgs	alt	-0.11327	0.0652527	3
PRDM5_wgs	ref	0.129881	0.159131	3
PRDM5_wgs	shuf	-0.149166	0.0906675	3
PREx4_dnvctl	ref	-0.496217	0.103951	1
PRKAR1A.1_wgs	alt	-0.0672593	0.165604	3
PRKAR1A.1_wgs	ref	0.171611	0.0868327	3
PRKAR1A.1_wgs	shuf	0.368266	0.464814	3
PRKAR1A_wgs	alt	0.483959	0.0267477	3
PRKAR1A_wgs	ref	0.118224	0.101838	3
PRKAR1A_wgs	shuf	-0.285865	0.146329	3
PRKG2_wgs	alt	0.175736	0.123999	3
PRKG2_wgs	ref	0.230853	0.275402	3
PRKG2_wgs	shuf	0.227976	0.0526978	3
PRPF40A_wgs	alt	-0.0712919	0.0316927	1
PRSS23_wgs	alt	-0.136127	0.479818	3
PRSS23_wgs	ref	-0.397092	0.109433	3
PRSS23_wgs	shuf	0.183541	0.113171	3
PSAPL1_wgs	alt	0.261336	0.0997026	3
PSAPL1_wgs	ref	0.174051	0.0959937	3
PSAPL1_wgs	shuf	-0.111817	0.133197	3
PTEN_asc	alt	-0.295994	0.118576	2
PTEN_asc	shuf	-0.907127	0.266961	2
PTGDR2_wgs	alt	0.361234	0.0864142	3
PTGDR2_wgs	ref	0.0877765	0.0458746	3
PTGDR2_wgs	shuf	0.0239784	0.0441444	3
PTPLAD1.1_wgs	alt	-0.054902	0.0289467	2
PTPLAD1.1_wgs	ref	0.0185121	0.06806	2
PTPLAD1_wgs	alt	-0.171673	0.106562	3
PTPLAD1_wgs	ref	0.0383549	0.0530178	3
PTPLAD1_wgs	shuf	-0.272157	0.046181	3
PTPN21_wgs	alt	-0.563086	0.106718	2
PTPN21_wgs	ref	-0.525868	0.0538994	2
PTPRC_wgs	alt	0.340372	0.0977997	3
PTPRC_wgs	ref	-0.256899	0.0695995	3
PTPRC_wgs	shuf	-0.342981	0.118967	3
PTPRJ_wgs	alt	-0.0106509	0.127468	2
PTPRJ_wgs	ref	0.105103	0.0592865	2
PUM2_wgs	ref	-0.391643	0.043679	2
PUM2_wgs	shuf	0.149418	0.0674871	2
PURB_wgs	alt	0.479934	0.0756162	2
PURB_wgs	ref	-0.192322	0.101346	2
QREx4_dnvctl	ref	0.291873	0.211745	1
QSOX1_wgs	alt	0.0898095	0.0544507	3
QSOX1_wgs	ref	-0.064018	0.0902539	3
QSOX1_wgs	shuf	-0.00412264	0.0357175	3
RAB22A_wgs	alt	-0.857244	0.184015	2
RAB22A_wgs	ref	0.143249	0.0863835	2
RAB6B_wgs	alt	-0.0733573	0.0449415	3
RAB6B_wgs	ref	0.0755266	0.0441426	3
RAB6B_wgs	shuf	-0.382446	0.107355	3
RABGAP1L_wgs	alt	0.164853	0.030148	3
RABGAP1L_wgs	ref	0.0899154	0.056939	3
RABGAP1L_wgs	shuf	-0.190951	0.143284	3
RAD18_wgs	alt	-0.236778	0.0371512	2
RAD18_wgs	shuf	-0.0793944	0.102493	2
RAET1G_wgs	alt	0.203459	0.0138871	3
RAET1G_wgs	ref	0.426019	0.0933193	3
RAET1G_wgs	shuf	0.607464	0.0349441	3
RANBP10.1_wgs	alt	-0.262867	0.0519675	2
RANBP10.1_wgs	ref	-0.170848	0.0824106	2
RANBP10_wgs	alt	0.118458	0.0772148	2
RANBP10_wgs	ref	0.0633296	0.0943613	2
RANBP6_wgs	alt	-0.20529	0.0895143	2
RANBP6_wgs	ref	-1.23076	1.1373	2
RAP1A_wgs	alt	0.284118	0.0834537	3
RAP1A_wgs	ref	0.157922	0.0425852	3
RAP1A_wgs	shuf	-0.0719074	0.0911155	3
RBFOX1_wgs	alt	0.0287358	0.0967801	2
RBFOX1_wgs	ref	-0.0359693	0.0555395	2
RBFOX2_wgs	alt	-0.428765	0.264846	2
RBFOX2_wgs	ref	-0.325775	0.0825181	2
RBM28.1_wgs	alt	0.124514	0.0313123	2
RBM28.1_wgs	ref	0.101679	0.0767343	2
RBM28_wgs	alt	0.18514	0.0676523	2
RBM28_wgs	ref	0.165911	0.0689601	2
RBM4_wgs	alt	0.197675	0.198821	2
RBM4_wgs	ref	-0.409259	0.502785	2
RBM41_ssc	alt	0.158172	0.0300181	2
RBM41_ssc	ref	0.159454	0.133566	2
REEP1_wgs	alt	-0.195239	0.0838322	3
REEP1_wgs	ref	-0.0315366	0.0331847	3
REEP1_wgs	shuf	0.0545586	0.0959221	3
REM2_wgs	alt	0.0433888	0.0728204	2
REM2_wgs	ref	0.124038	0.0718694	2
RFX3_wgs	alt	-0.244873	0.074778	3
RFX3_wgs	ref	-0.109733	0.0622486	3
RFX3_wgs	shuf	-0.975334	0.096843	3
RFX7_wgs	alt	-0.00511275	0.128604	3
RFX7_wgs	ref	-0.153821	0.26697	3
RFX7_wgs	shuf	-0.391455	0.0614465	3
RGS17_wgs	alt	-0.0325876	0.0867791	3
RGS17_wgs	ref	0.185828	0.0732284	3
RGS17_wgs	shuf	-0.0917298	0.0358282	3
RIMS3_wgs	alt	0.0912381	0.110758	3
RIMS3_wgs	ref	-0.0377411	0.0568151	3
RIMS3_wgs	shuf	-0.40255	0.102926	3
RNF130_wgs	alt	0.193778	0.11637	2
RNF130_wgs	ref	0.0560499	0.149257	2
RNF150_wgs	alt	-0.763802	0.141054	2
RNF150_wgs	ref	0.140991	0.120555	2
RNF219_wgs	alt	-0.375461	0.043663	2
RNF219_wgs	ref	-0.417331	0.0562489	2
RNF44_wgs	alt	0.118382	0.0617659	3
RNF44_wgs	ref	0.131825	0.0876613	3
RNF44_wgs	shuf	-0.111687	0.0932714	3
ROR1_wgs	alt	-0.172579	0.126105	2
ROR1_wgs	ref	0.0869412	0.058359	2
RP11-219B4.5_wgs	alt	0.27139	0.111472	2
RP11-219B4.5_wgs	ref	0.0547109	0.0802882	2
RUNX1T1_wgs	alt	0.00949443	0.143238	3
RUNX1T1_wgs	ref	-0.0520756	0.0826136	3
RUNX1T1_wgs	shuf	-0.519554	0.108285	3
RYR3_wgs	alt	-1.34107	0.935357	2
RYR3_wgs	ref	0.194974	0.12609	2
SAMD5_wgs	alt	-0.0233196	0.0549257	2
SAMD5_wgs	ref	0.135762	0.139747	2
SAR1B_wgs	alt	0.224375	0.0383698	3
SAR1B_wgs	ref	0.286281	0.0383369	3
SAR1B_wgs	shuf	0.0695842	0.050606	3
SBF1_wgs	alt	-0.0574313	0.119302	3
SBF1_wgs	ref	-0.0837608	0.0683922	3
SBF1_wgs	shuf	0.183473	0.0658636	3
SCAI_wgs	alt	0.103521	0.0988529	2
SCAI_wgs	ref	-0.102334	0.115897	2
SCARB2_wgs	alt	-0.11258	0.0856507	2
SCARB2_wgs	ref	-0.183085	0.0801483	2
SCN1A_wgs	alt	-0.145533	0.131291	2
SCN1A_wgs	ref	-0.424902	0.116133	2
SCN9A_wgs	alt	-0.409288	0.0806883	3
SCN9A_wgs	ref	-0.278574	0.0532063	3
SCN9A_wgs	shuf	0.571772	0.199125	3
SCUBE1_wgs	alt	-0.00730483	0.111715	3
SCUBE1_wgs	ref	-0.766691	0.930848	3
SCUBE1_wgs	shuf	-0.162025	0.0752506	3
SDC2_wgs	ref	0.104028	0.069114	1
SEMA3D_wgs	alt	0.0810728	0.230089	2
SEMA3D_wgs	ref	-0.0812901	0.0825676	2
SERAC1_wgs	alt	0.116251	0.23883	3
SERAC1_wgs	ref	-0.0773886	0.0934185	3
SERAC1_wgs	shuf	-0.074675	0.10207	3
SERBP1_wgs	alt	-0.0368299	0.161739	3
SERBP1_wgs	ref	-0.336227	0.0665776	3
SERBP1_wgs	shuf	-0.287774	0.108924	3
SF3B3_wgs	alt	0.186721	0.0934984	3
SF3B3_wgs	ref	0.224829	0.125139	3
SF3B3_wgs	shuf	-0.21849	0.245048	3
SFXN2_wgs	alt	0.108781	0.0419159	3
SFXN2_wgs	ref	0.0965232	0.0371173	3
SFXN2_wgs	shuf	-0.124236	0.150565	3
SH2B3_wgs	alt	0.0406373	0.132548	3
SH2B3_wgs	ref	0.348356	0.108734	3
SH2B3_wgs	shuf	-0.654365	0.0751896	3
SH3PXD2A_wgs	alt	0.122407	0.0783395	3
SH3PXD2A_wgs	ref	0.0745728	0.0349759	3
SH3PXD2A_wgs	shuf	-0.156427	0.0722186	3
SH3RF3_wgs	alt	0.161614	0.183638	2
SH3RF3_wgs	ref	0.0683895	0.0969502	2
SHISA6_wgs	alt	-0.0275239	0.0842387	2
SHISA6_wgs	ref	-0.204285	0.0484522	2
SHISA9_wgs	alt	0.179272	0.105295	3
SHISA9_wgs	ref	0.0832422	0.0352037	3
SHISA9_wgs	shuf	0.063648	0.117079	3
SIRPB1_wgs	alt	-0.242714	0.232393	3
SIRPB1_wgs	ref	0.156227	0.103897	3
SIRPB1_wgs	shuf	-0.0403255	0.0612626	3
SLC22A2_wgs	alt	0.0476712	0.0549159	2
SLC22A2_wgs	ref	-0.540133	0.0922532	2
SLC26A3_wgs	alt	-0.417305	0.0684309	1
SLC2A13_wgs	alt	0.0295226	0.109261	2
SLC2A13_wgs	ref	0.143326	0.230127	2
SLC34A2_wgs	alt	0.167832	0.0957286	3
SLC34A2_wgs	ref	-0.016192	0.0944428	3
SLC34A2_wgs	shuf	-0.155989	0.0516836	3
SLC36A2_wgs	alt	-0.173906	0.0660616	3
SLC36A2_wgs	ref	-0.0562888	0.0524369	3
SLC36A2_wgs	shuf	0.190622	0.0587145	3
SLC39A9_ssc	alt	0.144528	0.0941679	2
SLC39A9_ssc	ref	0.0411701	0.0806268	2
SLC4A4_wgs	alt	-0.23684	0.234196	2
SLC4A4_wgs	ref	-0.175722	0.0758388	2
SLC6A1_asc	alt	0.108521	0.066701	3
SLC6A1_asc	ref	-0.00107977	0.0396579	3
SLC6A1_asc	shuf	0.0290911	0.0394013	3
SLCO2A1_wgs	alt	0.000635742	0.0688594	2
SLCO2A1_wgs	ref	0.0521485	0.0549873	2
SMAD9_wgs	alt	-0.113509	0.0366477	2
SMAD9_wgs	ref	0.189384	0.0789948	2
SMIM14_wgs	alt	-0.0439174	0.0826344	2
SMIM14_wgs	ref	-0.0384383	0.0908792	2
SMYD5_wgs	alt	0.23438	0.0971069	2
SMYD5_wgs	ref	0.219215	0.13015	2
SNX13_wgs	alt	-0.340702	0.675461	3
SNX13_wgs	ref	0.071463	0.143497	3
SNX13_wgs	shuf	-1.23317	0.658653	3
SNX16_wgs	alt	0.544146	0.130802	3
SNX16_wgs	ref	0.139362	0.0274998	3
SNX16_wgs	shuf	-0.527724	0.112968	3
SNX29.1_wgs	alt	0.168373	0.0776844	2
SNX29.1_wgs	ref	0.199756	0.0547136	2
SNX29.2_wgs	alt	-0.133872	0.0530492	3
SNX29.2_wgs	ref	-0.0374191	0.0429405	3
SNX29.2_wgs	shuf	-0.00149103	0.0497232	3
SNX29_wgs	alt	0.16388	0.0477959	2
SNX29_wgs	ref	0.037142	0.0519175	2
SOCS4_wgs	alt	-1.03132	0.208372	1
SORCS2_wgs	alt	0.257977	0.0860647	3
SORCS2_wgs	ref	0.232859	0.0373802	3
SORCS2_wgs	shuf	0.316228	0.0608171	3
SORCS3_wgs	alt	-0.352174	0.119343	2
SORCS3_wgs	ref	-0.318852	0.0504413	2
SORD_ssc	alt	0.210595	0.104684	2
SORD_ssc	ref	0.20339	0.0995827	2
SOX21_wgs	alt	-0.0897569	0.0663659	2
SOX21_wgs	ref	-0.125289	0.0525047	2
SP7_wgs	alt	0.164064	0.0850875	2
SP7_wgs	ref	0.276148	0.14262	2
SPATS2_wgs	alt	-0.114627	0.133465	2
SPATS2_wgs	ref	-0.101718	0.0609952	2
SPOCK1_wgs	alt	0.00721625	0.0457689	3
SPOCK1_wgs	ref	-0.0546437	0.0659786	3
SPOCK1_wgs	shuf	-0.202336	0.0611412	3
SPRED3_wgs	alt	-0.222223	0.101443	2
SPRED3_wgs	ref	-0.125824	0.0430979	2
SPRR3_wgs	alt	-0.0933357	0.0894951	2
SPRR3_wgs	ref	0.0834945	0.0835806	2
SPRR4_wgs	alt	0.0945262	0.0545771	3
SPRR4_wgs	ref	0.176424	0.0451304	3
SPRR4_wgs	shuf	0.115147	0.0620216	3
SREx4_dnvctl	ref	0.24846	0.09511	1
SRRM4_wgs	alt	0.013151	0.07707	2
SRRM4_wgs	ref	-0.018168	0.0677464	2
STAU2_wgs	alt	0.100798	0.13749	3
STAU2_wgs	ref	0.147629	0.0626191	3
STAU2_wgs	shuf	-0.283761	0.221342	3
STK24_wgs	alt	-0.208704	0.0935972	2
STK24_wgs	ref	-0.0836859	0.0283802	2
STMN1_wgs	alt	-0.352831	0.261121	2
STMN1_wgs	ref	-0.179707	0.12838	2
STON1_ssc	alt	-0.808705	0.698586	2
STON1_ssc	ref	0.0533389	0.129206	2
STON1_wgs	alt	-0.0539234	0.102488	2
STON1_wgs	ref	0.0546116	0.120092	2
STX7_wgs	alt	-0.520005	0.330722	2
STX7_wgs	ref	-0.208806	0.0876118	2
SURF4_wgs	alt	-0.699684	0.85052	3
SURF4_wgs	ref	0.18876	0.106986	3
SURF4_wgs	shuf	-0.361963	0.0935185	3
SYNGR3_wgs	alt	-0.125226	0.057785	2
SYNGR3_wgs	ref	-0.00637835	0.054666	2
SYNJ1_wgs	alt	-0.242668	0.212133	2
SYNJ1_wgs	ref	0.0857933	0.0873209	2
SYT3_wgs	alt	0.16788	0.115035	2
SYT3_wgs	ref	-0.0538086	0.121631	2
TACR2_wgs	alt	-0.181645	0.110579	3
TACR2_wgs	ref	-0.151788	0.0324847	3
TACR2_wgs	shuf	-0.0910387	0.0728861	3
TBPL1_wgs	shuf	0.313665	0.17818	1
TBX18_wgs	ref	0.534929	0.0724036	1
TDRP_wgs	alt	-0.012389	0.0625902	2
TDRP_wgs	ref	0.0241575	0.108525	2
TEKT1_wgs	alt	0.20876	0.0581713	3
TEKT1_wgs	ref	-0.524869	0.571623	3
TEKT1_wgs	shuf	-0.285884	0.092226	3
TFEC_wgs	alt	-0.116357	0.0736422	3
TFEC_wgs	ref	1.6771	0.297406	3
TFEC_wgs	shuf	-0.197123	0.1193	3
THRB_wgs	alt	0.160807	0.116686	3
THRB_wgs	ref	-0.119379	0.0910292	3
THRB_wgs	shuf	-0.391148	0.156646	3
TIMP3_wgs	alt	0.145002	0.106981	2
TIMP3_wgs	ref	0.135319	0.0893114	2
TIRAP_ssc	alt	-0.0237446	0.1833	2
TIRAP_ssc	ref	0.176921	0.0999464	2
TLK1.1_wgs	alt	0.189684	0.0902573	3
TLK1.1_wgs	ref	0.130574	0.0842324	3
TLK1.1_wgs	shuf	-1.07315	0.122515	3
TLL2_wgs	alt	0.175469	0.146413	3
TLL2_wgs	ref	0.119293	0.174209	3
TLL2_wgs	shuf	0.185622	0.0505383	3
TMEM106B_wgs	alt	-0.104548	0.0710797	3
TMEM106B_wgs	ref	-0.3528	0.132724	3
TMEM106B_wgs	shuf	-0.862984	0.0970111	3
TMEM178B_wgs	alt	-0.0454045	0.0835159	2
TMEM178B_wgs	ref	-0.0772743	0.0658757	2
TMEM196_wgs	alt	-0.124474	0.151777	3
TMEM196_wgs	ref	-0.72624	0.143704	3
TMEM196_wgs	shuf	-0.249003	0.0609469	3
TMEM200C.2_wgs	alt	0.705819	0.157246	2
TMEM200C.2_wgs	ref	0.526705	0.096474	2
TMEM200C.3_wgs	alt	0.111144	0.150891	1
TMEM200C_wgs	ref	-0.192151	0.0656793	1
TMEM55A_wgs	alt	-0.143848	0.057973	2
TMEM55A_wgs	ref	0.035465	0.313206	2
TMEM63B_wgs	alt	0.413043	0.0575638	2
TMEM63B_wgs	ref	0.400805	0.0632298	2
TMEM86A_wgs	alt	-0.1344	0.11282	3
TMEM86A_wgs	ref	0.133665	0.119986	3
TMEM86A_wgs	shuf	0.193843	0.0409226	3
TMEM95_wgs	alt	0.314019	0.0636788	2
TMEM95_wgs	ref	0.187308	0.114029	2
TMEM98_wgs	alt	-0.130851	0.0350125	2
TMEM98_wgs	ref	-0.24454	0.242	2
TMTC2_wgs	alt	-0.482459	0.0644799	2
TMTC2_wgs	ref	-0.424768	0.111037	2
TNRC6B_wgs	alt	-0.0894696	0.104579	3
TNRC6B_wgs	ref	-0.248572	0.19912	3
TNRC6B_wgs	shuf	-0.219358	0.0759113	3
TOLLIP_wgs	alt	0.201888	0.0842775	3
TOLLIP_wgs	ref	0.173451	0.0595573	3
TOLLIP_wgs	shuf	-0.190557	0.0322046	3
TPGS1_wgs	alt	0.308061	0.101002	2
TPGS1_wgs	ref	0.118204	0.135322	2
TPGS2_wgs	alt	0.270738	0.0453357	3
TPGS2_wgs	ref	-0.0190983	0.279448	3
TPGS2_wgs	shuf	0.113042	0.084926	3
TRAF3_wgs	alt	0.237715	0.080782	3
TRAF3_wgs	ref	0.301138	0.0453771	3
TRAF3_wgs	shuf	0.0470984	0.046832	3
TRAK1_wgs	alt	-0.0580462	0.143635	2
TRAK1_wgs	ref	-0.108079	0.0791481	2
TRAM2_wgs	alt	-0.159685	0.0876668	3
TRAM2_wgs	ref	0.0135954	0.128494	3
TRAM2_wgs	shuf	-0.153831	0.070318	3
TRIM2_wgs	alt	-0.46368	0.276095	2
TRIM2_wgs	ref	-0.115652	0.0993168	2
TRIM24_wgs	alt	-0.038662	0.0848084	3
TRIM24_wgs	ref	-0.24902	0.0535208	3
TRIM24_wgs	shuf	-0.188551	0.0790407	3
TRIM36_wgs	alt	0.612006	0.169228	2
TRIM36_wgs	ref	-0.385262	0.043642	2
TRPM3_wgs	alt	0.562586	0.0363381	2
TRPM3_wgs	ref	-0.250724	0.115499	2
TSLP.1_wgs	ref	0.614745	0.153289	1
TSLP_wgs	alt	0.354428	0.0574517	3
TSLP_wgs	ref	-0.0362356	0.343535	3
TSLP_wgs	shuf	-1.11693	0.0355102	3
TSPAN14_wgs	alt	0.171338	0.0622085	2
TSPAN14_wgs	ref	0.0859498	0.06749	2
TSSC1_wgs	alt	-0.314756	0.264561	3
TSSC1_wgs	ref	-0.139587	0.209846	3
TSSC1_wgs	shuf	-0.00388886	0.117785	3
TTC39C_wgs	alt	0.072811	0.100676	3
TTC39C_wgs	ref	0.0352507	0.0223347	3
TTC39C_wgs	shuf	-0.581723	0.110846	3
TTL_wgs	alt	0.0778833	0.0512225	2
TTL_wgs	ref	0.186854	0.0786107	2
TWSG1_wgs	alt	0.230194	0.0972519	3
TWSG1_wgs	ref	1.60402	0.261073	3
TWSG1_wgs	shuf	-0.552189	0.186876	3
U2SURP_wgs	alt	0.134297	0.0557495	3
U2SURP_wgs	ref	0.0190183	0.17688	3
U2SURP_wgs	shuf	-0.129212	0.183466	3
UBAP2L_wgs	alt	0.189458	0.194802	3
UBAP2L_wgs	ref	-0.105392	0.0474706	3
UBAP2L_wgs	shuf	-0.586799	0.0856006	3
UBE2I.1_wgs	alt	-0.761993	0.102869	3
UBE2I.1_wgs	ref	-0.658257	0.110919	3
UBE2I.1_wgs	shuf	-0.086359	0.0291686	3
UBE2I_wgs	alt	-1.01424	0.128495	3
UBE2I_wgs	ref	0.80365	0.198718	3
UBE2I_wgs	shuf	-0.022407	0.0448473	3
UBE2QL1_wgs	alt	0.149397	0.063865	2
UBE2QL1_wgs	ref	0.000957158	0.221543	2
UBE2V2_wgs	alt	0.244175	0.0940063	2
UBE2V2_wgs	ref	0.267345	0.0989353	2
UBN2_wgs	alt	-0.284933	0.0355578	2
UBN2_wgs	ref	-0.274306	0.0961338	2
UNC79.1_wgs	alt	-0.261385	0.12302	2
UNC79.1_wgs	ref	-0.33278	0.134332	2
UNC79_wgs	alt	-0.135087	0.134321	3
UNC79_wgs	ref	0.177049	0.0738655	3
UNC79_wgs	shuf	0.307619	0.0676589	3
UQCRB_wgs	alt	-0.256806	0.0968263	3
UQCRB_wgs	ref	-0.227969	0.177318	3
UQCRB_wgs	shuf	-0.833514	0.437568	3
USP15.1_wgs	alt	-1.35398	0.512246	3
USP15.1_wgs	ref	-0.561026	0.222527	3
USP15.1_wgs	shuf	0.121468	0.0532141	3
USP15_wgs	alt	-0.166577	0.0879344	3
USP15_wgs	ref	-0.516624	0.176588	3
USP15_wgs	shuf	-0.61837	0.658985	3
USP40_wgs	alt	0.158945	0.0776016	3
USP40_wgs	ref	-0.262559	0.0682352	3
USP40_wgs	shuf	0.605032	0.0686988	3
USP46_wgs	alt	0.148628	0.0644213	2
USP46_wgs	ref	0.0922397	0.133573	2
UTP6_wgs	alt	0.138031	0.0786555	3
UTP6_wgs	ref	0.0827054	0.103368	3
UTP6_wgs	shuf	0.00938714	0.118009	3
VAV2_wgs	alt	0.276165	0.135752	3
VAV2_wgs	ref	0.287376	0.0776448	3
VAV2_wgs	shuf	0.0059709	0.090454	3
VKORC1L1_wgs	alt	-0.397927	0.266882	2
VKORC1L1_wgs	ref	-0.0345377	0.328626	2
VNN1_wgs	alt	-0.31587	0.0998855	2
VNN1_wgs	ref	-0.136697	0.0621874	2
WDFY2_wgs	alt	0.312103	0.0896425	3
WDFY2_wgs	ref	0.0930706	0.0648212	3
WDFY2_wgs	shuf	0.285913	0.320906	3
WDR52_wgs	alt	-0.238291	0.122968	2
WDR52_wgs	ref	-0.243497	0.112846	2
WPRE_alpha_dnvctl	ref	0.131287	0.0778342	1
WSCD1_wgs	alt	0.28621	0.0638798	2
WSCD1_wgs	ref	0.121844	0.063719	2
XAF1_wgs	alt	0.015962	0.0502107	2
XAF1_wgs	ref	-0.0248763	0.0888007	2
XKR7_wgs	alt	-0.224567	0.0202612	2
XKR7_wgs	ref	-0.250458	0.147433	2
XPO4_wgs	alt	0.00679015	0.151744	2
XPO4_wgs	ref	-0.279265	0.121405	2
YEATS2_wgs	alt	-0.0500035	0.0972613	2
YEATS2_wgs	ref	0.0902684	0.0741479	2
YIPF4_wgs	alt	-2.78855	1.87985	2
YIPF4_wgs	ref	0.106102	0.087895	2
YPEL5_wgs	alt	-0.148988	0.25914	3
YPEL5_wgs	ref	0.20648	0.114897	3
YPEL5_wgs	shuf	0.10922	0.111181	3
ZBED4_wgs	alt	0.177468	0.105608	2
ZBED4_wgs	ref	0.147377	0.0878713	2
ZBTB39_wgs	alt	0.246012	0.082085	2
ZBTB39_wgs	ref	0.105912	0.119322	2
ZC3H7B_wgs	alt	-0.0678192	0.0467068	2
ZC3H7B_wgs	ref	-0.307842	0.13515	2
ZKSCAN1_wgs	alt	-0.0535437	0.124427	2
ZKSCAN1_wgs	ref	-0.00946245	0.0669541	2
ZNF169_wgs	alt	0.120089	0.0786392	3
ZNF169_wgs	ref	-0.150335	0.0657191	3
ZNF169_wgs	shuf	-0.34675	0.0854706	3
ZNF208_wgs	alt	0.300087	0.0757183	2
ZNF208_wgs	ref	0.266683	0.0609566	2
ZNF234_wgs	alt	-0.198121	0.278408	2
ZNF234_wgs	ref	0.141038	0.122891	2
ZNF280D_wgs	alt	0.0955629	0.0951906	3
ZNF280D_wgs	ref	0.114103	0.0685269	3
ZNF280D_wgs	shuf	-0.169431	0.10679	3
ZNF414_wgs	alt	-0.0197958	0.144896	3
ZNF414_wgs	ref	0.178006	0.0263656	3
ZNF414_wgs	shuf	0.214102	0.0259855	3
ZNF493_wgs	alt	0.192714	0.0593505	3
ZNF493_wgs	ref	0.0543345	0.111023	3
ZNF493_wgs	shuf	0.140582	0.0619471	3
ZNF544_wgs	alt	0.0678917	0.0810826	2
ZNF544_wgs	ref	0.16982	0.0704718	2
ZNF592_wgs	alt	0.158402	0.0266331	3
ZNF592_wgs	ref	0.455691	0.0723524	3
ZNF592_wgs	shuf	-0.0124362	0.0820621	3
ZNF629_wgs	alt	-0.118191	0.128406	2
ZNF629_wgs	ref	-0.0366295	0.118066	2
ZNF691_wgs	alt	0.193086	0.121312	2
ZNF691_wgs	ref	0.363589	0.23109	2
ZNF771_wgs	alt	0.2942	0.141059	2
ZNF771_wgs	ref	-0.0179917	0.139948	2
ZNF781_wgs	alt	-0.113809	0.0935898	2
ZNF781_wgs	ref	-0.220599	0.121839	2

## Sheet: Figure 2b Translate Efficiency
Element	Allele	Expression	SEM	N_Allele
9-Sep_wgs	alt	0.0496	0.0124687	2
9-Sep_wgs	ref	0.0609377	0.0175567	2
ABCB5_wgs	alt	-0.118875	0.0348293	2
ABCB5_wgs	ref	-0.145231	0.0342905	2
ABHD2_ssc	alt	0.0857183	0.0161409	3
ABHD2_ssc	ref	0.135121	0.0218649	3
ABHD2_ssc	shuf	0.00955969	0.0133204	3
ABL2_wgs	alt	0.229448	0.0514108	2
ABL2_wgs	ref	0.245893	0.0467665	2
AC010536.1_wgs	alt	-0.00364505	0.0218419	3
AC010536.1_wgs	ref	-0.000528145	0.0351293	3
AC010536.1_wgs	shuf	0.0274567	0.0180391	3
AC010547.9_wgs	alt	-0.0540628	0.0358949	2
AC010547.9_wgs	ref	-0.0652141	0.0174602	2
ACAD11_ssc	alt	0.127113	0.0391751	3
ACAD11_ssc	ref	0.00505332	0.0462146	3
ACAD11_ssc	shuf	-0.0516126	0.0422372	3
ACBD3_wgs	alt	-0.049349	0.0384153	2
ACBD3_wgs	ref	0.051309	0.0891633	2
ADAM28_wgs	alt	0.0714087	0.0768433	2
ADAM28_wgs	ref	-0.105812	0.0818882	2
ADARB1_wgs	alt	-0.0680912	0.0239555	3
ADARB1_wgs	ref	-0.0681185	0.0293677	3
ADARB1_wgs	shuf	0.0109582	0.0590504	3
AGFG2_wgs	alt	-0.124875	0.0207196	2
AGFG2_wgs	ref	-0.079764	0.0461187	2
AGO4_wgs	alt	0.0996502	0.150942	3
AGO4_wgs	ref	0.0605213	0.0369303	3
AGO4_wgs	shuf	-0.111686	0.0317114	3
AGTR1_wgs	alt	0.0062583	0.0492402	3
AGTR1_wgs	ref	0.0641231	0.0416068	3
AGTR1_wgs	shuf	-0.0118772	0.0751712	3
AKAP10_wgs	alt	-0.194897	0.072646	3
AKAP10_wgs	ref	-0.00776846	0.0496716	3
AKAP10_wgs	shuf	-0.0478201	0.0332358	3
AKAP9_wgs	alt	-0.066145	0.0394098	2
AKAP9_wgs	ref	-0.124121	0.0416446	2
AKR1B1_ssc	alt	-0.0466651	0.0272138	3
AKR1B1_ssc	ref	-0.1083	0.0433034	3
AKR1B1_ssc	shuf	-0.0103609	0.043837	3
AKR1C1_wgs	alt	-0.00563829	0.0162815	3
AKR1C1_wgs	ref	0.0830931	0.036736	3
AKR1C1_wgs	shuf	0.0210584	0.0233744	3
AL117190.3_wgs	alt	0.0804142	0.0233708	2
AL117190.3_wgs	ref	0.139194	0.0172492	2
AL162407.1_wgs	ref	-0.208918	0.141285	2
AL162407.1_wgs	shuf	-0.152651	0.0387694	2
ALDH3A2_ssc	alt	-0.0147405	0.0459853	2
ALDH3A2_ssc	ref	0.0261104	0.0647567	2
ALG14_wgs	alt	0.122823	0.0252026	2
ALG14_wgs	ref	0.123779	0.0233572	2
ALX4.1_wgs	alt	0.206675	0.0488866	3
ALX4.1_wgs	ref	0.16503	0.0132677	3
ALX4.1_wgs	shuf	-0.0100401	0.0224071	3
ALX4_wgs	alt	0.00802323	0.0309815	3
ALX4_wgs	ref	0.0358078	0.0108514	3
ALX4_wgs	shuf	0.111429	0.0261166	3
AMPD2_wgs	alt	0.0778661	0.0613676	3
AMPD2_wgs	ref	0.0880601	0.0441945	3
AMPD2_wgs	shuf	-0.0335584	0.0362822	3
AMZ1.1_wgs	alt	0.0256139	0.0383529	3
AMZ1.1_wgs	ref	0.015631	0.0255376	3
AMZ1.1_wgs	shuf	-0.0186384	0.0258138	3
AMZ1_wgs	alt	0.00124072	0.0311537	3
AMZ1_wgs	ref	0.035956	0.0186775	3
AMZ1_wgs	shuf	0.0789214	0.014027	3
ANGPTL4_wgs	alt	0.133943	0.0278837	3
ANGPTL4_wgs	ref	0.0978376	0.0337057	3
ANGPTL4_wgs	shuf	-0.0171417	0.0263171	3
ANO8_wgs	alt	0.137125	0.0165511	2
ANO8_wgs	ref	0.109011	0.0109791	2
ANP32E_wgs	alt	-0.0631442	0.0571257	3
ANP32E_wgs	ref	0.00704566	0.0500431	3
ANP32E_wgs	shuf	0.097136	0.0490856	3
ANTXR2_wgs	alt	-0.0749603	0.0564691	3
ANTXR2_wgs	ref	-0.0672068	0.0830881	3
ANTXR2_wgs	shuf	-0.269817	0.111371	3
AP3S2_wgs	alt	0.0563832	0.0702509	2
AP3S2_wgs	ref	0.0979746	0.0324578	2
AP4S1_wgs	alt	-0.0625905	0.0442345	2
AP4S1_wgs	ref	-0.265908	0.285458	2
APOBEC3C_wgs	alt	0.115221	0.0125842	3
APOBEC3C_wgs	ref	0.0786936	0.0150871	3
APOBEC3C_wgs	shuf	0.132306	0.0356611	3
ARFGAP2_wgs	alt	-0.0134531	0.022264	2
ARFGAP2_wgs	ref	0.0398313	0.0198831	2
ARHGEF12_wgs	alt	-0.0610461	0.0255947	2
ARHGEF12_wgs	ref	-0.0779731	0.0250619	2
ARL3_wgs	alt	-0.158404	0.0322246	2
ARL3_wgs	ref	-0.0975653	0.0235009	2
ARL5B_wgs	alt	-0.130939	0.0296576	2
ARL5B_wgs	ref	-0.0544044	0.0409616	2
ARPC4_wgs	alt	-0.114715	0.0404436	2
ARPC4_wgs	ref	-0.0760474	0.0378043	2
ARRDC3_wgs	alt	0.0622384	0.0416556	3
ARRDC3_wgs	ref	-0.0840775	0.0380863	3
ARRDC3_wgs	shuf	-0.0123621	0.0368641	3
ASPH_wgs	alt	-0.0618502	0.0381962	2
ASPH_wgs	ref	-0.0495401	0.0387881	2
ATP11B_wgs	alt	-0.143255	0.0915832	2
ATP11B_wgs	ref	0.00429452	0.0697467	2
ATP2B2_wgs	alt	0.118028	0.0377892	3
ATP2B2_wgs	ref	0.0121278	0.0278568	3
ATP2B2_wgs	shuf	0.0550421	0.0169494	3
ATP6V1A_wgs	alt	0.0127576	0.026026	2
ATP6V1A_wgs	ref	-0.0845554	0.0541579	2
ATP8B4_wgs	alt	-0.0653478	0.0326711	3
ATP8B4_wgs	ref	-0.0194385	0.0472547	3
ATP8B4_wgs	shuf	-0.0400988	0.028527	3
ATP9A_wgs	alt	-0.0512847	0.0263194	2
ATP9A_wgs	ref	0.0384974	0.0406511	2
ATXN7L3_wgs	alt	0.0480725	0.0349487	2
ATXN7L3_wgs	ref	0.111184	0.0136454	2
BAG2_wgs	alt	0.0706377	0.042856	3
BAG2_wgs	ref	-0.0605333	0.0423446	3
BAG2_wgs	shuf	-0.0197682	0.0443543	3
BAIAP2L1_wgs	alt	-0.0174699	0.0350728	3
BAIAP2L1_wgs	ref	-0.0716808	0.104611	3
BAIAP2L1_wgs	shuf	-0.208325	0.0808011	3
BARX1_wgs	alt	0.187238	0.0231426	3
BARX1_wgs	ref	0.0860882	0.03625	3
BARX1_wgs	shuf	-0.0275122	0.0455438	3
BAZ1B_wgs	alt	-0.131081	0.0429194	3
BAZ1B_wgs	ref	0.200911	0.0444863	3
BAZ1B_wgs	shuf	-0.0561052	0.039798	3
BAZ2A_wgs	alt	0.146432	0.13805	3
BAZ2A_wgs	ref	-0.0427201	0.0246352	3
BAZ2A_wgs	shuf	0.102074	0.0191037	3
BCAS1_wgs	alt	-0.122301	0.0174306	2
BCAS1_wgs	ref	-0.0700554	0.0250915	2
BCL2_wgs	alt	-0.288671	0.175481	3
BCL2_wgs	ref	-0.185637	0.0430186	3
BCL2_wgs	shuf	-0.0331779	0.0330049	3
BEND7_wgs	alt	-0.136252	0.0188563	3
BEND7_wgs	ref	-0.100222	0.0368366	3
BEND7_wgs	shuf	-0.132469	0.0897738	3
BMP3_wgs	alt	-0.0976514	0.040215	2
BMP3_wgs	ref	-0.00940345	0.021938	2
BOD1L2_wgs	alt	-0.337108	0.251978	3
BOD1L2_wgs	ref	-0.050198	0.0890797	3
BOD1L2_wgs	shuf	-0.322788	0.119259	3
BRD1_wgs	alt	0.0430993	0.0170048	2
BRD1_wgs	ref	0.0915809	0.0269908	2
BRI3_ssc	alt	0.0899912	0.0277192	2
BRI3_ssc	ref	0.0460257	0.0184176	2
BRI3_wgs	alt	-0.0501327	0.0642488	3
BRI3_wgs	ref	0.0571505	0.0232652	3
BRI3_wgs	shuf	-0.0513613	0.0423693	3
BTBD6_wgs	alt	-0.0876319	0.0218116	2
BTBD6_wgs	ref	-0.168563	0.0293525	2
C10orf54_wgs	alt	0.0291957	0.0149698	3
C10orf54_wgs	ref	0.0360024	0.0194845	3
C10orf54_wgs	shuf	-0.0298274	0.0176906	3
C10orf71_wgs	alt	0.120266	0.0166563	3
C10orf71_wgs	ref	0.14988	0.0211194	3
C10orf71_wgs	shuf	-0.000912372	0.0177043	3
C11orf45_wgs	alt	0.0468374	0.015507	3
C11orf45_wgs	ref	0.0691384	0.0225774	3
C11orf45_wgs	shuf	-0.0325462	0.0275117	3
C11orf68_wgs	alt	0.0854333	0.031555	2
C11orf68_wgs	ref	0.073107	0.019602	2
C16orf54_wgs	alt	-0.105584	0.0269103	2
C16orf54_wgs	ref	-0.0484989	0.0284479	2
C17orf102_wgs	alt	-0.0227971	0.0230386	2
C17orf102_wgs	ref	-0.0131809	0.0413725	2
C19orf44.1_ssc	alt	0.0457156	0.037834	3
C19orf44.1_ssc	ref	0.0650101	0.0218554	3
C19orf44.1_ssc	shuf	-0.0483701	0.0128625	3
C19orf44_ssc	alt	-0.054597	0.0161123	2
C19orf44_ssc	ref	-0.0417564	0.0287511	2
C1orf116_ssc	alt	-0.170594	0.0259059	2
C1orf116_ssc	ref	-0.14113	0.073649	2
C1orf116_wgs	alt	-0.0821505	0.0326514	3
C1orf116_wgs	ref	-0.0676379	0.0425018	3
C1orf116_wgs	shuf	-0.112341	0.0203335	3
C1orf233_wgs	alt	0.0500047	0.0291268	3
C1orf233_wgs	ref	0.037099	0.0152846	3
C1orf233_wgs	shuf	0.0242691	0.0251094	3
C21orf33_wgs	alt	-0.101	0.0311692	3
C21orf33_wgs	ref	-0.113442	0.0224613	3
C21orf33_wgs	shuf	-0.214494	0.0456182	3
C21orf37_wgs	alt	0.0227012	0.0494806	3
C21orf37_wgs	ref	0.0878167	0.0698922	3
C21orf37_wgs	shuf	-0.272347	0.0977221	3
C21orf49_wgs	alt	0.0523985	0.0698933	2
C21orf49_wgs	ref	0.184471	0.0549872	2
C22orf34_wgs	alt	0.0533123	0.0176832	2
C22orf34_wgs	ref	0.0881285	0.0346819	2
C2CD4A_wgs	alt	0.0511526	0.0139329	3
C2CD4A_wgs	ref	-0.00471153	0.0291416	3
C2CD4A_wgs	shuf	-0.110757	0.0431779	3
C2orf68_wgs	alt	-0.0332318	0.0589069	3
C2orf68_wgs	ref	-0.146587	0.271559	3
C2orf68_wgs	shuf	0.116974	0.0795895	3
C2orf88_wgs	alt	-0.0443535	0.0363475	3
C2orf88_wgs	ref	-0.0853041	0.0991878	3
C2orf88_wgs	shuf	-0.181292	0.0562215	3
C3orf52_wgs	alt	0.105381	0.0312654	3
C3orf52_wgs	ref	0.0583929	0.014629	3
C3orf52_wgs	shuf	0.102191	0.0314113	3
C4orf22_wgs	alt	0.0238219	0.0178874	3
C4orf22_wgs	ref	0.0129061	0.0179762	3
C4orf22_wgs	shuf	-8.14544e-05	0.0176878	3
C4orf32_wgs	alt	-0.125216	0.0624115	3
C4orf32_wgs	ref	-0.0778966	0.046413	3
C4orf32_wgs	shuf	-0.00272451	0.0313127	3
C5orf28_wgs	alt	-0.0424122	0.0826351	2
C5orf28_wgs	ref	0.00799414	0.0323435	2
C9orf139_wgs	alt	0.109012	0.0413467	3
C9orf139_wgs	ref	0.100626	0.0239787	3
C9orf139_wgs	shuf	0.0526068	0.0277512	3
CACNA2D3_ssc	alt	-0.082777	0.0427075	3
CACNA2D3_ssc	ref	-0.162285	0.0855715	3
CACNA2D3_ssc	shuf	-0.10709	0.0421406	3
CACNG8_wgs	alt	-0.134492	0.0297352	2
CACNG8_wgs	ref	-0.109007	0.0346726	2
CARF_wgs	alt	-0.00828926	0.0231497	3
CARF_wgs	ref	0.0188057	0.0894221	3
CARF_wgs	shuf	-0.170898	0.0316867	3
CCDC148_wgs	alt	-0.061425	0.0820464	3
CCDC148_wgs	ref	-0.37979	0.274852	3
CCDC148_wgs	shuf	-0.0939139	0.0995827	3
CCDC25_wgs	alt	-0.0416209	0.0234065	2
CCDC25_wgs	ref	-0.0671013	0.0641653	2
CCDC90B_wgs	alt	0.0603608	0.0321161	2
CCDC90B_wgs	ref	-0.00388881	0.0516083	2
CCNA2_wgs	alt	0.0379769	0.050199	2
CCNA2_wgs	shuf	-0.308623	0.15306	2
CCNT1_wgs	alt	-0.0924161	0.0345057	2
CCNT1_wgs	ref	-0.112092	0.0186187	2
CD7_wgs	alt	0.0581213	0.0228383	3
CD7_wgs	ref	0.066999	0.0226324	3
CD7_wgs	shuf	0.1021	0.0381233	3
CD96_wgs	alt	-0.135576	0.0327896	2
CD96_wgs	ref	0.0270811	0.0725874	2
CDC27_wgs	alt	-0.0131437	0.0209759	2
CDC27_wgs	ref	-0.0319655	0.0363769	2
CDC42EP4_wgs	alt	-0.0159381	0.0181352	2
CDC42EP4_wgs	ref	0.0111289	0.0190371	2
CDH5_wgs	alt	0.0613967	0.0369259	2
CDH5_wgs	ref	0.035761	0.0329387	2
CDS2_wgs	alt	-0.0640207	0.0200941	3
CDS2_wgs	ref	-0.103573	0.0326341	3
CDS2_wgs	shuf	0.034391	0.0355078	3
CDYL2.1_wgs	alt	0.0302858	0.0237385	2
CDYL2.1_wgs	ref	0.0355611	0.0209188	2
CDYL2_wgs	alt	-0.0940278	0.041763	2
CDYL2_wgs	ref	-0.0799304	0.0711067	2
CELF6_asc	alt	0.0752181	0.0153604	2
CELF6_asc	ref	0.0446247	0.0161869	2
CENPN.1_wgs	alt	-0.0836049	0.0593019	3
CENPN.1_wgs	ref	-0.149336	0.0460552	3
CENPN.1_wgs	shuf	-0.104772	0.0292767	3
CEP78_wgs	alt	-0.29532	0.129385	3
CEP78_wgs	ref	-0.069703	0.0288145	3
CEP78_wgs	shuf	-0.0240009	0.0355932	3
CHD4_wgs	alt	-0.22413	0.0554727	3
CHD4_wgs	ref	-0.177868	0.0836731	3
CHD4_wgs	shuf	-0.140431	0.0320514	3
CHD5_wgs	alt	0.129137	0.0203723	3
CHD5_wgs	ref	0.0728338	0.0184939	3
CHD5_wgs	shuf	-0.11326	0.0244665	3
CHML_wgs	shuf	-0.314412	0.349467	1
CLIP2_wgs	alt	0.105829	0.0138072	2
CLIP2_wgs	ref	0.130117	0.022388	2
CLSTN2_wgs	alt	-0.0597278	0.0787198	1
CMTR1_wgs	alt	0.0368536	0.0196127	2
CMTR1_wgs	ref	0.0351881	0.018869	2
CNGB1_wgs	alt	-0.0324368	0.0311223	2
CNGB1_wgs	ref	0.0300612	0.017842	2
CNKSR3_wgs	alt	0.140953	0.0302198	2
CNKSR3_wgs	ref	0.0395719	0.0252234	2
CNNM2_wgs	alt	0.0518806	0.0230014	3
CNNM2_wgs	ref	0.0699445	0.0118382	3
CNNM2_wgs	shuf	0.0933889	0.0239523	3
CNTF_wgs	alt	-0.111816	0.0255457	3
CNTF_wgs	ref	-0.153421	0.0355765	3
CNTF_wgs	shuf	-0.0640381	0.028007	3
CNTLN_wgs	alt	0.0174229	0.0252308	3
CNTLN_wgs	ref	0.0539792	0.0312193	3
CNTLN_wgs	shuf	-0.0352843	0.0418988	3
CNTN1_wgs	alt	0.188078	0.101178	2
CNTN1_wgs	ref	-0.125655	0.0659699	2
COCH_ssc	alt	-0.147622	0.0362321	2
COCH_ssc	ref	-0.0539774	0.0697317	2
COG6_wgs	alt	-0.100494	0.0693386	3
COG6_wgs	ref	-0.0816197	0.0599358	3
COG6_wgs	shuf	-0.098105	0.126026	3
COL8A1_wgs	alt	-0.0518725	0.0314193	2
COL8A1_wgs	ref	-0.123495	0.0644672	2
CPD_wgs	alt	-0.145931	0.0741719	2
CPD_wgs	ref	-0.00466613	0.121816	2
CPEB4_wgs	alt	-0.0560406	0.026629	2
CPEB4_wgs	ref	-0.0197753	0.0372308	2
CPLX2_wgs	alt	-0.047463	0.0163277	2
CPLX2_wgs	ref	-0.0023284	0.0288306	2
CRIM1_wgs	alt	0.0291517	0.109467	2
CRIM1_wgs	ref	-0.271823	0.175497	2
CRTC1_wgs	alt	0.137761	0.0238851	2
CRTC1_wgs	ref	0.13798	0.0139759	2
CSK_wgs	alt	0.101239	0.011231	2
CSK_wgs	ref	0.099124	0.0151742	2
CTD-2132N18.3_wgs	alt	-0.0632065	0.0202772	2
CTD-2132N18.3_wgs	ref	-0.112132	0.0195836	2
CUL3_wgs	alt	-0.118779	0.0837642	2
CUL3_wgs	ref	0.210268	0.174737	2
CUX1_wgs	alt	-0.0762463	0.0895623	2
CUX1_wgs	ref	0.0497255	0.0286391	2
DACT2_wgs	alt	0.0418369	0.0190276	3
DACT2_wgs	ref	0.0618903	0.02172	3
DACT2_wgs	shuf	0.0482671	0.0214713	3
DCAF4_wgs	alt	-0.0850738	0.0343913	3
DCAF4_wgs	ref	-0.0168747	0.0275615	3
DCAF4_wgs	shuf	-0.105456	0.123737	3
DCTN5_ssc	alt	-0.0133763	0.0257861	3
DCTN5_ssc	ref	-0.0145505	0.0226685	3
DCTN5_ssc	shuf	-0.0942054	0.0518125	3
DFFA_wgs	alt	0.151545	0.034563	3
DFFA_wgs	ref	0.124871	0.0747	3
DFFA_wgs	shuf	-0.101681	0.0203769	3
DHRS7B_wgs	alt	0.223782	0.0283785	3
DHRS7B_wgs	ref	0.232119	0.0369565	3
DHRS7B_wgs	shuf	-0.122858	0.0350633	3
DIDO1.1_wgs	alt	-0.0131904	0.0700069	3
DIDO1.1_wgs	ref	-0.0464984	0.0167931	3
DIDO1.1_wgs	shuf	-0.0927503	0.0886917	3
DIDO1_wgs	alt	-0.0483169	0.0537887	2
DIDO1_wgs	ref	-0.0871339	0.181863	2
DNAJC10.1_wgs	alt	-0.0664744	0.0357789	3
DNAJC10.1_wgs	ref	-0.0883205	0.0316851	3
DNAJC10.1_wgs	shuf	-0.0799789	0.0336579	3
DNAJC10_wgs	alt	-0.374584	0.310267	2
DNAJC10_wgs	ref	-0.38079	0.0783672	2
DNAJC8_wgs	alt	-0.118536	0.0603482	3
DNAJC8_wgs	ref	-0.124753	0.0289923	3
DNAJC8_wgs	shuf	-0.00481829	0.017371	3
DNM3_wgs	alt	-0.067883	0.0566533	3
DNM3_wgs	ref	-0.0390635	0.0791844	3
DNM3_wgs	shuf	-0.0423049	0.0716824	3
DPY19L3_wgs	alt	-0.0276872	0.0350379	2
DPY19L3_wgs	ref	0.0539412	0.0212892	2
DSE_wgs	alt	-0.0221582	0.0234132	2
DSE_wgs	ref	0.0594042	0.0337306	2
DSTYK_wgs	alt	0.0774318	0.0634791	2
DSTYK_wgs	ref	-0.0213656	0.0288175	2
DTX3L_wgs	alt	-0.159792	0.0716155	2
DTX3L_wgs	ref	-0.163075	0.119309	2
ECE2_wgs	alt	-0.0407408	0.0153275	3
ECE2_wgs	ref	-0.0640022	0.0212094	3
ECE2_wgs	shuf	-0.0432701	0.0228371	3
EIF4E_wgs	alt	-0.177554	0.0613257	3
EIF4E_wgs	ref	-0.0978883	0.0201965	3
EIF4E_wgs	shuf	-0.144416	0.0312797	3
EIF4E3_wgs	alt	-0.188312	0.0729037	2
EIF4E3_wgs	ref	-0.0483243	0.0301798	2
EIF5A2_wgs	alt	-0.0542715	0.0239524	3
EIF5A2_wgs	ref	-0.0897163	0.0317372	3
EIF5A2_wgs	shuf	-0.0306327	0.0442378	3
ELF5_wgs	alt	0.11413	0.114323	2
ELF5_wgs	ref	-0.0261624	0.0432903	2
ELOVL6.1_wgs	alt	0.0573971	0.0444092	3
ELOVL6.1_wgs	ref	-0.0504453	0.0374048	3
ELOVL6.1_wgs	shuf	-0.158543	0.0663185	3
ELOVL6_wgs	alt	-0.107621	0.0388587	3
ELOVL6_wgs	ref	0.034677	0.0773917	3
ELOVL6_wgs	shuf	0.0633954	0.0815351	3
EMC3_wgs	alt	-0.123399	0.0178986	2
EMC3_wgs	ref	-0.171197	0.0972259	2
EMILIN2_wgs	alt	-0.0534301	0.0126649	2
EMILIN2_wgs	ref	-0.0463939	0.0122406	2
EPB41L1_wgs	alt	0.0618937	0.0496654	3
EPB41L1_wgs	ref	0.0831545	0.016846	3
EPB41L1_wgs	shuf	0.0376584	0.0195534	3
EPB41L5_wgs	alt	-0.0939924	0.0222911	3
EPB41L5_wgs	ref	-0.0942125	0.049897	3
EPB41L5_wgs	shuf	-0.0187403	0.0189204	3
EPM2AIP1_wgs	alt	0.0151619	0.0310329	2
EPM2AIP1_wgs	ref	-0.0843497	0.0277451	2
EPX_wgs	alt	-0.071663	0.0255698	3
EPX_wgs	ref	-0.0465554	0.0320847	3
EPX_wgs	shuf	-0.0129937	0.0110523	3
ERICH1_wgs	alt	-0.105189	0.0552241	2
ERICH1_wgs	ref	-0.183485	0.0289489	2
ERO1LB_wgs	alt	0.0271718	0.0615601	3
ERO1LB_wgs	ref	-0.137029	0.0457215	3
ERO1LB_wgs	shuf	-0.0152788	0.111055	3
ETF1_wgs	alt	-0.0464594	0.0359445	3
ETF1_wgs	ref	0.0172403	0.0497532	3
ETF1_wgs	shuf	0.018388	0.0384946	3
ETV3_wgs	alt	0.0668719	0.0780882	2
ETV3_wgs	ref	-0.138226	0.0377527	2
EXOC6_wgs	alt	0.103875	0.150791	2
EXOC6_wgs	ref	-0.170788	0.0453523	2
F2RL1_wgs	alt	-0.138448	0.0809583	2
F2RL1_wgs	ref	-0.207744	0.102507	2
F2RL3_wgs	alt	0.101185	0.0238288	2
F2RL3_wgs	ref	0.0959097	0.0162822	2
FAM101B_wgs	alt	-0.106582	0.0343448	3
FAM101B_wgs	ref	-0.123041	0.024002	3
FAM101B_wgs	shuf	-0.189094	0.0509407	3
FAM127A_ssc	alt	0.0269008	0.0145247	2
FAM127A_ssc	ref	0.0505118	0.039476	2
FAM26E_wgs	alt	-0.00367957	0.0790637	2
FAM26E_wgs	ref	-0.043776	0.0297221	2
FAM57A_wgs	alt	-0.183735	0.143061	2
FAM57A_wgs	ref	-0.0244481	0.0756707	2
FAM69A_wgs	alt	-0.0810218	0.0882835	1
FAM83F_wgs	alt	-0.102695	0.0343153	3
FAM83F_wgs	ref	-0.114879	0.0255936	3
FAM83F_wgs	shuf	-0.0771401	0.0208206	3
FANCC_wgs	alt	-0.0208257	0.0306372	3
FANCC_wgs	ref	-0.0129383	0.0335306	3
FANCC_wgs	shuf	-0.143654	0.0451051	3
FANCM_wgs	alt	0.0190295	0.0431805	2
FANCM_wgs	ref	0.0665855	0.0232837	2
FARP2_wgs	alt	-0.00973624	0.0339439	2
FARP2_wgs	ref	-0.0384897	0.0385548	2
FAXC_wgs	alt	0.0614885	0.0522549	3
FAXC_wgs	ref	-0.0155797	0.02238	3
FAXC_wgs	shuf	-0.0307696	0.0424444	3
FBRSL1_wgs	alt	0.0303584	0.0465452	3
FBRSL1_wgs	ref	0.059641	0.0696919	3
FBRSL1_wgs	shuf	-0.120262	0.144342	3
FBXO31_wgs	alt	-0.0213699	0.018199	2
FBXO31_wgs	ref	-0.00897172	0.0205639	2
FBXO44_wgs	alt	0.0369055	0.0220936	3
FBXO44_wgs	ref	0.00673835	0.0498845	3
FBXO44_wgs	shuf	-0.0089773	0.0207976	3
FER_wgs	alt	0.0976185	0.0531156	2
FER_wgs	ref	0.140907	0.051256	2
FGD4_wgs	alt	-0.0843311	0.0163408	3
FGD4_wgs	ref	0.00864988	0.0447306	3
FGD4_wgs	shuf	0.042602	0.0303018	3
FIGN.1_wgs	alt	-0.128094	0.0346309	3
FIGN.1_wgs	ref	-0.0786377	0.0392041	3
FIGN.1_wgs	shuf	-0.172433	0.0472632	3
FIGN_wgs	alt	-0.142999	0.0369285	3
FIGN_wgs	ref	-0.0110485	0.0170633	3
FIGN_wgs	shuf	-0.091994	0.0312191	3
FKTN_wgs	alt	-0.0842299	0.0565453	2
FKTN_wgs	ref	-0.0488987	0.0514182	2
FLI1_wgs	alt	-0.0755734	0.0687237	2
FLI1_wgs	ref	-0.599728	0.649825	2
FLJ14816_wgs	alt	-0.0327888	0.0312032	3
FLJ14816_wgs	ref	0.00237222	0.0281511	3
FLJ14816_wgs	shuf	-0.00160551	0.0230407	3
FLVCR1_wgs	alt	-0.177803	0.0475112	2
FLVCR1_wgs	ref	-0.0858074	0.0270549	2
FMN2_wgs	alt	-0.16542	0.0596154	2
FMN2_wgs	ref	-0.0108699	0.104324	2
FNBP1L_wgs	alt	-0.028674	0.0456172	3
FNBP1L_wgs	ref	-0.0925603	0.0406354	3
FNBP1L_wgs	shuf	-0.16321	0.0337449	3
FOSL2_wgs	alt	-0.0502359	0.048003	3
FOSL2_wgs	ref	-0.0195739	0.0205458	3
FOSL2_wgs	shuf	0.0817396	0.0324559	3
FRAS1.1_wgs	alt	-0.0946135	0.0545715	3
FRAS1.1_wgs	ref	-0.121566	0.0391372	3
FRAS1.1_wgs	shuf	-0.0733306	0.0250279	3
FRAS1_wgs	alt	-0.0651541	0.0474295	3
FRAS1_wgs	ref	-0.280198	0.183401	3
FRAS1_wgs	shuf	-0.109651	0.0383446	3
FRK.1_wgs	alt	0.0277547	0.0128217	3
FRK.1_wgs	ref	0.0346697	0.0184652	3
FRK.1_wgs	shuf	0.0148883	0.0148305	3
FRK_wgs	alt	-0.0991117	0.0560347	3
FRK_wgs	ref	-0.151447	0.0301612	3
FRK_wgs	shuf	-0.45251	0.0754822	3
FSD1L_wgs	alt	-0.0705573	0.121977	2
FSD1L_wgs	ref	-0.2144	0.147887	2
FST_wgs	alt	0.140939	0.0683998	2
FST_wgs	ref	0.052853	0.0595732	2
FTO_wgs	alt	0.0436055	0.0397291	2
FTO_wgs	ref	0.0426637	0.0383483	2
FXYD3_wgs	alt	0.207225	0.0353395	2
FXYD3_wgs	ref	0.170406	0.0203683	2
GABPB2_wgs	alt	-0.0392812	0.0561989	2
GABPB2_wgs	ref	-0.0710947	0.0299448	2
GALNT11_wgs	alt	0.0164224	0.0572555	3
GALNT11_wgs	ref	-0.00568428	0.0392897	3
GALNT11_wgs	shuf	-0.0306352	0.0523871	3
GDNF_wgs	alt	-0.218907	0.0582717	3
GDNF_wgs	ref	-0.0604412	0.0673148	3
GDNF_wgs	shuf	-0.0201144	0.0761107	3
GET4_wgs	alt	0.111392	0.0388149	2
GET4_wgs	ref	0.099584	0.0286612	2
GFOD1_wgs	alt	0.0134501	0.0172293	3
GFOD1_wgs	ref	0.000218575	0.0288277	3
GFOD1_wgs	shuf	-0.0288977	0.0243678	3
GJA1_wgs	alt	-0.167521	0.0290906	3
GJA1_wgs	ref	-0.189221	0.0305902	3
GJA1_wgs	shuf	-0.167819	0.127024	3
GJA3_wgs	alt	-0.107689	0.0740161	2
GJA3_wgs	ref	-0.146758	0.0600721	2
GLCCI1_wgs	alt	-0.0860614	0.0404998	2
GLCCI1_wgs	ref	0.00655539	0.0459366	2
GLYAT_wgs	alt	-0.00109329	0.0435609	3
GLYAT_wgs	ref	-0.0600599	0.0411537	3
GLYAT_wgs	shuf	0.0150348	0.0278595	3
GMPS_wgs	alt	0.0426134	0.0120388	2
GMPS_wgs	ref	0.0777811	0.0245733	2
GNB1L_wgs	alt	0.00945156	0.024215	2
GNB1L_wgs	ref	-0.0122909	0.0292378	2
GNB4_wgs	alt	-0.214115	0.138007	3
GNB4_wgs	ref	0.080844	0.0608832	3
GNB4_wgs	shuf	-0.0140953	0.0302501	3
GPR132_wgs	alt	0.082063	0.047627	2
GPR132_wgs	ref	0.0653371	0.0254905	2
GPR85_wgs	alt	-0.143261	0.134384	3
GPR85_wgs	ref	-0.273193	0.173232	3
GPR85_wgs	shuf	-0.310645	0.02877	3
GPR88_wgs	alt	-0.117996	0.0726911	3
GPR88_wgs	ref	-0.0789824	0.0547301	3
GPR88_wgs	shuf	-0.0681306	0.0308754	3
GPR98_wgs	alt	-0.180657	0.04229	2
GPR98_wgs	ref	-0.104591	0.0548718	2
GRAMD2_ssc	alt	-0.0907838	0.122583	2
GRAMD2_ssc	ref	-0.0213708	0.0330982	2
GRIK2_wgs	alt	0.0716458	0.147909	3
GRIK2_wgs	ref	0.018102	0.0809723	3
GRIK2_wgs	shuf	-0.271505	0.118768	3
GRK4_wgs	alt	-0.0407379	0.0138659	3
GRK4_wgs	ref	-0.0150206	0.0179256	3
GRK4_wgs	shuf	-0.0438588	0.0297809	3
GRM6_wgs	alt	-0.0767061	0.02581	3
GRM6_wgs	ref	-0.0541749	0.0359231	3
GRM6_wgs	shuf	-0.0223521	0.0281968	3
GRXCR1_wgs	alt	-0.0948632	0.0577264	2
GRXCR1_wgs	ref	-0.224271	0.0641465	2
GSG1L_wgs	alt	-0.0216435	0.0158266	3
GSG1L_wgs	ref	0.00688927	0.0345624	3
GSG1L_wgs	shuf	0.0606784	0.0447473	3
GSKIP_wgs	alt	-0.0259535	0.0567368	3
GSKIP_wgs	ref	-0.0722729	0.0628792	3
GSKIP_wgs	shuf	-0.169353	0.0785815	3
GSPT1_wgs	alt	-0.0565783	0.0190847	2
GSPT1_wgs	ref	0.0252772	0.0345898	2
GSTA1_ssc	alt	-0.0491923	0.0213621	3
GSTA1_ssc	ref	-0.228263	0.285332	3
GSTA1_ssc	shuf	-0.140296	0.0344143	3
GSTA2_wgs	alt	-0.216946	0.0915536	3
GSTA2_wgs	ref	-0.144888	0.0496277	3
GSTA2_wgs	shuf	-0.0718988	0.0549812	3
GTF2H1_wgs	alt	-0.0633872	0.0357974	2
GTF2H1_wgs	ref	-0.183287	0.139241	2
GTPBP2_wgs	alt	-0.098374	0.0357373	2
GTPBP2_wgs	ref	-0.0465049	0.0260167	2
GTPBP6_ssc	alt	0.0159836	0.0208015	2
GTPBP6_ssc	ref	0.0726224	0.0166805	2
GUCY1A2_wgs	alt	-0.171268	0.0394737	1
GUCY1B3_wgs	alt	-0.0427448	0.073026	3
GUCY1B3_wgs	ref	-0.176086	0.0586177	3
GUCY1B3_wgs	shuf	-0.1945	0.171877	3
GXYLT1.1_wgs	alt	0.0718239	0.0264146	2
GXYLT1.1_wgs	ref	0.0103588	0.0197024	2
GXYLT1_wgs	alt	-0.00952405	0.0528322	2
GXYLT1_wgs	ref	-0.0669933	0.106205	2
GYPA_wgs	alt	-0.119861	0.0928535	3
GYPA_wgs	ref	0.0296581	0.150663	3
GYPA_wgs	shuf	-0.0641871	0.0561009	3
HAP1_wgs	alt	0.372998	0.0490854	2
HAP1_wgs	ref	0.13913	0.208749	2
HDGFRP3_wgs	alt	-0.0546355	0.0632075	3
HDGFRP3_wgs	ref	-0.263019	0.281364	3
HDGFRP3_wgs	shuf	0.102905	0.183136	3
HECA_wgs	alt	-0.0693045	0.0778586	3
HECA_wgs	ref	-0.0905471	0.0546249	3
HECA_wgs	shuf	-0.333529	0.113613	3
HELLS_wgs	alt	-0.0797604	0.0608056	3
HELLS_wgs	ref	-0.153783	0.0986595	3
HELLS_wgs	shuf	-0.0848276	0.0532744	3
HERC3_wgs	alt	-0.0396983	0.0282287	2
HERC3_wgs	ref	-0.0208325	0.0293161	2
HHAT_wgs	alt	-0.0183136	0.022064	3
HHAT_wgs	ref	-0.014655	0.034784	3
HHAT_wgs	shuf	-0.123019	0.0299343	3
HIST1H2BJ_wgs	alt	-0.0711504	0.0476145	3
HIST1H2BJ_wgs	ref	0.0254595	0.0243549	3
HIST1H2BJ_wgs	shuf	-0.0979456	0.0246846	3
HIST1H2BN_wgs	alt	-0.0458994	0.0444793	2
HIST1H2BN_wgs	ref	-0.0214884	0.0214992	2
HK2_wgs	alt	-0.0427313	0.0512873	2
HK2_wgs	ref	-0.129786	0.0253393	2
HLF_wgs	alt	0.0230557	0.0472543	3
HLF_wgs	ref	-0.0638538	0.0401685	3
HLF_wgs	shuf	-0.0284236	0.02616	3
HMGB1_wgs	alt	-0.0764247	0.0552799	2
HMGB1_wgs	ref	-0.000197156	0.0364174	2
HNRNPUL1_wgs	alt	0.013548	0.0334383	2
HNRNPUL1_wgs	ref	0.0354712	0.0335224	2
HOXC11_wgs	alt	0.140828	0.0166054	3
HOXC11_wgs	ref	0.125513	0.0195582	3
HOXC11_wgs	shuf	0.0711184	0.0229937	3
HS3ST1_wgs	alt	0.157578	0.034478	3
HS3ST1_wgs	ref	0.146903	0.025472	3
HS3ST1_wgs	shuf	-0.218154	0.0429585	3
HSF2BP_wgs	alt	-0.122145	0.0526311	3
HSF2BP_wgs	ref	-0.0322567	0.0404801	3
HSF2BP_wgs	shuf	0.0238871	0.0336176	3
ICMT_wgs	alt	-0.0254364	0.0239101	2
ICMT_wgs	ref	0.00497785	0.0320382	2
ICOSLG_wgs	alt	0.0479658	0.0323194	2
ICOSLG_wgs	ref	0.0711131	0.0202679	2
IDE_wgs	alt	-0.0481704	0.0286528	2
IDE_wgs	ref	-0.00865731	0.0496713	2
IFNE_wgs	ref	-0.173496	0.121345	1
IFNLR1_wgs	alt	0.0595585	0.0262868	3
IFNLR1_wgs	ref	0.067784	0.0165213	3
IFNLR1_wgs	shuf	0.105002	0.00931829	3
IGF1_wgs	alt	-0.020906	0.0192396	2
IGF1_wgs	ref	0.0389613	0.0241253	2
IGF1R_wgs	alt	-0.110461	0.0652574	2
IGF1R_wgs	ref	-0.109306	0.0234916	2
IGFBP4_wgs	alt	-0.0430703	0.0233886	3
IGFBP4_wgs	ref	-0.0275184	0.0322681	3
IGFBP4_wgs	shuf	0.071883	0.0264891	3
IKBKAP_wgs	alt	-0.0440097	0.0436385	3
IKBKAP_wgs	ref	0.0222354	0.0484512	3
IKBKAP_wgs	shuf	-0.078839	0.0527742	3
IKBKB_wgs	alt	0.0190621	0.0312214	3
IKBKB_wgs	ref	0.000171108	0.0412549	3
IKBKB_wgs	shuf	-0.125628	0.0277949	3
IKZF4_wgs	alt	0.0183116	0.0663684	3
IKZF4_wgs	ref	-0.0525624	0.0693147	3
IKZF4_wgs	shuf	-0.0348823	0.0326385	3
IL10_wgs	alt	0.0298298	0.0434539	3
IL10_wgs	ref	-0.048192	0.0351574	3
IL10_wgs	shuf	-0.0443324	0.0378421	3
IL17A_wgs	alt	0.012419	0.0601905	3
IL17A_wgs	ref	-0.0315839	0.0444713	3
IL17A_wgs	shuf	-0.190765	0.0550582	3
IL17RA_wgs	alt	-0.0755721	0.0360082	2
IL17RA_wgs	ref	-0.0586304	0.0291801	2
IL20RB_wgs	alt	-0.0811302	0.0362794	3
IL20RB_wgs	ref	0.0437871	0.0198136	3
IL20RB_wgs	shuf	-0.155224	0.0805458	3
INHBA_wgs	alt	-0.00649071	0.0476465	3
INHBA_wgs	ref	-0.0387214	0.032683	3
INHBA_wgs	shuf	-0.0610504	0.0172036	3
INO80C_wgs	alt	-0.0482458	0.0499673	3
INO80C_wgs	ref	-0.106441	0.0280107	3
INO80C_wgs	shuf	-0.102372	0.0210977	3
INPP4A_wgs	alt	-0.120739	0.112375	2
INPP4A_wgs	ref	0.00382764	0.0361917	2
INPP5F_wgs	alt	-0.00476533	0.0216329	3
INPP5F_wgs	ref	0.0774595	0.0246572	3
INPP5F_wgs	shuf	0.0251814	0.0280653	3
INSL4_wgs	alt	0.0533203	0.0701424	2
INSL4_wgs	ref	0.0356327	0.0320572	2
IP6K1_wgs	alt	0.0758384	0.0385384	3
IP6K1_wgs	ref	0.0680943	0.0128757	3
IP6K1_wgs	shuf	0.0531518	0.0234891	3
IPO5_wgs	alt	-0.0753044	0.0343658	2
IPO5_wgs	ref	-0.0236266	0.0406339	2
IRGQ.1_wgs	alt	-0.0367273	0.0415777	2
IRGQ.1_wgs	ref	-0.0463823	0.0342855	2
IRGQ_wgs	alt	-0.121907	0.0448058	3
IRGQ_wgs	ref	-0.04722	0.040132	3
IRGQ_wgs	shuf	0.268828	0.0355335	3
IRS1_wgs	alt	-0.0970327	0.0330003	3
IRS1_wgs	ref	-0.0187629	0.0327625	3
IRS1_wgs	shuf	-0.0177309	0.0299473	3
ITGA9_wgs	alt	-0.0584089	0.0268174	2
ITGA9_wgs	ref	-0.141953	0.0785065	2
ITGAV_wgs	shuf	-0.133053	0.0560346	1
ITGB6_wgs	alt	-0.245539	0.0423399	2
ITGB6_wgs	ref	-0.168492	0.0422489	2
ITGB8_wgs	alt	0.0451702	0.148857	3
ITGB8_wgs	ref	-0.0810105	0.0589794	3
ITGB8_wgs	shuf	0.172956	0.0611039	3
KBTBD11_wgs	alt	-0.118411	0.0236064	2
KBTBD11_wgs	ref	-0.186122	0.0379509	2
KCNC4_ssc	alt	-0.0567666	0.0175508	2
KCNC4_ssc	ref	-0.0110333	0.0213471	2
KCNJ12_wgs	alt	0.121939	0.0134663	2
KCNJ12_wgs	ref	0.13634	0.0171079	2
KCNK1_wgs	alt	-0.229066	0.0420772	2
KCNK1_wgs	ref	-0.243988	0.125678	2
KCNK3_wgs	alt	0.121993	0.0265029	2
KCNK3_wgs	ref	0.122209	0.0381952	2
KCNMA1.1_wgs	alt	0.0357327	0.0380978	2
KCNMA1.1_wgs	ref	-0.149381	0.22021	2
KCNMA1_wgs	alt	-0.0376461	0.0465864	2
KCNMA1_wgs	ref	0.0508138	0.0530621	2
KCNMB4_wgs	alt	-0.0462492	0.0377866	2
KCNMB4_wgs	ref	-0.182796	0.0675999	2
KCNS1_wgs	alt	-0.0578447	0.042937	3
KCNS1_wgs	ref	-0.00671153	0.0139411	3
KCNS1_wgs	shuf	-0.036388	0.0504364	3
KCTD20_wgs	alt	-0.0107756	0.0575381	3
KCTD20_wgs	ref	-0.0434897	0.0504166	3
KCTD20_wgs	shuf	-0.172	0.0373203	3
KDSR_wgs	alt	-0.0790126	0.0573455	3
KDSR_wgs	ref	-0.0487415	0.0498527	3
KDSR_wgs	shuf	-0.555786	0.307405	3
KIAA0226_ssc	alt	-0.0229594	0.0299412	3
KIAA0226_ssc	ref	-0.0483339	0.0618901	3
KIAA0226_ssc	shuf	-0.0920166	0.0324169	3
KIAA0247_wgs	alt	0.0700139	0.0404682	2
KIAA0247_wgs	ref	0.0699766	0.0477021	2
KIAA0319L_wgs	alt	-0.126747	0.0237739	2
KIAA0319L_wgs	ref	-0.114605	0.0307564	2
KIAA0930_wgs	alt	0.0147219	0.146865	3
KIAA0930_wgs	ref	0.0387609	0.0410069	3
KIAA0930_wgs	shuf	-0.1066	0.0838437	3
KIAA1377_wgs	alt	-0.0196923	0.0464738	3
KIAA1377_wgs	ref	-0.100496	0.0447577	3
KIAA1377_wgs	shuf	-0.0694669	0.0866915	3
KIAA1456_wgs	alt	-0.0279062	0.0244942	3
KIAA1456_wgs	ref	-0.0961257	0.0580031	3
KIAA1456_wgs	shuf	-0.171278	0.0323506	3
KIAA1522_wgs	alt	-0.0161538	0.108373	3
KIAA1522_wgs	ref	-0.898988	0.381853	3
KIAA1522_wgs	shuf	0.0416511	0.0606425	3
KIAA1751.1_ssc	alt	0.0649615	0.0244648	3
KIAA1751.1_ssc	ref	0.101828	0.00956874	3
KIAA1751.1_ssc	shuf	-0.0996508	0.0217724	3
KIAA1751.2_ssc	alt	0.0863024	0.0130066	2
KIAA1751.2_ssc	ref	0.111198	0.0215725	2
KIAA1751.3_ssc	alt	0.0733045	0.0115793	3
KIAA1751.3_ssc	ref	0.0781246	0.0193832	3
KIAA1751.3_ssc	shuf	-0.010913	0.0383929	3
KIAA1751_ssc	alt	0.0637966	0.0232155	3
KIAA1751_ssc	ref	0.0855934	0.0161525	3
KIAA1751_ssc	shuf	0.0156505	0.0266559	3
KIAA1755_wgs	alt	0.0137636	0.0249945	3
KIAA1755_wgs	ref	0.0155551	0.0118432	3
KIAA1755_wgs	shuf	-0.00642636	0.0174517	3
KIT_wgs	alt	-0.138052	0.0726442	3
KIT_wgs	ref	-0.0705454	0.0309561	3
KIT_wgs	shuf	0.00101318	0.0294251	3
KLF2_wgs	alt	0.0225529	0.0255525	2
KLF2_wgs	ref	0.0165188	0.0270124	2
KLF5_wgs	alt	-0.223305	0.200213	3
KLF5_wgs	ref	0.0772959	0.272591	3
KLF5_wgs	shuf	-0.0416164	0.0564649	3
KLHL3_wgs	alt	-0.0448295	0.0271559	2
KLHL3_wgs	ref	0.0418803	0.0473447	2
KNCN_ssc	alt	-0.00520893	0.0154501	2
KNCN_ssc	ref	0.0107448	0.0133619	2
KNDC1_wgs	alt	-0.022756	0.0249208	3
KNDC1_wgs	ref	-0.0524824	0.0162927	3
KNDC1_wgs	shuf	0.0377409	0.0183742	3
L1TD1_wgs	alt	0.00833321	0.0638701	3
L1TD1_wgs	ref	-0.0499593	0.0523056	3
L1TD1_wgs	shuf	-0.137769	0.0735943	3
LAMB3_wgs	alt	-0.1299	0.0208252	3
LAMB3_wgs	ref	-0.0121474	0.0198558	3
LAMB3_wgs	shuf	-0.11008	0.0463959	3
LAPTM5_wgs	alt	-0.0474898	0.0419421	3
LAPTM5_wgs	ref	-0.0120782	0.0328857	3
LAPTM5_wgs	shuf	0.0308783	0.0289967	3
LASP1_wgs	alt	0.0267897	0.0208553	3
LASP1_wgs	ref	0.110874	0.0289871	3
LASP1_wgs	shuf	0.0594967	0.0479807	3
LENG8.1_wgs	alt	-0.0440223	0.0129785	3
LENG8.1_wgs	ref	0.0177157	0.0190467	3
LENG8.1_wgs	shuf	0.0691105	0.0165271	3
LENG8_wgs	alt	0.12064	0.0174244	3
LENG8_wgs	ref	0.085029	0.0204426	3
LENG8_wgs	shuf	0.0924518	0.0223589	3
LGSN_wgs	alt	0.00607002	0.0298205	3
LGSN_wgs	ref	0.00944301	0.0363428	3
LGSN_wgs	shuf	0.016246	0.0160476	3
LHFPL2_wgs	alt	-0.106511	0.0219672	3
LHFPL2_wgs	ref	-0.0930585	0.015606	3
LHFPL2_wgs	shuf	-0.121451	0.0455603	3
LHX3_wgs	alt	0.0926328	0.0192341	3
LHX3_wgs	ref	0.0872706	0.0138043	3
LHX3_wgs	shuf	0.131413	0.0103742	3
LILRA6_wgs	alt	-0.0047701	0.025083	3
LILRA6_wgs	ref	-0.00698324	0.0843551	3
LILRA6_wgs	shuf	-0.0766082	0.046348	3
LIN7C_wgs	alt	0.052512	0.0166619	2
LIN7C_wgs	ref	0.0161163	0.0308978	2
LIN9_wgs	alt	-0.164416	0.076238	2
LIN9_wgs	ref	0.17715	0.0553424	2
LMX1B_wgs	alt	-0.0915711	0.0245436	2
LMX1B_wgs	ref	-0.0659719	0.027026	2
LONP2_wgs	alt	-0.0197648	0.0368455	3
LONP2_wgs	ref	0.000786731	0.0317716	3
LONP2_wgs	shuf	0.0134821	0.0399214	3
LPGAT1_wgs	alt	-0.0254888	0.0278609	3
LPGAT1_wgs	ref	0.065297	0.0232519	3
LPGAT1_wgs	shuf	-0.0665153	0.0518416	3
LPXN_wgs	alt	-0.0267556	0.149034	3
LPXN_wgs	ref	-0.320655	0.145595	3
LPXN_wgs	shuf	-0.169626	0.0470821	3
LRCH1_wgs	alt	-0.159749	0.0297462	3
LRCH1_wgs	ref	0.0320021	0.0956266	3
LRCH1_wgs	shuf	0.0307726	0.0322691	3
LRRC15_wgs	alt	0.0800484	0.0196987	3
LRRC15_wgs	ref	0.174532	0.0161681	3
LRRC15_wgs	shuf	0.0187383	0.0165488	3
LRRC8C_wgs	alt	0.173195	0.225591	2
LRRC8C_wgs	ref	-0.0609546	0.0529505	2
LSMEM2_wgs	alt	0.00590132	0.0178563	3
LSMEM2_wgs	ref	0.0835744	0.0157146	3
LSMEM2_wgs	shuf	0.0296956	0.0128387	3
LTN1_wgs	alt	0.0115984	0.0784949	2
LTN1_wgs	ref	-0.0515228	0.0523816	2
LUZP2_wgs	ref	0.211387	0.0536165	2
LUZP2_wgs	shuf	-0.269684	0.0651333	2
LYRM2_wgs	alt	-0.0159858	0.0351565	2
LYRM2_wgs	ref	-0.039947	0.0314382	2
LYRM7_wgs	alt	-0.0459662	0.023445	2
LYRM7_wgs	ref	-0.0212202	0.024776	2
MAK_ssc	alt	0.0177856	0.0265828	3
MAK_ssc	ref	0.0514517	0.0184245	3
MAK_ssc	shuf	0.0382633	0.0241042	3
MAP1B_wgs	alt	-0.172674	0.0380451	2
MAP1B_wgs	ref	-0.343794	0.280824	2
MAP2K3_wgs	alt	0.00975592	0.0115565	3
MAP2K3_wgs	ref	-0.0279305	0.027933	3
MAP2K3_wgs	shuf	-0.0441837	0.0131957	3
MAP4_wgs	alt	0.0495952	0.0156868	2
MAP4_wgs	ref	0.0652737	0.0151789	2
MAPKAP1.1_wgs	alt	-0.0503199	0.0143439	3
MAPKAP1.1_wgs	ref	-0.00370243	0.0140437	3
MAPKAP1.1_wgs	shuf	-0.0348097	0.033775	3
MAPKAP1_wgs	alt	0.208934	0.227377	2
MAPKAP1_wgs	ref	-0.0745147	0.0850118	2
MARVELD2_wgs	alt	0.01595	0.0535108	2
MARVELD2_wgs	ref	0.0546422	0.0207743	2
MAST3_wgs	alt	-0.0285357	0.0335463	3
MAST3_wgs	ref	-0.0209038	0.0247246	3
MAST3_wgs	shuf	0.0178545	0.0212364	3
MAVS_wgs	alt	-0.0238003	0.0121689	3
MAVS_wgs	ref	0.00323396	0.0210758	3
MAVS_wgs	shuf	-0.0345366	0.0110754	3
MBOAT2_wgs	alt	-0.193033	0.0759554	2
MBOAT2_wgs	ref	0.0077994	0.0629748	2
MCF2L_wgs	alt	-0.0436518	0.0702942	3
MCF2L_wgs	ref	-0.259543	0.0437759	3
MCF2L_wgs	shuf	-0.0747945	0.0914584	3
MCF2L2_wgs	alt	0.520816	0.134484	2
MCF2L2_wgs	ref	-0.98898	0.237973	2
MED13_wgs	ref	0.119424	0.0424704	1
MEGF9_wgs	alt	-0.0112597	0.0367473	2
MEGF9_wgs	ref	-0.0591064	0.0334246	2
MFN2_wgs	alt	-0.00379921	0.0457796	2
MFN2_wgs	ref	0.0112735	0.0134898	2
MGAT1_wgs	alt	-0.0357005	0.0321047	2
MGAT1_wgs	ref	-0.0354828	0.0282752	2
MGAT3_wgs	alt	0.0426064	0.0410958	3
MGAT3_wgs	ref	0.0202625	0.0289781	3
MGAT3_wgs	shuf	0.0216658	0.013616	3
MICB_wgs	alt	0.0156688	0.0178886	3
MICB_wgs	ref	0.0173346	0.0351828	3
MICB_wgs	shuf	0.000992029	0.0312185	3
MINK1_ssc	alt	-0.0487463	0.0308703	2
MINK1_ssc	ref	0.0168989	0.021393	2
MKX_wgs	alt	-0.431345	0.190843	1
MLXIP_wgs	alt	-0.00724187	0.0214981	2
MLXIP_wgs	ref	-0.00609591	0.0117205	2
MOBP_wgs	alt	0.00577305	0.0429123	3
MOBP_wgs	ref	0.00782717	0.0617171	3
MOBP_wgs	shuf	-0.0540663	0.0519471	3
MPV17L_wgs	alt	0.0451165	0.0200703	2
MPV17L_wgs	ref	0.0832034	0.0177233	2
MRPL17_wgs	alt	-0.113114	0.055811	2
MRPL17_wgs	ref	-0.031112	0.150083	2
MRPL54_ssc	alt	0.0675592	0.0122087	3
MRPL54_ssc	ref	0.0438963	0.0235078	3
MRPL54_ssc	shuf	0.0274408	0.0290913	3
MSL2_wgs	alt	0.0616011	0.0482512	3
MSL2_wgs	ref	-0.00991902	0.0393945	3
MSL2_wgs	shuf	0.0631224	0.0884998	3
MTMR6_wgs	alt	-0.0177879	0.0366119	2
MTMR6_wgs	ref	0.0456036	0.0815807	2
MTR_wgs	alt	0.0460992	0.0242956	2
MTR_wgs	ref	0.0238804	0.0361924	2
MUC2_ssc	alt	0.0453299	0.0202018	2
MUC2_ssc	ref	0.0506222	0.0142598	2
MUC2_wgs	alt	0.076317	0.0196489	3
MUC2_wgs	ref	0.0898422	0.0261147	3
MUC2_wgs	shuf	0.0676007	0.015133	3
MYCBP2_wgs	alt	-0.243973	0.113544	3
MYCBP2_wgs	ref	-0.10268	0.0752156	3
MYCBP2_wgs	shuf	0.0140646	0.114161	3
MYO9B_wgs	alt	0.163456	0.011331	2
MYO9B_wgs	ref	0.147507	0.0243922	2
MYRF_wgs	alt	0.114254	0.030085	2
MYRF_wgs	ref	0.0427906	0.0140191	2
MYT1_wgs	alt	0.0866283	0.0138462	2
MYT1_wgs	ref	0.0774769	0.0338777	2
NAA50_wgs	alt	0.0598954	0.0579033	2
NAA50_wgs	ref	0.149735	0.0592545	2
NDNL2_wgs	alt	0.130286	0.106968	1
NEDD1_wgs	shuf	-0.0156317	0.236657	1
NFAM1_wgs	alt	0.194525	0.023367	2
NFAM1_wgs	ref	0.178483	0.0200393	2
NHLRC2_wgs	alt	-0.0218967	0.0923671	2
NHLRC2_wgs	ref	-0.0866929	0.0458338	2
NINJ2_wgs	alt	-0.0404848	0.0306455	2
NINJ2_wgs	ref	-0.085146	0.0414617	2
NIPA1_wgs	alt	0.0454002	0.0270029	3
NIPA1_wgs	ref	0.0561686	0.0367142	3
NIPA1_wgs	shuf	-0.245291	0.193857	3
NME9_wgs	alt	-0.0106083	0.029449	2
NME9_wgs	ref	-0.0570034	0.0464278	2
NR2F2_wgs	alt	0.159304	0.0486121	2
NR2F2_wgs	ref	0.0101776	0.0765614	2
NRARP_wgs	alt	-0.107867	0.0922585	3
NRARP_wgs	ref	-0.105689	0.0434911	3
NRARP_wgs	shuf	-0.107943	0.106889	3
NRXN1_wgs	alt	-0.0689392	0.0373384	3
NRXN1_wgs	ref	-0.148746	0.0394578	3
NRXN1_wgs	shuf	-0.0338305	0.0854351	3
NSL1_wgs	alt	0.0255867	0.0405557	3
NSL1_wgs	ref	-0.0242939	0.0470633	3
NSL1_wgs	shuf	-0.185053	0.101756	3
NT5DC3_wgs	alt	-0.121921	0.0577219	2
NT5DC3_wgs	ref	-0.113506	0.0259687	2
NTN1_wgs	alt	0.0934044	0.017574	2
NTN1_wgs	ref	0.0577546	0.0143243	2
NUDT12_wgs	ref	-0.104939	0.099111	2
NUDT12_wgs	shuf	-0.177811	0.0779095	2
NUDT14_ssc	alt	0.0300627	0.0175857	2
NUDT14_ssc	ref	0.00424576	0.0313134	2
NUDT3_wgs	alt	-0.0622383	0.0340125	3
NUDT3_wgs	ref	-0.126518	0.020113	3
NUDT3_wgs	shuf	-0.0809961	0.0442827	3
NUPL1_wgs	alt	0.267929	0.0556148	2
NUPL1_wgs	ref	0.20406	0.176272	2
NXN_wgs	alt	-0.0408781	0.0121802	2
NXN_wgs	ref	-0.0874793	0.0192291	2
OLFM3_wgs	alt	-0.105106	0.0396026	2
OLFM3_wgs	ref	0.00898036	0.0517752	2
OLFML2A_wgs	alt	-0.0358006	0.0128996	2
OLFML2A_wgs	ref	-0.0134261	0.01716	2
OR2H1_wgs	alt	-0.113528	0.0283142	2
OR2H1_wgs	ref	-0.109478	0.027714	2
ORMDL1_wgs	ref	-0.521395	0.249066	1
OSCAR.1_wgs	alt	0.131209	0.0175846	2
OSCAR.1_wgs	ref	0.102275	0.012195	2
OSCAR_wgs	alt	0.108249	0.0203592	2
OSCAR_wgs	ref	0.102069	0.023064	2
OTUB2_wgs	alt	0.0564905	0.0254293	2
OTUB2_wgs	ref	-0.0471679	0.0479756	2
OXR1_wgs	alt	-0.141065	0.0441261	3
OXR1_wgs	ref	-0.120409	0.0293302	3
OXR1_wgs	shuf	-0.186222	0.0681087	3
P2RX3_ssc	alt	0.0560072	0.0175225	2
P2RX3_ssc	ref	0.0757703	0.0182685	2
P2RX7_wgs	alt	-0.193983	0.0699165	3
P2RX7_wgs	ref	-0.0406711	0.13285	3
P2RX7_wgs	shuf	0.0170406	0.109358	3
PABPN1L_wgs	alt	-0.0685377	0.0226993	2
PABPN1L_wgs	ref	0.0276264	0.0505225	2
PAEP_wgs	alt	0.116015	0.0192948	2
PAEP_wgs	ref	0.104264	0.0381831	2
PALM2-AKAP2_wgs	alt	-0.0796041	0.0260697	3
PALM2-AKAP2_wgs	ref	0.00900204	0.0581664	3
PALM2-AKAP2_wgs	shuf	-0.0153115	0.0395572	3
PAQR9_wgs	alt	-0.0458449	0.027035	2
PAQR9_wgs	ref	-0.0040139	0.0315431	2
PARK7_wgs	alt	-0.0506578	0.0379644	2
PARK7_wgs	ref	-0.0485321	0.0526863	2
PARP15_wgs	alt	-0.111189	0.0341171	3
PARP15_wgs	ref	-0.325189	0.266577	3
PARP15_wgs	shuf	-0.159374	0.098005	3
PARVB_wgs	alt	0.0649214	0.0312556	2
PARVB_wgs	ref	0.0564704	0.0376868	2
PAX5.1_wgs	alt	0.0696628	0.0175365	2
PAX5.1_wgs	ref	0.0867468	0.0327871	2
PAX5_wgs	alt	0.0261598	0.0317804	3
PAX5_wgs	ref	0.0595251	0.0305786	3
PAX5_wgs	shuf	0.00134072	0.0386498	3
PCBP3_wgs	alt	0.103222	0.02068	3
PCBP3_wgs	ref	0.129132	0.0163991	3
PCBP3_wgs	shuf	-0.0382107	0.020309	3
PCDH10_wgs	shuf	0.0138399	0.133141	1
PCDH17_wgs	alt	-0.0180637	0.160889	3
PCDH17_wgs	ref	-0.0454226	0.0421929	3
PCDH17_wgs	shuf	-0.223994	0.235955	3
PCDH7_wgs	alt	-0.0101687	0.0354321	3
PCDH7_wgs	ref	-0.0186544	0.0252563	3
PCDH7_wgs	shuf	-0.240285	0.0892058	3
PCDHA6_ssc	alt	-0.369252	0.117391	2
PCDHA6_ssc	ref	0.0128381	0.077323	2
PCDHB4_wgs	alt	-0.143739	0.0909699	2
PCDHB4_wgs	ref	-0.074557	0.115325	2
PCMT1_ssc	alt	-0.110029	0.0454248	3
PCMT1_ssc	ref	-0.157645	0.0394852	3
PCMT1_ssc	shuf	-0.0197604	0.0461213	3
PDCD1_wgs	alt	-0.0205292	0.0130871	3
PDCD1_wgs	ref	0.0270431	0.025959	3
PDCD1_wgs	shuf	0.0842231	0.0209902	3
PDCD5_wgs	alt	-0.20458	0.0366978	3
PDCD5_wgs	ref	-0.144098	0.0413773	3
PDCD5_wgs	shuf	-0.148531	0.124671	3
PDE7A_wgs	alt	0.0479266	0.0229808	2
PDE7A_wgs	ref	-0.00135695	0.0374095	2
PDE9A_ssc	alt	0.0402519	0.014564	3
PDE9A_ssc	ref	0.0356631	0.0269347	3
PDE9A_ssc	shuf	0.062762	0.0258859	3
PDIK1L_wgs	alt	-0.0570694	0.0559083	3
PDIK1L_wgs	ref	-0.0558286	0.0528376	3
PDIK1L_wgs	shuf	-0.234058	0.123839	3
PEX2.1_wgs	alt	-0.040677	0.019583	2
PEX2.1_wgs	ref	-0.026749	0.0360398	2
PEX2_wgs	alt	-0.192534	0.160412	2
PEX2_wgs	ref	0.0539666	0.088196	2
PGR.1_wgs	alt	-0.0295702	0.0357083	2
PGR.1_wgs	ref	-0.121046	0.0500334	2
PGR_wgs	alt	-0.0120392	0.04945	3
PGR_wgs	ref	0.114798	0.0689851	3
PGR_wgs	shuf	-0.144202	0.133999	3
PHF12_wgs	alt	0.132226	0.0422899	2
PHF12_wgs	ref	0.0606892	0.034948	2
PHF17_wgs	alt	-0.00844947	0.0422681	2
PHF17_wgs	ref	-0.131981	0.0442285	2
PHF21B_wgs	alt	-0.250227	0.114461	2
PHF21B_wgs	ref	-0.0963287	0.080408	2
PIGK_wgs	shuf	-0.263295	0.212575	1
PIGP_wgs	alt	-0.0915102	0.0486802	3
PIGP_wgs	ref	-0.152325	0.125157	3
PIGP_wgs	shuf	-0.0823638	0.0626314	3
PIGV_wgs	alt	-0.423123	0.0593524	3
PIGV_wgs	ref	-0.32926	0.158507	3
PIGV_wgs	shuf	-0.0372166	0.0929738	3
PIK3C2A_wgs	alt	-0.0370421	0.0304142	2
PIK3C2A_wgs	ref	-0.0670488	0.0376111	2
PIRT_wgs	alt	0.103165	0.0378523	3
PIRT_wgs	ref	0.0966844	0.0201123	3
PIRT_wgs	shuf	0.0604393	0.0167122	3
PKD1L2_wgs	alt	-0.0489325	0.0247637	2
PKD1L2_wgs	ref	-0.007846	0.0298559	2
PKHD1_wgs	alt	0.0795256	0.0878063	2
PKHD1_wgs	ref	0.0383377	0.0292492	2
PKP2_wgs	alt	-0.0782822	0.0451634	3
PKP2_wgs	ref	-0.147014	0.097399	3
PKP2_wgs	shuf	-0.215406	0.080333	3
PLA2R1_wgs	alt	-0.0865119	0.0425456	3
PLA2R1_wgs	ref	0.0842069	0.138645	3
PLA2R1_wgs	shuf	-0.172809	0.0408296	3
PLEKHA5_wgs	alt	-0.127103	0.0503864	3
PLEKHA5_wgs	ref	-0.0273815	0.0170808	3
PLEKHA5_wgs	shuf	0.0739994	0.0353298	3
PLEKHA6_wgs	alt	0.0457931	0.047263	3
PLEKHA6_wgs	ref	0.0115561	0.02925	3
PLEKHA6_wgs	shuf	-0.0180107	0.0252608	3
PLEKHG3_wgs	alt	-0.0246095	0.0367643	3
PLEKHG3_wgs	ref	0.0247143	0.0535336	3
PLEKHG3_wgs	shuf	0.00820429	0.0282345	3
PLEKHG4B_wgs	alt	-0.0330549	0.0964251	3
PLEKHG4B_wgs	ref	-0.0322036	0.0250279	3
PLEKHG4B_wgs	shuf	-0.157113	0.0659054	3
PLIN4_wgs	alt	0.0385029	0.0180735	3
PLIN4_wgs	ref	0.0310589	0.0155594	3
PLIN4_wgs	shuf	0.112763	0.0138703	3
PLK5_wgs	alt	0.220318	0.0225971	3
PLK5_wgs	ref	0.242281	0.026225	3
PLK5_wgs	shuf	0.0215348	0.0555574	3
POLI_wgs	alt	-0.129579	0.152813	1
POLR3D_ssc	alt	0.102369	0.0211514	3
POLR3D_ssc	ref	0.0570059	0.0188725	3
POLR3D_ssc	shuf	0.0895675	0.0215353	3
POLR3D_wgs	alt	0.103699	0.0173938	2
POLR3D_wgs	ref	0.05897	0.0215781	2
PPA2.1_ssc	alt	-0.14506	0.0257279	2
PPA2.1_ssc	ref	-0.195381	0.05168	2
PPA2_ssc	alt	-0.144843	0.0300343	2
PPA2_ssc	ref	-0.186484	0.0290994	2
PPAP2B_wgs	ref	0.0168286	0.0563217	1
PPARGC1A_wgs	alt	0.002899	0.0498236	3
PPARGC1A_wgs	ref	-0.0200193	0.0281393	3
PPARGC1A_wgs	shuf	0.0321564	0.020676	3
PPHLN1_wgs	alt	-0.0907419	0.026587	3
PPHLN1_wgs	ref	-0.0150525	0.0394794	3
PPHLN1_wgs	shuf	-0.135847	0.0445281	3
PPP1R3B_wgs	alt	-0.108724	0.0511397	2
PPP1R3B_wgs	ref	-0.102038	0.0283223	2
PPP1R9A_wgs	alt	-0.0980093	0.0227657	2
PPP1R9A_wgs	ref	-0.0750345	0.0228169	2
PPP2R2B_wgs	alt	-0.11623	0.125487	3
PPP2R2B_wgs	ref	0.125638	0.0370853	3
PPP2R2B_wgs	shuf	-0.336634	0.0749374	3
PPP3CB_wgs	alt	0.1419	0.0650316	3
PPP3CB_wgs	ref	-0.125934	0.14407	3
PPP3CB_wgs	shuf	-0.0687609	0.0338189	3
PPP4R2.1_wgs	alt	0.211891	0.0597616	3
PPP4R2.1_wgs	ref	0.457724	0.06404	3
PPP4R2.1_wgs	shuf	-0.609808	0.296548	3
PPP4R2_wgs	alt	-0.0528993	0.0441587	2
PPP4R2_wgs	ref	-0.127398	0.0430433	2
PRDM5_wgs	alt	0.0657343	0.03989	3
PRDM5_wgs	ref	-0.0184401	0.0452517	3
PRDM5_wgs	shuf	0.00572057	0.0234679	3
PREx4_dnvctl	ref	-0.179496	0.0429212	1
PRKAR1A.1_wgs	alt	0.0263783	0.0541094	3
PRKAR1A.1_wgs	ref	0.00488719	0.106238	3
PRKAR1A.1_wgs	shuf	-0.0473828	0.0474431	3
PRKAR1A_wgs	alt	-0.0286042	0.0538244	3
PRKAR1A_wgs	ref	-0.0093577	0.0237493	3
PRKAR1A_wgs	shuf	-0.0692341	0.0321796	3
PRKG2_wgs	alt	-0.0190094	0.0727087	3
PRKG2_wgs	ref	-0.103905	0.0698879	3
PRKG2_wgs	shuf	0.00966366	0.0413524	3
PRPF40A_wgs	alt	-0.154928	0.0332365	1
PRSS23_wgs	alt	0.0755605	0.136858	3
PRSS23_wgs	ref	-0.0755833	0.121628	3
PRSS23_wgs	shuf	0.0743591	0.0494367	3
PSAPL1_wgs	alt	0.0233598	0.0216445	3
PSAPL1_wgs	ref	0.01173	0.0319847	3
PSAPL1_wgs	shuf	0.00020348	0.0139436	3
PTEN_asc	alt	-0.223791	0.0406314	2
PTEN_asc	shuf	-0.393588	0.286737	2
PTGDR2_wgs	alt	0.27951	0.0191161	3
PTGDR2_wgs	ref	0.215988	0.0216099	3
PTGDR2_wgs	shuf	0.0158084	0.00973496	3
PTPLAD1.1_wgs	alt	0.101185	0.0363168	2
PTPLAD1.1_wgs	ref	0.106676	0.0438841	2
PTPLAD1_wgs	alt	0.0722313	0.0164253	3
PTPLAD1_wgs	ref	0.114809	0.0172357	3
PTPLAD1_wgs	shuf	0.0525955	0.0307857	3
PTPN21_wgs	alt	-0.0545051	0.0706814	2
PTPN21_wgs	ref	0.213816	0.0541882	2
PTPRC_wgs	alt	0.136391	0.0982065	3
PTPRC_wgs	ref	-0.12545	0.0698705	3
PTPRC_wgs	shuf	-0.28182	0.118834	3
PTPRJ_wgs	alt	-0.048255	0.040221	2
PTPRJ_wgs	ref	-0.0397054	0.0251898	2
PUM2_wgs	ref	-0.15468	0.0433743	2
PUM2_wgs	shuf	-0.157123	0.068081	2
PURB_wgs	alt	0.045979	0.0754235	2
PURB_wgs	ref	0.0885142	0.101068	2
QREx4_dnvctl	ref	-0.0524054	0.020412	1
QSOX1_wgs	alt	0.117734	0.0195193	3
QSOX1_wgs	ref	0.0346307	0.0283033	3
QSOX1_wgs	shuf	0.0866279	0.0300751	3
RAB22A_wgs	alt	-0.238558	0.0619842	2
RAB22A_wgs	ref	-0.0231384	0.0548224	2
RAB6B_wgs	alt	-0.00109483	0.0176798	3
RAB6B_wgs	ref	0.0212879	0.0173307	3
RAB6B_wgs	shuf	-0.0778419	0.0226825	3
RABGAP1L_wgs	alt	-0.0252642	0.0755992	3
RABGAP1L_wgs	ref	-0.0185314	0.0527025	3
RABGAP1L_wgs	shuf	-0.290431	0.215597	3
RAD18_wgs	alt	0.0511632	0.0385136	2
RAD18_wgs	shuf	-0.0179775	0.0683039	2
RAET1G_wgs	alt	0.0291194	0.0201429	3
RAET1G_wgs	ref	-0.00146404	0.0304909	3
RAET1G_wgs	shuf	0.105462	0.020318	3
RANBP10.1_wgs	alt	0.0749251	0.0228395	2
RANBP10.1_wgs	ref	-0.000621238	0.0306817	2
RANBP10_wgs	alt	0.00205375	0.0211595	2
RANBP10_wgs	ref	0.00782702	0.0303624	2
RANBP6_wgs	alt	-0.0598315	0.0619065	2
RANBP6_wgs	ref	-0.348817	0.194375	2
RAP1A_wgs	alt	0.075529	0.0147129	3
RAP1A_wgs	ref	0.0335187	0.0168562	3
RAP1A_wgs	shuf	-0.0554798	0.0254313	3
RBFOX1_wgs	alt	8.6999e-05	0.0750953	2
RBFOX1_wgs	ref	0.0183523	0.0591173	2
RBFOX2_wgs	alt	-0.0813932	0.0596251	2
RBFOX2_wgs	ref	-0.0290805	0.0423436	2
RBM28.1_wgs	alt	0.0376115	0.0320928	2
RBM28.1_wgs	ref	0.0149762	0.0186866	2
RBM28_wgs	alt	-0.00346411	0.0317302	2
RBM28_wgs	ref	-0.0136875	0.0489182	2
RBM4_wgs	alt	-0.0395799	0.055874	2
RBM4_wgs	ref	-0.0724249	0.0777666	2
RBM41_ssc	alt	-0.10653	0.021907	2
RBM41_ssc	ref	0.039488	0.0906411	2
REEP1_wgs	alt	-0.0806975	0.0371481	3
REEP1_wgs	ref	-0.0783816	0.0314141	3
REEP1_wgs	shuf	0.17375	0.0286813	3
REM2_wgs	alt	-0.0421032	0.036846	2
REM2_wgs	ref	0.0297711	0.0138394	2
RFX3_wgs	alt	-0.207993	0.0753775	3
RFX3_wgs	ref	-0.0244952	0.062698	3
RFX3_wgs	shuf	-0.119066	0.11098	3
RFX7_wgs	alt	0.0121366	0.0393235	3
RFX7_wgs	ref	0.00767165	0.0543278	3
RFX7_wgs	shuf	-0.0284363	0.039271	3
RGS17_wgs	alt	-0.0384023	0.0651174	3
RGS17_wgs	ref	-0.0125076	0.0208683	3
RGS17_wgs	shuf	-0.071616	0.022921	3
RIMS3_wgs	alt	-0.0180026	0.0741744	3
RIMS3_wgs	ref	0.0213376	0.026289	3
RIMS3_wgs	shuf	-0.0781712	0.0390411	3
RNF130_wgs	alt	0.0554618	0.021946	2
RNF130_wgs	ref	0.0715579	0.0354966	2
RNF150_wgs	alt	-0.289667	0.127537	2
RNF150_wgs	ref	-0.198099	0.0635208	2
RNF219_wgs	alt	0.155797	0.0350033	2
RNF219_wgs	ref	-0.0542412	0.0676111	2
RNF44_wgs	alt	-0.0625948	0.0177562	3
RNF44_wgs	ref	-0.0443162	0.0297333	3
RNF44_wgs	shuf	-0.0632291	0.0398759	3
ROR1_wgs	alt	0.0268942	0.126612	2
ROR1_wgs	ref	0.187703	0.0898224	2
RP11-219B4.5_wgs	alt	0.09454	0.0468808	2
RP11-219B4.5_wgs	ref	-0.0830689	0.0497572	2
RUNX1T1_wgs	alt	-0.048913	0.0350027	3
RUNX1T1_wgs	ref	-0.0654039	0.02548	3
RUNX1T1_wgs	shuf	-0.0532443	0.0363312	3
RYR3_wgs	alt	-0.0472971	0.142356	2
RYR3_wgs	ref	-0.00729883	0.0440264	2
SAMD5_wgs	alt	-0.0305902	0.0421063	2
SAMD5_wgs	ref	-0.00949376	0.02347	2
SAR1B_wgs	alt	0.069555	0.0333595	3
SAR1B_wgs	ref	0.0874545	0.0215022	3
SAR1B_wgs	shuf	0.0482395	0.0145657	3
SBF1_wgs	alt	0.0424079	0.0129628	3
SBF1_wgs	ref	0.185697	0.0215446	3
SBF1_wgs	shuf	0.0739773	0.0248216	3
SCAI_wgs	alt	0.0799648	0.0190995	2
SCAI_wgs	ref	0.0897227	0.0227681	2
SCARB2_wgs	alt	0.142909	0.0240998	2
SCARB2_wgs	ref	0.130416	0.026428	2
SCN1A_wgs	alt	-0.064828	0.0424604	2
SCN1A_wgs	ref	-0.00569167	0.106226	2
SCN9A_wgs	alt	-0.100773	0.080412	3
SCN9A_wgs	ref	-0.247805	0.0492377	3
SCN9A_wgs	shuf	-0.250762	0.19809	3
SCUBE1_wgs	alt	-0.0148771	0.0289139	3
SCUBE1_wgs	ref	-0.105454	0.20296	3
SCUBE1_wgs	shuf	-0.0346129	0.0183401	3
SDC2_wgs	ref	0.102972	0.0683309	1
SEMA3D_wgs	alt	-0.0875557	0.0834639	2
SEMA3D_wgs	ref	-0.219484	0.0795901	2
SERAC1_wgs	alt	0.060762	0.0526122	3
SERAC1_wgs	ref	-0.128865	0.0706268	3
SERAC1_wgs	shuf	0.0150025	0.0278819	3
SERBP1_wgs	alt	-0.00174191	0.07436	3
SERBP1_wgs	ref	0.0716141	0.0540473	3
SERBP1_wgs	shuf	-0.236727	0.108518	3
SF3B3_wgs	alt	0.0173052	0.0252821	3
SF3B3_wgs	ref	0.0396316	0.0221265	3
SF3B3_wgs	shuf	0.0546845	0.0448311	3
SFXN2_wgs	alt	-0.0328775	0.0333594	3
SFXN2_wgs	ref	-0.0693201	0.0180826	3
SFXN2_wgs	shuf	0.0381829	0.0320324	3
SH2B3_wgs	alt	0.0250198	0.0467329	3
SH2B3_wgs	ref	0.119101	0.0670067	3
SH2B3_wgs	shuf	-0.128882	0.0637838	3
SH3PXD2A_wgs	alt	0.0416805	0.0238818	3
SH3PXD2A_wgs	ref	0.0808582	0.019911	3
SH3PXD2A_wgs	shuf	-0.00889349	0.0164085	3
SH3RF3_wgs	alt	-0.0317676	0.0401441	2
SH3RF3_wgs	ref	-0.102827	0.0623842	2
SHISA6_wgs	alt	-0.0831073	0.0326277	2
SHISA6_wgs	ref	-0.0704989	0.0204869	2
SHISA9_wgs	alt	0.0514723	0.0325943	3
SHISA9_wgs	ref	-0.0049561	0.0208953	3
SHISA9_wgs	shuf	0.0370171	0.0202044	3
SIRPB1_wgs	alt	-0.0781295	0.029534	3
SIRPB1_wgs	ref	-0.0581203	0.0290525	3
SIRPB1_wgs	shuf	0.015327	0.0155419	3
SLC22A2_wgs	alt	0.0559004	0.038123	2
SLC22A2_wgs	ref	-0.298006	0.0912747	2
SLC26A3_wgs	alt	-0.070506	0.0815486	1
SLC2A13_wgs	alt	-0.0612958	0.102779	2
SLC2A13_wgs	ref	-0.0439148	0.059771	2
SLC34A2_wgs	alt	0.0611797	0.0840892	3
SLC34A2_wgs	ref	-0.0478424	0.0639911	3
SLC34A2_wgs	shuf	-0.141059	0.0525302	3
SLC36A2_wgs	alt	-0.0800007	0.0356062	3
SLC36A2_wgs	ref	-0.0241613	0.0274406	3
SLC36A2_wgs	shuf	0.0510254	0.00865749	3
SLC39A9_ssc	alt	0.00168217	0.0320668	2
SLC39A9_ssc	ref	-0.0493058	0.0377089	2
SLC4A4_wgs	alt	0.0968977	0.0708144	2
SLC4A4_wgs	ref	-0.0755835	0.0241019	2
SLC6A1_asc	alt	-0.0357668	0.0162528	3
SLC6A1_asc	ref	-0.0650121	0.0244753	3
SLC6A1_asc	shuf	0.071108	0.0308966	3
SLCO2A1_wgs	alt	-0.0419309	0.0354894	2
SLCO2A1_wgs	ref	-0.0228457	0.00851518	2
SMAD9_wgs	alt	0.149747	0.0373151	2
SMAD9_wgs	ref	0.0385271	0.079575	2
SMIM14_wgs	alt	-0.0169119	0.0173949	2
SMIM14_wgs	ref	-0.0893589	0.0322603	2
SMYD5_wgs	alt	-0.00117498	0.0287588	2
SMYD5_wgs	ref	-0.0179621	0.0478651	2
SNX13_wgs	alt	-0.110552	0.136186	3
SNX13_wgs	ref	-0.132076	0.0810044	3
SNX13_wgs	shuf	-0.195943	0.11022	3
SNX16_wgs	alt	0.0287118	0.131156	3
SNX16_wgs	ref	0.0278675	0.0326421	3
SNX16_wgs	shuf	-0.135834	0.112399	3
SNX29.1_wgs	alt	0.0907754	0.0123184	2
SNX29.1_wgs	ref	0.064577	0.0171047	2
SNX29.2_wgs	alt	-0.0318325	0.0214918	3
SNX29.2_wgs	ref	0.0134654	0.0165861	3
SNX29.2_wgs	shuf	-0.0304529	0.0197488	3
SNX29_wgs	alt	0.0565083	0.0332356	2
SNX29_wgs	ref	0.0251635	0.0234631	2
SOCS4_wgs	alt	0.117838	0.207772	1
SORCS2_wgs	alt	0.143991	0.0173604	3
SORCS2_wgs	ref	0.113316	0.0183273	3
SORCS2_wgs	shuf	0.106863	0.0192111	3
SORCS3_wgs	alt	-0.21074	0.0300824	2
SORCS3_wgs	ref	-0.167137	0.0742288	2
SORD_ssc	alt	-0.0551768	0.0389576	2
SORD_ssc	ref	0.05475	0.0193719	2
SOX21_wgs	alt	0.325822	0.0275732	2
SOX21_wgs	ref	0.322826	0.0208975	2
SP7_wgs	alt	0.0409095	0.0248516	2
SP7_wgs	ref	0.011225	0.0327461	2
SPATS2_wgs	alt	-0.0624243	0.0168718	2
SPATS2_wgs	ref	-0.177115	0.0245321	2
SPOCK1_wgs	alt	-0.083574	0.0274627	3
SPOCK1_wgs	ref	-0.149378	0.0217467	3
SPOCK1_wgs	shuf	-0.0599356	0.0415817	3
SPRED3_wgs	alt	-0.105015	0.0245672	2
SPRED3_wgs	ref	-0.0135986	0.0161044	2
SPRR3_wgs	alt	0.0401542	0.0465212	2
SPRR3_wgs	ref	0.00260642	0.0233412	2
SPRR4_wgs	alt	-0.0842982	0.0221525	3
SPRR4_wgs	ref	-0.0512327	0.0182141	3
SPRR4_wgs	shuf	0.0365841	0.022115	3
SREx4_dnvctl	ref	-0.00894561	0.0148875	1
SRRM4_wgs	alt	0.0283016	0.0175617	2
SRRM4_wgs	ref	0.00348463	0.0160927	2
STAU2_wgs	alt	-0.0480193	0.03883	3
STAU2_wgs	ref	-0.0355407	0.0322279	3
STAU2_wgs	shuf	-0.124559	0.0279079	3
STK24_wgs	alt	-0.0665104	0.0714195	2
STK24_wgs	ref	-0.110123	0.0287791	2
STMN1_wgs	alt	-0.166563	0.0536477	2
STMN1_wgs	ref	-0.0130445	0.0338974	2
STON1_ssc	alt	-0.0309956	0.0596419	2
STON1_ssc	ref	-0.0974708	0.031872	2
STON1_wgs	alt	-0.00305378	0.0486917	2
STON1_wgs	ref	0.0490471	0.039464	2
STX7_wgs	alt	-0.460843	0.330495	2
STX7_wgs	ref	-0.106729	0.0856836	2
SURF4_wgs	alt	-0.228192	0.180001	3
SURF4_wgs	ref	0.0111443	0.0394222	3
SURF4_wgs	shuf	-0.0851228	0.0378101	3
SYNGR3_wgs	alt	-0.0405808	0.0189479	2
SYNGR3_wgs	ref	-0.014936	0.0170557	2
SYNJ1_wgs	alt	0.0395089	0.0415078	2
SYNJ1_wgs	ref	0.0630527	0.0349635	2
SYT3_wgs	alt	-0.0508902	0.0462579	2
SYT3_wgs	ref	-0.0355416	0.0218958	2
TACR2_wgs	alt	-0.0806118	0.0270899	3
TACR2_wgs	ref	-0.0427617	0.0193356	3
TACR2_wgs	shuf	-0.0185893	0.0247517	3
TBPL1_wgs	shuf	-0.101474	0.177734	1
TBX18_wgs	ref	-0.149106	0.072092	1
TDRP_wgs	alt	0.0142581	0.0206477	2
TDRP_wgs	ref	-0.0362209	0.0283125	2
TEKT1_wgs	alt	0.0259566	0.0262769	3
TEKT1_wgs	ref	0.0340854	0.0544063	3
TEKT1_wgs	shuf	-0.0427857	0.0216247	3
TFEC_wgs	alt	-0.238092	0.0738813	3
TFEC_wgs	ref	-1.12495	0.298304	3
TFEC_wgs	shuf	0.0606284	0.115628	3
THRB_wgs	alt	-0.0991531	0.115774	3
THRB_wgs	ref	-0.0348122	0.0909945	3
THRB_wgs	shuf	-0.357579	0.0823474	3
TIMP3_wgs	alt	0.047609	0.0251885	2
TIMP3_wgs	ref	-0.00804807	0.0248482	2
TIRAP_ssc	alt	0.0843176	0.0395353	2
TIRAP_ssc	ref	-0.0488704	0.0954699	2
TLK1.1_wgs	alt	0.0724667	0.0304223	3
TLK1.1_wgs	ref	0.0620385	0.027375	3
TLK1.1_wgs	shuf	-0.145499	0.0468493	3
TLL2_wgs	alt	-0.123115	0.0731877	3
TLL2_wgs	ref	0.0112738	0.0465704	3
TLL2_wgs	shuf	-0.0081768	0.0233747	3
TMEM106B_wgs	alt	-0.0822915	0.0891546	3
TMEM106B_wgs	ref	-0.0204082	0.0595551	3
TMEM106B_wgs	shuf	-0.158884	0.0541389	3
TMEM178B_wgs	alt	0.0103182	0.0295678	2
TMEM178B_wgs	ref	0.0281208	0.0539033	2
TMEM196_wgs	alt	0.406152	0.151974	3
TMEM196_wgs	ref	-0.565327	0.14308	3
TMEM196_wgs	shuf	-0.370539	0.0612164	3
TMEM200C.2_wgs	alt	-0.312394	0.102818	2
TMEM200C.2_wgs	ref	0.254603	0.0962936	2
TMEM200C.3_wgs	alt	0.130834	0.150423	1
TMEM200C_wgs	ref	-0.348729	0.0662458	1
TMEM55A_wgs	alt	-0.248209	0.0490644	2
TMEM55A_wgs	ref	-0.0834545	0.312365	2
TMEM63B_wgs	alt	0.0987993	0.0269529	2
TMEM63B_wgs	ref	0.110342	0.0178959	2
TMEM86A_wgs	alt	-0.123051	0.0516988	3
TMEM86A_wgs	ref	-0.0337953	0.0388027	3
TMEM86A_wgs	shuf	0.0024863	0.0168205	3
TMEM95_wgs	alt	-0.0215713	0.0208363	2
TMEM95_wgs	ref	-0.0241844	0.0138852	2
TMEM98_wgs	alt	-0.0890571	0.0341204	2
TMEM98_wgs	ref	-0.0877088	0.0284014	2
TMTC2_wgs	alt	-0.0556454	0.0246851	2
TMTC2_wgs	ref	-0.0819778	0.0446595	2
TNRC6B_wgs	alt	0.0636909	0.0434922	3
TNRC6B_wgs	ref	-0.0638856	0.0832602	3
TNRC6B_wgs	shuf	0.00956583	0.0186657	3
TOLLIP_wgs	alt	0.0682191	0.0106372	3
TOLLIP_wgs	ref	0.0910071	0.0140762	3
TOLLIP_wgs	shuf	0.0344931	0.0217649	3
TPGS1_wgs	alt	0.190675	0.0209492	2
TPGS1_wgs	ref	0.208977	0.0278617	2
TPGS2_wgs	alt	0.0248223	0.0223154	3
TPGS2_wgs	ref	0.00182982	0.056079	3
TPGS2_wgs	shuf	0.0241397	0.0193487	3
TRAF3_wgs	alt	0.097243	0.0209218	3
TRAF3_wgs	ref	0.111856	0.0117915	3
TRAF3_wgs	shuf	0.0728166	0.0237843	3
TRAK1_wgs	alt	-0.266261	0.173775	2
TRAK1_wgs	ref	0.0234501	0.0485666	2
TRAM2_wgs	alt	-0.0467146	0.0360425	3
TRAM2_wgs	ref	-0.0832877	0.0670815	3
TRAM2_wgs	shuf	0.0659193	0.0294513	3
TRIM2_wgs	alt	-0.155078	0.0578085	2
TRIM2_wgs	ref	-0.0677362	0.0305467	2
TRIM24_wgs	alt	-0.0447011	0.055378	3
TRIM24_wgs	ref	-0.0868958	0.0712701	3
TRIM24_wgs	shuf	-0.108954	0.0744609	3
TRIM36_wgs	alt	0.169614	0.108574	2
TRIM36_wgs	ref	0.0672634	0.0438073	2
TRPM3_wgs	alt	0.162121	0.0345095	2
TRPM3_wgs	ref	0.0817504	0.0705103	2
TSLP.1_wgs	ref	-0.063895	0.15267	1
TSLP_wgs	alt	-0.217443	0.0577851	3
TSLP_wgs	ref	-0.210688	0.160488	3
TSLP_wgs	shuf	-0.167427	0.0350048	3
TSPAN14_wgs	alt	0.00532474	0.0273764	2
TSPAN14_wgs	ref	0.0353478	0.0135531	2
TSSC1_wgs	alt	-0.083998	0.157933	3
TSSC1_wgs	ref	0.00421938	0.11296	3
TSSC1_wgs	shuf	-0.151144	0.11886	3
TTC39C_wgs	alt	-0.0147541	0.033092	3
TTC39C_wgs	ref	-0.0801074	0.027584	3
TTC39C_wgs	shuf	-0.0632131	0.0445464	3
TTL_wgs	alt	0.000117042	0.0144713	2
TTL_wgs	ref	0.00351933	0.0338482	2
TWSG1_wgs	alt	0.422512	0.0983218	3
TWSG1_wgs	ref	0.14878	0.261556	3
TWSG1_wgs	shuf	-0.733527	0.175213	3
U2SURP_wgs	alt	-0.0640743	0.0527852	3
U2SURP_wgs	ref	0.0269672	0.058972	3
U2SURP_wgs	shuf	0.019846	0.02954	3
UBAP2L_wgs	alt	-0.112726	0.0790926	3
UBAP2L_wgs	ref	-0.0693738	0.0328935	3
UBAP2L_wgs	shuf	-0.077944	0.0266357	3
UBE2I.1_wgs	alt	0.256183	0.0240588	3
UBE2I.1_wgs	ref	0.230169	0.0235841	3
UBE2I.1_wgs	shuf	-0.0474176	0.0135739	3
UBE2I_wgs	alt	0.195773	0.0317159	3
UBE2I_wgs	ref	0.284976	0.0652614	3
UBE2I_wgs	shuf	-0.0181407	0.0182492	3
UBE2QL1_wgs	alt	-0.036682	0.0344628	2
UBE2QL1_wgs	ref	-0.0050686	0.035243	2
UBE2V2_wgs	alt	0.0779128	0.0264343	2
UBE2V2_wgs	ref	0.0309156	0.0203617	2
UBN2_wgs	alt	-0.0823998	0.0393785	2
UBN2_wgs	ref	-0.0578761	0.0401438	2
UNC79.1_wgs	alt	-0.0785891	0.0286703	2
UNC79.1_wgs	ref	-0.131368	0.0358641	2
UNC79_wgs	alt	0.0141324	0.0270883	3
UNC79_wgs	ref	0.0599522	0.0466292	3
UNC79_wgs	shuf	-0.0820407	0.067841	3
UQCRB_wgs	alt	-0.161883	0.0396914	3
UQCRB_wgs	ref	-0.137011	0.0412195	3
UQCRB_wgs	shuf	-0.0174597	0.078955	3
USP15.1_wgs	alt	-0.681096	0.222677	3
USP15.1_wgs	ref	0.108012	0.0689478	3
USP15.1_wgs	shuf	-0.041086	0.0521494	3
USP15_wgs	alt	-0.0969531	0.0446708	3
USP15_wgs	ref	-0.092881	0.0324074	3
USP15_wgs	shuf	0.0119382	0.0504385	3
USP40_wgs	alt	-0.260362	0.0535401	3
USP40_wgs	ref	-0.0946661	0.0688814	3
USP40_wgs	shuf	-0.20637	0.0686041	3
USP46_wgs	alt	0.00549106	0.0655813	2
USP46_wgs	ref	0.120916	0.0701438	2
UTP6_wgs	alt	-0.00548846	0.0204712	3
UTP6_wgs	ref	0.11052	0.0410785	3
UTP6_wgs	shuf	-0.0480205	0.0501738	3
VAV2_wgs	alt	0.0180262	0.0342586	3
VAV2_wgs	ref	0.0307731	0.018394	3
VAV2_wgs	shuf	-0.00316215	0.0124916	3
VKORC1L1_wgs	alt	-0.144366	0.0888805	2
VKORC1L1_wgs	ref	-0.00820102	0.161961	2
VNN1_wgs	alt	-0.0520738	0.0261011	2
VNN1_wgs	ref	-0.0178004	0.0618962	2
WDFY2_wgs	alt	-0.105227	0.0902712	3
WDFY2_wgs	ref	-0.0364473	0.0539618	3
WDFY2_wgs	shuf	0.123917	0.137555	3
WDR52_wgs	alt	-0.0951655	0.018457	2
WDR52_wgs	ref	-0.096662	0.0225913	2
WPRE_alpha_dnvctl	ref	0.0287805	0.0164402	1
WSCD1_wgs	alt	0.0115614	0.0264399	2
WSCD1_wgs	ref	0.00104479	0.0163864	2
XAF1_wgs	alt	-0.0400324	0.0900429	2
XAF1_wgs	ref	-0.242806	0.0618539	2
XKR7_wgs	alt	0.0338912	0.0551339	2
XKR7_wgs	ref	-0.00552185	0.0559405	2
XPO4_wgs	alt	-0.303316	0.0917425	2
XPO4_wgs	ref	-0.222331	0.103281	2
YEATS2_wgs	alt	-0.0408816	0.0296325	2
YEATS2_wgs	ref	-0.0626393	0.0655565	2
YIPF4_wgs	alt	-0.398676	0.297336	2
YIPF4_wgs	ref	-0.164113	0.0884753	2
YPEL5_wgs	alt	-0.0351217	0.0576578	3
YPEL5_wgs	ref	0.0139986	0.0304254	3
YPEL5_wgs	shuf	0.0161123	0.0177027	3
ZBED4_wgs	alt	-0.0950237	0.0320883	2
ZBED4_wgs	ref	-0.100113	0.0302536	2
ZBTB39_wgs	alt	0.0970701	0.0210924	2
ZBTB39_wgs	ref	0.0739051	0.0127955	2
ZC3H7B_wgs	alt	0.0703626	0.0210898	2
ZC3H7B_wgs	ref	0.0932255	0.0303978	2
ZKSCAN1_wgs	alt	-0.0769587	0.0436452	2
ZKSCAN1_wgs	ref	-0.028324	0.0492764	2
ZNF169_wgs	alt	-0.0474072	0.017983	3
ZNF169_wgs	ref	-0.05628	0.114157	3
ZNF169_wgs	shuf	-0.0786731	0.0286471	3
ZNF208_wgs	alt	0.0202075	0.00905528	2
ZNF208_wgs	ref	0.010887	0.0149406	2
ZNF234_wgs	alt	-0.0895732	0.099978	2
ZNF234_wgs	ref	0.0160634	0.0341967	2
ZNF280D_wgs	alt	-0.0345774	0.0367703	3
ZNF280D_wgs	ref	-0.0219537	0.0368025	3
ZNF280D_wgs	shuf	-0.08004	0.0336004	3
ZNF414_wgs	alt	0.200433	0.037456	3
ZNF414_wgs	ref	0.223323	0.0199169	3
ZNF414_wgs	shuf	0.139269	0.0293624	3
ZNF493_wgs	alt	-0.0225671	0.0233685	3
ZNF493_wgs	ref	-0.00963368	0.0155162	3
ZNF493_wgs	shuf	-0.0782097	0.0623807	3
ZNF544_wgs	alt	-0.0473741	0.0566935	2
ZNF544_wgs	ref	-0.00711202	0.0188527	2
ZNF592_wgs	alt	0.104294	0.0126396	3
ZNF592_wgs	ref	0.0778882	0.0300009	3
ZNF592_wgs	shuf	-0.0753209	0.0178347	3
ZNF629_wgs	alt	-0.0942809	0.0210874	2
ZNF629_wgs	ref	-0.098573	0.0241971	2
ZNF691_wgs	alt	-0.0419228	0.0440523	2
ZNF691_wgs	ref	0.0372304	0.0631738	2
ZNF771_wgs	alt	-0.0312966	0.0330626	2
ZNF771_wgs	ref	-0.0357074	0.0163128	2
ZNF781_wgs	alt	-0.177055	0.0781564	2
ZNF781_wgs	ref	-0.036664	0.1543	2

## Sheet: Figure 3E
Element	Allele	Expression	SEM	N_Allele
9-Sep_wgs	alt	0.0224753	0.0751747	2
9-Sep_wgs	ref	0.177261	0.196142	2
ABCB5_wgs	alt	-0.12851	0.171957	2
ABCB5_wgs	ref	-0.379612	0.252595	2
ABHD2_ssc	alt	0.418053	0.105498	3
ABHD2_ssc	ref	0.360094	0.157303	3
ABHD2_ssc	shuf	-0.237173	0.122181	3
ABL2_wgs	alt	0.372639	0.564717	2
ABL2_wgs	ref	0.249515	0.325002	2
AC010536.1_wgs	alt	-0.969399	0.202904	3
AC010536.1_wgs	ref	-0.408243	0.14158	3
AC010536.1_wgs	shuf	-0.498306	0.17404	3
AC010547.9_wgs	alt	-0.0783819	0.179899	2
AC010547.9_wgs	ref	-0.676173	0.188373	2
ACAD11_ssc	alt	-0.593719	0.230597	3
ACAD11_ssc	ref	-0.339148	0.320828	3
ACAD11_ssc	shuf	-0.189818	0.298555	3
ACBD3_wgs	alt	0.250883	0.443545	2
ACBD3_wgs	ref	0.656448	0.272709	2
ADAM28_wgs	alt	0.549014	0.359805	2
ADAM28_wgs	ref	-0.176889	0.283226	2
ADARB1_wgs	alt	0.334566	0.291823	3
ADARB1_wgs	ref	-0.000396903	0.096449	3
ADARB1_wgs	shuf	-0.175197	0.160627	3
AGFG2_wgs	alt	0.90295	0.108404	2
AGFG2_wgs	ref	0.655261	0.1264	2
AGO4_wgs	alt	0.523755	0.0985917	3
AGO4_wgs	ref	0.806631	0.504947	3
AGO4_wgs	shuf	-0.0849259	0.165551	3
AGTR1_wgs	alt	0.12965	0.332109	3
AGTR1_wgs	ref	0.144993	0.169052	3
AGTR1_wgs	shuf	1.46813	0.227263	3
AKAP10_wgs	alt	0.226316	0.339839	3
AKAP10_wgs	ref	0.345608	0.116377	3
AKAP10_wgs	shuf	0.120054	0.354354	3
AKAP9_wgs	alt	0.190507	0.170883	2
AKAP9_wgs	ref	-0.0915226	0.153153	2
AKR1B1_ssc	alt	0.266743	0.11192	3
AKR1B1_ssc	ref	0.11291	0.230376	3
AKR1B1_ssc	shuf	-0.0649135	0.174392	3
AKR1C1_wgs	alt	0.223664	0.135654	3
AKR1C1_wgs	ref	-0.564291	0.161336	3
AKR1C1_wgs	shuf	-0.140835	0.227051	3
AL117190.3_wgs	alt	0.542222	0.0668212	2
AL117190.3_wgs	ref	0.402706	0.200512	2
AL162407.1_wgs	ref	0.262366	0.567624	2
AL162407.1_wgs	shuf	-0.0890995	0.244103	2
ALDH3A2_ssc	alt	-0.998441	0.303052	2
ALDH3A2_ssc	ref	-0.310972	0.6146	2
ALG14_wgs	alt	-0.0954358	0.147133	2
ALG14_wgs	ref	-0.406612	0.079561	2
ALX4.1_wgs	alt	0.184718	0.175491	3
ALX4.1_wgs	ref	-0.118142	0.11676	3
ALX4.1_wgs	shuf	-0.183347	0.128867	3
ALX4_wgs	alt	0.103	0.165538	3
ALX4_wgs	ref	0.0452438	0.104442	3
ALX4_wgs	shuf	-0.790921	0.138513	3
AMPD2_wgs	alt	0.774124	0.105644	3
AMPD2_wgs	ref	0.559959	0.241872	3
AMPD2_wgs	shuf	-0.267979	0.102967	3
AMZ1.1_wgs	alt	-0.0897968	0.218834	3
AMZ1.1_wgs	ref	-0.621365	0.24725	3
AMZ1.1_wgs	shuf	-0.117292	0.240455	3
AMZ1_wgs	alt	-0.418398	0.113908	3
AMZ1_wgs	ref	-0.346375	0.159818	3
AMZ1_wgs	shuf	-0.422789	0.198558	3
ANGPTL4_wgs	alt	-0.215124	0.194697	3
ANGPTL4_wgs	ref	-0.0127936	0.162563	3
ANGPTL4_wgs	shuf	-0.176145	0.136192	3
ANO8_wgs	alt	-0.106168	0.119825	2
ANO8_wgs	ref	-0.570986	0.13114	2
ANP32E_wgs	alt	-0.130164	0.235429	3
ANP32E_wgs	ref	0.116488	0.215146	3
ANP32E_wgs	shuf	0.878643	0.195898	3
ANTXR2_wgs	alt	0.686769	0.198508	3
ANTXR2_wgs	ref	0.858989	0.264642	3
ANTXR2_wgs	shuf	0.627602	0.80051	3
AP3S2_wgs	alt	-0.265992	0.10077	2
AP3S2_wgs	ref	-0.117462	0.214176	2
AP4S1_wgs	alt	-0.624354	0.182966	2
AP4S1_wgs	ref	0.282929	0.273363	2
APOBEC3C_wgs	alt	0.427406	0.129345	3
APOBEC3C_wgs	ref	0.284469	0.0939402	3
APOBEC3C_wgs	shuf	-0.931802	0.0827087	3
ARFGAP2_wgs	alt	0.641254	0.127725	2
ARFGAP2_wgs	ref	0.337774	0.149489	2
ARHGEF12_wgs	alt	-0.345604	0.107833	2
ARHGEF12_wgs	ref	-0.68979	0.144982	2
ARL3_wgs	alt	-0.204615	0.192286	2
ARL3_wgs	ref	-0.10835	0.195182	2
ARL5B_wgs	alt	0.109023	0.18532	2
ARL5B_wgs	ref	-0.180179	0.1589	2
ARPC4_wgs	alt	0.07775	0.336808	2
ARPC4_wgs	ref	-0.423265	0.208379	2
ARRDC3_wgs	alt	-0.168979	0.231455	3
ARRDC3_wgs	ref	-0.229345	0.23533	3
ARRDC3_wgs	shuf	-0.288764	0.395804	3
ASPH_wgs	alt	0.363056	0.148847	2
ASPH_wgs	ref	0.0278737	0.128956	2
ATP11B_wgs	alt	0.371353	0.297212	2
ATP11B_wgs	ref	0.720151	0.370493	2
ATP2B2_wgs	alt	-0.499301	0.243471	3
ATP2B2_wgs	ref	0.138368	0.242326	3
ATP2B2_wgs	shuf	-0.759443	0.177785	3
ATP6V1A_wgs	alt	0.719373	0.115115	2
ATP6V1A_wgs	ref	0.702008	0.128012	2
ATP8B4_wgs	alt	0.0851844	0.147427	3
ATP8B4_wgs	ref	0.226038	0.118441	3
ATP8B4_wgs	shuf	0.120365	0.122868	3
ATP9A_wgs	alt	-0.713988	0.225178	2
ATP9A_wgs	ref	-0.619075	0.161193	2
ATXN7L3_wgs	alt	0.410289	0.134919	2
ATXN7L3_wgs	ref	0.22026	0.150125	2
BAG2_wgs	alt	0.476687	0.150381	3
BAG2_wgs	ref	0.204517	0.1361	3
BAG2_wgs	shuf	0.448356	0.319808	3
BAIAP2L1_wgs	alt	-0.0432218	0.124212	3
BAIAP2L1_wgs	ref	0.0856653	0.273345	3
BAIAP2L1_wgs	shuf	-0.18846	0.292124	3
BARX1_wgs	alt	-0.355468	0.120616	3
BARX1_wgs	ref	-0.393931	0.194664	3
BARX1_wgs	shuf	0.0361622	0.158546	3
BAZ1B_wgs	alt	0.139391	0.439057	3
BAZ1B_wgs	ref	0.403083	0.366933	3
BAZ1B_wgs	shuf	0.258753	0.327709	3
BAZ2A_wgs	alt	0.342472	0.127167	3
BAZ2A_wgs	ref	0.170757	0.102331	3
BAZ2A_wgs	shuf	0.838098	0.163574	3
BCAS1_wgs	alt	0.451592	0.0817378	2
BCAS1_wgs	ref	0.189097	0.121612	2
BCL2_wgs	alt	0.13981	0.457522	3
BCL2_wgs	ref	0.0993175	0.131874	3
BCL2_wgs	shuf	-0.141956	0.310065	3
BEND7_wgs	alt	-0.311608	0.112259	3
BEND7_wgs	ref	-0.0934679	0.129219	3
BEND7_wgs	shuf	-0.458231	0.297298	3
BMP3_wgs	alt	0.553749	0.161636	2
BMP3_wgs	ref	-0.302921	0.293823	2
BOD1L2_wgs	alt	0.139823	0.251647	3
BOD1L2_wgs	ref	1.2972	0.312574	3
BOD1L2_wgs	shuf	0.28455	0.389235	3
BRD1_wgs	alt	-0.123876	0.154765	2
BRD1_wgs	ref	-0.482142	0.11949	2
BRI3_ssc	alt	0.159314	0.207628	2
BRI3_ssc	ref	-0.171233	0.149091	2
BRI3_wgs	alt	0.459263	0.297109	3
BRI3_wgs	ref	-0.272152	0.158298	3
BRI3_wgs	shuf	-0.314406	0.121993	3
BTBD6_wgs	alt	-0.211606	0.158182	2
BTBD6_wgs	ref	0.314169	0.469195	2
C10orf54_wgs	alt	-0.554072	0.146511	3
C10orf54_wgs	ref	-0.337858	0.203752	3
C10orf54_wgs	shuf	-0.322284	0.154499	3
C10orf71_wgs	alt	0.0110316	0.151708	3
C10orf71_wgs	ref	0.498977	0.0631627	3
C10orf71_wgs	shuf	-0.469672	0.106927	3
C11orf45_wgs	alt	0.261292	0.12587	3
C11orf45_wgs	ref	0.501354	0.0877221	3
C11orf45_wgs	shuf	-0.301096	0.152339	3
C11orf68_wgs	alt	0.179162	0.118276	2
C11orf68_wgs	ref	0.289263	0.143611	2
C16orf54_wgs	alt	-1.25369	0.229753	2
C16orf54_wgs	ref	-1.35648	0.181108	2
C17orf102_wgs	alt	1.20888	0.15906	2
C17orf102_wgs	ref	1.52695	0.32074	2
C19orf44.1_ssc	alt	-0.0914655	0.139793	3
C19orf44.1_ssc	ref	0.10369	0.120498	3
C19orf44.1_ssc	shuf	-0.0136763	0.19217	3
C19orf44_ssc	alt	-0.0369729	0.147612	2
C19orf44_ssc	ref	-0.25598	0.0861725	2
C1orf116_ssc	alt	-0.366242	0.143759	2
C1orf116_ssc	ref	0.271024	0.299534	2
C1orf116_wgs	alt	-0.153052	0.343462	3
C1orf116_wgs	ref	0.0713387	0.120463	3
C1orf116_wgs	shuf	-0.662353	0.187911	3
C1orf233_wgs	alt	-0.588135	0.1246	3
C1orf233_wgs	ref	-0.383665	0.169479	3
C1orf233_wgs	shuf	-0.29249	0.127651	3
C21orf33_wgs	alt	0.27353	0.0951755	3
C21orf33_wgs	ref	0.291739	0.12819	3
C21orf33_wgs	shuf	-0.41213	0.151638	3
C21orf37_wgs	alt	0.0377023	0.195561	3
C21orf37_wgs	ref	-0.58476	0.29496	3
C21orf37_wgs	shuf	-0.844185	0.281854	3
C21orf49_wgs	alt	0.310838	0.207698	2
C21orf49_wgs	ref	0.359804	0.326323	2
C22orf34_wgs	alt	0.325028	0.0716913	2
C22orf34_wgs	ref	0.0952675	0.115976	2
C2CD4A_wgs	alt	-0.171396	0.207372	3
C2CD4A_wgs	ref	-0.447801	0.152954	3
C2CD4A_wgs	shuf	-0.394025	0.187736	3
C2orf68_wgs	alt	-0.0710402	0.188	3
C2orf68_wgs	ref	1.10528	0.201818	3
C2orf68_wgs	shuf	0.102516	0.142745	3
C2orf88_wgs	alt	0.16396	0.176036	3
C2orf88_wgs	ref	0.0890765	0.442233	3
C2orf88_wgs	shuf	-0.373747	0.166273	3
C3orf52_wgs	alt	0.235494	0.146485	3
C3orf52_wgs	ref	0.0596334	0.123508	3
C3orf52_wgs	shuf	-0.472469	0.168196	3
C4orf22_wgs	alt	-0.0235645	0.113341	3
C4orf22_wgs	ref	-0.0481264	0.203215	3
C4orf22_wgs	shuf	0.347391	0.242663	3
C4orf32_wgs	alt	-0.202557	0.429178	3
C4orf32_wgs	ref	0.222957	0.245455	3
C4orf32_wgs	shuf	-0.13467	0.222907	3
C5orf28_wgs	alt	0.651104	0.590721	2
C5orf28_wgs	ref	-0.132495	0.248425	2
C9orf139_wgs	alt	0.268066	0.154705	3
C9orf139_wgs	ref	0.0898437	0.0998494	3
C9orf139_wgs	shuf	-0.218157	0.225731	3
CACNA2D3_ssc	alt	0.291574	0.373383	3
CACNA2D3_ssc	ref	0.248875	0.370656	3
CACNA2D3_ssc	shuf	-0.411584	0.399093	3
CACNG8_wgs	alt	-0.457916	0.276041	2
CACNG8_wgs	ref	-0.531759	0.145701	2
CARF_wgs	alt	0.0612172	0.22568	3
CARF_wgs	ref	0.432317	0.181194	3
CARF_wgs	shuf	0.109827	0.161729	3
CCDC148_wgs	alt	-0.561378	0.467522	3
CCDC148_wgs	ref	2.61848	0.347092	3
CCDC148_wgs	shuf	0.0389441	0.219757	3
CCDC25_wgs	alt	-0.0490879	0.203211	2
CCDC25_wgs	ref	-0.0136135	0.145237	2
CCDC90B_wgs	alt	-0.465439	0.111958	2
CCDC90B_wgs	ref	-0.536945	0.150541	2
CCNA2_wgs	alt	0.426375	0.297664	2
CCNA2_wgs	shuf	0.977647	0.238065	2
CCNT1_wgs	alt	0.46367	0.175702	2
CCNT1_wgs	ref	0.616422	0.0889797	2
CD7_wgs	alt	-0.17204	0.125267	3
CD7_wgs	ref	-0.50332	0.193307	3
CD7_wgs	shuf	-0.565187	0.124214	3
CD96_wgs	alt	0.247413	0.116475	2
CD96_wgs	ref	0.554721	0.461604	2
CDC27_wgs	alt	0.400652	0.306499	2
CDC27_wgs	ref	0.228501	0.224043	2
CDC42EP4_wgs	alt	-0.346731	0.0817606	2
CDC42EP4_wgs	ref	-0.332812	0.108042	2
CDH5_wgs	alt	-0.860813	0.211787	2
CDH5_wgs	ref	-0.552094	0.155149	2
CDS2_wgs	alt	-0.43347	0.131559	3
CDS2_wgs	ref	-0.139414	0.165729	3
CDS2_wgs	shuf	0.117209	0.261962	3
CDYL2.1_wgs	alt	0.724578	0.193861	2
CDYL2.1_wgs	ref	0.469252	0.119116	2
CDYL2_wgs	alt	-0.119178	0.918326	2
CDYL2_wgs	ref	0.163286	0.297094	2
CELF6_asc	alt	-0.0963267	0.115341	2
CELF6_asc	ref	-0.356151	0.204947	2
CENPN.1_wgs	alt	-0.616585	0.291167	3
CENPN.1_wgs	ref	-0.458332	0.196943	3
CENPN.1_wgs	shuf	-0.652355	0.144089	3
CEP78_wgs	alt	-0.796406	0.230113	3
CEP78_wgs	ref	-0.488064	0.114934	3
CEP78_wgs	shuf	-0.253386	0.17182	3
CHD4_wgs	alt	0.068379	0.208096	3
CHD4_wgs	ref	-0.0112859	0.162966	3
CHD4_wgs	shuf	-0.864439	0.239801	3
CHD5_wgs	alt	-0.661044	0.177185	3
CHD5_wgs	ref	-0.355323	0.13143	3
CHD5_wgs	shuf	-0.404801	0.126451	3
CHML_wgs	shuf	0.497383	0.632126	1
CLIP2_wgs	alt	0.425857	0.133992	2
CLIP2_wgs	ref	0.368656	0.112838	2
CLSTN2_wgs	alt	0.358215	0.438331	1
CMTR1_wgs	alt	-0.103366	0.220599	2
CMTR1_wgs	ref	0.325987	0.201366	2
CNGB1_wgs	alt	-0.0683375	0.26148	2
CNGB1_wgs	ref	-0.286118	0.140151	2
CNKSR3_wgs	alt	0.0660791	0.369541	2
CNKSR3_wgs	ref	-0.257235	0.382801	2
CNNM2_wgs	alt	-0.166657	0.107737	3
CNNM2_wgs	ref	0.0117745	0.101954	3
CNNM2_wgs	shuf	-0.299678	0.0970065	3
CNTF_wgs	alt	0.19299	0.158143	3
CNTF_wgs	ref	0.21809	0.123633	3
CNTF_wgs	shuf	0.384859	0.205511	3
CNTLN_wgs	alt	-0.669014	0.272058	3
CNTLN_wgs	ref	-0.715886	0.123067	3
CNTLN_wgs	shuf	-0.456817	0.750347	3
CNTN1_wgs	alt	0.966369	0.376169	2
CNTN1_wgs	ref	0.118321	0.288948	2
COCH_ssc	alt	-0.748648	0.164945	2
COCH_ssc	ref	0.261494	0.272113	2
COG6_wgs	alt	-0.537436	0.318946	3
COG6_wgs	ref	0.554018	0.411007	3
COG6_wgs	shuf	0.89493	0.479302	3
COL8A1_wgs	alt	-0.837428	0.306576	2
COL8A1_wgs	ref	-1.2862	0.442352	2
CPD_wgs	alt	0.357128	0.453259	2
CPD_wgs	ref	0.744434	0.275389	2
CPEB4_wgs	alt	-0.489628	0.149112	2
CPEB4_wgs	ref	-0.563893	0.139687	2
CPLX2_wgs	alt	0.956016	0.0727118	2
CPLX2_wgs	ref	1.14913	0.130617	2
CRIM1_wgs	alt	1.3011	0.298296	2
CRIM1_wgs	ref	0.183142	0.672512	2
CRTC1_wgs	alt	0.329325	0.091964	2
CRTC1_wgs	ref	-0.00307414	0.16316	2
CSK_wgs	alt	0.35121	0.29857	2
CSK_wgs	ref	0.237141	0.16612	2
CTD-2132N18.3_wgs	alt	-0.208417	0.0681472	2
CTD-2132N18.3_wgs	ref	-0.413477	0.109206	2
CUL3_wgs	alt	1.10673	0.156233	2
CUL3_wgs	ref	2.44159	0.580405	2
CUX1_wgs	alt	-0.0197454	0.416423	2
CUX1_wgs	ref	-0.164167	0.210398	2
DACT2_wgs	alt	-0.403999	0.101544	3
DACT2_wgs	ref	-0.280526	0.237295	3
DACT2_wgs	shuf	-0.687948	0.287476	3
DCAF4_wgs	alt	-0.0159693	0.11659	3
DCAF4_wgs	ref	0.183364	0.155362	3
DCAF4_wgs	shuf	-0.121594	0.156823	3
DCTN5_ssc	alt	-0.302513	0.231764	3
DCTN5_ssc	ref	-0.111585	0.104198	3
DCTN5_ssc	shuf	-0.107086	0.170746	3
DFFA_wgs	alt	0.103705	0.222183	3
DFFA_wgs	ref	0.109829	0.310789	3
DFFA_wgs	shuf	-0.760901	0.175754	3
DHRS7B_wgs	alt	0.10074	0.1766	3
DHRS7B_wgs	ref	-0.0760169	0.270801	3
DHRS7B_wgs	shuf	-0.457704	0.110142	3
DIDO1.1_wgs	alt	-0.472315	0.152407	3
DIDO1.1_wgs	ref	-0.75468	0.145545	3
DIDO1.1_wgs	shuf	-0.489373	0.197426	3
DIDO1_wgs	alt	0.0999924	0.173685	2
DIDO1_wgs	ref	0.460925	0.238238	2
DNAJC10.1_wgs	alt	-0.105447	0.195644	3
DNAJC10.1_wgs	ref	0.0675176	0.12515	3
DNAJC10.1_wgs	shuf	0.721602	0.470962	3
DNAJC10_wgs	alt	2.16539	0.222225	2
DNAJC10_wgs	ref	0.634893	0.497056	2
DNAJC8_wgs	alt	-0.106509	0.331094	3
DNAJC8_wgs	ref	-0.0321494	0.147599	3
DNAJC8_wgs	shuf	-0.418519	0.115283	3
DNM3_wgs	alt	0.370704	0.651049	3
DNM3_wgs	ref	0.253519	0.339518	3
DNM3_wgs	shuf	0.783605	0.283372	3
DPY19L3_wgs	alt	0.171558	0.140488	2
DPY19L3_wgs	ref	0.359604	0.162548	2
DSE_wgs	alt	0.200331	0.130837	2
DSE_wgs	ref	0.202192	0.158705	2
DSTYK_wgs	alt	0.394042	0.207922	2
DSTYK_wgs	ref	-0.0971877	0.313442	2
DTX3L_wgs	alt	-0.00409565	0.418657	2
DTX3L_wgs	ref	0.0369137	0.27396	2
ECE2_wgs	alt	-0.965231	0.180982	3
ECE2_wgs	ref	-0.870454	0.139289	3
ECE2_wgs	shuf	-0.2509	0.127063	3
EIF4E_wgs	alt	-0.461435	0.233951	3
EIF4E_wgs	ref	-0.619018	0.116111	3
EIF4E_wgs	shuf	0.00819666	0.163845	3
EIF4E3_wgs	alt	0.0732827	0.148639	2
EIF4E3_wgs	ref	0.262462	0.204647	2
EIF5A2_wgs	alt	-0.248402	0.194521	3
EIF5A2_wgs	ref	0.15447	0.162202	3
EIF5A2_wgs	shuf	0.126473	0.143826	3
ELF5_wgs	alt	1.7748		2
ELF5_wgs	ref	-0.709237	0.229064	2
ELOVL6.1_wgs	alt	0.375677	0.154276	3
ELOVL6.1_wgs	ref	0.682094	0.182975	3
ELOVL6.1_wgs	shuf	-0.455682	0.287841	3
ELOVL6_wgs	alt	-0.310958	0.362227	3
ELOVL6_wgs	ref	-0.240192	0.209783	3
ELOVL6_wgs	shuf	0.940966	0.525044	3
EMC3_wgs	alt	-0.352695	0.134813	2
EMC3_wgs	ref	-0.504348	0.189806	2
EMILIN2_wgs	alt	-1.54565	0.101971	2
EMILIN2_wgs	ref	-1.01794	0.178975	2
EPB41L1_wgs	alt	-0.234491	0.181013	3
EPB41L1_wgs	ref	-0.516014	0.160537	3
EPB41L1_wgs	shuf	-0.619801	0.119702	3
EPB41L5_wgs	alt	-0.184895	0.189984	3
EPB41L5_wgs	ref	-0.131783	0.215843	3
EPB41L5_wgs	shuf	-0.14275	0.169453	3
EPM2AIP1_wgs	alt	0.127723	0.194293	2
EPM2AIP1_wgs	ref	0.079855	0.161487	2
EPX_wgs	alt	-0.390308	0.259026	3
EPX_wgs	ref	-0.531333	0.296655	3
EPX_wgs	shuf	-0.822905	0.111702	3
ERICH1_wgs	alt	0.224109	0.148047	2
ERICH1_wgs	ref	-0.0401396	0.197525	2
ERO1LB_wgs	alt	0.00729963	0.17839	3
ERO1LB_wgs	ref	-0.300003	0.313029	3
ERO1LB_wgs	shuf	0.379886	0.29366	3
ETF1_wgs	alt	-0.0630683	0.279521	3
ETF1_wgs	ref	-0.266776	0.118444	3
ETF1_wgs	shuf	-0.125204	0.168665	3
ETV3_wgs	alt	0.859774	0.236684	2
ETV3_wgs	ref	0.821501	0.120427	2
EXOC6_wgs	alt	-0.604796		2
EXOC6_wgs	ref	0.767996	0.579946	2
F2RL1_wgs	alt	0.128851	0.28813	2
F2RL1_wgs	ref	1.3024	0.561747	2
F2RL3_wgs	alt	-0.0113065	0.084008	2
F2RL3_wgs	ref	-0.577126	0.112557	2
FAM101B_wgs	alt	0.122641	0.182301	3
FAM101B_wgs	ref	0.0838193	0.131181	3
FAM101B_wgs	shuf	-0.499119	0.345329	3
FAM127A_ssc	alt	0.529217	0.183004	2
FAM127A_ssc	ref	0.359512	0.0846015	2
FAM26E_wgs	alt	0.601901	0.522403	2
FAM26E_wgs	ref	0.124871	0.193375	2
FAM57A_wgs	alt	0.00767921	0.454143	2
FAM57A_wgs	ref	0.419732	0.166033	2
FAM69A_wgs	alt	-0.773051	0.391219	1
FAM83F_wgs	alt	0.369674	0.276387	3
FAM83F_wgs	ref	0.856798	0.120424	3
FAM83F_wgs	shuf	0.379958	0.228122	3
FANCC_wgs	alt	0.298532	0.0897083	3
FANCC_wgs	ref	0.184876	0.298739	3
FANCC_wgs	shuf	0.0370781	0.0945827	3
FANCM_wgs	alt	0.0459451	0.144032	2
FANCM_wgs	ref	-0.492794	0.139082	2
FARP2_wgs	alt	0.529262	0.128295	2
FARP2_wgs	ref	0.385487	0.29148	2
FAXC_wgs	alt	-0.929724	0.191865	3
FAXC_wgs	ref	-0.796072	0.305289	3
FAXC_wgs	shuf	-0.41838	0.160907	3
FBRSL1_wgs	alt	-0.149216	0.231561	3
FBRSL1_wgs	ref	0.640801	0.581402	3
FBRSL1_wgs	shuf	0.317753	0.283597	3
FBXO31_wgs	alt	-0.00587707	0.117457	2
FBXO31_wgs	ref	-0.0942717	0.172504	2
FBXO44_wgs	alt	0.0765476	0.13288	3
FBXO44_wgs	ref	-0.000688161	0.116172	3
FBXO44_wgs	shuf	0.534696	0.181764	3
FER_wgs	alt	0.134263	0.236937	2
FER_wgs	ref	-0.03162	0.119037	2
FGD4_wgs	alt	-0.0934991	0.109687	3
FGD4_wgs	ref	0.165294	0.122576	3
FGD4_wgs	shuf	-0.153132	0.245526	3
FIGN.1_wgs	alt	0.460276	0.248074	3
FIGN.1_wgs	ref	0.165141	0.183114	3
FIGN.1_wgs	shuf	0.391889	0.313461	3
FIGN_wgs	alt	0.241685	0.155047	3
FIGN_wgs	ref	0.34004	0.139293	3
FIGN_wgs	shuf	-0.18189	0.149206	3
FKTN_wgs	alt	-0.0796342	0.180131	2
FKTN_wgs	ref	0.321369	0.155098	2
FLI1_wgs	alt	-0.319034	0.156568	2
FLI1_wgs	ref	-0.60685	0.43154	2
FLJ14816_wgs	alt	-0.109245	0.138817	3
FLJ14816_wgs	ref	0.103401	0.112399	3
FLJ14816_wgs	shuf	-0.17106	0.142232	3
FLVCR1_wgs	alt	-0.0799493	0.413589	2
FLVCR1_wgs	ref	0.141775	0.295139	2
FMN2_wgs	alt	-0.296963	0.376543	2
FMN2_wgs	ref	-0.778447	0.442521	2
FNBP1L_wgs	alt	0.781148	0.149693	3
FNBP1L_wgs	ref	1.00718	0.137911	3
FNBP1L_wgs	shuf	0.233231	0.098471	3
FOSL2_wgs	alt	-0.0779915	0.265509	3
FOSL2_wgs	ref	0.00170698	0.229421	3
FOSL2_wgs	shuf	-0.296914	0.141939	3
FRAS1.1_wgs	alt	-0.188352	0.274639	3
FRAS1.1_wgs	ref	0.28897	0.166557	3
FRAS1.1_wgs	shuf	-0.644663	0.223634	3
FRAS1_wgs	alt	0.00738109	0.224052	3
FRAS1_wgs	ref	-0.368768	0.311626	3
FRAS1_wgs	shuf	-0.306911	0.146513	3
FRK.1_wgs	alt	-0.359431	0.169353	3
FRK.1_wgs	ref	0.0834789	0.129346	3
FRK.1_wgs	shuf	0.463673	0.08524	3
FRK_wgs	alt	0.223993	0.316711	3
FRK_wgs	ref	0.0330397	0.347615	3
FRK_wgs	shuf	-1.35194	0.276078	3
FSD1L_wgs	alt	0.292399	0.162286	2
FSD1L_wgs	ref	1.11511	0.291931	2
FST_wgs	alt	-0.122155	0.155256	2
FST_wgs	ref	0.688454	0.168205	2
FTO_wgs	alt	-0.182505	0.173415	2
FTO_wgs	ref	0.136032	0.119774	2
FXYD3_wgs	alt	0.530925	0.0876875	2
FXYD3_wgs	ref	0.719685	0.101686	2
GABPB2_wgs	alt	0.36059	0.127885	2
GABPB2_wgs	ref	0.636525	0.184547	2
GALNT11_wgs	alt	0.590767	0.201372	3
GALNT11_wgs	ref	0.297574	0.107858	3
GALNT11_wgs	shuf	0.248121	0.13705	3
GDNF_wgs	alt	0.12682	0.245295	3
GDNF_wgs	ref	0.615572	0.220205	3
GDNF_wgs	shuf	-0.0371581	0.245224	3
GET4_wgs	alt	-0.108166	0.145718	2
GET4_wgs	ref	-0.56877	0.137671	2
GFOD1_wgs	alt	-0.485861	0.13448	3
GFOD1_wgs	ref	-0.371155	0.0864919	3
GFOD1_wgs	shuf	0.0827239	0.129418	3
GJA1_wgs	alt	0.105741	0.137266	3
GJA1_wgs	ref	0.302737	0.270203	3
GJA1_wgs	shuf	-0.537618	0.280821	3
GJA3_wgs	alt	-0.6865	0.194735	2
GJA3_wgs	ref	-0.387863	0.257322	2
GLCCI1_wgs	alt	0.0909429	0.137787	2
GLCCI1_wgs	ref	0.113119	0.297672	2
GLYAT_wgs	alt	-0.311541	0.341223	3
GLYAT_wgs	ref	-0.32867	0.274856	3
GLYAT_wgs	shuf	0.0121981	0.238404	3
GMPS_wgs	alt	-0.800803	0.217333	2
GMPS_wgs	ref	-0.435395	0.158308	2
GNB1L_wgs	alt	-0.135236	0.126113	2
GNB1L_wgs	ref	-0.176845	0.156094	2
GNB4_wgs	alt	0.684179	0.467476	3
GNB4_wgs	ref	-0.0602531	0.277607	3
GNB4_wgs	shuf	0.062492	0.156789	3
GPR132_wgs	alt	-0.911238	0.282419	2
GPR132_wgs	ref	-0.735584	0.132873	2
GPR85_wgs	alt	0.166078	0.386853	3
GPR85_wgs	ref	1.06119	0.332578	3
GPR85_wgs	shuf	0.0496428	0.254384	3
GPR88_wgs	alt	0.391503	0.252689	3
GPR88_wgs	ref	0.226665	0.351788	3
GPR88_wgs	shuf	0.344773	0.136623	3
GPR98_wgs	alt	-0.236038	0.13911	2
GPR98_wgs	ref	0.0188717	0.225042	2
GRAMD2_ssc	alt	-0.670029	0.317552	2
GRAMD2_ssc	ref	-0.83484	0.384662	2
GRIK2_wgs	alt	1.57036	0.984149	3
GRIK2_wgs	ref	0.126684	0.297	3
GRIK2_wgs	shuf	0.0793973	0.878595	3
GRK4_wgs	alt	0.0836411	0.119782	3
GRK4_wgs	ref	-0.157057	0.149848	3
GRK4_wgs	shuf	-0.552761	0.177419	3
GRM6_wgs	alt	-0.324281	0.110288	3
GRM6_wgs	ref	-0.199538	0.241397	3
GRM6_wgs	shuf	-0.0988652	0.33284	3
GRXCR1_wgs	alt	0.0732367	0.211709	2
GRXCR1_wgs	ref	0.712834	0.384095	2
GSG1L_wgs	alt	-0.373048	0.182796	3
GSG1L_wgs	ref	-0.0897686	0.10257	3
GSG1L_wgs	shuf	-0.410302	0.12391	3
GSKIP_wgs	alt	-0.0974585	0.230631	3
GSKIP_wgs	ref	0.21781	0.360668	3
GSKIP_wgs	shuf	-0.288219	0.19319	3
GSPT1_wgs	alt	-0.228422	0.131131	2
GSPT1_wgs	ref	0.223032	0.122468	2
GSTA1_ssc	alt	-0.610704	0.237295	3
GSTA1_ssc	ref	0.579245	0.285214	3
GSTA1_ssc	shuf	-0.0272116	0.201411	3
GSTA2_wgs	alt	-0.578219	0.27931	3
GSTA2_wgs	ref	-0.0703966	0.474549	3
GSTA2_wgs	shuf	0.284743	0.332873	3
GTF2H1_wgs	alt	-0.0946851	0.181047	2
GTF2H1_wgs	ref	-0.66844	0.292526	2
GTPBP2_wgs	alt	-0.335324	0.0909574	2
GTPBP2_wgs	ref	-0.132025	0.102547	2
GTPBP6_ssc	alt	-0.668269	0.125398	2
GTPBP6_ssc	ref	-0.48074	0.16549	2
GUCY1A2_wgs	alt	0.465581	0.556232	1
GUCY1B3_wgs	alt	0.268665	0.287342	3
GUCY1B3_wgs	ref	0.0319828	0.282334	3
GUCY1B3_wgs	shuf	2.08312	0.964225	3
GXYLT1.1_wgs	alt	-0.19025	0.216608	2
GXYLT1.1_wgs	ref	-0.240124	0.142083	2
GXYLT1_wgs	alt	-0.409915	0.368093	2
GXYLT1_wgs	ref	0.0755166	0.565868	2
GYPA_wgs	alt	0.595046	0.401432	3
GYPA_wgs	ref	1.95693	0.514761	3
GYPA_wgs	shuf	0.407149	0.197076	3
HAP1_wgs	alt	-0.0757321	0.192064	2
HAP1_wgs	ref	-0.235231	0.183207	2
HDGFRP3_wgs	alt	1.03163	0.251875	3
HDGFRP3_wgs	ref	0.588424	0.204396	3
HDGFRP3_wgs	shuf	1.2829	0.363998	3
HECA_wgs	alt	0.227201	0.246831	3
HECA_wgs	ref	0.912359	0.272115	3
HECA_wgs	shuf	-0.82292	0.216266	3
HELLS_wgs	alt	0.392314	0.197339	3
HELLS_wgs	ref	0.409319	0.31258	3
HELLS_wgs	shuf	-0.58215	0.328659	3
HERC3_wgs	alt	0.497792	0.169283	2
HERC3_wgs	ref	0.525459	0.153989	2
HHAT_wgs	alt	-0.421418	0.11175	3
HHAT_wgs	ref	-0.49432	0.182967	3
HHAT_wgs	shuf	-0.382808	0.153146	3
HIST1H2BJ_wgs	alt	-0.162123	0.13175	3
HIST1H2BJ_wgs	ref	0.00864855	0.188514	3
HIST1H2BJ_wgs	shuf	-1.20194	0.27419	3
HIST1H2BN_wgs	alt	0.581036	0.133398	2
HIST1H2BN_wgs	ref	0.603641	0.124484	2
HK2_wgs	alt	-0.940165	0.295929	2
HK2_wgs	ref	-0.801702	0.236381	2
HLF_wgs	alt	-0.111258	0.262174	3
HLF_wgs	ref	-0.0525821	0.185462	3
HLF_wgs	shuf	-0.170077	0.193226	3
HMGB1_wgs	alt	0.502387	0.272326	2
HMGB1_wgs	ref	-0.263956	0.210137	2
HNRNPUL1_wgs	alt	0.178748	0.299543	2
HNRNPUL1_wgs	ref	0.342688	0.152426	2
HOXC11_wgs	alt	-0.078664	0.182152	3
HOXC11_wgs	ref	-0.177988	0.187134	3
HOXC11_wgs	shuf	-0.658792	0.120997	3
HS3ST1_wgs	alt	-0.39716	0.228622	3
HS3ST1_wgs	ref	-0.554955	0.28581	3
HS3ST1_wgs	shuf	-0.632496	0.270963	3
HSF2BP_wgs	alt	0.78239	0.201035	3
HSF2BP_wgs	ref	0.422209	0.283892	3
HSF2BP_wgs	shuf	-0.0198646	0.169927	3
ICMT_wgs	alt	0.120622	0.140509	2
ICMT_wgs	ref	-0.0140351	0.30671	2
ICOSLG_wgs	alt	0.0915577	0.163097	2
ICOSLG_wgs	ref	0.0186462	0.125851	2
IDE_wgs	alt	-0.232058	0.147825	2
IDE_wgs	ref	-0.217754	0.251548	2
IFNE_wgs	ref	0.929984	0.313391	1
IFNLR1_wgs	alt	-0.451472	0.0957771	3
IFNLR1_wgs	ref	-0.138188	0.119825	3
IFNLR1_wgs	shuf	-0.113964	0.135161	3
IGF1_wgs	alt	0.509264	0.0914618	2
IGF1_wgs	ref	0.31755	0.206711	2
IGF1R_wgs	alt	0.373928	0.112797	2
IGF1R_wgs	ref	-0.0388999	0.197174	2
IGFBP4_wgs	alt	0.277053	0.125898	3
IGFBP4_wgs	ref	0.363124	0.183533	3
IGFBP4_wgs	shuf	-0.988397	0.16966	3
IKBKAP_wgs	alt	-0.0756124	0.166479	3
IKBKAP_wgs	ref	-0.877894	0.170826	3
IKBKAP_wgs	shuf	-0.577195	0.297569	3
IKBKB_wgs	alt	-0.127098	0.195764	3
IKBKB_wgs	ref	0.521929	0.119155	3
IKBKB_wgs	shuf	0.0809542	0.122517	3
IKZF4_wgs	alt	0.243297	0.331195	3
IKZF4_wgs	ref	-0.302993	0.262123	3
IKZF4_wgs	shuf	0.327144	0.207509	3
IL10_wgs	alt	0.291725	0.182342	3
IL10_wgs	ref	0.0186167	0.164063	3
IL10_wgs	shuf	-0.183565	0.233513	3
IL17A_wgs	alt	-0.168555	0.358625	3
IL17A_wgs	ref	-0.41423	0.247585	3
IL17A_wgs	shuf	-0.741137	0.316406	3
IL17RA_wgs	alt	-0.220638	0.118749	2
IL17RA_wgs	ref	0.0614936	0.132696	2
IL20RB_wgs	alt	-0.148505	0.264517	3
IL20RB_wgs	ref	-0.558481	0.141268	3
IL20RB_wgs	shuf	0.00692308	0.219668	3
INHBA_wgs	alt	-0.535218	0.159356	3
INHBA_wgs	ref	-0.526601	0.119275	3
INHBA_wgs	shuf	-0.156252	0.146149	3
INO80C_wgs	alt	0.391314	0.131391	3
INO80C_wgs	ref	0.122409	0.158932	3
INO80C_wgs	shuf	0.120517	0.182457	3
INPP4A_wgs	alt	0.766877	0.288443	2
INPP4A_wgs	ref	0.45753	0.215602	2
INPP5F_wgs	alt	0.376666	0.115766	3
INPP5F_wgs	ref	0.28496	0.0953343	3
INPP5F_wgs	shuf	-0.205759	0.210765	3
INSL4_wgs	alt	0.174686	0.310747	2
INSL4_wgs	ref	0.38895	0.119479	2
IP6K1_wgs	alt	0.856695	0.0947923	3
IP6K1_wgs	ref	0.739763	0.0629677	3
IP6K1_wgs	shuf	-0.529227	0.123135	3
IPO5_wgs	alt	-0.186285	0.232484	2
IPO5_wgs	ref	-0.217178	0.199846	2
IRGQ.1_wgs	alt	-0.0113637	0.122465	2
IRGQ.1_wgs	ref	0.0280776	0.14492	2
IRGQ_wgs	alt	0.335294	0.175171	3
IRGQ_wgs	ref	0.424088	0.320296	3
IRGQ_wgs	shuf	-0.695129	0.194415	3
IRS1_wgs	alt	-0.509813	0.333653	3
IRS1_wgs	ref	-0.526343	0.380203	3
IRS1_wgs	shuf	-0.350276	0.215731	3
ITGA9_wgs	alt	-0.15711	0.195135	2
ITGA9_wgs	ref	-0.296569	0.340814	2
ITGAV_wgs	shuf	-0.781084	0.334695	1
ITGB6_wgs	alt	-0.0597658	0.17663	2
ITGB6_wgs	ref	0.0620167	0.384495	2
ITGB8_wgs	alt	0.251331		3
ITGB8_wgs	ref	0.808659	0.221949	3
ITGB8_wgs	shuf	0.926403	0.362091	3
KBTBD11_wgs	alt	0.13678	0.151608	2
KBTBD11_wgs	ref	0.706225	0.253025	2
KCNC4_ssc	alt	-0.804035	0.155584	2
KCNC4_ssc	ref	-0.783029	0.146797	2
KCNJ12_wgs	alt	-0.15084	0.329298	2
KCNJ12_wgs	ref	-0.141811	0.22956	2
KCNK1_wgs	alt	0.351509	0.153303	2
KCNK1_wgs	ref	1.27989	0.422771	2
KCNK3_wgs	alt	0.140163	0.0809704	2
KCNK3_wgs	ref	0.225226	0.0952182	2
KCNMA1.1_wgs	alt	-0.267385	0.324999	2
KCNMA1.1_wgs	ref	-0.342139	0.289606	2
KCNMA1_wgs	alt	0.134373	0.440304	2
KCNMA1_wgs	ref	-0.432046	0.503145	2
KCNMB4_wgs	alt	0.869854	0.191724	2
KCNMB4_wgs	ref	0.716149	0.210166	2
KCNS1_wgs	alt	-0.393806	0.196373	3
KCNS1_wgs	ref	-0.685824	0.135152	3
KCNS1_wgs	shuf	0.478581	0.194159	3
KCTD20_wgs	alt	0.491814	0.17008	3
KCTD20_wgs	ref	0.250261	0.139903	3
KCTD20_wgs	shuf	-0.577733	0.208161	3
KDSR_wgs	alt	0.577043	0.200291	3
KDSR_wgs	ref	0.91051	0.178776	3
KDSR_wgs	shuf	3.28599	0.970114	3
KIAA0226_ssc	alt	-0.533948	0.145377	3
KIAA0226_ssc	ref	0.0639987	0.115994	3
KIAA0226_ssc	shuf	0.0537531	0.169088	3
KIAA0247_wgs	alt	0.790663	0.145552	2
KIAA0247_wgs	ref	1.02204	0.114555	2
KIAA0319L_wgs	alt	0.203044	0.159046	2
KIAA0319L_wgs	ref	0.289384	0.191548	2
KIAA0930_wgs	alt	0.232914	0.404421	3
KIAA0930_wgs	ref	-0.440741	0.220078	3
KIAA0930_wgs	shuf	0.013276	0.161081	3
KIAA1377_wgs	alt	-0.655678	0.254573	3
KIAA1377_wgs	ref	-0.44449	0.254047	3
KIAA1377_wgs	shuf	0.477184	0.934087	3
KIAA1456_wgs	alt	-0.212916	0.157593	3
KIAA1456_wgs	ref	0.101014	0.505423	3
KIAA1456_wgs	shuf	0.090084	0.143459	3
KIAA1522_wgs	alt	1.31034	0.247669	3
KIAA1522_wgs	ref	5.13326		3
KIAA1522_wgs	shuf	-0.279097	0.164801	3
KIAA1751.1_ssc	alt	-0.183674	0.181462	3
KIAA1751.1_ssc	ref	-0.064084	0.0943497	3
KIAA1751.1_ssc	shuf	-0.85405	0.114645	3
KIAA1751.2_ssc	alt	-0.158035	0.0958337	2
KIAA1751.2_ssc	ref	-0.0635027	0.138582	2
KIAA1751.3_ssc	alt	0.00618543	0.0951786	3
KIAA1751.3_ssc	ref	-0.213658	0.135799	3
KIAA1751.3_ssc	shuf	-0.254602	0.15267	3
KIAA1751_ssc	alt	0.00252307	0.0874707	3
KIAA1751_ssc	ref	0.124903	0.137693	3
KIAA1751_ssc	shuf	-0.329848	0.184871	3
KIAA1755_wgs	alt	0.0980273	0.131584	3
KIAA1755_wgs	ref	0.0132822	0.131513	3
KIAA1755_wgs	shuf	-0.512415	0.22701	3
KIT_wgs	alt	-0.383335	0.133167	3
KIT_wgs	ref	-0.311959	0.205337	3
KIT_wgs	shuf	-0.40609	0.163612	3
KLF2_wgs	alt	0.868114	0.219482	2
KLF2_wgs	ref	0.312813	0.177118	2
KLF5_wgs	ref	-0.876791	0.59358	2
KLF5_wgs	shuf	1.24026	0.823681	2
KLHL3_wgs	alt	-0.347354	0.139786	2
KLHL3_wgs	ref	-0.385814	0.460054	2
KNCN_ssc	alt	0.0761412	0.088552	2
KNCN_ssc	ref	0.163373	0.104429	2
KNDC1_wgs	alt	0.25684	0.173386	3
KNDC1_wgs	ref	0.212533	0.109836	3
KNDC1_wgs	shuf	-0.358741	0.113591	3
L1TD1_wgs	alt	0.648559	0.148541	3
L1TD1_wgs	ref	0.569994	0.147471	3
L1TD1_wgs	shuf	0.118135	0.38178	3
LAMB3_wgs	alt	-0.466189	0.170084	3
LAMB3_wgs	ref	-0.381486	0.133415	3
LAMB3_wgs	shuf	-0.48288	0.21254	3
LAPTM5_wgs	alt	0.123202	0.123711	3
LAPTM5_wgs	ref	0.224214	0.099936	3
LAPTM5_wgs	shuf	-0.0786836	0.109273	3
LASP1_wgs	alt	-0.699724	0.13478	3
LASP1_wgs	ref	-0.284521	0.161216	3
LASP1_wgs	shuf	-0.175538	0.213447	3
LENG8.1_wgs	alt	0.253844	0.118467	3
LENG8.1_wgs	ref	0.174671	0.116358	3
LENG8.1_wgs	shuf	-0.132387	0.0638625	3
LENG8_wgs	alt	-0.0102426	0.128942	3
LENG8_wgs	ref	0.218025	0.108246	3
LENG8_wgs	shuf	-0.470651	0.109286	3
LGSN_wgs	alt	-0.480739	0.127163	3
LGSN_wgs	ref	-0.327744	0.201525	3
LGSN_wgs	shuf	-0.295065	0.123705	3
LHFPL2_wgs	alt	0.418447	0.123742	3
LHFPL2_wgs	ref	0.465108	0.102894	3
LHFPL2_wgs	shuf	-0.295745	0.356748	3
LHX3_wgs	alt	-0.177754	0.0806004	3
LHX3_wgs	ref	-0.454803	0.144537	3
LHX3_wgs	shuf	-0.0898591	0.137748	3
LILRA6_wgs	alt	0.26915	0.212915	3
LILRA6_wgs	ref	0.145249	0.186581	3
LILRA6_wgs	shuf	0.0665637	0.146785	3
LIN7C_wgs	alt	-0.55499	0.0985468	2
LIN7C_wgs	ref	-0.911868	0.0975222	2
LIN9_wgs	alt	0.668352	0.510072	2
LIN9_wgs	ref	0.0902109	0.261681	2
LMX1B_wgs	alt	-0.643591	0.133885	2
LMX1B_wgs	ref	-0.511339	0.109145	2
LONP2_wgs	alt	-1.57256	0.137382	3
LONP2_wgs	ref	-1.60963	0.343089	3
LONP2_wgs	shuf	-0.390156	0.142046	3
LPGAT1_wgs	alt	0.0961404	0.189857	3
LPGAT1_wgs	ref	-0.378202	0.153712	3
LPGAT1_wgs	shuf	0.461002	0.109318	3
LPXN_wgs	alt	1.17331	0.247191	3
LPXN_wgs	ref	-0.0580702	0.600446	3
LPXN_wgs	shuf	0.0505788	0.472024	3
LRCH1_wgs	alt	-0.163689	0.116052	3
LRCH1_wgs	ref	0.589248	0.200899	3
LRCH1_wgs	shuf	0.148415	0.113723	3
LRRC15_wgs	alt	-0.384432	0.136617	3
LRRC15_wgs	ref	-0.42285	0.153502	3
LRRC15_wgs	shuf	-0.824636	0.253852	3
LRRC8C_wgs	alt	0.970962	0.460177	2
LRRC8C_wgs	ref	0.395209	0.365049	2
LSMEM2_wgs	alt	0.693904	0.0658327	3
LSMEM2_wgs	ref	0.74954	0.0840962	3
LSMEM2_wgs	shuf	-0.322942	0.133737	3
LTN1_wgs	alt	0.342132	0.264026	2
LTN1_wgs	ref	0.19839	0.252712	2
LUZP2_wgs	ref	-0.152026	0.511035	2
LUZP2_wgs	shuf	-0.487826	0.405954	2
LYRM2_wgs	alt	0.76548	0.105992	2
LYRM2_wgs	ref	0.72576	0.154683	2
LYRM7_wgs	alt	0.136904	0.130045	2
LYRM7_wgs	ref	0.0248576	0.176348	2
MAK_ssc	alt	0.326007	0.138279	3
MAK_ssc	ref	0.367965	0.0988255	3
MAK_ssc	shuf	-0.586091	0.22774	3
MAP1B_wgs	alt	0.609206	0.57241	2
MAP1B_wgs	ref	-0.125183	0.380952	2
MAP2K3_wgs	alt	-0.0837459	0.085938	3
MAP2K3_wgs	ref	-0.0168855	0.167937	3
MAP2K3_wgs	shuf	-0.671154	0.147472	3
MAP4_wgs	alt	-0.068064	0.103697	2
MAP4_wgs	ref	-0.149216	0.0924829	2
MAPKAP1.1_wgs	alt	0.0994662	0.182249	3
MAPKAP1.1_wgs	ref	0.0288782	0.105827	3
MAPKAP1.1_wgs	shuf	-0.379606	0.112044	3
MAPKAP1_wgs	alt	-0.214671	0.740032	2
MAPKAP1_wgs	ref	0.691526	0.362814	2
MARVELD2_wgs	alt	-0.516756	0.158845	2
MARVELD2_wgs	ref	-0.785007	0.129002	2
MAST3_wgs	alt	-0.430575	0.10918	3
MAST3_wgs	ref	-0.171059	0.18093	3
MAST3_wgs	shuf	0.0152538	0.0985168	3
MAVS_wgs	alt	0.25378	0.0909512	3
MAVS_wgs	ref	0.275027	0.116712	3
MAVS_wgs	shuf	-0.362736	0.119383	3
MBOAT2_wgs	alt	0.424808	0.330466	2
MBOAT2_wgs	ref	-0.112057	0.344821	2
MCF2L_wgs	alt	-0.139075	0.339531	3
MCF2L_wgs	ref	-0.70211	0.731955	3
MCF2L_wgs	shuf	0.378255	0.257501	3
MCF2L2_wgs	alt	-1.58054	0.415579	1
MED13_wgs	ref	-1.15952	0.446605	1
MEGF9_wgs	alt	-0.257728	0.178638	2
MEGF9_wgs	ref	-0.203366	0.167727	2
MFN2_wgs	alt	-0.0402655	0.186121	2
MFN2_wgs	ref	0.579647	0.145383	2
MGAT1_wgs	alt	-0.124603	0.0816333	2
MGAT1_wgs	ref	-0.188931	0.0869418	2
MGAT3_wgs	alt	-0.67037	0.135712	3
MGAT3_wgs	ref	-0.63777	0.152235	3
MGAT3_wgs	shuf	-0.693465	0.182461	3
MICB_wgs	alt	-1.3943	0.373507	3
MICB_wgs	ref	-0.918241	0.200005	3
MICB_wgs	shuf	-0.0260568	0.153128	3
MINK1_ssc	alt	-0.175478	0.143369	2
MINK1_ssc	ref	-0.38264	0.193671	2
MKX_wgs	alt	3.13053	0.324075	1
MLXIP_wgs	alt	0.423729	0.0782297	2
MLXIP_wgs	ref	0.00289738	0.110502	2
MOBP_wgs	alt	0.739181	0.458524	3
MOBP_wgs	ref	0.0469787	0.265178	3
MOBP_wgs	shuf	-0.0183692	0.247539	3
MPV17L_wgs	alt	0.338327	0.144731	2
MPV17L_wgs	ref	0.257375	0.133697	2
MRPL17_wgs	alt	0.474244	0.296246	2
MRPL17_wgs	ref	0.0307353	0.242802	2
MRPL54_ssc	alt	-0.1784	0.144453	3
MRPL54_ssc	ref	0.133401	0.227047	3
MRPL54_ssc	shuf	-0.86221	0.294387	3
MSL2_wgs	alt	-0.574278	0.337073	3
MSL2_wgs	ref	-0.687048	0.262945	3
MSL2_wgs	shuf	-0.0427977	0.43187	3
MTMR6_wgs	alt	0.132362	0.175383	2
MTMR6_wgs	ref	0.273227	0.244911	2
MTR_wgs	alt	-0.308361	0.351141	2
MTR_wgs	ref	-0.0313059	0.14084	2
MUC2_ssc	alt	0.279881	0.107297	2
MUC2_ssc	ref	0.336044	0.173753	2
MUC2_wgs	alt	0.0950144	0.118286	3
MUC2_wgs	ref	0.313951	0.143903	3
MUC2_wgs	shuf	-0.444813	0.170276	3
MYCBP2_wgs	alt	1.33844	0.433754	3
MYCBP2_wgs	ref	0.0984125	0.169679	3
MYCBP2_wgs	shuf	0.71148	0.244471	3
MYO9B_wgs	alt	0.188087	0.13125	2
MYO9B_wgs	ref	0.0972784	0.17987	2
MYRF_wgs	alt	0.234253	0.107185	2
MYRF_wgs	ref	0.245017	0.133904	2
MYT1_wgs	alt	-0.135248	0.10353	2
MYT1_wgs	ref	-0.183889	0.0810851	2
NAA50_wgs	alt	0.425333	0.185093	2
NAA50_wgs	ref	1.17574	0.35079	2
NDNL2_wgs	alt	0.11473	0.533775	1
NEDD1_wgs	shuf	0.484254		1
NFAM1_wgs	alt	-0.308184	0.140735	2
NFAM1_wgs	ref	-0.566668	0.121881	2
NHLRC2_wgs	alt	-0.0417018	0.241077	2
NHLRC2_wgs	ref	-0.0364776	0.254403	2
NINJ2_wgs	alt	0.385478	0.127472	2
NINJ2_wgs	ref	0.366344	0.102385	2
NIPA1_wgs	alt	-1.41055	0.35416	3
NIPA1_wgs	ref	-0.665579	0.255314	3
NIPA1_wgs	shuf	-0.536285	0.180462	3
NME9_wgs	alt	-0.820306	0.464809	2
NME9_wgs	ref	-0.622409	0.192284	2
NR2F2_wgs	alt	0.137128	0.426825	2
NR2F2_wgs	ref	0.671846	0.343158	2
NRARP_wgs	alt	0.0362682	0.132262	3
NRARP_wgs	ref	-0.144194	0.34713	3
NRARP_wgs	shuf	0.073137	0.404832	3
NRXN1_wgs	alt	-0.0734742	0.123509	3
NRXN1_wgs	ref	0.250767	0.159589	3
NRXN1_wgs	shuf	0.153788	0.353685	3
NSL1_wgs	alt	-0.267113	0.248934	3
NSL1_wgs	ref	-0.144496	0.150894	3
NSL1_wgs	shuf	-0.255956	0.577041	3
NT5DC3_wgs	alt	0.710495	0.354153	2
NT5DC3_wgs	ref	0.327213	0.154741	2
NTN1_wgs	alt	-0.319373	0.13116	2
NTN1_wgs	ref	-0.622376	0.137541	2
NUDT12_wgs	ref	1.47868	0.701388	2
NUDT12_wgs	shuf	0.828434	0.286477	2
NUDT14_ssc	alt	0.337433	0.0669014	2
NUDT14_ssc	ref	0.146899	0.142908	2
NUDT3_wgs	alt	0.057387	0.150492	3
NUDT3_wgs	ref	-0.117911	0.198103	3
NUDT3_wgs	shuf	0.157814	0.414769	3
NUPL1_wgs	alt	-0.0832547	0.266383	2
NUPL1_wgs	ref	0.0192565	0.282001	2
NXN_wgs	alt	-0.219796	0.0856637	2
NXN_wgs	ref	-0.25337	0.143533	2
OLFM3_wgs	alt	0.357736	0.184954	2
OLFM3_wgs	ref	0.205492	0.168937	2
OLFML2A_wgs	alt	-0.374606	0.113559	2
OLFML2A_wgs	ref	-0.0240606	0.131918	2
OR2H1_wgs	alt	0.315405	0.378281	2
OR2H1_wgs	ref	-0.066541	0.240113	2
ORMDL1_wgs	ref	0.359475	0.614376	1
OSCAR.1_wgs	alt	0.197181	0.0842582	2
OSCAR.1_wgs	ref	0.564517	0.133732	2
OSCAR_wgs	alt	0.185689	0.0823061	2
OSCAR_wgs	ref	0.215224	0.0667985	2
OTUB2_wgs	alt	0.106405	0.158674	2
OTUB2_wgs	ref	0.400989	0.245586	2
OXR1_wgs	alt	-0.481766	0.331552	3
OXR1_wgs	ref	-0.507549	0.168745	3
OXR1_wgs	shuf	0.104058	0.564423	3
P2RX3_ssc	alt	0.0633365	0.0980908	2
P2RX3_ssc	ref	0.111909	0.080198	2
P2RX7_wgs	alt	0.103619	0.318894	3
P2RX7_wgs	ref	0.161814	0.162664	3
P2RX7_wgs	shuf	0.33795	0.19613	3
PABPN1L_wgs	alt	-0.6115	0.129944	2
PABPN1L_wgs	ref	-0.546016	0.14322	2
PAEP_wgs	alt	0.184444	0.139308	2
PAEP_wgs	ref	0.405752	0.185115	2
PALM2-AKAP2_wgs	alt	-0.196262	0.230003	3
PALM2-AKAP2_wgs	ref	-0.429677	0.188421	3
PALM2-AKAP2_wgs	shuf	-0.345744	0.169103	3
PAQR9_wgs	alt	0.520658	0.466299	2
PAQR9_wgs	ref	0.476255	0.276202	2
PARK7_wgs	alt	-0.212898	0.265651	2
PARK7_wgs	ref	0.149789	0.418471	2
PARP15_wgs	alt	0.0452914	0.172622	3
PARP15_wgs	ref	1.53147	0.450208	3
PARP15_wgs	shuf	0.0115491	0.817312	3
PARVB_wgs	alt	0.359408	0.110809	2
PARVB_wgs	ref	-0.0038021	0.168216	2
PAX5.1_wgs	alt	0.0991592	0.135042	2
PAX5.1_wgs	ref	0.0689131	0.129244	2
PAX5_wgs	alt	-0.78412	0.160358	3
PAX5_wgs	ref	-0.501268	0.137126	3
PAX5_wgs	shuf	-2.06256	0.357892	3
PCBP3_wgs	alt	0.31118	0.171457	3
PCBP3_wgs	ref	0.165293	0.07167	3
PCBP3_wgs	shuf	0.262133	0.109689	3
PCDH10_wgs	shuf	0.0615988	0.262567	1
PCDH17_wgs	alt	0.625982	0.284418	3
PCDH17_wgs	ref	-0.0935352	0.276042	3
PCDH17_wgs	shuf	2.08757	0.301631	3
PCDH7_wgs	alt	0.15333	0.176611	3
PCDH7_wgs	ref	-0.211228	0.129309	3
PCDH7_wgs	shuf	0.243665	0.224763	3
PCDHA6_ssc	alt	1.61047	0.262736	2
PCDHA6_ssc	ref	1.44625	0.2891	2
PCDHB4_wgs	alt	0.362824	0.341631	2
PCDHB4_wgs	ref	-0.494178	1.13852	2
PCMT1_ssc	alt	0.490593	0.263822	3
PCMT1_ssc	ref	-0.518638	0.351411	3
PCMT1_ssc	shuf	0.0256349	0.148857	3
PDCD1_wgs	alt	0.0485242	0.0825988	3
PDCD1_wgs	ref	0.0937964	0.124682	3
PDCD1_wgs	shuf	-0.791358	0.186358	3
PDCD5_wgs	alt	-0.493706	0.159647	3
PDCD5_wgs	ref	-0.20361	0.170038	3
PDCD5_wgs	shuf	0.464595	0.713164	3
PDE7A_wgs	alt	0.226933	0.178031	2
PDE7A_wgs	ref	1.07967	0.139336	2
PDE9A_ssc	alt	-0.463099	0.161768	3
PDE9A_ssc	ref	-0.501326	0.123302	3
PDE9A_ssc	shuf	0.0942912	0.125043	3
PDIK1L_wgs	alt	0.438338	0.251509	3
PDIK1L_wgs	ref	0.0819258	0.278734	3
PDIK1L_wgs	shuf	0.808607	0.303988	3
PEX2.1_wgs	alt	0.349523	0.117453	2
PEX2.1_wgs	ref	0.328426	0.113691	2
PEX2_wgs	alt	-0.237059	0.240142	2
PEX2_wgs	ref	-0.0217035	0.227309	2
PGR.1_wgs	alt	0.38546	0.235678	2
PGR.1_wgs	ref	-0.00925547	0.281095	2
PGR_wgs	alt	0.499324	0.160619	3
PGR_wgs	ref	0.978174	0.483567	3
PGR_wgs	shuf	2.00532	0.649869	3
PHF12_wgs	alt	0.681764	0.226956	2
PHF12_wgs	ref	0.597399	0.276517	2
PHF17_wgs	alt	0.14643	0.160547	2
PHF17_wgs	ref	-0.190309	0.318755	2
PHF21B_wgs	alt	-0.139263	0.744008	2
PHF21B_wgs	ref	-0.569326	0.405098	2
PIGK_wgs	shuf	-1.1847	0.373203	1
PIGP_wgs	alt	0.942174	0.299739	3
PIGP_wgs	ref	0.745653	1.03606	3
PIGP_wgs	shuf	0.910803	0.364551	3
PIGV_wgs	alt	1.31003	0.343559	3
PIGV_wgs	ref	-0.0632131	0.444336	3
PIGV_wgs	shuf	0.45424	0.676345	3
PIK3C2A_wgs	alt	0.21264	0.0823675	2
PIK3C2A_wgs	ref	-0.266652	0.0688561	2
PIRT_wgs	alt	-0.510515	0.185106	3
PIRT_wgs	ref	-0.353879	0.105252	3
PIRT_wgs	shuf	-0.213954	0.0992581	3
PKD1L2_wgs	alt	0.740734	0.105534	2
PKD1L2_wgs	ref	0.692266	0.155081	2
PKHD1_wgs	alt	-1.97753	0.569799	2
PKHD1_wgs	ref	-0.522787	0.164268	2
PKP2_wgs	alt	0.043152	0.339096	3
PKP2_wgs	ref	0.685983	0.385567	3
PKP2_wgs	shuf	0.480583	0.17109	3
PLA2R1_wgs	alt	0.450185	0.141049	3
PLA2R1_wgs	ref	0.980519	0.498818	3
PLA2R1_wgs	shuf	-0.157078	0.132246	3
PLEKHA5_wgs	alt	-0.0570896	0.180212	3
PLEKHA5_wgs	ref	0.456853	0.0610541	3
PLEKHA5_wgs	shuf	-0.0467109	0.213271	3
PLEKHA6_wgs	alt	-0.274834	0.15866	3
PLEKHA6_wgs	ref	-0.20913	0.151691	3
PLEKHA6_wgs	shuf	0.405569	0.171855	3
PLEKHG3_wgs	alt	0.0177835	0.419593	3
PLEKHG3_wgs	ref	0.132202	0.309227	3
PLEKHG3_wgs	shuf	0.172786	0.265393	3
PLEKHG4B_wgs	alt	0.0201104	0.258469	3
PLEKHG4B_wgs	ref	-0.331597	0.230007	3
PLEKHG4B_wgs	shuf	0.709974	0.449443	3
PLIN4_wgs	alt	-0.682669	0.0877582	3
PLIN4_wgs	ref	-0.479504	0.0906594	3
PLIN4_wgs	shuf	-0.367849	0.138449	3
PLK5_wgs	alt	-0.186663	0.143004	3
PLK5_wgs	ref	-0.210766	0.12653	3
PLK5_wgs	shuf	-0.183035	0.160122	3
POLI_wgs	alt	1.7324	0.423825	1
POLR3D_ssc	alt	0.127318	0.150413	3
POLR3D_ssc	ref	-0.0493714	0.13096	3
POLR3D_ssc	shuf	-0.589682	0.130026	3
POLR3D_wgs	alt	0.28561	0.12938	2
POLR3D_wgs	ref	0.323474	0.109452	2
PPA2.1_ssc	alt	-0.544454	0.152364	2
PPA2.1_ssc	ref	-0.0645876	0.148444	2
PPA2_ssc	alt	-0.690806	0.14521	2
PPA2_ssc	ref	-0.497248	0.10602	2
PPAP2B_wgs	ref	0.675519	0.217206	1
PPARGC1A_wgs	alt	-0.0588405	0.166971	3
PPARGC1A_wgs	ref	0.0257152	0.152691	3
PPARGC1A_wgs	shuf	-0.265968	0.123856	3
PPHLN1_wgs	alt	-0.205634	0.131514	3
PPHLN1_wgs	ref	-0.270817	0.133168	3
PPHLN1_wgs	shuf	-0.178104	0.204105	3
PPP1R3B_wgs	alt	-0.298979	0.135322	2
PPP1R3B_wgs	ref	-0.168099	0.347808	2
PPP1R9A_wgs	alt	-0.434735	0.119597	2
PPP1R9A_wgs	ref	0.223872	0.11804	2
PPP2R2B_wgs	alt	0.382426	0.348721	3
PPP2R2B_wgs	ref	-0.0725679	0.192406	3
PPP2R2B_wgs	shuf	-0.00956716	0.142068	3
PPP3CB_wgs	alt	0.928972	0.441983	3
PPP3CB_wgs	ref	0.733235	0.448468	3
PPP3CB_wgs	shuf	-0.198798	0.152826	3
PPP4R2.1_wgs	alt	1.33373	0.575071	2
PPP4R2.1_wgs	ref	2.30542	0.97382	2
PPP4R2_wgs	alt	0.659766	0.288525	2
PPP4R2_wgs	ref	1.0268	0.451926	2
PRDM5_wgs	alt	0.0113833	0.151991	3
PRDM5_wgs	ref	-0.0869459	0.142204	3
PRDM5_wgs	shuf	0.0435636	0.111254	3
PREx4_dnvctl	ref	0.143091	0.124852	1
PRKAR1A.1_wgs	alt	0.152013	0.252229	3
PRKAR1A.1_wgs	ref	-0.0403557	0.319226	3
PRKAR1A.1_wgs	shuf	0.312506	0.11555	3
PRKAR1A_wgs	alt	0.154458	0.212885	3
PRKAR1A_wgs	ref	-0.0371463	0.140187	3
PRKAR1A_wgs	shuf	-0.260667	0.285399	3
PRKG2_wgs	alt	-0.00549922	0.318467	3
PRKG2_wgs	ref	0.744802	0.561323	3
PRKG2_wgs	shuf	0.263202	0.179748	3
PRPF40A_wgs	alt	0.0964902	0.235048	1
PRSS23_wgs	alt	0.0108843	0.553638	3
PRSS23_wgs	ref	0.603783	0.543041	3
PRSS23_wgs	shuf	0.539824	0.13209	3
PSAPL1_wgs	alt	0.312967	0.165372	3
PSAPL1_wgs	ref	0.106785	0.114046	3
PSAPL1_wgs	shuf	-0.713745	0.141684	3
PTEN_asc	alt	-0.0826013	0.355361	2
PTEN_asc	shuf	0.37769	0.262234	2
PTGDR2_wgs	alt	-0.606952	0.131102	3
PTGDR2_wgs	ref	-0.508209	0.182921	3
PTGDR2_wgs	shuf	-0.283773	0.159051	3
PTPLAD1.1_wgs	alt	-0.175581	0.20222	2
PTPLAD1.1_wgs	ref	-0.370166	0.247683	2
PTPLAD1_wgs	alt	-0.30913	0.219242	3
PTPLAD1_wgs	ref	-0.179796	0.152183	3
PTPLAD1_wgs	shuf	-0.514416	0.164483	3
PTPN21_wgs	alt	0.526612	0.390183	2
PTPN21_wgs	ref	-0.320322	0.19844	2
PTPRC_wgs	alt	1.13608	0.567404	3
PTPRC_wgs	ref	-0.662402	0.472062	3
PTPRC_wgs	shuf	0.977514	0.41082	3
PTPRJ_wgs	alt	0.879361	0.546343	2
PTPRJ_wgs	ref	0.517349	0.309739	2
PUM2_wgs	ref	-0.0317912	0.815869	2
PUM2_wgs	shuf	0.0282031	0.210954	2
PURB_wgs	alt	0.118771	0.324819	2
PURB_wgs	ref	0.745637	0.158087	2
QREx4_dnvctl	ref	-0.136763	0.161733	1
QSOX1_wgs	alt	-0.300974	0.194244	3
QSOX1_wgs	ref	-0.450347	0.110667	3
QSOX1_wgs	shuf	-0.159509	0.109578	3
RAB22A_wgs	alt	-0.426933	0.34279	2
RAB22A_wgs	ref	0.242664	0.237029	2
RAB6B_wgs	alt	-0.135977	0.198084	3
RAB6B_wgs	ref	-0.0522885	0.138706	3
RAB6B_wgs	shuf	-1.05749	0.141192	3
RABGAP1L_wgs	alt	0.851503	0.107734	3
RABGAP1L_wgs	ref	0.358117	0.144558	3
RABGAP1L_wgs	shuf	0.344769	0.389793	3
RAD18_wgs	alt	0.524704	0.229326	3
RAD18_wgs	ref	0.552772	0.692489	3
RAD18_wgs	shuf	0.379083	0.345986	3
RAET1G_wgs	alt	0.601751	0.0960077	3
RAET1G_wgs	ref	0.583795	0.0929227	3
RAET1G_wgs	shuf	0.779869	0.0532231	3
RANBP10.1_wgs	alt	0.197787	0.179747	2
RANBP10.1_wgs	ref	-0.382955	0.123838	2
RANBP10_wgs	alt	-0.451891	0.203696	2
RANBP10_wgs	ref	-0.0769512	0.218117	2
RANBP6_wgs	alt	0.00497052	0.259318	2
RANBP6_wgs	ref	-0.360402	0.26832	2
RAP1A_wgs	alt	0.0574133	0.151538	3
RAP1A_wgs	ref	-0.255089	0.106558	3
RAP1A_wgs	shuf	-0.530246	0.133353	3
RBFOX1_wgs	alt	0.0367352	0.195332	2
RBFOX1_wgs	ref	0.549933	0.175616	2
RBFOX2_wgs	alt	-0.267335	0.511008	2
RBFOX2_wgs	ref	0.23265	0.124197	2
RBM28.1_wgs	alt	-0.225848	0.138609	2
RBM28.1_wgs	ref	-0.450496	0.088178	2
RBM28_wgs	alt	-0.779098	0.256876	2
RBM28_wgs	ref	-0.171505	0.203184	2
RBM4_wgs	alt	-0.393961	0.11277	2
RBM4_wgs	ref	-0.282656	0.169133	2
RBM41_ssc	alt	-0.373053	0.218587	2
RBM41_ssc	ref	0.458207	0.365016	2
REEP1_wgs	alt	-0.656345	0.244291	3
REEP1_wgs	ref	-0.228628	0.111502	3
REEP1_wgs	shuf	-0.423871	0.159721	3
REM2_wgs	alt	-0.387192	0.17216	2
REM2_wgs	ref	-0.237516	0.127342	2
RFX3_wgs	alt	0.607635	0.301712	3
RFX3_wgs	ref	1.79976	0.506783	3
RFX3_wgs	shuf	0.568825	0.208044	3
RFX7_wgs	alt	-0.296162	0.168995	3
RFX7_wgs	ref	-0.647657	0.221759	3
RFX7_wgs	shuf	-0.357785	0.256548	3
RGS17_wgs	alt	-0.31569	0.3799	3
RGS17_wgs	ref	-0.316732	0.0665982	3
RGS17_wgs	shuf	-0.21288	0.180117	3
RIMS3_wgs	alt	0.465146	0.240061	3
RIMS3_wgs	ref	0.548512	0.140959	3
RIMS3_wgs	shuf	-0.767637	0.701916	3
RNF130_wgs	alt	-0.581803	0.128871	2
RNF130_wgs	ref	-0.589523	0.152096	2
RNF150_wgs	alt	0.223137	0.619779	2
RNF150_wgs	ref	0.865167	0.586761	2
RNF219_wgs	alt	0.566979	0.315452	2
RNF219_wgs	ref	0.530658	0.198584	2
RNF44_wgs	alt	-0.125298	0.109172	3
RNF44_wgs	ref	-0.169831	0.125103	3
RNF44_wgs	shuf	-0.450879	0.146438	3
ROR1_wgs	alt	-0.386567		2
ROR1_wgs	ref	1.5811	0.462655	2
RP11-219B4.5_wgs	alt	0.787993	0.28219	2
RP11-219B4.5_wgs	ref	0.138628	0.258637	2
RUNX1T1_wgs	alt	0.413566	0.313271	3
RUNX1T1_wgs	ref	0.248123	0.144954	3
RUNX1T1_wgs	shuf	0.0414188	0.179964	3
RYR3_wgs	alt	-1.28365	0.186717	2
RYR3_wgs	ref	-0.955627	0.239608	2
SAMD5_wgs	alt	0.748041	0.123671	2
SAMD5_wgs	ref	0.801977	0.140531	2
SAR1B_wgs	alt	-0.0430294	0.0948598	3
SAR1B_wgs	ref	-0.197067	0.123045	3
SAR1B_wgs	shuf	-0.0284762	0.118715	3
SBF1_wgs	alt	-0.208742	0.219613	3
SBF1_wgs	ref	-0.0477603	0.103297	3
SBF1_wgs	shuf	0.308116	0.129268	3
SCAI_wgs	alt	-0.405994	0.131256	2
SCAI_wgs	ref	-0.697734	0.121984	2
SCARB2_wgs	alt	-0.750112	0.16407	2
SCARB2_wgs	ref	-0.683642	0.254771	2
SCN1A_wgs	alt	0.328058	0.364058	2
SCN1A_wgs	ref	3.76591	0.578173	2
SCN9A_wgs	alt	1.28416	0.591207	3
SCN9A_wgs	ref	0.938118	0.348026	3
SCN9A_wgs	shuf	2.33611	0.479392	3
SCUBE1_wgs	alt	0.0305027	0.196669	3
SCUBE1_wgs	ref	-0.371592	0.179967	3
SCUBE1_wgs	shuf	0.000128579	0.169879	3
SDC2_wgs	ref	0.0625618	0.31691	1
SEMA3D_wgs	alt	-0.678137	0.40743	2
SEMA3D_wgs	ref	-0.00860913	0.199196	2
SERAC1_wgs	alt	0.659161	0.222038	3
SERAC1_wgs	ref	0.325073	0.216704	3
SERAC1_wgs	shuf	0.198001	0.370555	3
SERBP1_wgs	alt	0.759861	0.469665	3
SERBP1_wgs	ref	-0.249854	0.252536	3
SERBP1_wgs	shuf	1.80235	0.371303	3
SF3B3_wgs	alt	0.344674	0.0735064	3
SF3B3_wgs	ref	0.290219	0.0965991	3
SF3B3_wgs	shuf	-0.69753	0.188211	3
SFXN2_wgs	alt	-0.589589	0.117067	3
SFXN2_wgs	ref	-0.609274	0.188212	3
SFXN2_wgs	shuf	0.601912	0.178365	3
SH2B3_wgs	alt	0.367808	0.134597	3
SH2B3_wgs	ref	0.310831	0.23722	3
SH2B3_wgs	shuf	-0.230856	0.25208	3
SH3PXD2A_wgs	alt	0.845095	0.110725	3
SH3PXD2A_wgs	ref	0.755195	0.161308	3
SH3PXD2A_wgs	shuf	0.740188	0.0645368	3
SH3RF3_wgs	alt	-0.185866	0.253486	2
SH3RF3_wgs	ref	-0.196223	0.200062	2
SHISA6_wgs	alt	1.06952	0.175278	2
SHISA6_wgs	ref	1.12404	0.0862481	2
SHISA9_wgs	alt	0.158756	0.164171	3
SHISA9_wgs	ref	0.253009	0.191994	3
SHISA9_wgs	shuf	0.469111	0.132411	3
SIRPB1_wgs	alt	-0.0427074	0.259965	3
SIRPB1_wgs	ref	0.352813	0.119864	3
SIRPB1_wgs	shuf	-0.385739	0.133689	3
SLC22A2_wgs	alt	0.0669457	0.169428	2
SLC22A2_wgs	ref	-0.209139	0.407637	2
SLC26A3_wgs	alt	0.715489	0.359685	1
SLC2A13_wgs	alt	0.216116	0.345909	2
SLC2A13_wgs	ref	-0.522115	0.314128	2
SLC34A2_wgs	alt	0.092774	0.169623	3
SLC34A2_wgs	ref	0.812231	0.521386	3
SLC34A2_wgs	shuf	-0.063393	0.349106	3
SLC36A2_wgs	alt	-1.02969	0.314541	3
SLC36A2_wgs	ref	-1.22779	0.210737	3
SLC36A2_wgs	shuf	0.19128	0.170664	3
SLC39A9_ssc	alt	-0.213283	0.180811	2
SLC39A9_ssc	ref	-0.399037	0.170281	2
SLC4A4_wgs	alt	0.543659	0.699164	2
SLC4A4_wgs	ref	0.157145	0.13479	2
SLC6A1_asc	alt	0.131515	0.144718	3
SLC6A1_asc	ref	0.0375963	0.130051	3
SLC6A1_asc	shuf	-0.547983	0.204008	3
SLCO2A1_wgs	alt	-0.353673	0.10497	2
SLCO2A1_wgs	ref	-0.158828	0.153081	2
SMAD9_wgs	alt	-0.182216	0.295477	2
SMAD9_wgs	ref	0.0997161	0.234529	2
SMIM14_wgs	alt	0.0225786	0.204124	2
SMIM14_wgs	ref	-0.211384	0.150268	2
SMYD5_wgs	alt	0.685284	0.147436	2
SMYD5_wgs	ref	0.948917	0.259053	2
SNX13_wgs	alt	-0.200367	0.331581	3
SNX13_wgs	ref	0.355272	0.216281	3
SNX13_wgs	shuf	-0.493984	0.304637	3
SNX16_wgs	alt	0.449353	0.470743	3
SNX16_wgs	ref	0.152104	0.183762	3
SNX16_wgs	shuf	1.38157	0.368049	3
SNX29.1_wgs	alt	0.879396	0.111081	2
SNX29.1_wgs	ref	0.906228	0.22564	2
SNX29.2_wgs	alt	0.137304	0.178525	3
SNX29.2_wgs	ref	0.121112	0.135884	3
SNX29.2_wgs	shuf	-0.450079	0.107758	3
SNX29_wgs	alt	-0.431151	0.225584	2
SNX29_wgs	ref	-0.497799	0.0970397	2
SOCS4_wgs	alt	2.02973	0.161047	1
SORCS2_wgs	alt	0.179592	0.0976374	3
SORCS2_wgs	ref	0.226811	0.0984491	3
SORCS2_wgs	shuf	-0.157535	0.100352	3
SORCS3_wgs	alt	-0.242238	0.207023	2
SORCS3_wgs	ref	0.125009	0.250238	2
SORD_ssc	alt	0.355197	0.184936	2
SORD_ssc	ref	0.147839	0.124689	2
SOX21_wgs	alt	-0.0344631	0.151631	2
SOX21_wgs	ref	0.0953145	0.126352	2
SP7_wgs	alt	-0.135681	0.118413	2
SP7_wgs	ref	-0.160962	0.186558	2
SPATS2_wgs	alt	-0.354243	0.285615	2
SPATS2_wgs	ref	-0.0170859	0.118082	2
SPOCK1_wgs	alt	-0.138136	0.162009	3
SPOCK1_wgs	ref	0.136253	0.115943	3
SPOCK1_wgs	shuf	-0.539086	0.167603	3
SPRED3_wgs	alt	0.195564	0.301206	2
SPRED3_wgs	ref	-0.192942	0.119018	2
SPRR3_wgs	alt	0.0322288	0.271219	2
SPRR3_wgs	ref	0.186762	0.179867	2
SPRR4_wgs	alt	0.697048	0.107219	3
SPRR4_wgs	ref	0.437211	0.145481	3
SPRR4_wgs	shuf	0.0681598	0.111335	3
SREx4_dnvctl	ref	0.0407868	0.175992	1
SRRM4_wgs	alt	0.21783	0.121827	2
SRRM4_wgs	ref	0.280505	0.113298	2
STAU2_wgs	alt	0.46302	0.498813	3
STAU2_wgs	ref	0.117345	0.232269	3
STAU2_wgs	shuf	0.521743	0.155007	3
STK24_wgs	alt	-0.0862801	0.211935	2
STK24_wgs	ref	-0.0110773	0.161011	2
STMN1_wgs	alt	0.170087	0.166396	2
STMN1_wgs	ref	-0.0644192	0.197844	2
STON1_ssc	alt	-0.15934	0.335743	2
STON1_ssc	ref	0.00096265	0.242318	2
STON1_wgs	alt	0.569072	0.203154	2
STON1_wgs	ref	0.14819	0.26551	2
STX7_wgs	ref	0.865157	0.210279	1
SURF4_wgs	alt	0.254549	0.263766	3
SURF4_wgs	ref	0.33179	0.122898	3
SURF4_wgs	shuf	-0.339072	0.122065	3
SYNGR3_wgs	alt	1.13666	0.127135	2
SYNGR3_wgs	ref	0.901642	0.0653444	2
SYNJ1_wgs	alt	-0.0805631	0.305789	2
SYNJ1_wgs	ref	-0.516507	0.123471	2
SYT3_wgs	alt	0.824644	0.422823	2
SYT3_wgs	ref	0.0626556	0.101909	2
TACR2_wgs	alt	-0.27395	0.10477	3
TACR2_wgs	ref	-0.00451978	0.129154	3
TACR2_wgs	shuf	-0.422098	0.139676	3
TBPL1_wgs	shuf	1.33258	0.248021	1
TBX18_wgs	ref	-0.478708	0.466453	1
TDRP_wgs	alt	-0.588803	0.163268	2
TDRP_wgs	ref	-0.568061	0.101218	2
TEKT1_wgs	alt	0.784682	0.184293	3
TEKT1_wgs	ref	0.351794	0.163266	3
TEKT1_wgs	shuf	-0.552255	0.314372	3
TFEC_wgs	alt	0.361964	0.479995	2
TFEC_wgs	shuf	1.52702	0.357313	2
THRB_wgs	alt	0.792679	0.344173	2
THRB_wgs	shuf	1.03515	0.134195	2
TIMP3_wgs	alt	0.290714	0.200279	2
TIMP3_wgs	ref	0.246183	0.295992	2
TIRAP_ssc	alt	0.38179	0.351414	2
TIRAP_ssc	ref	0.0127677	0.268665	2
TLK1.1_wgs	alt	-0.151951	0.129339	3
TLK1.1_wgs	ref	-0.081364	0.152728	3
TLK1.1_wgs	shuf	-0.929644	0.165329	3
TLL2_wgs	alt	0.303022	0.321281	3
TLL2_wgs	ref	-0.341148	0.474725	3
TLL2_wgs	shuf	0.450185	0.224575	3
TMEM106B_wgs	alt	-0.188599	0.211404	3
TMEM106B_wgs	ref	-0.283768	0.201516	3
TMEM106B_wgs	shuf	0.179778	0.307536	3
TMEM178B_wgs	alt	-0.438236	0.196253	2
TMEM178B_wgs	ref	-0.174363	0.128078	2
TMEM196_wgs	alt	0.603067	0.375204	3
TMEM196_wgs	ref	1.75685	0.376448	3
TMEM196_wgs	shuf	0.740849	0.392955	3
TMEM200C.2_wgs	alt	0.35861	0.291352	2
TMEM200C.2_wgs	ref	1.86604	0.0662099	2
TMEM200C.3_wgs	alt	1.74497	0.661444	1
TMEM200C_wgs	ref	0.763916	0.41196	1
TMEM55A_wgs	alt	0.0700481	0.344729	2
TMEM55A_wgs	ref	3.036		2
TMEM63B_wgs	alt	0.425873	0.0747202	2
TMEM63B_wgs	ref	0.306746	0.0744356	2
TMEM86A_wgs	alt	0.0247021	0.22438	3
TMEM86A_wgs	ref	0.0230476	0.226032	3
TMEM86A_wgs	shuf	-0.70876	0.14825	3
TMEM95_wgs	alt	0.147312	0.132208	2
TMEM95_wgs	ref	0.454616	0.103788	2
TMEM98_wgs	alt	-0.00305101	0.149109	2
TMEM98_wgs	ref	-0.28501	0.162345	2
TMTC2_wgs	alt	-0.281184	0.157375	2
TMTC2_wgs	ref	0.375947	0.38096	2
TNRC6B_wgs	alt	0.186918	0.256276	3
TNRC6B_wgs	ref	0.416454	0.214651	3
TNRC6B_wgs	shuf	0.702217	0.214	3
TOLLIP_wgs	alt	0.221879	0.109512	3
TOLLIP_wgs	ref	0.0717787	0.117804	3
TOLLIP_wgs	shuf	-0.600166	0.109352	3
TPGS1_wgs	alt	-0.527059	0.127674	2
TPGS1_wgs	ref	-0.903763	0.191576	2
TPGS2_wgs	alt	0.282077	0.115658	3
TPGS2_wgs	ref	0.381975	0.182756	3
TPGS2_wgs	shuf	0.143786	0.126689	3
TRAF3_wgs	alt	-0.237612	0.130682	3
TRAF3_wgs	ref	-0.15986	0.172157	3
TRAF3_wgs	shuf	-0.585398	0.178522	3
TRAK1_wgs	alt	-0.472866	0.150518	2
TRAK1_wgs	ref	-0.262512	0.217892	2
TRAM2_wgs	alt	-0.51087	0.260109	3
TRAM2_wgs	ref	0.062515	0.142726	3
TRAM2_wgs	shuf	-0.0387597	0.173587	3
TRIM2_wgs	alt	0.153157	0.146774	2
TRIM2_wgs	ref	-0.152072	0.265301	2
TRIM24_wgs	alt	0.625681	0.30294	3
TRIM24_wgs	ref	0.310483	0.318878	3
TRIM24_wgs	shuf	0.433497	0.178922	3
TRIM36_wgs	alt	0.813117	0.21667	2
TRIM36_wgs	ref	-0.236551	0.391717	2
TRPM3_wgs	alt	-0.662972	0.428745	2
TRPM3_wgs	ref	0.361535	0.44713	2
TSLP.1_wgs	ref	2.71692	0.896178	1
TSLP_wgs	alt	0.666644	0.289504	3
TSLP_wgs	ref	1.88846	0.433691	3
TSLP_wgs	shuf	-0.0190687	0.511139	3
TSPAN14_wgs	alt	0.440675	0.131711	2
TSPAN14_wgs	ref	0.33839	0.109466	2
TSSC1_wgs	alt	0.382194	0.181638	3
TSSC1_wgs	ref	0.241309	0.236003	3
TSSC1_wgs	shuf	0.234464	0.346707	3
TTC39C_wgs	alt	-0.300103	0.121456	3
TTC39C_wgs	ref	0.187663	0.258291	3
TTC39C_wgs	shuf	-0.40022	0.268813	3
TTL_wgs	alt	0.518641	0.11834	2
TTL_wgs	ref	0.808691	0.150929	2
TWSG1_wgs	alt	0.240725	0.493436	3
TWSG1_wgs	ref	2.69761	0.107897	3
TWSG1_wgs	shuf	2.15336	0.356825	3
U2SURP_wgs	alt	0.156961	0.518142	3
U2SURP_wgs	ref	0.0136336	0.364705	3
U2SURP_wgs	shuf	-0.466417	0.132975	3
UBAP2L_wgs	alt	-0.0109528	0.277862	3
UBAP2L_wgs	ref	-0.540247	0.206314	3
UBAP2L_wgs	shuf	-0.798534	0.142085	3
UBE2I.1_wgs	alt	-1.97313	0.213987	3
UBE2I.1_wgs	ref	-2.35773	0.179119	3
UBE2I.1_wgs	shuf	-0.0125854	0.101475	3
UBE2I_wgs	alt	-2.36577	0.265272	3
UBE2I_wgs	ref	-1.58072	0.204573	3
UBE2I_wgs	shuf	-0.403225	0.129533	3
UBE2QL1_wgs	alt	0.167725	0.198665	2
UBE2QL1_wgs	ref	-0.479654	0.211879	2
UBE2V2_wgs	alt	-0.325817	0.144979	2
UBE2V2_wgs	ref	0.247934	0.242585	2
UBN2_wgs	alt	0.39483	0.140288	2
UBN2_wgs	ref	0.321912	0.148427	2
UNC79.1_wgs	alt	-0.0407811	0.166263	2
UNC79.1_wgs	ref	0.232628	0.128789	2
UNC79_wgs	alt	0.508893	0.145868	3
UNC79_wgs	ref	0.424019	0.15304	3
UNC79_wgs	shuf	0.39654	0.568414	3
UQCRB_wgs	alt	-0.342499	0.21415	3
UQCRB_wgs	ref	-0.204026	0.210768	3
UQCRB_wgs	shuf	-0.485991	0.351175	3
USP15.1_wgs	alt	-0.409419	0.583578	3
USP15.1_wgs	ref	0.165599	0.674042	3
USP15.1_wgs	shuf	-0.236224	0.344348	3
USP15_wgs	alt	0.130431	0.276361	3
USP15_wgs	ref	0.160623	0.160685	3
USP15_wgs	shuf	-0.10909	0.251093	3
USP40_wgs	alt	0.376948	0.261059	3
USP40_wgs	ref	0.051339	0.563445	3
USP40_wgs	shuf	0.648904	0.470052	3
USP46_wgs	alt	0.154397	0.151997	2
USP46_wgs	ref	0.412059	0.128742	2
UTP6_wgs	alt	-0.283115	0.153132	3
UTP6_wgs	ref	-0.11146	0.154757	3
UTP6_wgs	shuf	0.15013	0.259232	3
VAV2_wgs	alt	-0.0749011	0.10825	3
VAV2_wgs	ref	0.0182197	0.118862	3
VAV2_wgs	shuf	-0.0309244	0.0865023	3
VKORC1L1_wgs	alt	0.407264	0.393917	2
VKORC1L1_wgs	ref	0.48725	0.446287	2
VNN1_wgs	alt	0.125697	0.140001	2
VNN1_wgs	ref	0.200691	0.270293	2
WDFY2_wgs	alt	0.321323	0.187533	3
WDFY2_wgs	ref	-0.126011	0.232834	3
WDFY2_wgs	shuf	-0.0957918	0.131694	3
WDR52_wgs	alt	-0.245714	0.11063	2
WDR52_wgs	ref	0.133161	0.14061	2
WPRE_alpha_dnvctl	ref	1.06667	0.211518	1
WSCD1_wgs	alt	0.167733	0.184279	2
WSCD1_wgs	ref	0.48864	0.106995	2
XAF1_wgs	alt	0.000966091	0.395764	2
XAF1_wgs	ref	-0.359983	0.229629	2
XKR7_wgs	alt	-1.1368	0.155697	2
XKR7_wgs	ref	-1.5001	0.244078	2
XPO4_wgs	alt	0.595773	0.324914	2
XPO4_wgs	ref	0.961902	0.234172	2
YEATS2_wgs	alt	-0.0609805	0.122775	2
YEATS2_wgs	ref	0.0804449	0.275159	2
YIPF4_wgs	alt	-0.604832	0.807466	2
YIPF4_wgs	ref	0.429059	0.284655	2
YPEL5_wgs	alt	-0.195054	0.173406	3
YPEL5_wgs	ref	0.194528	0.2317	3
YPEL5_wgs	shuf	-0.125263	0.185985	3
ZBED4_wgs	alt	-0.256773	0.165187	2
ZBED4_wgs	ref	-0.0534646	0.181075	2
ZBTB39_wgs	alt	-0.77678	0.14424	2
ZBTB39_wgs	ref	-0.824951	0.170959	2
ZC3H7B_wgs	alt	-0.528953	0.130875	2
ZC3H7B_wgs	ref	-0.46643	0.211157	2
ZKSCAN1_wgs	alt	0.529004	0.156999	2
ZKSCAN1_wgs	ref	0.153831	0.109462	2
ZNF169_wgs	alt	-0.070934	0.102722	3
ZNF169_wgs	ref	0.274929	0.237316	3
ZNF169_wgs	shuf	-0.00745637	0.218723	3
ZNF208_wgs	alt	-0.365682	0.110848	2
ZNF208_wgs	ref	-0.376479	0.089985	2
ZNF234_wgs	alt	-0.204645	0.149861	2
ZNF234_wgs	ref	0.0889558	0.147042	2
ZNF280D_wgs	alt	0.158905	0.129071	3
ZNF280D_wgs	ref	0.287057	0.0973925	3
ZNF280D_wgs	shuf	-0.311622	0.11367	3
ZNF414_wgs	alt	-0.782743	0.126751	3
ZNF414_wgs	ref	-0.494083	0.154816	3
ZNF414_wgs	shuf	-0.398568	0.194338	3
ZNF493_wgs	alt	0.154611	0.148063	3
ZNF493_wgs	ref	0.124453	0.123387	3
ZNF493_wgs	shuf	1.22276	0.583215	3
ZNF544_wgs	alt	0.421817	0.16959	2
ZNF544_wgs	ref	0.402959	0.172361	2
ZNF592_wgs	alt	0.922936	0.0734068	3
ZNF592_wgs	ref	0.497691	0.089842	3
ZNF592_wgs	shuf	-0.19384	0.127647	3
ZNF629_wgs	alt	-0.424146	0.239167	2
ZNF629_wgs	ref	-0.150377	0.294377	2
ZNF691_wgs	alt	0.270564	0.54921	2
ZNF691_wgs	ref	0.533528	0.309916	2
ZNF771_wgs	alt	-0.160689	0.142703	2
ZNF771_wgs	ref	0.0676305	0.196804	2
ZNF781_wgs	alt	0.838598	0.416347	2
ZNF781_wgs	ref	0.923001	0.144765	2

## Sheet: Figure 3I
Element	Allele	Expression	SEM	N_Allele
9-Sep_wgs	alt	-0.979446	0.101386	2
9-Sep_wgs	ref	-0.759499	0.217519	2
ABCB5_wgs	alt	-0.299644	0.327447	2
ABCB5_wgs	ref	-0.38728	0.697764	2
ABHD2_ssc	alt	-0.0888898	0.0990223	3
ABHD2_ssc	ref	-0.252625	0.0918051	3
ABHD2_ssc	shuf	-0.909137	0.218888	3
ABL2_wgs	alt	0.517976	0.229199	2
ABL2_wgs	ref	1.36498	0.206706	2
AC010536.1_wgs	alt	-1.17012	0.199493	3
AC010536.1_wgs	ref	-1.21526	0.153111	3
AC010536.1_wgs	shuf	-1.39012	0.177956	3
AC010547.9_wgs	alt	-0.830411	0.32747	2
AC010547.9_wgs	ref	-0.850658	0.282739	2
ACAD11_ssc	alt	-0.162724	0.291393	3
ACAD11_ssc	ref	-0.582035	0.24392	3
ACAD11_ssc	shuf	-0.233096	0.501132	3
ACBD3_wgs	alt	1.62008	0.617032	2
ACBD3_wgs	ref	1.28787	0.291671	2
ADAM28_wgs	alt	1.1626	0.488443	2
ADAM28_wgs	ref	1.95415	0.427844	2
ADARB1_wgs	alt	0.295818	0.22832	3
ADARB1_wgs	ref	0.418582	0.131514	3
ADARB1_wgs	shuf	0.230587	0.183837	3
AGFG2_wgs	alt	1.21344	0.105377	2
AGFG2_wgs	ref	1.45288	0.161484	2
AGO4_wgs	alt	0.643118	0.125451	3
AGO4_wgs	ref	0.719151	0.266303	3
AGO4_wgs	shuf	-0.248334	0.236721	3
AGTR1_wgs	alt	1.08418	0.291876	3
AGTR1_wgs	ref	-0.572371	0.588331	3
AGTR1_wgs	shuf	2.15628	0.534603	3
AKAP10_wgs	alt	1.78711	0.392308	3
AKAP10_wgs	ref	1.2597	0.205335	3
AKAP10_wgs	shuf	0.734332	0.170866	3
AKAP9_wgs	alt	1.24292	0.540962	2
AKAP9_wgs	ref	0.879725	0.2592	2
AKR1B1_ssc	alt	0.682025	0.093942	3
AKR1B1_ssc	ref	0.790721	0.178656	3
AKR1B1_ssc	shuf	-0.259625	0.218381	3
AKR1C1_wgs	alt	-1.00269	0.177607	3
AKR1C1_wgs	ref	-1.41673	0.143883	3
AKR1C1_wgs	shuf	-0.557923	0.145794	3
AL117190.3_wgs	alt	-0.24448	0.158954	2
AL117190.3_wgs	ref	-0.43123	0.105312	2
AL162407.1_wgs	ref	2.18292	0.55355	2
AL162407.1_wgs	shuf	1.31343	0.36277	2
ALDH3A2_ssc	alt	-0.203858	0.240409	2
ALDH3A2_ssc	ref	-0.322604	0.285815	2
ALG14_wgs	alt	-0.774097	0.241281	2
ALG14_wgs	ref	-0.552468	0.11977	2
ALX4.1_wgs	alt	-0.938647	0.143083	3
ALX4.1_wgs	ref	-0.460023	0.198288	3
ALX4.1_wgs	shuf	-1.34562	0.194611	3
ALX4_wgs	alt	0.0354186	0.147622	3
ALX4_wgs	ref	0.234961	0.121958	3
ALX4_wgs	shuf	-2.19172	0.198916	3
AMPD2_wgs	alt	0.405184	0.182884	3
AMPD2_wgs	ref	0.333424	0.206977	3
AMPD2_wgs	shuf	0.131425	0.244168	3
AMZ1.1_wgs	alt	0.565813	0.183633	3
AMZ1.1_wgs	ref	0.128902	0.265975	3
AMZ1.1_wgs	shuf	-0.123088	0.399058	3
AMZ1_wgs	alt	-1.01566	0.126285	3
AMZ1_wgs	ref	-1.49683	0.256779	3
AMZ1_wgs	shuf	-0.88894	0.118015	3
ANGPTL4_wgs	alt	-1.63866	0.224569	3
ANGPTL4_wgs	ref	-1.71225	0.183816	3
ANGPTL4_wgs	shuf	-0.882493	0.247816	3
ANO8_wgs	alt	0.0220402	0.131713	2
ANO8_wgs	ref	-0.688567	0.265332	2
ANP32E_wgs	alt	0.625049	0.311836	3
ANP32E_wgs	ref	0.837722	0.199449	3
ANP32E_wgs	shuf	1.00989	0.188859	3
ANTXR2_wgs	alt	0.8004	0.149411	3
ANTXR2_wgs	ref	0.794393	0.11384	3
ANTXR2_wgs	shuf	0.775003	0.563644	3
AP3S2_wgs	alt	-0.175436	0.550968	2
AP3S2_wgs	ref	0.202334	0.275367	2
AP4S1_wgs	alt	0.519413	0.252452	2
AP4S1_wgs	ref	0.31372	0.39384	2
APOBEC3C_wgs	alt	-0.236167	0.0897631	3
APOBEC3C_wgs	ref	-0.461512	0.141932	3
APOBEC3C_wgs	shuf	-0.213322	0.159724	3
ARFGAP2_wgs	alt	0.793149	0.155933	2
ARFGAP2_wgs	ref	0.727318	0.164184	2
ARHGEF12_wgs	alt	0.131475	0.169068	2
ARHGEF12_wgs	ref	-0.625586	0.1666	2
ARL3_wgs	alt	1.0549	0.234672	2
ARL3_wgs	ref	0.821748	0.128581	2
ARL5B_wgs	alt	1.22361	0.252446	2
ARL5B_wgs	ref	1.25498	0.224242	2
ARPC4_wgs	alt	0.76678	0.387115	2
ARPC4_wgs	ref	0.647853	0.225409	2
ARRDC3_wgs	alt	0.266037	0.141059	3
ARRDC3_wgs	ref	0.499646	0.229807	3
ARRDC3_wgs	shuf	0.443475	0.243014	3
ASPH_wgs	alt	0.335972	0.364284	2
ASPH_wgs	ref	0.241253	0.213569	2
ATP11B_wgs	alt	1.93023	0.348437	2
ATP11B_wgs	ref	1.72175	0.0962356	2
ATP2B2_wgs	alt	0.0703745	0.194126	3
ATP2B2_wgs	ref	0.363003	0.255714	3
ATP2B2_wgs	shuf	-0.728906	0.166586	3
ATP6V1A_wgs	alt	0.101683	0.120861	2
ATP6V1A_wgs	ref	0.51865	0.261332	2
ATP8B4_wgs	alt	0.922177	0.155548	3
ATP8B4_wgs	ref	0.562383	0.18014	3
ATP8B4_wgs	shuf	0.391711	0.266402	3
ATP9A_wgs	alt	0.683619	0.27464	2
ATP9A_wgs	ref	-0.00250948	0.40467	2
ATXN7L3_wgs	alt	-0.188676	0.0921446	2
ATXN7L3_wgs	ref	-0.484787	0.143231	2
BAG2_wgs	alt	0.642462	0.302494	3
BAG2_wgs	ref	0.552283	0.363551	3
BAG2_wgs	shuf	0.78672	0.532456	3
BAIAP2L1_wgs	alt	0.474297	0.185753	3
BAIAP2L1_wgs	ref	0.319652	0.344875	3
BAIAP2L1_wgs	shuf	0.209945	0.264289	3
BARX1_wgs	alt	-0.584491	0.157692	3
BARX1_wgs	ref	-0.568675	0.241592	3
BARX1_wgs	shuf	-0.922754	0.245134	3
BAZ1B_wgs	alt	1.5209	0.299312	3
BAZ1B_wgs	ref	1.4991	0.204671	3
BAZ1B_wgs	shuf	1.17025	0.486303	3
BAZ2A_wgs	alt	1.07042	0.307996	3
BAZ2A_wgs	ref	0.77522	0.150362	3
BAZ2A_wgs	shuf	0.963145	0.142275	3
BCAS1_wgs	alt	1.09381	0.140169	2
BCAS1_wgs	ref	0.812808	0.119505	2
BCL2_wgs	alt	1.00333	0.25512	3
BCL2_wgs	ref	0.309624	0.207585	3
BCL2_wgs	shuf	-0.549116	0.223165	3
BEND7_wgs	alt	-0.179378	0.170131	3
BEND7_wgs	ref	-0.157494	0.384996	3
BEND7_wgs	shuf	-0.785101	0.23623	3
BMP3_wgs	alt	1.36694	0.129001	2
BMP3_wgs	ref	0.637824	0.366513	2
BOD1L2_wgs	alt	1.273	0.3433	3
BOD1L2_wgs	ref	1.38858	0.314642	3
BOD1L2_wgs	shuf	0.631205	0.315558	3
BRD1_wgs	alt	-0.36236	0.124582	2
BRD1_wgs	ref	-0.531973	0.173687	2
BRI3_ssc	alt	-0.0165834	0.169068	2
BRI3_ssc	ref	-0.257514	0.151485	2
BRI3_wgs	alt	-0.148822	0.319205	3
BRI3_wgs	ref	-0.260888	0.414301	3
BRI3_wgs	shuf	-0.628351	0.219048	3
BTBD6_wgs	alt	-0.344042	0.286189	2
BTBD6_wgs	ref	0.344901	0.204526	2
C10orf54_wgs	alt	-1.02284	0.189116	3
C10orf54_wgs	ref	-0.84809	0.284254	3
C10orf54_wgs	shuf	0.0202676	0.136878	3
C10orf71_wgs	alt	0.0141754	0.209739	3
C10orf71_wgs	ref	0.125314	0.118163	3
C10orf71_wgs	shuf	-0.0707276	0.0875061	3
C11orf45_wgs	alt	-1.01058	0.215108	3
C11orf45_wgs	ref	-0.535324	0.265435	3
C11orf45_wgs	shuf	-0.667328	0.229883	3
C11orf68_wgs	alt	-0.900627	0.103789	2
C11orf68_wgs	ref	-0.793107	0.122461	2
C16orf54_wgs	alt	-1.31247	0.538505	2
C16orf54_wgs	ref	-1.60316	0.228528	2
C17orf102_wgs	alt	0.921012	0.103918	2
C17orf102_wgs	ref	0.819426	0.297624	2
C19orf44.1_ssc	alt	-1.04792	0.204453	3
C19orf44.1_ssc	ref	-1.05193	0.203391	3
C19orf44.1_ssc	shuf	0.0950896	0.195297	3
C19orf44_ssc	alt	-1.06911	0.323545	2
C19orf44_ssc	ref	-1.1064	0.190026	2
C1orf116_ssc	alt	-0.368194	0.334232	2
C1orf116_ssc	ref	-0.232235	0.316758	2
C1orf116_wgs	alt	-0.0788319	0.502983	3
C1orf116_wgs	ref	-0.618895	0.181547	3
C1orf116_wgs	shuf	-1.51198	0.231285	3
C1orf233_wgs	alt	-1.58782	0.110653	3
C1orf233_wgs	ref	-1.4807	0.205958	3
C1orf233_wgs	shuf	-0.68301	0.128817	3
C21orf33_wgs	alt	-0.250469	0.174527	3
C21orf33_wgs	ref	-0.0200792	0.150196	3
C21orf33_wgs	shuf	-0.264895	0.327868	3
C21orf37_wgs	alt	-0.0398382	0.237018	3
C21orf37_wgs	ref	0.479564	0.333074	3
C21orf37_wgs	shuf	-1.12748	0.2732	3
C21orf49_wgs	alt	-0.0192107	0.16602	2
C21orf49_wgs	ref	-0.613562	0.399654	2
C22orf34_wgs	alt	0.0877075	0.155195	2
C22orf34_wgs	ref	-0.0330622	0.218228	2
C2CD4A_wgs	alt	-0.860815	0.0864709	3
C2CD4A_wgs	ref	-1.425	0.163043	3
C2CD4A_wgs	shuf	-0.912983	0.175719	3
C2orf68_wgs	alt	0.98141	0.183086	3
C2orf68_wgs	ref	1.84224	0.313041	3
C2orf68_wgs	shuf	0.797324	0.273289	3
C2orf88_wgs	alt	0.79151	0.198901	3
C2orf88_wgs	ref	0.386135	0.266941	3
C2orf88_wgs	shuf	0.398501	0.272355	3
C3orf52_wgs	alt	0.597631	0.158089	3
C3orf52_wgs	ref	0.416852	0.114548	3
C3orf52_wgs	shuf	-0.471236	0.224063	3
C4orf22_wgs	alt	-0.0948161	0.0802931	3
C4orf22_wgs	ref	-0.23119	0.132	3
C4orf22_wgs	shuf	0.173667	0.209557	3
C4orf32_wgs	alt	1.54834	0.600505	3
C4orf32_wgs	ref	0.71702	0.371442	3
C4orf32_wgs	shuf	1.72436	0.120728	3
C5orf28_wgs	alt	0.821945	0.385148	2
C5orf28_wgs	ref	0.845918	0.310461	2
C9orf139_wgs	alt	-0.29613	0.273611	3
C9orf139_wgs	ref	-0.918275	0.136287	3
C9orf139_wgs	shuf	-0.821636	0.174769	3
CACNA2D3_ssc	alt	0.484124	0.403936	3
CACNA2D3_ssc	ref	-0.107613	0.216521	3
CACNA2D3_ssc	shuf	-0.203825	0.18329	3
CACNG8_wgs	alt	0.0538482	0.414886	2
CACNG8_wgs	ref	0.321615	0.135095	2
CARF_wgs	alt	0.303973	0.247969	3
CARF_wgs	ref	0.36815	0.197302	3
CARF_wgs	shuf	0.959334	0.318237	3
CCDC148_wgs	alt	-0.346765	0.297638	2
CCDC148_wgs	shuf	1.30772	0.746631	2
CCDC25_wgs	alt	0.967979	0.179467	2
CCDC25_wgs	ref	1.06173	0.235658	2
CCDC90B_wgs	alt	-0.939213	0.266313	2
CCDC90B_wgs	ref	-0.585003	0.182485	2
CCNA2_wgs	alt	0.952869	0.371771	2
CCNA2_wgs	shuf	1.3131	0.458416	2
CCNT1_wgs	alt	0.617194	0.148293	2
CCNT1_wgs	ref	1.03546	0.214205	2
CD7_wgs	alt	-0.523853	0.275484	3
CD7_wgs	ref	-0.904402	0.129778	3
CD7_wgs	shuf	-0.887814	0.147971	3
CD96_wgs	alt	0.470888	0.221198	2
CD96_wgs	ref	0.752454	0.185508	2
CDC27_wgs	alt	0.607168	0.222527	2
CDC27_wgs	ref	0.420284	0.254816	2
CDC42EP4_wgs	alt	-0.804695	0.241306	2
CDC42EP4_wgs	ref	-1.03018	0.152749	2
CDH5_wgs	alt	-1.48901	0.419922	2
CDH5_wgs	ref	-1.87702	0.3333	2
CDS2_wgs	alt	-0.111084	0.148633	3
CDS2_wgs	ref	0.170177	0.180995	3
CDS2_wgs	shuf	-0.384738	0.221872	3
CDYL2.1_wgs	alt	0.0064466	0.182502	2
CDYL2.1_wgs	ref	-0.050573	0.155737	2
CDYL2_wgs	alt	0.860421	0.39489	2
CDYL2_wgs	ref	1.132	0.380212	2
CELF6_asc	alt	-0.550699	0.164581	2
CELF6_asc	ref	-0.883849	0.120903	2
CENPN.1_wgs	alt	-0.253064	0.435733	3
CENPN.1_wgs	ref	-0.116526	0.183348	3
CENPN.1_wgs	shuf	-0.505758	0.291914	3
CEP78_wgs	alt	1.01604	0.216649	3
CEP78_wgs	ref	1.04871	0.189957	3
CEP78_wgs	shuf	-0.292243	0.455943	3
CHD4_wgs	alt	1.16968	0.296584	3
CHD4_wgs	ref	1.84868	0.401018	3
CHD4_wgs	shuf	-1.28885	0.403263	3
CHD5_wgs	alt	-1.16721	0.133096	3
CHD5_wgs	ref	-0.944365	0.212624	3
CHD5_wgs	shuf	0.0880903	0.153407	3
CHML_wgs	shuf	-0.570235	0.020432	1
CLIP2_wgs	alt	-0.390975	0.232714	2
CLIP2_wgs	ref	-0.196286	0.0791455	2
CLSTN2_wgs	alt	1.46923	0.303864	1
CMTR1_wgs	alt	0.206243	0.102481	2
CMTR1_wgs	ref	-0.137408	0.271278	2
CNGB1_wgs	alt	0.44154	0.35783	2
CNGB1_wgs	ref	0.000770245	0.18386	2
CNKSR3_wgs	alt	0.0403678	0.273127	2
CNKSR3_wgs	ref	-0.450001	0.341788	2
CNNM2_wgs	alt	-1.21257	0.141951	3
CNNM2_wgs	ref	-1.43369	0.145091	3
CNNM2_wgs	shuf	-1.18497	0.0969119	3
CNTF_wgs	alt	0.39608	0.392451	3
CNTF_wgs	ref	0.370027	0.237005	3
CNTF_wgs	shuf	0.0464292	0.230643	3
CNTLN_wgs	alt	-0.547337	0.432469	3
CNTLN_wgs	ref	-0.766366	0.205545	3
CNTLN_wgs	shuf	-0.0673858	0.446245	3
CNTN1_wgs	alt	2.53913	0.376008	2
CNTN1_wgs	ref	1.80401	0.37755	2
COCH_ssc	alt	0.163603	0.232188	2
COCH_ssc	ref	0.348953	0.251128	2
COG6_wgs	alt	1.56319	0.735047	3
COG6_wgs	ref	1.69622	0.942184	3
COG6_wgs	shuf	1.93954	0.491175	3
COL8A1_wgs	alt	0.306881	0.245763	2
COL8A1_wgs	ref	-0.52613	0.470134	2
CPD_wgs	alt	2.10558	0.321589	2
CPD_wgs	ref	0.927182	0.34765	2
CPEB4_wgs	alt	0.0116823	0.254173	2
CPEB4_wgs	ref	-0.135126	0.208265	2
CPLX2_wgs	alt	1.49641	0.196846	2
CPLX2_wgs	ref	1.7464	0.174319	2
CRIM1_wgs	alt	1.74629	0.468823	2
CRIM1_wgs	ref	2.8141	0.470385	2
CRTC1_wgs	alt	-0.677309	0.149487	2
CRTC1_wgs	ref	-0.846518	0.1059	2
CSK_wgs	alt	0.222262	0.162316	2
CSK_wgs	ref	-0.0737064	0.131373	2
CTD-2132N18.3_wgs	alt	-0.442087	0.144731	2
CTD-2132N18.3_wgs	ref	-0.057751	0.0953772	2
CUL3_wgs	alt	2.26736	0.372175	1
CUX1_wgs	alt	1.29508	0.699329	2
CUX1_wgs	ref	0.601038	0.176184	2
DACT2_wgs	alt	-1.10659	0.270381	3
DACT2_wgs	ref	-0.64611	0.229055	3
DACT2_wgs	shuf	-1.19363	0.131743	3
DCAF4_wgs	alt	0.175158	0.141389	3
DCAF4_wgs	ref	0.122891	0.203335	3
DCAF4_wgs	shuf	0.560189	0.326558	3
DCTN5_ssc	alt	-0.434097	0.292684	3
DCTN5_ssc	ref	-0.244949	0.16021	3
DCTN5_ssc	shuf	-0.259479	0.289106	3
DFFA_wgs	alt	1.04507	0.240568	3
DFFA_wgs	ref	1.32368	0.173486	3
DFFA_wgs	shuf	-0.445578	0.171958	3
DHRS7B_wgs	alt	-0.640009	0.337895	3
DHRS7B_wgs	ref	-0.901238	0.219651	3
DHRS7B_wgs	shuf	-0.625668	0.15783	3
DIDO1.1_wgs	alt	1.22935	0.211481	3
DIDO1.1_wgs	ref	0.371543	0.330322	3
DIDO1.1_wgs	shuf	0.0310032	0.195871	3
DIDO1_wgs	alt	0.740825	0.240237	2
DIDO1_wgs	ref	0.544188	0.692092	2
DNAJC10.1_wgs	alt	0.607956	0.443802	3
DNAJC10.1_wgs	ref	0.49596	0.190348	3
DNAJC10.1_wgs	shuf	-0.842298	0.425583	3
DNAJC10_wgs	alt	2.61813	0.551462	2
DNAJC10_wgs	ref	1.84104	0.20381	2
DNAJC8_wgs	alt	-0.895227	0.26071	3
DNAJC8_wgs	ref	-0.328273	0.335109	3
DNAJC8_wgs	shuf	-0.28783	0.158744	3
DNM3_wgs	alt	0.981942	0.648078	3
DNM3_wgs	ref	0.118133	0.349724	3
DNM3_wgs	shuf	0.709599	0.356781	3
DPY19L3_wgs	alt	0.168438	0.143655	2
DPY19L3_wgs	ref	0.305726	0.200855	2
DSE_wgs	alt	0.543621	0.125137	2
DSE_wgs	ref	0.810391	0.250945	2
DSTYK_wgs	alt	1.48934	0.260129	2
DSTYK_wgs	ref	1.94305	0.193227	2
DTX3L_wgs	alt	1.15721	0.270663	2
DTX3L_wgs	ref	1.39424	0.268525	2
ECE2_wgs	alt	-1.64664	0.211874	3
ECE2_wgs	ref	-1.02397	0.302841	3
ECE2_wgs	shuf	-0.503702	0.150184	3
EIF4E_wgs	alt	-0.272893	0.270108	3
EIF4E_wgs	ref	-0.0124836	0.191945	3
EIF4E_wgs	shuf	-0.556181	0.186568	3
EIF4E3_wgs	alt	1.15797	0.364387	2
EIF4E3_wgs	ref	1.27234	0.280967	2
EIF5A2_wgs	alt	0.347667	0.286214	3
EIF5A2_wgs	ref	0.644247	0.234167	3
EIF5A2_wgs	shuf	0.0163878	0.269562	3
ELF5_wgs	ref	1.11486	0.306356	1
ELOVL6.1_wgs	alt	0.803503	0.166573	3
ELOVL6.1_wgs	ref	0.741505	0.135598	3
ELOVL6.1_wgs	shuf	-0.486682	0.360533	3
ELOVL6_wgs	alt	0.936341	0.380811	3
ELOVL6_wgs	ref	1.03193	0.162842	3
ELOVL6_wgs	shuf	1.6639	0.196661	3
EMC3_wgs	alt	0.98857	0.138834	2
EMC3_wgs	ref	1.03197	0.149693	2
EMILIN2_wgs	alt	-1.02936	0.164028	2
EMILIN2_wgs	ref	-1.05843	0.197075	2
EPB41L1_wgs	alt	-0.626352	0.29088	3
EPB41L1_wgs	ref	-0.451539	0.217115	3
EPB41L1_wgs	shuf	-1.24573	0.186824	3
EPB41L5_wgs	alt	0.315215	0.325254	3
EPB41L5_wgs	ref	0.327627	0.270188	3
EPB41L5_wgs	shuf	0.336907	0.255174	3
EPM2AIP1_wgs	alt	0.137715	0.361647	2
EPM2AIP1_wgs	ref	-0.305043	0.139374	2
EPX_wgs	alt	-0.137744	0.259996	3
EPX_wgs	ref	-0.137325	0.277966	3
EPX_wgs	shuf	-1.29493	0.265348	3
ERICH1_wgs	alt	-0.115113	0.168828	2
ERICH1_wgs	ref	-0.0376614	0.122885	2
ERO1LB_wgs	alt	1.26181	0.512499	3
ERO1LB_wgs	ref	1.28866	0.48825	3
ERO1LB_wgs	shuf	0.514443	0.238116	3
ETF1_wgs	alt	0.421992	0.146515	3
ETF1_wgs	ref	-0.509557	0.212291	3
ETF1_wgs	shuf	-0.0930867	0.213404	3
ETV3_wgs	alt	1.43623	0.295192	2
ETV3_wgs	ref	1.48755	0.262174	2
EXOC6_wgs	alt	3.04932	0.436381	2
EXOC6_wgs	ref	2.34585	0.955304	2
F2RL1_wgs	alt	0.862889	0.406161	2
F2RL1_wgs	ref	2.04608	0.326575	2
F2RL3_wgs	alt	-1.90665	0.200718	2
F2RL3_wgs	ref	-2.4806	0.316803	2
FAM101B_wgs	alt	-0.00357337	0.248293	3
FAM101B_wgs	ref	-0.1567	0.272164	3
FAM101B_wgs	shuf	-1.11172	0.251804	3
FAM127A_ssc	alt	-0.543763	0.154714	2
FAM127A_ssc	ref	-0.720823	0.150774	2
FAM26E_wgs	alt	2.46778	0.444808	2
FAM26E_wgs	ref	1.48928	0.38496	2
FAM57A_wgs	alt	0.708048	0.207942	2
FAM57A_wgs	ref	0.655993	0.412777	2
FAM69A_wgs	alt	1.53001	0.638411	1
FAM83F_wgs	alt	1.57322	0.199323	3
FAM83F_wgs	ref	1.72944	0.100636	3
FAM83F_wgs	shuf	1.0731	0.342992	3
FANCC_wgs	alt	0.982316	0.126202	3
FANCC_wgs	ref	1.03964	0.163193	3
FANCC_wgs	shuf	0.447155	0.172139	3
FANCM_wgs	alt	0.0769467	0.171092	2
FANCM_wgs	ref	-0.156205	0.155637	2
FARP2_wgs	alt	0.714018	0.239097	2
FARP2_wgs	ref	0.450336	0.398798	2
FAXC_wgs	alt	-1.08869	0.307662	3
FAXC_wgs	ref	-1.0928	0.203864	3
FAXC_wgs	shuf	-0.895308	0.255555	3
FBRSL1_wgs	alt	0.87265	0.421829	3
FBRSL1_wgs	ref	0.874479	0.571021	3
FBRSL1_wgs	shuf	1.80636	0.34712	3
FBXO31_wgs	alt	-0.467868	0.111495	2
FBXO31_wgs	ref	-0.63396	0.169387	2
FBXO44_wgs	alt	2.01193	0.0962028	3
FBXO44_wgs	ref	2.04357	0.193716	3
FBXO44_wgs	shuf	1.50823	0.126413	3
FER_wgs	alt	1.41241	0.229229	2
FER_wgs	ref	0.853539	0.183706	2
FGD4_wgs	alt	0.85065	0.151526	3
FGD4_wgs	ref	1.30229	0.136666	3
FGD4_wgs	shuf	0.551352	0.357261	3
FIGN.1_wgs	alt	1.29449	0.108306	3
FIGN.1_wgs	ref	1.23898	0.25122	3
FIGN.1_wgs	shuf	0.316284	0.169315	3
FIGN_wgs	alt	0.857767	0.118107	3
FIGN_wgs	ref	0.897301	0.143537	3
FIGN_wgs	shuf	0.412406	0.24119	3
FKTN_wgs	alt	0.891006	0.112455	2
FKTN_wgs	ref	1.22406	0.27326	2
FLI1_wgs	alt	0.614199	0.245654	2
FLI1_wgs	ref	1.00872	0.25755	2
FLJ14816_wgs	alt	-0.080211	0.255091	3
FLJ14816_wgs	ref	-0.261987	0.130955	3
FLJ14816_wgs	shuf	-0.532883	0.144049	3
FLVCR1_wgs	alt	0.596714	0.223587	2
FLVCR1_wgs	ref	-0.0899273	0.156407	2
FMN2_wgs	alt	1.73804	0.454044	2
FMN2_wgs	ref	1.18205	0.227984	2
FNBP1L_wgs	alt	1.6846	0.161453	3
FNBP1L_wgs	ref	1.64562	0.179972	3
FNBP1L_wgs	shuf	0.823919	0.168799	3
FOSL2_wgs	alt	-0.233957	0.163973	3
FOSL2_wgs	ref	-0.27119	0.278727	3
FOSL2_wgs	shuf	0.204877	0.192252	3
FRAS1.1_wgs	alt	1.65344	0.205559	3
FRAS1.1_wgs	ref	1.31912	0.229408	3
FRAS1.1_wgs	shuf	0.138944	0.160941	3
FRAS1_wgs	alt	0.455341	0.193483	3
FRAS1_wgs	ref	0.365417	0.23957	3
FRAS1_wgs	shuf	0.814346	0.206698	3
FRK.1_wgs	alt	-0.486812	0.149047	3
FRK.1_wgs	ref	-0.536502	0.148824	3
FRK.1_wgs	shuf	-0.587948	0.240068	3
FRK_wgs	alt	2.45879	0.361721	3
FRK_wgs	ref	1.21339	0.277708	3
FRK_wgs	shuf	0.545092	0.480421	3
FSD1L_wgs	alt	1.85446	0.198614	2
FSD1L_wgs	ref	2.05753	0.235751	2
FST_wgs	alt	0.511241	0.187311	2
FST_wgs	ref	0.436976	0.227156	2
FTO_wgs	alt	-1.11125	0.174401	2
FTO_wgs	ref	-0.715228	0.184922	2
FXYD3_wgs	alt	-0.0165309	0.0859292	2
FXYD3_wgs	ref	0.019069	0.102823	2
GABPB2_wgs	alt	0.36964	0.229522	2
GABPB2_wgs	ref	0.754566	0.195194	2
GALNT11_wgs	alt	0.813254	0.196764	3
GALNT11_wgs	ref	0.841223	0.150244	3
GALNT11_wgs	shuf	0.34631	0.265101	3
GDNF_wgs	alt	0.591287	0.172847	3
GDNF_wgs	ref	1.16675	0.332024	3
GDNF_wgs	shuf	-0.804049	0.308479	3
GET4_wgs	alt	-0.558222	0.196658	2
GET4_wgs	ref	-0.522691	0.189574	2
GFOD1_wgs	alt	-0.687952	0.241684	3
GFOD1_wgs	ref	-0.656449	0.163424	3
GFOD1_wgs	shuf	0.127982	0.235885	3
GJA1_wgs	alt	1.19796	0.268609	3
GJA1_wgs	ref	0.373203	0.22228	3
GJA1_wgs	shuf	0.922117	0.235784	3
GJA3_wgs	alt	0.732148	0.250829	2
GJA3_wgs	ref	0.558185	0.24296	2
GLCCI1_wgs	alt	0.709714	0.294439	2
GLCCI1_wgs	ref	1.13594	0.56512	2
GLYAT_wgs	alt	0.373653	0.200205	3
GLYAT_wgs	ref	0.797979	0.294466	3
GLYAT_wgs	shuf	-0.0862694	0.259224	3
GMPS_wgs	alt	-0.973748	0.135987	2
GMPS_wgs	ref	-0.461384	0.106314	2
GNB1L_wgs	alt	-0.369434	0.150336	2
GNB1L_wgs	ref	0.352722	0.193918	2
GNB4_wgs	alt	0.523057	0.413118	3
GNB4_wgs	ref	0.559334	0.263979	3
GNB4_wgs	shuf	0.874087	0.2375	3
GPR132_wgs	alt	-2.35525	0.199467	2
GPR132_wgs	ref	-2.42104	0.293503	2
GPR85_wgs	alt	1.35398	0.395893	3
GPR85_wgs	ref	1.66574	0.412861	3
GPR85_wgs	shuf	1.36318	0.206136	3
GPR88_wgs	alt	0.0910099	0.357119	3
GPR88_wgs	ref	0.543973	0.246122	3
GPR88_wgs	shuf	0.830785	0.203428	3
GPR98_wgs	alt	0.475904	0.186438	2
GPR98_wgs	ref	1.54931	0.420658	2
GRAMD2_ssc	alt	-1.47802	0.284484	2
GRAMD2_ssc	ref	-1.51203	0.249903	2
GRIK2_wgs	ref	2.11723	0.286617	1
GRK4_wgs	alt	-0.322827	0.194155	3
GRK4_wgs	ref	-0.278584	0.171651	3
GRK4_wgs	shuf	-0.965432	0.213937	3
GRM6_wgs	alt	0.487254	0.181851	3
GRM6_wgs	ref	0.489203	0.299944	3
GRM6_wgs	shuf	-0.174692	0.307563	3
GRXCR1_wgs	alt	1.78936	0.433657	2
GRXCR1_wgs	ref	1.56487	0.295064	2
GSG1L_wgs	alt	-1.46211	0.310059	3
GSG1L_wgs	ref	-0.785969	0.191059	3
GSG1L_wgs	shuf	-1.30385	0.202337	3
GSKIP_wgs	alt	0.0310881	0.232056	3
GSKIP_wgs	ref	0.588593	0.206039	3
GSKIP_wgs	shuf	0.0944732	0.339039	3
GSPT1_wgs	alt	0.115556	0.199647	2
GSPT1_wgs	ref	0.0982273	0.192295	2
GSTA1_ssc	alt	-0.564278	0.373795	3
GSTA1_ssc	ref	0.542293	0.621887	3
GSTA1_ssc	shuf	1.16184	0.170823	3
GSTA2_wgs	alt	0.0549907	0.318029	3
GSTA2_wgs	ref	-0.0254906	0.238238	3
GSTA2_wgs	shuf	0.580978	0.355432	3
GTF2H1_wgs	alt	-0.576422	0.371582	2
GTF2H1_wgs	ref	-0.561476	0.282347	2
GTPBP2_wgs	alt	-0.23918	0.161844	2
GTPBP2_wgs	ref	0.129738	0.101712	2
GTPBP6_ssc	alt	-0.91387	0.153975	2
GTPBP6_ssc	ref	-1.48332	0.183884	2
GUCY1A2_wgs	alt	2.06485	0.736107	1
GUCY1B3_wgs	alt	1.67883	0.478534	3
GUCY1B3_wgs	ref	1.42653	0.181718	3
GUCY1B3_wgs	shuf	2.38471	0.315337	3
GXYLT1.1_wgs	alt	-0.174729	0.353349	2
GXYLT1.1_wgs	ref	-0.62115	0.229488	2
GXYLT1_wgs	alt	0.982269	0.263606	2
GXYLT1_wgs	ref	1.54414	0.461028	2
GYPA_wgs	alt	0.876009	0.341508	3
GYPA_wgs	ref	2.97014		3
GYPA_wgs	shuf	0.984622	0.17908	3
HAP1_wgs	alt	-0.583644	0.292084	2
HAP1_wgs	ref	-0.771831	0.265288	2
HDGFRP3_wgs	alt	1.34207	0.26006	3
HDGFRP3_wgs	ref	1.20668	0.262136	3
HDGFRP3_wgs	shuf	2.21925	0.977876	3
HECA_wgs	alt	0.86712	0.332181	3
HECA_wgs	ref	1.22444	0.425097	3
HECA_wgs	shuf	0.658651		3
HELLS_wgs	alt	-0.323908	0.176094	3
HELLS_wgs	ref	0.31595	0.250858	3
HELLS_wgs	shuf	-0.06849	0.33166	3
HERC3_wgs	alt	0.897635	0.178508	2
HERC3_wgs	ref	1.4058	0.202972	2
HHAT_wgs	alt	0.0950684	0.142188	3
HHAT_wgs	ref	0.481386	0.221744	3
HHAT_wgs	shuf	0.380718	0.141555	3
HIST1H2BJ_wgs	alt	-0.351477	0.365668	3
HIST1H2BJ_wgs	ref	-0.222277	0.195467	3
HIST1H2BJ_wgs	shuf	-1.55866	0.262578	3
HIST1H2BN_wgs	alt	0.406961	0.177003	2
HIST1H2BN_wgs	ref	0.615734	0.146853	2
HK2_wgs	alt	-0.22712	0.193353	2
HK2_wgs	ref	-0.583929	0.145984	2
HLF_wgs	alt	0.45884	0.304921	3
HLF_wgs	ref	0.0142943	0.272163	3
HLF_wgs	shuf	0.514466	0.166756	3
HMGB1_wgs	alt	0.486184	0.54331	2
HMGB1_wgs	ref	0.530567	0.281807	2
HNRNPUL1_wgs	alt	0.820075	0.340622	2
HNRNPUL1_wgs	ref	0.620743	0.197179	2
HOXC11_wgs	alt	-0.107137	0.234298	3
HOXC11_wgs	ref	-0.22579	0.172963	3
HOXC11_wgs	shuf	-1.11549	0.22534	3
HS3ST1_wgs	alt	-0.462884	0.250427	3
HS3ST1_wgs	ref	-0.598913	0.301279	3
HS3ST1_wgs	shuf	0.719793	0.211127	3
HSF2BP_wgs	alt	2.00332	0.299297	3
HSF2BP_wgs	ref	1.07255	0.255273	3
HSF2BP_wgs	shuf	1.3821	0.182843	3
ICMT_wgs	alt	0.776733	0.125837	2
ICMT_wgs	ref	0.264468	0.320072	2
ICOSLG_wgs	alt	-0.0828078	0.141105	2
ICOSLG_wgs	ref	-0.340062	0.175434	2
IDE_wgs	alt	-0.0965751	0.183513	2
IDE_wgs	ref	-0.375364	0.245213	2
IFNLR1_wgs	alt	-0.477552	0.198066	3
IFNLR1_wgs	ref	-0.573214	0.13715	3
IFNLR1_wgs	shuf	-0.977866	0.180163	3
IGF1_wgs	alt	0.00730285	0.14963	2
IGF1_wgs	ref	0.116103	0.193032	2
IGF1R_wgs	alt	1.51833	0.271784	2
IGF1R_wgs	ref	1.50966	0.136741	2
IGFBP4_wgs	alt	0.255925	0.148732	3
IGFBP4_wgs	ref	0.220333	0.160601	3
IGFBP4_wgs	shuf	-1.08282	0.16077	3
IKBKAP_wgs	alt	0.0609791	0.223799	3
IKBKAP_wgs	ref	-0.317008	0.159785	3
IKBKAP_wgs	shuf	0.269076	0.444808	3
IKBKB_wgs	alt	-0.195873	0.248876	3
IKBKB_wgs	ref	-0.10476	0.213536	3
IKBKB_wgs	shuf	-0.164915	0.192184	3
IKZF4_wgs	alt	0.281438	0.381825	3
IKZF4_wgs	ref	1.04438	0.4417	3
IKZF4_wgs	shuf	1.07255	0.235664	3
IL10_wgs	alt	0.815212	0.277244	3
IL10_wgs	ref	0.593711	0.300673	3
IL10_wgs	shuf	-0.434239	0.472372	3
IL17A_wgs	alt	-0.0299239	0.248301	3
IL17A_wgs	ref	-0.577228	0.178881	3
IL17A_wgs	shuf	-0.381116	0.271782	3
IL17RA_wgs	alt	1.14971	0.221418	2
IL17RA_wgs	ref	0.93074	0.241417	2
IL20RB_wgs	alt	-0.064288	0.27471	3
IL20RB_wgs	ref	-0.412988	0.287969	3
IL20RB_wgs	shuf	0.235606	0.380678	3
INHBA_wgs	alt	-0.260893	0.208604	3
INHBA_wgs	ref	-0.0517278	0.276045	3
INHBA_wgs	shuf	-1.05506	0.183487	3
INO80C_wgs	alt	1.21831	0.236978	3
INO80C_wgs	ref	1.07307	0.165029	3
INO80C_wgs	shuf	1.47642	0.134997	3
INPP4A_wgs	alt	0.593067	0.240151	2
INPP4A_wgs	ref	0.0275334	0.253571	2
INPP5F_wgs	alt	0.0675827	0.253892	3
INPP5F_wgs	ref	0.795281	0.115038	3
INPP5F_wgs	shuf	-0.974088	0.180731	3
INSL4_wgs	alt	0.0120492	0.170376	2
INSL4_wgs	ref	0.054923	0.216769	2
IP6K1_wgs	alt	0.128889	0.162692	3
IP6K1_wgs	ref	-0.383584	0.133327	3
IP6K1_wgs	shuf	-1.65446	0.196288	3
IPO5_wgs	alt	0.422215	0.222071	2
IPO5_wgs	ref	0.618308	0.242312	2
IRGQ.1_wgs	alt	0.82364	0.286614	2
IRGQ.1_wgs	ref	0.586535	0.325465	2
IRGQ_wgs	alt	0.210259	0.314151	3
IRGQ_wgs	ref	0.208258	0.310872	3
IRGQ_wgs	shuf	-0.750623	0.218458	3
IRS1_wgs	alt	-0.2997	0.240819	3
IRS1_wgs	ref	-0.218878	0.358144	3
IRS1_wgs	shuf	-1.21576	0.177131	3
ITGA9_wgs	alt	0.565998	0.20791	2
ITGA9_wgs	ref	0.349197	0.224088	2
ITGAV_wgs	shuf	-0.62928	0.704777	1
ITGB6_wgs	alt	0.791883	0.310964	2
ITGB6_wgs	ref	0.792295	0.23993	2
ITGB8_wgs	ref	2.20284	0.299015	2
ITGB8_wgs	shuf	1.41614	0.571754	2
KBTBD11_wgs	alt	1.03284	0.185018	2
KBTBD11_wgs	ref	1.92402	0.451512	2
KCNC4_ssc	alt	-0.956901	0.155634	2
KCNC4_ssc	ref	-1.05358	0.221676	2
KCNJ12_wgs	alt	-0.716715	0.332981	2
KCNJ12_wgs	ref	-0.981219	0.155343	2
KCNK1_wgs	alt	1.02584	0.438012	1
KCNK3_wgs	alt	-0.771037	0.126293	2
KCNK3_wgs	ref	-0.541984	0.117312	2
KCNMA1.1_wgs	alt	-0.0941082	0.288553	2
KCNMA1.1_wgs	ref	-0.325505	0.223553	2
KCNMA1_wgs	alt	1.10921	0.323796	2
KCNMA1_wgs	ref	1.35933	0.455836	2
KCNMB4_wgs	alt	1.36115	0.344036	2
KCNMB4_wgs	ref	1.22985	0.332926	2
KCNS1_wgs	alt	0.230293	0.5428	3
KCNS1_wgs	ref	-0.304011	0.226326	3
KCNS1_wgs	shuf	-0.0252897	0.371429	3
KCTD20_wgs	alt	1.0129	0.394753	3
KCTD20_wgs	ref	0.142681	0.213078	3
KCTD20_wgs	shuf	-0.104821	0.205952	3
KDSR_wgs	alt	1.0944	0.186924	2
KDSR_wgs	ref	1.57597	0.136115	2
KIAA0226_ssc	alt	-0.763646	0.174009	3
KIAA0226_ssc	ref	-0.356694	0.16484	3
KIAA0226_ssc	shuf	-0.406418	0.283675	3
KIAA0247_wgs	alt	0.514951	0.181409	2
KIAA0247_wgs	ref	0.466452	0.123093	2
KIAA0319L_wgs	alt	-0.174749	0.113247	2
KIAA0319L_wgs	ref	-0.567829	0.333753	2
KIAA0930_wgs	alt	0.187371	0.387975	3
KIAA0930_wgs	ref	0.0301535	0.276577	3
KIAA0930_wgs	shuf	0.497646	0.15821	3
KIAA1377_wgs	alt	0.137487	0.283629	3
KIAA1377_wgs	ref	0.540875	0.399894	3
KIAA1377_wgs	shuf	-0.531214	0.560882	3
KIAA1456_wgs	alt	-0.296406	0.20577	3
KIAA1456_wgs	ref	-0.135406	0.258321	3
KIAA1456_wgs	shuf	0.158096	0.331319	3
KIAA1522_wgs	alt	2.58496	0.312536	2
KIAA1522_wgs	shuf	1.90488	0.36231	2
KIAA1751.1_ssc	alt	-1.51019	0.226215	3
KIAA1751.1_ssc	ref	-1.41492	0.150351	3
KIAA1751.1_ssc	shuf	-1.81388	0.269022	3
KIAA1751.2_ssc	alt	-1.36005	0.153693	2
KIAA1751.2_ssc	ref	-1.52137	0.161469	2
KIAA1751.3_ssc	alt	-1.13577	0.159274	3
KIAA1751.3_ssc	ref	-1.8587	0.146565	3
KIAA1751.3_ssc	shuf	-0.469883	0.0933485	3
KIAA1751_ssc	alt	-1.52061	0.141872	3
KIAA1751_ssc	ref	-1.30596	0.22628	3
KIAA1751_ssc	shuf	-1.71892	0.238491	3
KIAA1755_wgs	alt	-0.891056	0.245289	3
KIAA1755_wgs	ref	-0.555089	0.136069	3
KIAA1755_wgs	shuf	-0.825437	0.155048	3
KIT_wgs	alt	0.386856	0.240493	3
KIT_wgs	ref	0.314075	0.204942	3
KIT_wgs	shuf	0.394307	0.231246	3
KLF2_wgs	alt	1.8451	0.251015	2
KLF2_wgs	ref	1.04019	0.239937	2
KLF5_wgs	ref	0.335898		2
KLF5_wgs	shuf	2.28275	0.290938	2
KLHL3_wgs	alt	-0.237945	0.189912	2
KLHL3_wgs	ref	0.415192	0.215349	2
KNCN_ssc	alt	-0.170225	0.128751	2
KNCN_ssc	ref	-0.368732	0.164399	2
KNDC1_wgs	alt	0.0260974	0.275484	3
KNDC1_wgs	ref	0.0164187	0.151118	3
KNDC1_wgs	shuf	-1.2354	0.20808	3
L1TD1_wgs	alt	0.827998	0.171415	3
L1TD1_wgs	ref	0.803491	0.151172	3
L1TD1_wgs	shuf	0.901994	0.323702	3
LAMB3_wgs	alt	-0.196469	0.21006	3
LAMB3_wgs	ref	-0.715154	0.176081	3
LAMB3_wgs	shuf	-0.0555731	0.28885	3
LAPTM5_wgs	alt	0.213609	0.137914	3
LAPTM5_wgs	ref	0.204121	0.225031	3
LAPTM5_wgs	shuf	-0.947907	0.131599	3
LASP1_wgs	alt	-1.60601	0.175696	3
LASP1_wgs	ref	-2.22873	0.265072	3
LASP1_wgs	shuf	-0.622616	0.149419	3
LENG8.1_wgs	alt	-0.510307	0.211208	3
LENG8.1_wgs	ref	-0.568384	0.155417	3
LENG8.1_wgs	shuf	-0.859855	0.294663	3
LENG8_wgs	alt	-0.660451	0.122368	3
LENG8_wgs	ref	-0.775307	0.123473	3
LENG8_wgs	shuf	-0.622969	0.116255	3
LGSN_wgs	alt	-1.29196	0.235957	3
LGSN_wgs	ref	-1.09558	0.160316	3
LGSN_wgs	shuf	-0.658821	0.206349	3
LHFPL2_wgs	alt	1.36208	0.177238	3
LHFPL2_wgs	ref	1.03126	0.142853	3
LHFPL2_wgs	shuf	0.53286	0.201692	3
LHX3_wgs	alt	-0.836349	0.0928985	3
LHX3_wgs	ref	-0.839362	0.14337	3
LHX3_wgs	shuf	-1.09468	0.119648	3
LILRA6_wgs	alt	0.0936629	0.262095	3
LILRA6_wgs	ref	0.148933	0.159793	3
LILRA6_wgs	shuf	0.589929	0.166171	3
LIN7C_wgs	alt	-0.137694	0.200223	2
LIN7C_wgs	ref	0.138328	0.310319	2
LIN9_wgs	alt	2.0266	0.333352	2
LIN9_wgs	ref	2.40627	0.342635	2
LMX1B_wgs	alt	-0.0663876	0.180722	2
LMX1B_wgs	ref	0.254552	0.160816	2
LONP2_wgs	alt	-0.935344	0.183446	3
LONP2_wgs	ref	-1.32657	0.273563	3
LONP2_wgs	shuf	-0.0850507	0.568893	3
LPGAT1_wgs	alt	0.0770615	0.155871	3
LPGAT1_wgs	ref	-0.520313	0.192956	3
LPGAT1_wgs	shuf	0.756413	0.260907	3
LPXN_wgs	alt	1.4938	0.321643	3
LPXN_wgs	ref	0.947164	0.329109	3
LPXN_wgs	shuf	0.597444	0.676175	3
LRCH1_wgs	alt	0.511456	0.272149	3
LRCH1_wgs	ref	0.249961	0.356168	3
LRCH1_wgs	shuf	0.626845	0.161472	3
LRRC15_wgs	alt	-1.81833	0.1572	3
LRRC15_wgs	ref	-1.72188	0.241503	3
LRRC15_wgs	shuf	-0.932573	0.195238	3
LRRC8C_wgs	alt	1.52941	0.334931	2
LRRC8C_wgs	ref	0.622456	0.534654	2
LSMEM2_wgs	alt	-0.122925	0.151879	3
LSMEM2_wgs	ref	-0.146201	0.164221	3
LSMEM2_wgs	shuf	-0.994644	0.124528	3
LTN1_wgs	alt	1.65854	0.19117	2
LTN1_wgs	ref	1.2381	0.440057	2
LUZP2_wgs	shuf	0.718144	0.447224	1
LYRM2_wgs	alt	0.631469	0.233978	2
LYRM2_wgs	ref	0.335247	0.307427	2
LYRM7_wgs	alt	0.326389	0.237643	2
LYRM7_wgs	ref	0.156116	0.475101	2
MAK_ssc	alt	0.16857	0.195797	3
MAK_ssc	ref	-0.223418	0.227781	3
MAK_ssc	shuf	-1.6267	0.155029	3
MAP1B_wgs	alt	0.802939	0.33026	2
MAP1B_wgs	ref	-0.01521	0.326626	2
MAP2K3_wgs	alt	-0.255076	0.123893	3
MAP2K3_wgs	ref	-0.404946	0.17562	3
MAP2K3_wgs	shuf	-2.17982	0.246794	3
MAP4_wgs	alt	-0.353008	0.14387	2
MAP4_wgs	ref	-0.160521	0.151253	2
MAPKAP1.1_wgs	alt	-0.390727	0.113722	3
MAPKAP1.1_wgs	ref	-0.324019	0.140319	3
MAPKAP1.1_wgs	shuf	-1.24016	0.216042	3
MAPKAP1_wgs	alt	2.34832	1.00345	1
MARVELD2_wgs	alt	0.113537	0.17394	2
MARVELD2_wgs	ref	-0.0224582	0.235685	2
MAST3_wgs	alt	0.201321	0.117913	3
MAST3_wgs	ref	0.469075	0.126234	3
MAST3_wgs	shuf	-0.712506	0.260523	3
MAVS_wgs	alt	0.065775	0.208447	3
MAVS_wgs	ref	-0.305546	0.173192	3
MAVS_wgs	shuf	-0.339232	0.172326	3
MBOAT2_wgs	alt	0.781819	0.410388	2
MBOAT2_wgs	ref	1.91106	0.669799	2
MCF2L_wgs	alt	0.508473	0.968095	3
MCF2L_wgs	ref	-0.00893165	0.772085	3
MCF2L_wgs	shuf	0.0876274		3
MCF2L2_wgs	alt	2.75306	0.43449	1
MED13_wgs	ref	-0.0323873	0.523621	1
MEGF9_wgs	alt	-0.666499	0.299839	2
MEGF9_wgs	ref	-0.473687	0.246171	2
MFN2_wgs	alt	0.412559	0.226925	2
MFN2_wgs	ref	0.342287	0.225714	2
MGAT1_wgs	alt	-0.792139	0.277815	2
MGAT1_wgs	ref	-0.457054	0.17594	2
MGAT3_wgs	alt	-0.856622	0.242646	3
MGAT3_wgs	ref	-0.82427	0.204975	3
MGAT3_wgs	shuf	-0.852528	0.179851	3
MICB_wgs	alt	-1.1998	0.244362	3
MICB_wgs	ref	-1.16164	0.222768	3
MICB_wgs	shuf	-1.02312	0.111925	3
MINK1_ssc	alt	-0.920402	0.19123	2
MINK1_ssc	ref	-0.829808	0.22082	2
MKX_wgs	alt	2.43431	0.763239	1
MLXIP_wgs	alt	0.497114	0.123973	2
MLXIP_wgs	ref	0.152724	0.120422	2
MOBP_wgs	alt	1.48338	0.170142	3
MOBP_wgs	ref	1.3051	0.369409	3
MOBP_wgs	shuf	1.27715	0.729418	3
MPV17L_wgs	alt	-0.121356	0.145913	2
MPV17L_wgs	ref	0.000793634	0.148139	2
MRPL17_wgs	alt	1.88942	0.54274	2
MRPL17_wgs	ref	0.792631	0.581138	2
MRPL54_ssc	alt	-0.648024	0.209378	3
MRPL54_ssc	ref	-0.783672	0.148802	3
MRPL54_ssc	shuf	-1.81959	0.269124	3
MSL2_wgs	alt	0.758359	0.216526	3
MSL2_wgs	ref	0.693074	0.347833	3
MSL2_wgs	shuf	0.0216439	0.24304	3
MTMR6_wgs	alt	0.248051	0.124192	2
MTMR6_wgs	ref	0.213477	0.526029	2
MTR_wgs	alt	0.17362	0.188857	2
MTR_wgs	ref	0.217604	0.150201	2
MUC2_ssc	alt	-0.119588	0.15562	2
MUC2_ssc	ref	0.259586	0.211375	2
MUC2_wgs	alt	-0.202841	0.165202	3
MUC2_wgs	ref	0.0953333	0.138677	3
MUC2_wgs	shuf	-0.400855	0.113624	3
MYCBP2_wgs	alt	2.06143	1.15374	3
MYCBP2_wgs	ref	1.21088	0.531825	3
MYCBP2_wgs	shuf	1.35965	0.308869	3
MYO9B_wgs	alt	-0.550762	0.187858	2
MYO9B_wgs	ref	-0.976794	0.240846	2
MYRF_wgs	alt	-0.301094	0.247441	2
MYRF_wgs	ref	-0.00376621	0.159278	2
MYT1_wgs	alt	-1.02602	0.15886	2
MYT1_wgs	ref	-0.62483	0.214612	2
NAA50_wgs	alt	1.22536	0.180444	2
NAA50_wgs	ref	1.00625	0.449714	2
NDNL2_wgs	alt	0.769332	0.539545	1
NFAM1_wgs	alt	-0.743633	0.115862	2
NFAM1_wgs	ref	-0.829804	0.0924969	2
NHLRC2_wgs	alt	0.279207	0.34876	2
NHLRC2_wgs	ref	-0.126911	0.285554	2
NINJ2_wgs	alt	1.10554	0.175606	2
NINJ2_wgs	ref	1.12706	0.151198	2
NIPA1_wgs	alt	-1.09965	0.214231	3
NIPA1_wgs	ref	-0.979029	0.419727	3
NIPA1_wgs	shuf	0.191389	0.170245	3
NME9_wgs	alt	-0.00308253	0.268849	2
NME9_wgs	ref	-0.639724	0.469359	2
NR2F2_wgs	alt	0.877522	0.542416	2
NR2F2_wgs	ref	1.1441	0.457926	2
NRARP_wgs	alt	0.657528	0.361019	3
NRARP_wgs	ref	0.445458	0.447658	3
NRARP_wgs	shuf	2.06349	0.384765	3
NRXN1_wgs	alt	1.15063	0.302101	3
NRXN1_wgs	ref	1.60776	0.496082	3
NRXN1_wgs	shuf	1.45048	0.195128	3
NSL1_wgs	alt	0.614888	0.304231	3
NSL1_wgs	ref	0.581859	0.27818	3
NSL1_wgs	shuf	2.24118	0.475466	3
NT5DC3_wgs	alt	1.06053	0.240874	2
NT5DC3_wgs	ref	0.641896	0.134909	2
NTN1_wgs	alt	-1.11603	0.152118	2
NTN1_wgs	ref	-1.50319	0.130334	2
NUDT12_wgs	shuf	2.22006	0.881057	1
NUDT14_ssc	alt	0.10456	0.205169	2
NUDT14_ssc	ref	0.319776	0.17453	2
NUDT3_wgs	alt	0.057454	0.168776	3
NUDT3_wgs	ref	-0.0939016	0.149149	3
NUDT3_wgs	shuf	0.28044	0.232445	3
NUPL1_wgs	alt	0.74292	0.151264	2
NUPL1_wgs	ref	1.53566	0.37574	2
NXN_wgs	alt	-0.463018	0.200186	2
NXN_wgs	ref	-0.603339	0.182346	2
OLFM3_wgs	alt	1.35029	0.462707	2
OLFM3_wgs	ref	0.898806	0.417041	2
OLFML2A_wgs	alt	-1.0089	0.203116	2
OLFML2A_wgs	ref	-0.95976	0.241045	2
OR2H1_wgs	alt	0.598736	0.26056	2
OR2H1_wgs	ref	0.870869	0.198318	2
ORMDL1_wgs	ref	0.625851	0.568812	1
OSCAR.1_wgs	alt	0.284904	0.178538	2
OSCAR.1_wgs	ref	0.50437	0.21422	2
OSCAR_wgs	alt	0.00059262	0.177775	2
OSCAR_wgs	ref	0.0738598	0.212761	2
OTUB2_wgs	alt	0.913661	0.256362	2
OTUB2_wgs	ref	0.473786	0.231564	2
OXR1_wgs	alt	0.782622	0.364325	3
OXR1_wgs	ref	0.0979048	0.182579	3
OXR1_wgs	shuf	0.105414	0.36313	3
P2RX3_ssc	alt	-0.413731	0.0753374	2
P2RX3_ssc	ref	-0.437628	0.201259	2
P2RX7_wgs	alt	0.964477	0.410909	3
P2RX7_wgs	ref	0.914214	0.328857	3
P2RX7_wgs	shuf	0.950017	0.297932	3
PABPN1L_wgs	alt	0.564	0.189719	2
PABPN1L_wgs	ref	0.191188	0.254113	2
PAEP_wgs	alt	-0.0691299	0.162012	2
PAEP_wgs	ref	-0.141024	0.158682	2
PALM2-AKAP2_wgs	alt	0.396867	0.499814	3
PALM2-AKAP2_wgs	ref	0.339765	0.177883	3
PALM2-AKAP2_wgs	shuf	0.289737	0.109626	3
PAQR9_wgs	alt	0.48645	0.211035	2
PAQR9_wgs	ref	0.321161	0.216706	2
PARK7_wgs	alt	-0.435146	0.204959	2
PARK7_wgs	ref	-0.748563	0.227258	2
PARP15_wgs	alt	0.59945	0.326011	3
PARP15_wgs	ref	2.76048		3
PARP15_wgs	shuf	1.40826	0.268144	3
PARVB_wgs	alt	0.605338	0.190427	2
PARVB_wgs	ref	0.0719721	0.211324	2
PAX5.1_wgs	alt	-0.670133	0.136319	2
PAX5.1_wgs	ref	-0.939866	0.164905	2
PAX5_wgs	alt	-0.0209575	0.0912649	3
PAX5_wgs	ref	0.000671475	0.178116	3
PAX5_wgs	shuf	-2.62852	0.248976	3
PCBP3_wgs	alt	-0.0154902	0.120974	3
PCBP3_wgs	ref	-0.356752	0.156898	3
PCBP3_wgs	shuf	-0.850045	0.259355	3
PCDH10_wgs	shuf	2.31612	0.312007	1
PCDH17_wgs	alt	1.30898	0.291193	3
PCDH17_wgs	ref	0.0966148	0.197565	3
PCDH17_wgs	shuf	3.09406	0.557902	3
PCDH7_wgs	alt	0.635967	0.225196	3
PCDH7_wgs	ref	0.862161	0.283838	3
PCDH7_wgs	shuf	2.19088	0.236955	3
PCDHA6_ssc	alt	2.29902	0.559352	2
PCDHA6_ssc	ref	0.721334	1.18645	2
PCDHB4_wgs	alt	1.3133	0.350683	2
PCDHB4_wgs	ref	1.84832	0.603847	2
PCMT1_ssc	alt	0.47845	0.524813	3
PCMT1_ssc	ref	-0.0807009	0.349923	3
PCMT1_ssc	shuf	0.914131	0.281195	3
PDCD1_wgs	alt	-0.449566	0.185594	3
PDCD1_wgs	ref	-0.445375	0.241079	3
PDCD1_wgs	shuf	-1.03189	0.169632	3
PDCD5_wgs	alt	1.54207	0.197446	3
PDCD5_wgs	ref	0.85161	0.285078	3
PDCD5_wgs	shuf	2.55252	0.489178	3
PDE7A_wgs	alt	0.385555	0.623003	2
PDE7A_wgs	ref	0.478386	0.132978	2
PDE9A_ssc	alt	-1.65562	0.18293	3
PDE9A_ssc	ref	-1.8904	0.157728	3
PDE9A_ssc	shuf	-0.984681	0.267207	3
PDIK1L_wgs	alt	1.84033	0.308766	3
PDIK1L_wgs	ref	2.22032	0.730543	3
PDIK1L_wgs	shuf	1.91803	0.350769	3
PEX2.1_wgs	alt	1.52611	0.155476	2
PEX2.1_wgs	ref	1.6719	0.139958	2
PEX2_wgs	alt	0.246302	0.245372	2
PEX2_wgs	ref	0.720226	0.162479	2
PGR.1_wgs	alt	0.759478	0.246092	2
PGR.1_wgs	ref	1.25818	0.310117	2
PGR_wgs	alt	1.03191	0.819261	3
PGR_wgs	ref	0.503055	0.257548	3
PGR_wgs	shuf	0.862803	0.610836	3
PHF12_wgs	alt	0.706426	0.303756	2
PHF12_wgs	ref	0.657821	0.444593	2
PHF17_wgs	alt	-0.0641028	0.240309	2
PHF17_wgs	ref	-0.494068	0.279491	2
PHF21B_wgs	alt	0.0532951	0.351831	2
PHF21B_wgs	ref	0.277839	0.266716	2
PIGK_wgs	shuf	1.02388	0.509327	1
PIGP_wgs	alt	2.07032	0.290098	2
PIGP_wgs	shuf	1.49001	0.386133	2
PIGV_wgs	alt	2.10951	0.851759	2
PIGV_wgs	ref	0.134703	0.381193	2
PIK3C2A_wgs	alt	0.5352	0.11139	2
PIK3C2A_wgs	ref	0.552105	0.235394	2
PIRT_wgs	alt	-0.778172	0.172724	3
PIRT_wgs	ref	-1.1382	0.109677	3
PIRT_wgs	shuf	-1.00701	0.213428	3
PKD1L2_wgs	alt	0.779525	0.247828	2
PKD1L2_wgs	ref	0.65642	0.131403	2
PKHD1_wgs	alt	-0.188641	0.144754	2
PKHD1_wgs	ref	0.00288591	0.20873	2
PKP2_wgs	alt	0.28015	0.615039	3
PKP2_wgs	ref	1.8547	0.702779	3
PKP2_wgs	shuf	1.45893	0.26878	3
PLA2R1_wgs	alt	0.469127	0.232269	3
PLA2R1_wgs	ref	0.789523	0.215655	3
PLA2R1_wgs	shuf	0.167843	0.19861	3
PLEKHA5_wgs	alt	0.607672	0.171073	3
PLEKHA5_wgs	ref	0.774482	0.0765034	3
PLEKHA5_wgs	shuf	-0.524779	0.234298	3
PLEKHA6_wgs	alt	0.912	0.159011	3
PLEKHA6_wgs	ref	0.891671	0.165002	3
PLEKHA6_wgs	shuf	1.03699	0.182053	3
PLEKHG3_wgs	alt	0.240996	0.24266	3
PLEKHG3_wgs	ref	-0.251296	0.241356	3
PLEKHG3_wgs	shuf	0.0843629	0.0978595	3
PLEKHG4B_wgs	alt	-0.79431	0.333293	3
PLEKHG4B_wgs	ref	-1.05706	0.314446	3
PLEKHG4B_wgs	shuf	0.477461	0.251509	3
PLIN4_wgs	alt	-0.689422	0.121877	3
PLIN4_wgs	ref	-1.06533	0.161166	3
PLIN4_wgs	shuf	-1.29885	0.178647	3
PLK5_wgs	alt	0.13079	0.150248	3
PLK5_wgs	ref	-0.56007	0.236343	3
PLK5_wgs	shuf	-0.510704	0.307861	3
POLI_wgs	alt	1.64858	0.69739	1
POLR3D_ssc	alt	-0.475933	0.214701	3
POLR3D_ssc	ref	-0.624781	0.079611	3
POLR3D_ssc	shuf	-1.75508	0.236927	3
POLR3D_wgs	alt	-0.48617	0.175192	2
POLR3D_wgs	ref	-0.491675	0.132463	2
PPA2.1_ssc	alt	-0.382953	0.163367	2
PPA2.1_ssc	ref	-0.17337	0.324195	2
PPA2_ssc	alt	-0.352683	0.209604	2
PPA2_ssc	ref	-0.476221	0.233359	2
PPAP2B_wgs	ref	1.99249	0.232166	1
PPARGC1A_wgs	alt	-0.410121	0.13889	3
PPARGC1A_wgs	ref	-0.174471	0.188718	3
PPARGC1A_wgs	shuf	-0.0818569	0.154989	3
PPHLN1_wgs	alt	-0.419806	0.377388	3
PPHLN1_wgs	ref	-0.390975	0.260524	3
PPHLN1_wgs	shuf	-0.199437	0.197155	3
PPP1R3B_wgs	alt	0.432471	0.199722	2
PPP1R3B_wgs	ref	0.900374	0.267156	2
PPP1R9A_wgs	alt	1.06484	0.297692	2
PPP1R9A_wgs	ref	1.71647	0.172192	2
PPP2R2B_wgs	alt	0.0247925	0.238343	3
PPP2R2B_wgs	ref	-0.324913	0.266734	3
PPP2R2B_wgs	shuf	0.00478501	0.263086	3
PPP3CB_wgs	alt	1.50445	0.298927	3
PPP3CB_wgs	ref	1.39229	0.330515	3
PPP3CB_wgs	shuf	0.100797	0.168943	3
PPP4R2.1_wgs	alt	2.312		1
PPP4R2_wgs	alt	1.92278	0.365999	2
PPP4R2_wgs	ref	1.47522	1.08153	2
PRDM5_wgs	alt	1.41518	0.279014	3
PRDM5_wgs	ref	0.579747	0.19441	3
PRDM5_wgs	shuf	-0.0597958	0.254994	3
PREx4_dnvctl	ref	0.168766	0.161666	1
PRKAR1A.1_wgs	alt	0.862841	0.319875	3
PRKAR1A.1_wgs	ref	0.396113	0.404661	3
PRKAR1A.1_wgs	shuf	1.24825	0.591905	3
PRKAR1A_wgs	alt	0.563036	0.622772	3
PRKAR1A_wgs	ref	0.259664	0.163621	3
PRKAR1A_wgs	shuf	0.722725	0.175049	3
PRKG2_wgs	alt	1.43109	0.326503	3
PRKG2_wgs	ref	0.786524	0.394844	3
PRKG2_wgs	shuf	1.44023	0.272085	3
PRPF40A_wgs	alt	2.1544	0.340973	1
PRSS23_wgs	alt	0.971239	0.356198	3
PRSS23_wgs	ref	1.14286	0.10106	3
PRSS23_wgs	shuf	1.68879	0.23416	3
PSAPL1_wgs	alt	-0.321619	0.270062	3
PSAPL1_wgs	ref	-0.661301	0.185273	3
PSAPL1_wgs	shuf	-1.56593	0.281659	3
PTEN_asc	alt	0.849756	0.518933	2
PTEN_asc	shuf	1.04555	0.31582	2
PTGDR2_wgs	alt	-0.96022	0.201215	3
PTGDR2_wgs	ref	-1.33495	0.164858	3
PTGDR2_wgs	shuf	-0.589399	0.142477	3
PTPLAD1.1_wgs	alt	-1.01284	0.215224	2
PTPLAD1.1_wgs	ref	-0.515473	0.17193	2
PTPLAD1_wgs	alt	-1.01066	0.2289	3
PTPLAD1_wgs	ref	-1.2944	0.164842	3
PTPLAD1_wgs	shuf	-1.11805	0.277749	3
PTPN21_wgs	alt	1.28026	0.484618	2
PTPN21_wgs	ref	0.433971	0.0795777	2
PTPRC_wgs	alt	3.91392	1.45655	2
PTPRC_wgs	ref	1.97653	0.532044	2
PTPRJ_wgs	alt	0.447174	0.276801	2
PTPRJ_wgs	ref	1.34326	0.303245	2
PUM2_wgs	ref	1.29971	0.196452	1
PURB_wgs	alt	0.583049	0.343617	2
PURB_wgs	ref	0.398691	0.377916	2
QREx4_dnvctl	ref	-0.277134	0.284011	1
QSOX1_wgs	alt	-0.969969	0.198288	3
QSOX1_wgs	ref	-1.09207	0.248686	3
QSOX1_wgs	shuf	-1.8662	0.22172	3
RAB22A_wgs	alt	2.10515	0.325614	2
RAB22A_wgs	ref	1.34631	0.269583	2
RAB6B_wgs	alt	0.181803	0.284203	3
RAB6B_wgs	ref	0.181437	0.187617	3
RAB6B_wgs	shuf	-0.904624	0.223747	3
RABGAP1L_wgs	alt	0.52977	0.327564	3
RABGAP1L_wgs	ref	0.595901	0.215311	3
RABGAP1L_wgs	shuf	0.94353	0.374574	3
RAD18_wgs	alt	2.29275	0.327982	2
RAD18_wgs	shuf	1.63148	0.560457	2
RAET1G_wgs	alt	0.252153	0.174333	3
RAET1G_wgs	ref	0.196732	0.138892	3
RAET1G_wgs	shuf	0.353282	0.10603	3
RANBP10.1_wgs	alt	-0.653531	0.214227	2
RANBP10.1_wgs	ref	-1.00417	0.269059	2
RANBP10_wgs	alt	-0.618504	0.180259	2
RANBP10_wgs	ref	-0.386276	0.15851	2
RANBP6_wgs	alt	0.788704	0.26169	2
RANBP6_wgs	ref	0.846114	0.175063	2
RAP1A_wgs	alt	-0.949458	0.092486	3
RAP1A_wgs	ref	-0.806734	0.186591	3
RAP1A_wgs	shuf	-0.464057	0.166168	3
RBFOX1_wgs	alt	0.977005	0.569715	2
RBFOX1_wgs	ref	0.672621	0.223131	2
RBFOX2_wgs	alt	1.09133	0.428303	2
RBFOX2_wgs	ref	0.861671	0.120403	2
RBM28.1_wgs	alt	0.155458	0.217487	2
RBM28.1_wgs	ref	-0.128321	0.259833	2
RBM28_wgs	alt	-0.675349	0.337685	2
RBM28_wgs	ref	-0.531369	0.2898	2
RBM4_wgs	alt	0.765779	0.388152	2
RBM4_wgs	ref	0.203686	0.275151	2
RBM41_ssc	alt	0.689707	0.297391	2
RBM41_ssc	ref	1.00302	0.333616	2
REEP1_wgs	alt	0.373378	0.18535	3
REEP1_wgs	ref	0.537521	0.133489	3
REEP1_wgs	shuf	-0.563205	0.269431	3
REM2_wgs	alt	0.362735	0.198913	2
REM2_wgs	ref	0.581796	0.157635	2
RFX3_wgs	alt	2.13968	0.37954	3
RFX3_wgs	ref	2.44593	0.145513	3
RFX3_wgs	shuf	1.48254	0.461003	3
RFX7_wgs	alt	-0.0707307	0.25297	3
RFX7_wgs	ref	-0.854005	0.303788	3
RFX7_wgs	shuf	-0.214616	0.220051	3
RGS17_wgs	alt	-0.595405	0.282794	3
RGS17_wgs	ref	-0.383596	0.10369	3
RGS17_wgs	shuf	-0.486891	0.244786	3
RIMS3_wgs	alt	0.707408	0.244316	3
RIMS3_wgs	ref	0.671279	0.223889	3
RIMS3_wgs	shuf	-1.4272	0.261492	3
RNF130_wgs	alt	0.36155	0.313878	2
RNF130_wgs	ref	0.0542796	0.233586	2
RNF150_wgs	alt	0.291502	0.66931	2
RNF150_wgs	ref	1.76048	0.424761	2
RNF219_wgs	alt	0.530681	0.47678	2
RNF219_wgs	ref	1.07269	0.291609	2
RNF44_wgs	alt	0.0435741	0.142289	3
RNF44_wgs	ref	0.113015	0.191176	3
RNF44_wgs	shuf	-0.908905	0.170233	3
ROR1_wgs	alt	1.71174	0.544675	2
ROR1_wgs	ref	2.66067	0.722739	2
RP11-219B4.5_wgs	alt	0.696131	0.331973	2
RP11-219B4.5_wgs	ref	0.276243	0.137083	2
RUNX1T1_wgs	alt	1.37654	0.322657	3
RUNX1T1_wgs	ref	0.533344	0.279745	3
RUNX1T1_wgs	shuf	-0.120025	0.222931	3
RYR3_wgs	alt	-0.8694	0.574677	2
RYR3_wgs	ref	-0.481676	0.232373	2
SAMD5_wgs	alt	1.11392	0.190907	2
SAMD5_wgs	ref	1.25365	0.39278	2
SAR1B_wgs	alt	-1.12069	0.154022	3
SAR1B_wgs	ref	-1.35902	0.172861	3
SAR1B_wgs	shuf	-0.933305	0.198267	3
SBF1_wgs	alt	-0.458143	0.195608	3
SBF1_wgs	ref	-0.894479	0.132431	3
SBF1_wgs	shuf	-0.419212	0.139494	3
SCAI_wgs	alt	-0.354538	0.137652	2
SCAI_wgs	ref	-0.543455	0.209311	2
SCARB2_wgs	alt	-1.06747	0.154423	2
SCARB2_wgs	ref	-0.99282	0.202671	2
SCN1A_wgs	alt	1.29878	0.167798	2
SCN1A_wgs	ref	2.85804	0.733091	2
SCN9A_wgs	alt	3.14703	0.0501937	3
SCN9A_wgs	ref	2.77506	0.503693	3
SCN9A_wgs	shuf	1.29209	1.5455	3
SCUBE1_wgs	alt	-1.10757	0.152293	3
SCUBE1_wgs	ref	-0.593623	0.194559	3
SCUBE1_wgs	shuf	-0.703768	0.221589	3
SDC2_wgs	ref	-0.152927	0.349484	1
SEMA3D_wgs	alt	0.360904	1.02599	2
SEMA3D_wgs	ref	0.406363	0.293781	2
SERAC1_wgs	alt	0.24133	0.238767	3
SERAC1_wgs	ref	0.216215	0.273307	3
SERAC1_wgs	shuf	-1.05468	0.268674	3
SERBP1_wgs	alt	1.65221	0.232768	3
SERBP1_wgs	ref	1.64907	0.318979	3
SERBP1_wgs	shuf	0.822773		3
SF3B3_wgs	alt	-0.106824	0.134357	3
SF3B3_wgs	ref	-0.365479	0.14313	3
SF3B3_wgs	shuf	-0.533164	0.266977	3
SFXN2_wgs	alt	-0.257231	0.211998	3
SFXN2_wgs	ref	0.0627785	0.197287	3
SFXN2_wgs	shuf	-0.00426017	0.146983	3
SH2B3_wgs	alt	0.0345078	0.206242	3
SH2B3_wgs	ref	-0.0348711	0.317877	3
SH2B3_wgs	shuf	0.041633	0.410687	3
SH3PXD2A_wgs	alt	-0.224205	0.119941	3
SH3PXD2A_wgs	ref	-0.485098	0.164052	3
SH3PXD2A_wgs	shuf	1.37336	0.142044	3
SH3RF3_wgs	alt	0.948576	0.434401	2
SH3RF3_wgs	ref	1.05535	0.324435	2
SHISA6_wgs	alt	1.50857	0.195669	2
SHISA6_wgs	ref	1.69964	0.112488	2
SHISA9_wgs	alt	0.756198	0.241153	3
SHISA9_wgs	ref	0.45105	0.351613	3
SHISA9_wgs	shuf	-0.0452698	0.251521	3
SIRPB1_wgs	alt	1.54057	0.246791	3
SIRPB1_wgs	ref	1.48075	0.282285	3
SIRPB1_wgs	shuf	0.40319	0.141758	3
SLC22A2_wgs	alt	-0.115621	0.275354	2
SLC22A2_wgs	ref	0.066807	0.320216	2
SLC26A3_wgs	alt	1.35404	0.699454	1
SLC2A13_wgs	alt	-0.545324	0.182247	2
SLC2A13_wgs	ref	0.651401	0.347674	2
SLC34A2_wgs	alt	0.208967	0.234057	3
SLC34A2_wgs	ref	0.290236	0.212707	3
SLC34A2_wgs	shuf	-1.41424	0.237997	3
SLC36A2_wgs	alt	-1.07005	0.258546	3
SLC36A2_wgs	ref	-1.7916	0.182994	3
SLC36A2_wgs	shuf	-0.043158	0.237643	3
SLC39A9_ssc	alt	-0.519081	0.233971	2
SLC39A9_ssc	ref	-1.4866	0.281999	2
SLC4A4_wgs	alt	-0.0454137	0.233744	2
SLC4A4_wgs	ref	-0.0473897	0.165186	2
SLC6A1_asc	alt	-1.02919	0.165542	3
SLC6A1_asc	ref	-0.698456	0.198611	3
SLC6A1_asc	shuf	-0.999496	0.2998	3
SLCO2A1_wgs	alt	-0.893641	0.164799	2
SLCO2A1_wgs	ref	-0.517308	0.238323	2
SMAD9_wgs	alt	1.3886	0.575081	2
SMAD9_wgs	ref	0.481484	0.883608	2
SMIM14_wgs	alt	0.966344	0.261537	2
SMIM14_wgs	ref	0.869066	0.143186	2
SMYD5_wgs	alt	1.13861	0.212463	2
SMYD5_wgs	ref	1.36635	0.1398	2
SNX13_wgs	alt	1.72503	0.186955	3
SNX13_wgs	ref	1.34388	0.309364	3
SNX13_wgs	shuf	0.89039	0.625742	3
SNX16_wgs	ref	1.59695	0.529675	1
SNX29.1_wgs	alt	0.189025	0.206306	2
SNX29.1_wgs	ref	0.209426	0.239838	2
SNX29.2_wgs	alt	-0.304992	0.190058	3
SNX29.2_wgs	ref	0.14195	0.177598	3
SNX29.2_wgs	shuf	-0.550801	0.126991	3
SNX29_wgs	alt	-0.738302	0.335114	2
SNX29_wgs	ref	-0.884696	0.163277	2
SOCS4_wgs	alt	0.503532		1
SORCS2_wgs	alt	-1.2055	0.166134	3
SORCS2_wgs	ref	-0.999842	0.16398	3
SORCS2_wgs	shuf	-0.648123	0.289123	3
SORCS3_wgs	alt	0.848898	0.189068	2
SORCS3_wgs	ref	1.29043	0.190936	2
SORD_ssc	alt	-0.150407	0.276433	2
SORD_ssc	ref	-0.610685	0.320701	2
SOX21_wgs	alt	-0.344337	0.145699	2
SOX21_wgs	ref	0.0980303	0.121244	2
SP7_wgs	alt	0.0824704	0.174572	2
SP7_wgs	ref	0.11828	0.243976	2
SPATS2_wgs	alt	0.230075	0.152659	2
SPATS2_wgs	ref	0.394679	0.17858	2
SPOCK1_wgs	alt	0.765031	0.122061	3
SPOCK1_wgs	ref	0.643793	0.197871	3
SPOCK1_wgs	shuf	0.691079	0.143018	3
SPRED3_wgs	alt	0.571364	0.347749	2
SPRED3_wgs	ref	-0.067206	0.132626	2
SPRR3_wgs	alt	-0.251143	0.286912	2
SPRR3_wgs	ref	0.149769	0.1984	2
SPRR4_wgs	alt	0.114175	0.16224	3
SPRR4_wgs	ref	-0.0589055	0.139421	3
SPRR4_wgs	shuf	0.017151	0.134695	3
SREx4_dnvctl	ref	-1.18354	0.179036	1
SRRM4_wgs	alt	-0.991789	0.127287	2
SRRM4_wgs	ref	-1.03376	0.204755	2
STAU2_wgs	alt	0.983748	0.173287	3
STAU2_wgs	ref	0.35277	0.194357	3
STAU2_wgs	shuf	0.828054	0.203133	3
STK24_wgs	alt	0.505163	0.37037	2
STK24_wgs	ref	0.641907	0.40455	2
STMN1_wgs	alt	0.299795	0.346299	2
STMN1_wgs	ref	0.112195	0.216412	2
STON1_ssc	alt	0.625116	0.598799	2
STON1_ssc	ref	0.272526	0.371657	2
STON1_wgs	alt	0.0784402	0.197251	2
STON1_wgs	ref	0.503098	0.246951	2
STX7_wgs	ref	1.44436	0.464208	1
SURF4_wgs	alt	0.432363	0.250336	3
SURF4_wgs	ref	-0.342678	0.145706	3
SURF4_wgs	shuf	-0.628598	0.222753	3
SYNGR3_wgs	alt	1.01396	0.105996	2
SYNGR3_wgs	ref	0.871217	0.182187	2
SYNJ1_wgs	alt	0.198687	0.165744	2
SYNJ1_wgs	ref	-0.0942308	0.16607	2
SYT3_wgs	alt	1.21338	0.542284	2
SYT3_wgs	ref	0.188378	0.259833	2
TACR2_wgs	alt	0.0696854	0.276643	3
TACR2_wgs	ref	0.0401925	0.159849	3
TACR2_wgs	shuf	-0.55879	0.214937	3
TBPL1_wgs	shuf	2.01422	0.558027	1
TBX18_wgs	ref	2.30167	0.389595	1
TDRP_wgs	alt	-1.09418	0.158608	2
TDRP_wgs	ref	-0.915535	0.178752	2
TEKT1_wgs	alt	0.0678674	0.21026	3
TEKT1_wgs	ref	0.184229	0.341644	3
TEKT1_wgs	shuf	-1.25245	0.379398	3
TFEC_wgs	alt	2.31323	0.333395	2
TFEC_wgs	shuf	1.33173	1.40378	2
THRB_wgs	alt	2.60482	0.289625	2
THRB_wgs	shuf	1.34846	0.608981	2
TIMP3_wgs	alt	-0.122948	0.32178	2
TIMP3_wgs	ref	0.517147	0.230799	2
TIRAP_ssc	alt	0.307907	0.230961	2
TIRAP_ssc	ref	0.197114	0.378374	2
TLK1.1_wgs	alt	-0.0518515	0.26114	3
TLK1.1_wgs	ref	0.429678	0.167034	3
TLK1.1_wgs	shuf	-0.515962	0.352651	3
TLL2_wgs	alt	0.507924	0.214274	3
TLL2_wgs	ref	1.05034	0.315445	3
TLL2_wgs	shuf	1.34013	0.218981	3
TMEM106B_wgs	alt	0.605393	0.228831	3
TMEM106B_wgs	ref	0.513809	0.210133	3
TMEM106B_wgs	shuf	1.28247	0.207303	3
TMEM178B_wgs	alt	0.569141	0.216822	2
TMEM178B_wgs	ref	0.927547	0.18539	2
TMEM196_wgs	alt	1.72573	0.458849	2
TMEM196_wgs	shuf	1.96618	0.456011	2
TMEM200C.2_wgs	alt	1.01847	0.261934	1
TMEM200C.3_wgs	alt	1.64148	0.551223	1
TMEM200C_wgs	ref	1.3612	0.39032	1
TMEM55A_wgs	alt	1.36506	0.705479	1
TMEM63B_wgs	alt	-0.297457	0.145353	2
TMEM63B_wgs	ref	-0.266206	0.120423	2
TMEM86A_wgs	alt	0.907214	0.273788	3
TMEM86A_wgs	ref	0.933697	0.18289	3
TMEM86A_wgs	shuf	0.616093	0.226086	3
TMEM95_wgs	alt	0.0454972	0.15337	2
TMEM95_wgs	ref	0.529478	0.0831286	2
TMEM98_wgs	alt	-0.513859	0.270985	2
TMEM98_wgs	ref	0.548887	0.384936	2
TMTC2_wgs	alt	-0.426721	0.253187	2
TMTC2_wgs	ref	0.071872	0.280415	2
TNRC6B_wgs	alt	0.925387	0.131134	3
TNRC6B_wgs	ref	0.601765	0.164749	3
TNRC6B_wgs	shuf	1.27961	0.119174	3
TOLLIP_wgs	alt	0.538437	0.129726	3
TOLLIP_wgs	ref	0.236337	0.128511	3
TOLLIP_wgs	shuf	-1.27103	0.156426	3
TPGS1_wgs	alt	-0.837222	0.183908	2
TPGS1_wgs	ref	-1.45676	0.246588	2
TPGS2_wgs	alt	0.0300613	0.241731	3
TPGS2_wgs	ref	0.410263	0.318677	3
TPGS2_wgs	shuf	-0.56202	0.0910017	3
TRAF3_wgs	alt	-1.17077	0.245555	3
TRAF3_wgs	ref	-0.83077	0.120775	3
TRAF3_wgs	shuf	-0.950968	0.1899	3
TRAK1_wgs	alt	0.181978	0.36082	2
TRAK1_wgs	ref	0.320791	0.3076	2
TRAM2_wgs	alt	-0.0957455	0.261364	3
TRAM2_wgs	ref	0.211596	0.248776	3
TRAM2_wgs	shuf	-0.66674	0.24639	3
TRIM2_wgs	alt	0.690203	0.320582	2
TRIM2_wgs	ref	0.830872	0.248651	2
TRIM24_wgs	alt	2.11756	0.325755	3
TRIM24_wgs	ref	1.34411	0.192823	3
TRIM24_wgs	shuf	1.03154	0.374247	3
TRIM36_wgs	alt	1.45448	0.416828	2
TRIM36_wgs	ref	2.63136	0.256243	2
TRPM3_wgs	alt	0.867141	0.450808	2
TRPM3_wgs	ref	1.38571	0.311092	2
TSLP_wgs	alt	1.95355	0.128268	2
TSLP_wgs	shuf	2.14742	0.326098	2
TSPAN14_wgs	alt	-0.22244	0.204033	2
TSPAN14_wgs	ref	0.0909537	0.211712	2
TSSC1_wgs	alt	1.434	0.197285	3
TSSC1_wgs	ref	1.1911	0.33834	3
TSSC1_wgs	shuf	0.940133	0.38843	3
TTC39C_wgs	alt	-0.100042	0.183356	3
TTC39C_wgs	ref	0.600783	0.112818	3
TTC39C_wgs	shuf	-0.504476	0.321224	3
TTL_wgs	alt	-0.569646	0.107732	2
TTL_wgs	ref	-0.450997	0.155892	2
TWSG1_wgs	alt	2.57206		3
TWSG1_wgs	ref	2.36907	0.0570708	3
TWSG1_wgs	shuf	1.81478	1.0832	3
U2SURP_wgs	alt	1.43615	0.477823	3
U2SURP_wgs	ref	1.2847	0.263788	3
U2SURP_wgs	shuf	0.128849	0.385883	3
UBAP2L_wgs	alt	0.844677	0.354	3
UBAP2L_wgs	ref	0.426322	0.276507	3
UBAP2L_wgs	shuf	-0.261789	0.253689	3
UBE2I.1_wgs	alt	-2.13421	0.366394	3
UBE2I.1_wgs	ref	-2.33732	0.154975	3
UBE2I.1_wgs	shuf	-0.546635	0.125008	3
UBE2I_wgs	alt	-1.67244	0.298956	3
UBE2I_wgs	ref	-0.417483	0.626543	3
UBE2I_wgs	shuf	-0.996132	0.158062	3
UBE2QL1_wgs	alt	-0.0444792	0.217754	2
UBE2QL1_wgs	ref	-0.133282	0.357632	2
UBE2V2_wgs	alt	0.14795	0.206212	2
UBE2V2_wgs	ref	0.305598	0.194329	2
UBN2_wgs	alt	0.983717	0.152436	2
UBN2_wgs	ref	1.10224	0.109118	2
UNC79.1_wgs	alt	0.887717	0.322491	2
UNC79.1_wgs	ref	0.752058	0.180993	2
UNC79_wgs	alt	1.62954	0.221923	3
UNC79_wgs	ref	1.14828	0.174254	3
UNC79_wgs	shuf	1.87473	0.321785	3
UQCRB_wgs	alt	1.32863	0.193319	3
UQCRB_wgs	ref	1.59847	0.305383	3
UQCRB_wgs	shuf	0.939764	0.582826	3
USP15.1_wgs	alt	1.73708	0.297356	3
USP15.1_wgs	ref	1.25276	0.523642	3
USP15.1_wgs	shuf	0.471929	0.476853	3
USP15_wgs	alt	1.32262	0.417201	3
USP15_wgs	ref	1.24322	0.145444	3
USP15_wgs	shuf	-0.388296	0.338261	3
USP40_wgs	alt	2.6744	0.145984	3
USP40_wgs	ref	1.71768	0.176692	3
USP40_wgs	shuf	2.08807	0.660451	3
USP46_wgs	alt	1.02018	0.292515	2
USP46_wgs	ref	0.704958	0.149957	2
UTP6_wgs	alt	0.0875924	0.272414	3
UTP6_wgs	ref	0.465264	0.347265	3
UTP6_wgs	shuf	0.350929	0.2925	3
VAV2_wgs	alt	-0.644931	0.152971	3
VAV2_wgs	ref	-0.815328	0.268618	3
VAV2_wgs	shuf	-0.724622	0.118663	3
VKORC1L1_wgs	alt	1.30996	0.359609	2
VKORC1L1_wgs	ref	1.75978	0.456818	2
VNN1_wgs	alt	0.222081	0.357871	2
VNN1_wgs	ref	0.159782	0.0441775	2
WDFY2_wgs	alt	0.823829	0.165034	3
WDFY2_wgs	ref	0.484797	0.166241	3
WDFY2_wgs	shuf	0.0108186	0.172354	3
WDR52_wgs	alt	0.30372	0.275786	2
WDR52_wgs	ref	0.544983	0.210879	2
WPRE_alpha_dnvctl	ref	0.486184	0.291181	1
WSCD1_wgs	alt	-0.859559	0.177123	2
WSCD1_wgs	ref	-0.837768	0.132302	2
XAF1_wgs	alt	0.982712	0.549062	2
XAF1_wgs	ref	-0.163849	0.363858	2
XKR7_wgs	alt	-1.30944	0.352605	2
XKR7_wgs	ref	-0.680408	0.183356	2
XPO4_wgs	alt	1.90526	0.559393	2
XPO4_wgs	ref	1.86946	0.635846	2
YEATS2_wgs	alt	0.819109	0.146883	2
YEATS2_wgs	ref	1.14695	0.168688	2
YIPF4_wgs	alt	1.50295	0.312763	2
YIPF4_wgs	ref	-0.225409	0.43245	2
YPEL5_wgs	alt	-0.312223	0.178621	3
YPEL5_wgs	ref	-0.152988	0.19888	3
YPEL5_wgs	shuf	0.00572734	0.220671	3
ZBED4_wgs	alt	1.36955	0.22824	2
ZBED4_wgs	ref	0.658291	0.258543	2
ZBTB39_wgs	alt	-0.844408	0.116722	2
ZBTB39_wgs	ref	-0.508735	0.182214	2
ZC3H7B_wgs	alt	-1.20352	0.267496	2
ZC3H7B_wgs	ref	-1.23235	0.422066	2
ZKSCAN1_wgs	alt	1.26075	0.222984	2
ZKSCAN1_wgs	ref	1.13156	0.137407	2
ZNF169_wgs	alt	0.74508	0.189587	3
ZNF169_wgs	ref	0.533524	0.189974	3
ZNF169_wgs	shuf	0.904712	0.166076	3
ZNF208_wgs	alt	-0.57302	0.0942332	2
ZNF208_wgs	ref	-0.70229	0.0992779	2
ZNF234_wgs	alt	-0.258159	0.239608	2
ZNF234_wgs	ref	-0.303796	0.206644	2
ZNF280D_wgs	alt	-0.0463184	0.250352	3
ZNF280D_wgs	ref	0.781734	0.352218	3
ZNF280D_wgs	shuf	-0.557327	0.259852	3
ZNF414_wgs	alt	-1.04955	0.166145	3
ZNF414_wgs	ref	-0.910305	0.186488	3
ZNF414_wgs	shuf	-0.695636	0.217991	3
ZNF493_wgs	alt	0.461571	0.19628	3
ZNF493_wgs	ref	0.704232	0.15042	3
ZNF493_wgs	shuf	1.25291	0.528346	3
ZNF544_wgs	alt	-0.34942	0.199112	2
ZNF544_wgs	ref	-0.295163	0.236566	2
ZNF592_wgs	alt	0.904294	0.0908411	3
ZNF592_wgs	ref	0.405725	0.134386	3
ZNF592_wgs	shuf	-0.352563	0.172524	3
ZNF629_wgs	alt	1.08078	0.213917	2
ZNF629_wgs	ref	1.11398	0.166389	2
ZNF691_wgs	alt	-0.301761	0.331154	2
ZNF691_wgs	ref	0.185571	0.17625	2
ZNF771_wgs	alt	-0.184276	0.18449	2
ZNF771_wgs	ref	0.0354375	0.154976	2
ZNF781_wgs	alt	1.75878	0.309901	2
ZNF781_wgs	ref	1.49984	0.309249	2
